# Supplementary material for: Greenbug (Schizaphis graminum) herbivory significantly impacts protein and phosphorylation abundance in switchgrass (Panicum virgatum)
Source: Sci Rep. 2020 Sep 9;10:14842. doi: 10.1038/s41598-020-71828-8 (PMC7481182; doi:10.1038/s41598-020-71828-8)
Supplement: Supplementary file 2 — Supplementary table S1 [file 41598_2020_71828_MOESM2_ESM.xlsx]

## Sheet: Table S1_Proteome data
Table S1: Proteome dataset
Protein FDR Confidence: Combined	Accession	Description	MW [kDa]	calc. pI	Sum PEP Score	Score Mascot: Mascot	Score MS Amanda 2.0: MS Amanda 2.0	Score Sequest HT: Sequest HT	# Peptides	# PSMs	# Unique Peptides	# Razor Peptides	Abundance Ratio: (I10) / (C10)	Abundance Ratio Adj. P-Value: (I10) / (C10)	Modifications	Abundances (Normalized): C10 Rep 1	Abundances (Normalized): C10 Rep 2	Abundances (Normalized): C10 Rep 3	Abundances (Normalized): C10 Rep 4	Abundances (Normalized): I10 Rep 1	Abundances (Normalized): I10 Rep 2	Abundances (Normalized): I10 Rep 3	Abundances (Normalized): I10 Rep 4	Abundance Raw: C10 Rep 1	Abundance Raw: C10 Rep 2	Abundance Raw: C10 Rep 3	Abundance Raw: C10 Rep 4	Abundance Raw: I10 Rep 1	Abundance Raw: I10 Rep 2	Abundance Raw: I10 Rep 3	Abundance Raw: I10 Rep 4
High	Pavir.1KG002600	1.1.1.29//1.1.1.81 - Glycerate dehydrogenase / Hydroxypyruvate reductase // Hydroxypyruvate reductase / D-glycerate dehydrogenase	43	6.71	89.571	3483	33459.4	318.76	14	392	1	13	0.905	0.933145	Acetyl [N-Term]; Acetyl [K3(100)]	2.95528e+07	3.84006e+07	3.45483e+07	3.02715e+07	2.77919e+07	2.83335e+07	3.0201e+07	3.6616e+07	2.65677e+07	3.49495e+07	3.3589e+07	2.63108e+07	2.25641e+07	2.4037e+07	2.6987e+07	3.48684e+07
High	Pavir.1KG003000	PTHR11254//PTHR11254:SF73 - HECT DOMAIN UBIQUITIN-PROTEIN LIGASE // E3 UBIQUITIN-PROTEIN LIGASE TRIP12	199	5.86	11.372	78	925.53	9.9	3	12	3	0	1.577	0.818947		888482	2.61447e+06	1.20002e+06	1.70238e+06	2.90214e+06	1.69531e+06	3.30048e+06	1.75004e+06	566290	2.37951e+06	1.1667e+06	1.49708e+06	2.35624e+06	1.43823e+06	2.94924e+06	1.28407e+06
High	Pavir.1KG004000	K11088 - small nuclear ribonucleoprotein D3 (SNRPD3, SMD3)	14.3	11.22	21.652	125	5298.1	51.52	3	76	3	0	0.944	0.905947		4.43137e+06	7.70441e+06	7.86219e+06	7.06351e+06	7.71531e+06	6.28447e+06	7.859e+06	5.25936e+06	4.43137e+06	7.01202e+06	7.64389e+06	6.21167e+06	6264020	5.33148e+06	7.02263e+06	5.00834e+06
High	Pavir.1KG004200	PTHR11353//PTHR11353:SF102 - CHAPERONIN // SUBFAMILY NOT NAMED	63.8	5.76	106.671	4233	50857.7	460.54	13	574	4	0	1.589	0.757987		1.73001e+06	2.16837e+06	3.15751e+06	2.6347e+06	5.71103e+06	3.58599e+06	3.78374e+06	3.81098e+06	739281	1.9735e+06	3.06984e+06	2.31696e+06	4.63676e+06	3.0422e+06	3.38107e+06	3.62909e+06
High	Pavir.1KG004700	K02940 - large subunit ribosomal protein L9e (RP-L9e, RPL9)	21.4	9.64	88.442	3904	39979.2	386.03	9	414	1	9	0.996	0.989394		4.65216e+07	6.28285e+07	6.3781e+07	6.07751e+07	6.3414e+07	5.96738e+07	7.41905e+07	5.5469e+07	4.65216e+07	5.71822e+07	6.20101e+07	5.34458e+07	5.14855e+07	5.06247e+07	6.62951e+07	5.28216e+07
High	Pavir.1KG004800	1.18.1.2//1.6.99.1 - Ferredoxin--NADP(+) reductase // NADPH dehydrogenase / NADPH diaphorase	39.8	8.13	406.719	21146	235034	2157.41	28	2438	5	31	0.913	0.94521	Methyl [K308(100)]; Dimethyl [K299(100)]	6.29594e+08	4.24567e+08	4.45694e+08	4.3375e+08	3.78933e+08	4.2567e+08	3.44957e+08	5.0219e+08	6.29594e+08	3.86412e+08	4.33319e+08	3.81441e+08	3.0709e+08	3.59932e+08	3.08246e+08	4.78222e+08
High	Pavir.1KG005700	Uncharacterised conserved protein UCP022280	36.8	9.91	11.655	398	3243.18	37.6	2	36	2	0	1.336	0.989394		579349	855392	770420	789612	1.22002e+06	850744	1.04388e+06	1.03945e+06	579349	778519	749028	694386	990528	721735	932785	989835
High	Pavir.1KG006200	PTHR23151//PTHR23151:SF59 - DIHYDROLIPOAMIDE ACETYL/SUCCINYL-TRANSFERASE-RELATED // SUBFAMILY NOT NAMED	58.2	8.09	170.374	3794	48158.9	471.93	17	474	5	0	1.587	0.596207	Acetyl [K381(100)]	2.26009e+06	4.05289e+06	2.79349e+06	4.19859e+06	5.6866e+06	5.07845e+06	5.4802e+06	5.20324e+06	2.26009e+06	3.68866e+06	2.71593e+06	3.69225e+06	4616921	4.30834e+06	4.89699e+06	4.9549e+06
High	Pavir.1KG006500	1.1.1.27 - L-lactate dehydrogenase / L-lactic dehydrogenase	37.9	7.68	37.75	674	7531.94	80.76	6	86	6	0	1.28	0.981307		2.75896e+06	4.79093e+06	4.57317e+06	4.83109e+06	6.85352e+06	6.16725e+06	5.81637e+06	4.70359e+06	2.75896e+06	4.36038e+06	4.44618e+06	4.24847e+06	5.56434e+06	5.23203e+06	5.19739e+06	2.44164e+06
High	Pavir.1KG008900	K10528 - hydroperoxide lyase (HPL)	55.9	6.57	193.982	7596	88324	896.12	22	886	15	7	1.593	0.371049		3.57312e+07	5.07645e+07	3.69502e+07	5.32229e+07	5.97655e+07	7.05665e+07	6.74829e+07	7.19168e+07	3.57312e+07	4.62023e+07	35924185	4.60441e+07	4.74662e+07	5.98657e+07	4.9752e+07	6.84843e+07
High	Pavir.1KG011300	K09645//K16298 - vitellogenic carboxypeptidase-like protein [EC:3.4.16.-] (CPVL) // serine carboxypeptidase-like clade IV [EC:3.4.16.-] (SCPL-IV)	55.8	5.63	24.558	432	7111.18	63.74	4	78	3	0	1.562	0.877227		715006	719863	1.81857e+06	910605	1.54133e+06	1.18209e+06	1.35346e+06	826907	715006	655170	1.76807e+06	800788	1.2514e+06	1.00284e+06	1.20942e+06	787440
High	Pavir.1KG014000	K01885 - glutamyl-tRNA synthetase (EARS, gltX)	62.7	6.77	23.093	452	5436.72	55.72	5	78	5	0	1.246	0.989394		3.54666e+06	2.77979e+06	3.16798e+06	3.38878e+06	2.82966e+06	4.58502e+06	3.74787e+06	4.4458e+06	3.54666e+06	2.52997e+06	3.08001e+06	2.9801e+06	2.29739e+06	3.88973e+06	3.34901e+06	4.23361e+06
High	Pavir.1KG014093	PTHR11071//PTHR11071:SF252//PTHR11071:SF295 - PEPTIDYL-PROLYL CIS-TRANS ISOMERASE // PEPTIDYL-PROLYL CIS-TRANS ISOMERASE CYP18-3-RELATED // PEPTIDYL-PROLYL CIS-TRANS ISOMERASE CYP18-4	20.5	10.8	43.14	2096	20102	197.69	2	210	1	0	1.544	0.445648		7.06436e+06	1.11889e+07	1.87263e+07	8.01103e+06	2.09779e+07	1.20778e+07	1.59551e+07	1.33869e+07	7.06436e+06	1.01833e+07	1.82063e+07	7.04492e+06	1.70318e+07	1.02463e+07	1.42572e+07	1.2748e+07
High	Pavir.1KG014100	1.5.1.5//3.5.4.9 - Methylenetetrahydrofolate dehydrogenase (NADP(+)) // Methenyltetrahydrofolate cyclohydrolase	39.4	9.16	23.228	200	4491.08	41.71	4	49	4	0	1.72	0.688861		891544	842504	965085	820000	1.45866e+06	1.52396e+06	1.41673e+06	1.69039e+06	891544	766789	938288	721110	1.00169e+06	1.29286e+06	770186	1.60971e+06
High	Pavir.1KG014586	PTHR11544//PTHR11544:SF49 - COLD SHOCK DOMAIN CONTAINING PROTEINS // SUBFAMILY NOT NAMED	24	6.38	38.139	1640	20890	182.26	4	264	1	3	1.111	0.996919		1.87806e+07	2.46696e+07	2.70332e+07	2.5145e+07	3.21406e+07	2.65241e+07	2.88834e+07	2.0853e+07	1.87806e+07	2.24525e+07	2.62826e+07	2.21126e+07	2.60948e+07	2.25019e+07	2.58096e+07	1.98578e+07
High	Pavir.1KG017100	PF00501//PF13193 - AMP-binding enzyme (AMP-binding) // AMP-binding enzyme C-terminal domain (AMP-binding_C)	59.5	7.71	22.08	213	2458.71	23.77	4	32	1	3	1.058	0.989394		5.32232e+06	5.97526e+06	4.47485e+06	4.73351e+06	5.5056e+06	5.21542e+06	4.17163e+06	5.40743e+06	5.32232e+06	5.43827e+06	4.3506e+06	4.16266e+06	4.46997e+06	4.42454e+06	3.72768e+06	5149346
High	Pavir.1KG018400	PTHR10516:SF319 - PEPTIDYL-PROLYL CIS-TRANS ISOMERASE FKBP18, CHLOROPLASTIC	23.9	9.06	35.031	1158	14806.8	165.53	5	199	5	0	0.914	0.890193		6.54512e+06	4.77844e+06	3.88596e+06	4.01365e+06	3.52041e+06	2.9644e+06	4.54827e+06	4.70262e+06	6.54512e+06	4.34901e+06	3.77806e+06	3.19293e+06	2.8582e+06	2.51487e+06	4.06424e+06	4.47817e+06
High	Pavir.1KG020800	PTHR19375//PTHR19375:SF228 - HEAT SHOCK PROTEIN 70KDA // SUBFAMILY NOT NAMED	73.4	5.21	259.212	13675	127312	1282.01	28	1292	1	0	0.01	1.72375e-16		1.20845e+06	2.45758e+06	2.39362e+06	3.10228e+06					1.20845e+06	2.23672e+06	2.32716e+06
High	Pavir.1KG021100	PTHR11465//PTHR11465:SF17 - CATALASE // SUBFAMILY NOT NAMED	53.5	10.04	164.915	4864	69233.5	759.85	10	603	4	0	2.085	0.0162561		3.32838e+06	5.5374e+06	5.6345e+06	6.95427e+06	1.21063e+07	3.21337e+06	1.12027e+07	1.86824e+07	3.32838e+06	5.03976e+06	5.36315e+06	6.1156e+06	9.82906e+06	2.72609e+06	1.00105e+07	1.77907e+07
High	Pavir.1KG022000	K02937 - large subunit ribosomal protein L7e (RP-L7e, RPL7)	28.1	10.04	69.168	2465	37006.6	379.28	11	479	2	0	1.336	0.988235		1.37867e+06	2.41759e+06	2.42995e+06	2.87439e+06	3.14455e+06	3.33402e+06	3.38407e+06	2.19232e+06	1.37867e+06	2.20032e+06	2.36247e+06	2.52775e+06	2.55305e+06	2.82845e+06	3.02394e+06	2.08769e+06
High	Pavir.1KG024300	K14324 - histone deacetylase complex subunit SAP18 (SAP18)	17.1	9.7	14.952	145	4145.44	50.62	3	64	3	0	1.449	0.922765	Acetyl [N-Term]	1.28867e+06	1.73007e+06	2.01914e+06	1.63878e+06	3.03388e+06	2.2029e+06	2.70392e+06	2.12741e+06	1.28867e+06	1.57459e+06	1.96307e+06	1.44115e+06	2.46319e+06	1.86885e+06	2.41617e+06	2.02587e+06
High	Pavir.1KG027300	1.1.1.224 - Mannose-6-phosphate 6-reductase / NADPH-mannose-6-P reductase	38.1	6.71	15.28	349	5642.91	55.61	3	78	1	0	0.596	0.376862		253731	432253	331600	849511	209060	258599	243314	129724	253731	393407	322393	747062		219384	217421	123533
High	Pavir.1KG027400	1.1.1.224 - Mannose-6-phosphate 6-reductase / NADPH-mannose-6-P reductase	35.1	6.9	34.973	1037	12391.7	122.22	5	138	1	4	0.853	0.699877		1.29112e+07	1.07421e+07	1.25282e+07	1.20181e+07	1.22614e+07	9.19024e+06	1.1931e+07	9.09065e+06	1.29112e+07	9.77671e+06	1.21803e+07	10568759	9.95501e+06	7.79661e+06	1.06613e+07	8.65677e+06
High	Pavir.1KG029700	K01703 - 3-isopropylmalate/(R)-2-methylmalate dehydratase large subunit (leuC)	54.5	6.74	69.799	1211	12992	148.42	8	141	1	0	1.049	0.989394		270083	508559	550651	485708	590419	491067	553259	316490	270083	462855		427132	479359	416600	494381	301385
High	Pavir.1KG031100	PTHR14154//PTHR14154:SF14 - UPF0041 BRAIN PROTEIN 44-RELATED // SUBFAMILY NOT NAMED	27.5	7.44	23.424	172	2792.44	26.32	4	36	2	0	0.778	0.450065		1.39222e+06	1.91271e+06	1.4952e+06	1.709e+06	1.2996e+06	1.76792e+06	1.19019e+06	1.12784e+06	1.39222e+06	1740815	1.45369e+06	1.5029e+06	1.05514e+06	1.49982e+06	1.06353e+06	1.07401e+06
High	Pavir.1KG031800	K11097 - small nuclear ribonucleoprotein E (SNRPE, SME)	10.3	9.89	14.659	551	5308.55	56.79	3	66	3	0	1.285	0.988235		2.96334e+06	3.87284e+06	4.04696e+06	3.37885e+06	5.25636e+06	4.84057e+06	4.46289e+06	3.73725e+06	2.96334e+06	3.52479e+06	3.93459e+06	2.97137e+06	4.26762e+06	4.10653e+06	3.98795e+06	3.55888e+06
High	Pavir.1KG035000	PTHR31559//PTHR31559:SF0 - FAMILY NOT NAMED // GLUTAMINE AMIDOTRANSFERASE SNO1-RELATED	27.4	6.3	36.034	225	6282.52	72.44	4	66	4	0	1.031	0.989394		2.56549e+06	1.81424e+06	1.88231e+06	1.64393e+06	2.12243e+06	1.89779e+06	1.91103e+06	1.80167e+06	2.56549e+06	1.65119e+06	1.83004e+06	802208	1.72319e+06	1.61e+06	1.70766e+06	1.27499e+06
High	Pavir.1KG036300	PTHR36013:SF1 - ATP SYNTHASE 24 KDA SUBUNIT, MITOCHONDRIAL-RELATED	27.4	6.37	134.793	3440	47763	460.24	18	526	9	9	1.467	0.613004	Methyl [R84(100)]	3.15958e+07	3.939e+07	4.27188e+07	3.67745e+07	6.213e+07	5.16125e+07	6.03599e+07	4.7338e+07	3.10249e+07	3.58501e+07	4.15327e+07	3.23395e+07	5.04431e+07	4.37859e+07	5.17651e+07	4.50787e+07
High	Pavir.1KG036400	PTHR11922:SF1 - ANTHRANILATE PHOSPHORIBOSYLTRANSFERASE-RELATED	63.6	7.46	8.787	125	816.28	5.61	2	8	2	0	1.674	0.909878		435847	463667	1.07576e+06	602542	685690	870044	1.43861e+06	900187	435847	421998	1.04589e+06	529877	556708	738108	1.28551e+06	202004
High	Pavir.1KG038600	K02725 - 20S proteasome subunit alpha 6 (PSMA1)	29.6	5.54	178.463	7534	65229.8	679.65	13	483	4	8	1.215	0.980334		1.986e+07	2.80616e+07	2.82601e+07	2.93272e+07	3.98654e+07	3.19821e+07	3.6621e+07	2.40436e+07	1.81966e+07	2.55398e+07	2.74754e+07	2.57904e+07	3.23665e+07	2.71322e+07	3.27238e+07	2.20619e+07
High	Pavir.1KG042031	PTHR11229:SF5 - 50S RIBOSOMAL PROTEIN L3-1, CHLOROPLASTIC	27.8	10.43	69.063	2852	30645.7	293.49	8	331	1	0	1.152	0.998369		3.47848e+06	1.91334e+06	1.50359e+06	1.78415e+06	1.91479e+06	2.36256e+06	2.11539e+06	2.14141e+06	3.47848e+06	1.74139e+06	1.46184e+06	1568984	1.55461e+06	2.00429e+06	1.89027e+06	2.03921e+06
High	Pavir.1KG043500	PTHR32227:SF90 - GLUCAN ENDO-1,3-BETA-GLUCOSIDASE 6	53.1	5.36	15.823	185	2652.85	28.85	2	27	2	0	2.758	0.204094		164503	327524	349877	300446	1.0305e+06	953203	735846	785213	164503	298090	340163	264213	297195	808657	657537	747736
High	Pavir.1KG045900	K03257 - translation initiation factor 4A (EIF4A)	46.6	5.58	269.3	19010	202722	1829.11	26	1893	2	0	1.182	0.993695	Acetyl [N-Term]	4.10726e+06	5.67878e+06	7.29049e+06	6.0096e+06	8.22396e+06	6.45209e+06	7.38467e+06	4.56236e+06	4.10726e+06	5.16844e+06	7.08806e+06	5.28486e+06	6.677e+06	5.47368e+06	6.59878e+06	4.3446e+06
High	Pavir.1KG047100	PF00481//PF13672 - Protein phosphatase 2C (PP2C) // Protein phosphatase 2C (PP2C_2)	37.4	5.08	60.191	2921	25018.4	268.2	9	291	1	8	1.134	0.99693		1.60221e+07	1.34755e+07	1.59498e+07	1.30722e+07	1.67859e+07	1.64616e+07	1.70768e+07	1.29536e+07	1.60221e+07	12264466	1.55069e+07	1.14957e+07	1.36284e+07	1.39653e+07	1.52595e+07	12335325
High	Pavir.1KG047654	K03262 - translation initiation factor 5 (EIF5)	49.2	5.52	11.914	184	3780.02	20.62	3	46	3	0	1.119	0.990021	Acetyl [N-Term]	1.0294e+06	1.09869e+06	1.42833e+06	1.33192e+06	1.29221e+06	1.41816e+06	1.87177e+06	1.15957e+06	1.0294e+06	654657	1.38867e+06	1.1713e+06	1.04914e+06	1.2031e+06	1.67258e+06	1.10423e+06
High	Pavir.1KG057300	K09499 - T-complex protein 1 subunit eta (CCT7)	60.2	6.87	97.972	2216	27944.2	241.04	17	326	17	0	1.126	0.996919	Acetyl [N-Term]; Methyl [R22(100)]	1.02425e+07	2.08089e+07	2.23747e+07	2.23768e+07	2.76903e+07	2.13277e+07	2.81633e+07	1.34227e+07	9.77209e+06	1.89389e+07	2.17535e+07	19678175	2.24816e+07	1.80935e+07	2.51661e+07	1.2782e+07
High	Pavir.1KG069600	K01011 - thiosulfate/3-mercaptopyruvate sulfurtransferase (TST, MPST, sseA)	34	5.63	33.497	444	7067.49	51.61	7	107	1	0	0.73	0.695759		828990	474209	471282	329548	625565	321685	370233	289288	828990	431592	458197	289806	507893	272904		275481
High	Pavir.1KG070300	K17263 - cullin-associated NEDD8-dissociated protein 1 (CAND1)	137.3	6.15	57.669	374	7414.1	66.01	11	102	11	0	1.297	0.968134	Acetyl [N-Term]	4.58111e+06	4.27547e+06	4.69928e+06	5.12189e+06	7.45496e+06	5.81669e+06	6.23053e+06	5.30264e+06	4.58111e+06	3.89124e+06	4.56879e+06	4.5042e+06	6.05264e+06	4.67205e+06	5.56747e+06	5.04956e+06
High	Pavir.1KG070600	K00457 - 4-hydroxyphenylpyruvate dioxygenase (HPD, hppD)	46.8	5.67	25.535	383	4546.4	45.33	3	60	3	0	0.939	0.899215		1.53398e+06	1.78402e+06	1.56759e+06	1.42228e+06	1.99141e+06	1.36681e+06	1.49626e+06	1.41598e+06	1.53398e+06	1.62369e+06	1.52406e+06	1.25076e+06	1.61682e+06	1.15954e+06	1.33703e+06	1.34839e+06
High	Pavir.1KG071600	2.5.1.61 - Hydroxymethylbilane synthase / Uroporphyrinogen synthetase	38.5	7.74	118.958	3211	36038.2	349.13	9	369	2	0	0.865	0.808116		2.5838e+06	4.94284e+06	3.61043e+06	5.15154e+06	3.57723e+06	3.73051e+06	4.78289e+06	3.26147e+06	2.5838e+06	4.49863e+06	3.51018e+06	4.53028e+06	2.90434e+06	3.1648e+06	4.27389e+06	3.10581e+06
High	Pavir.1KG072000	K02900 - large subunit ribosomal protein L27Ae (RP-L27Ae, RPL27A)	16.1	10.59	33.883	938	8807.83	91.49	4	99	1	2	1.086	0.994195	Methyl [K96(100)]	3.09913e+06	5.48018e+06	3.75969e+06	6.25845e+06	4.93276e+06	4.93068e+06	6.87957e+06	3.6209e+06	3.09913e+06	4.98768e+06	3.6553e+06	5.5037e+06	4.00488e+06	4.18298e+06	6.14744e+06	3.44808e+06
High	Pavir.1KG072100	2.7.2.3 - Phosphoglycerate kinase	46.7	6.67	216.724	13790	141941	1348.26	20	1368	2	1	1.087	0.998369		1.02953e+07	1.13018e+07	1.24539e+07	1.03867e+07	1.52101e+07	1.17735e+07	1.17825e+07	1.06084e+07	1.02953e+07	1.02861e+07	1.21081e+07	9.13411e+06	1.2349e+07	9.98812e+06	1.05286e+07	1.01021e+07
High	Pavir.1KG072300	K01092 - myo-inositol-1(or 4)-monophosphatase (E3.1.3.25, IMPA, suhB)	38.5	6.87	40.799	1368	11626.7	117.75	5	120	5	0	1.064	0.989394		6.118e+06	8.26684e+06	5.5234e+06	7.56202e+06	7.14852e+06	1.02672e+07	4.77086e+06	7.32732e+06	6.118e+06	7.52391e+06	5.37004e+06	6650054	5.80385e+06	8.71022e+06	4.26314e+06	6.9776e+06
High	Pavir.1KG072600	PTHR11715//PTHR11715:SF9 - GLYCINE CLEAVAGE SYSTEM H PROTEIN // SUBFAMILY NOT NAMED	25.6	8.12	32.453	553	4586.12	44.14	3	55	2	1	1.307	0.989394		1.39186e+06	2.31027e+06	4.15447e+06	2.99944e+06	3.64672e+06	3.24641e+06	4.32565e+06	2.76093e+06	820020	2102653	4.03911e+06	2.63771e+06	2960755	2.75412e+06	3.8653e+06	2.62915e+06
High	Pavir.1KG075600	PTHR24291//PTHR24291:SF46 - FAMILY NOT NAMED // CYTOCHROME P450 97B3, CHLOROPLASTIC	64.2	7.97	23.716	375	8204.05	63.97	8	139	8	0	1.346	0.944794		4.32582e+06	3.32966e+06	3.78839e+06	1.50959e+06	4.81055e+06	4.75029e+06	3.97374e+06	6.49276e+06	4.32582e+06	3.03043e+06	3.6832e+06	1.32753e+06	3.90566e+06	3.5724e+06	3.30002e+06	6.18287e+06
High	Pavir.1KG076954	K17761 - succinate-semialdehyde dehydrogenase, mitochondrial (SSADH)	55.8	7.37	49.961	1728	14225.3	151.19	7	132	7	0	1.608	0.576475		3.37448e+06	3.49842e+06	3.77977e+06	3.14045e+06	6.31535e+06	4.83174e+06	4.61355e+06	7.05268e+06	2.1777e+06	3184020	3.67482e+06	2.76172e+06	4.86171e+06	3.99335e+06	4.12257e+06	6.71607e+06
High	Pavir.1KG078608	K02145 - V-type H+-transporting ATPase subunit A (ATPeV1A, ATP6A)	68.3	5.44	377.038	17150	163411	1633.9	34	1577	9	26	1.139	0.989394	Trimethyl [K130(100)]	1.24194e+08	1.81368e+08	1.63358e+08	1.91626e+08	2.76872e+08	1.77276e+08	2.0651e+08	1.86018e+08	1.1775e+08	1.65069e+08	1.58822e+08	1.68176e+08	2.24791e+08	1.50393e+08	1.84533e+08	1.7714e+08
High	Pavir.1KG085500	K01507 - inorganic pyrophosphatase (ppa)	80.2	5.57	118.81	3901	52426.9	484.16	14	527	1	1	1.381	0.924256		1.80854e+06	3.17316e+06	3.16512e+06	3.96408e+06	4.83923e+06	3.95995e+06	5.01157e+06	2.76023e+06	1.15662e+06	2.88799e+06	3.07723e+06	3.48602e+06	3.92894e+06	3.35946e+06	4.47823e+06	2.62849e+06
High	Pavir.1KG086000	PTHR33449//PTHR33449:SF1 - FAMILY NOT NAMED // NUCLEOID-ASSOCIATED PROTEIN YBAB	20.2	7.83	106.23	4314	39318.9	438.77	10	373	10	0	0.904	0.899215		2.47284e+07	2.3568e+07	2.30395e+07	2.30728e+07	2.06096e+07	2.15606e+07	1.89587e+07	2.16617e+07	2.47284e+07	2.145e+07	2.23998e+07	2.02903e+07	1.67329e+07	1.82911e+07	1.69411e+07	2.06279e+07
High	Pavir.1KG086400	PTHR21145//PTHR21145:SF1 - CHORISMATE MUTASE // CHORISMATE MUTASE 2	28.7	5.21	17.638	162	2132.15	18.48	4	27	4	0	0.8	0.70449		797471	820937	1.05954e+06	1.18439e+06	776928	878757	652349	717388	489776	747160	1.03012e+06	881717	369480	745500	582925	683148
High	Pavir.1KG089800	K02735 - 20S proteasome subunit beta 3 (PSMB3)	24.2	5.66	15.963	1111	5829.98	73.49	2	57	2	0	1.205	0.996919		2.37011e+06	3.23523e+06	3.57838e+06	2.259e+06	4.08156e+06	3.37891e+06	3.2974e+06	2.45154e+06	2.37011e+06	2.94448e+06	3.47902e+06	1.98657e+06	3.3138e+06	2.86652e+06	2.94648e+06	2.33453e+06
High	Pavir.1KG093200	2.5.1.3 - Thiamine-phosphate diphosphorylase / TMP pyrophosphorylase	16.1	7.21	9.483	73	1265.46	6.95	2	22	2	0	0.791	0.775534		619698	608987	828910	650295	548657	505787	498928	255107	619698	554258	805894	328647	445452	429088	445832	242931
High	Pavir.1KG093600	PTHR11695:SF574 - CINNAMYL ALCOHOL DEHYDROGENASE 4-RELATED	38.8	6.58	78.936	1465	17989.6	178.86	10	177	4	6	1.505	0.522136		7.71076e+06	1.06636e+07	1.39322e+07	1.26832e+07	2.73219e+07	1.75402e+07	1.74702e+07	1.42262e+07	2.87415e+06	9.70529e+06	1.35454e+07	1.11537e+07	2.21825e+07	1.4157e+07	1.5611e+07	1.35472e+07
High	Pavir.1KG094000	PTHR11926//PTHR11926:SF167 - GLUCOSYL/GLUCURONOSYL TRANSFERASES // UDP-GLYCOSYLTRANSFERASE 84A1-RELATED	51.7	5.34	27.856	151	1933.14	21.64	4	20	4	0	2.755	0.0825074		553221	526659	641664	621540	1.97667e+06	1.13615e+06	1.32048e+06	2.56126e+06	553221	377643	459570	546583	1.05343e+06	963861	876406	2.43902e+06
High	Pavir.1KG094400	PTHR21109 - MITOCHONDRIAL 28S RIBOSOMAL PROTEIN S21	15.9	10.13	32.546	524	7124.86	71.47	4	78	4	0	0.787	0.602537		5.45049e+06	3.55921e+06	3.33786e+06	4.14439e+06	2.26734e+06	3.25572e+06	2.80673e+06	3.27906e+06	5.45049e+06	3.23935e+06	3.24518e+06	3.64459e+06	1.84084e+06	2.76202e+06	2.50803e+06	3.12256e+06
High	Pavir.1KG099277	PTHR10430//PTHR10430:SF16 - PEROXIREDOXIN // PEROXIREDOXIN-5, MITOCHONDRIAL	23.5	8.63	92.568	2793	33545.9	332.17	9	316	2	5	0.635	0.06715	Dimethyl [K98(100)]	2.44675e+07	1.42984e+07	2.2414e+07	2.98304e+07	1.04982e+07	1.01855e+07	2.10601e+07	2.70133e+07	2.44675e+07	1.30134e+07	2.17916e+07	2.62329e+07	5.67174e+06	8.2642e+06	1.88189e+07	2.5724e+07
High	Pavir.1KG101300	PTHR11739:SF8 - CITRATE SYNTHASE, MITOCHONDRIAL	52.4	7.4	113.314	3247	38121.3	397.92	16	428	3	12	1.135	0.989394		4.20916e+07	5.43744e+07	3.84064e+07	5.07959e+07	5.37553e+07	5.12698e+07	4.83928e+07	5.93372e+07	4.20916e+07	4.94878e+07	3.734e+07	4.467e+07	4.36437e+07	4.34952e+07	4.32428e+07	5.65052e+07
High	Pavir.1KG101800	PTHR11771//PTHR11771:SF51 - LIPOXYGENASE // SUBFAMILY NOT NAMED	101.4	6.49	136.546	3301	40001.4	375.35	20	551	3	0	4.584	1.59708e-05	Methyl [K852(100)]	344470	346663	1.15125e+06	226135	1.6112e+06	2.1298e+06	1.55716e+06	1.22159e+06	344470		1.11929e+06	198864	1.30813e+06	1.80683e+06	1.39144e+06	1.16329e+06
High	Pavir.1KG104900	K11885 - DNA damage-inducible protein 1 (DDI1)	45.2	5.19	25.754	541	6039.92	49.18	3	69	1	0	1.54	0.970605		282327	413477	517417	574866	1.09099e+06	683033	743049	340189	282327	376319	503050	505539	885766	579457	663973	323953
High	Pavir.1KG106200	PTHR23073//PTHR23073:SF32//PTHR23073:SF34 - 26S PROTEASE REGULATORY SUBUNIT // SUBFAMILY NOT NAMED // SUBFAMILY NOT NAMED	44.5	7.46	89.828	2135	26199.7	268.37	9	287	8	0	1.087	0.998369		8.54682e+06	1.39109e+07	1.36528e+07	1.25378e+07	1.84347e+07	1.42608e+07	1.419e+07	1.11768e+07	7.61463e+06	1.26608e+07	1.32738e+07	1.10258e+07	1.49671e+07	1.20982e+07	1.26799e+07	1.06433e+07
High	Pavir.1KG110200	K06972 - uncharacterized protein (K06972)	121.5	5.45	378.559	10618	112865	1156.35	40	1103	6	0	1.128	0.998369		9.34398e+06	8.11688e+06	1.13212e+07	5.11164e+06	8.01089e+06	9.38643e+06	1.33502e+07	1.0288e+07	9.34398e+06	7.38743e+06	1.10068e+07	3.88016e+06	6.504e+06	7.96305e+06	1.15224e+07	9.79696e+06
High	Pavir.1KG110700	PTHR11538:SF40 - PHENYLALANINE--TRNA LIGASE ALPHA SUBUNIT	56.2	6.77	30.625	487	8705.27	64.88	6	137	1	0	0.728	0.458735		786403	1.1648e+06	1.39554e+06	1.03219e+06	526895	1.20986e+06	1.61609e+06	405560	786403	1.06012e+06	1356792	907706	427783	1.0264e+06	1.4441e+06	386204
High	Pavir.1KG111021	K00366 - ferredoxin-nitrite reductase (nirA)	74.4	8.06	131.855	4002	37819.9	406.46	18	426	6	10	1.18	0.989394		2.89793e+07	4.01072e+07	1.84449e+07	4.54099e+07	3.91831e+07	4.12979e+07	2.12663e+07	4.39386e+07	2.89793e+07	3.65029e+07	16934732	3.99336e+07	3.18126e+07	3.50354e+07	1.82302e+07	4.18415e+07
High	Pavir.1KG111125	K05278 - flavonol synthase (FLS)	36.8	6.47	16.12	53	1133.61	9.59	3	15	3	0	1.153	0.998306		489774	781906	315446	1.1606e+06	1.85781e+06	454945	1.05752e+06	481727	489774	711637	306688	1.02063e+06	1508345	385956	944979	458735
High	Pavir.1KG111177	PTHR31423//PTHR31423:SF3 - FAMILY NOT NAMED // PROLYL-TRNA SYNTHETASE ASSOCIATED DOMAIN-CONTAINING PROTEIN 1-RELATED	37.7	8.46	8.578	148	1894.25	18.64	2	30	2	0	1.07	0.989394		561287	851775	794689	726500	818216	808394	818099	530403	561287	775227	772623	638886	664306	685807	731036	505088
High	Pavir.1KG111268	PTHR10286:SF3 - INORGANIC PYROPHOSPHATASE	32.2	6.42	230.271	13973	172078	1522.86	19	1918	2	0	1.129	0.992747	Acetyl [K188(100); K226(100)]; Trimethyl [K226(100)]; Methyl [K81(100)]	4.81165e+07	7.24131e+07	5.94884e+07	1.06176e+08	7.91986e+07	6.93035e+07	3.70629e+07	8.37526e+07	4.81165e+07	6.59054e+07	57836655	9.33713e+07	64300958	5.87942e+07	3.31187e+07	7.97553e+07
High	Pavir.1KG111762	PTHR10314:SF79 - DOF-TYPE TRANSCRIPTION FACTOR TMO6	45.3	8.27	37.401	678	8098.09	83.28	6	87	1	5	1.271	0.989154	Acetyl [K172(100)]	5.19121e+06	4.58389e+06	6.29949e+06	4.62917e+06	6.04542e+06	5.72843e+06	6.41789e+06	7.20681e+06	5.19121e+06	4.17194e+06	6.12457e+06	4.07091e+06	4.90825e+06	4.85976e+06	5.73489e+06	6.86284e+06
High	Pavir.1KG111866	PTHR10438:SF283 - THIOREDOXIN-LIKE 3-1, CHLOROPLASTIC	21.1	8.9	6.309	72	992.46	8.13	2	16	2	0	0.828	0.817512		903573	618510	683019	688324	466875	504482	638788	747812	903573	562925	664054	605314	379054	427981	570807	712120
High	Pavir.1KG112296	2.7.4.14//2.7.4.22//2.7.4.25 - UMP/CMP kinase / Uridine monophosphate-cytidine monophosphate phosphotransferase // UMP kinase / Uridylate kinase // (d)CMP kinase / Deoxycytidylate kinase	23.4	5.26	29.842	686	7119.34	70.93	5	99	4	1	1.123	0.998369		3.20206e+06	8.03426e+06	9.036e+06	1.05669e+07	9.38281e+06	9.76505e+06	1.04975e+07	4.88801e+06	3.20206e+06	7.31223e+06	8.78511e+06	9.29258e+06	7.61786e+06	8.28425e+06	9.38035e+06	3.27002e+06
High	Pavir.1KG122400	K03301 - ATP:ADP antiporter, AAA family (TC.AAA)	71.5	9.45	35.684	1155	12790.7	132.93	6	140	6	0	1.466	0.798477		1.62002e+06	3.52624e+06	3.49262e+06	4.08484e+06	8.15247e+06	4.95373e+06	5.34432e+06	3.17454e+06	1.62002e+06	3.20934e+06	3.39564e+06	3.59222e+06	6.61895e+06	4.06258e+06	4.77557e+06	3.02302e+06
High	Pavir.1KG124000	K03066 - 26S proteasome regulatory subunit T6 (PSMC5, RPT6)	47.3	8.85	152.822	3081	42218.9	381.44	15	391	1	0	1.049	0.989394	Acetyl [N-Term]; Dimethyl [K27(100)]; Methyl [K10(100)]	596160	969790	998180	880175	898970	926615	1.0144e+06	1.40549e+06	596160	882636		774028		786101	906450	1.33841e+06
High	Pavir.1KG125800	PTHR23111//PTHR23111:SF21 - ZINC FINGER PROTEIN // SUBFAMILY NOT NAMED	19	8.87	16.308	96	758.31	5.85	2	8	2	0	1.623	0.927142		220198	436217	650695	608249	845466	826786	998322	824148	220198	397015	632627	534895	686430	701410	892079
High	Pavir.1KG126500	PF01918 - Alba (Alba)	15.2	5.6	19.095	425	8525.73	90.59	3	96	1	0	1.086	0.989765		282655	417204	351112	352976	392550	372520	396158	284514	282655	379711	341363	310408	318710	316030	353999	270934
High	Pavir.1KG138800	PF05558 - DREPP plasma membrane polypeptide (DREPP)	24.4	4.87	108.722	3366	46564.2	423.83	12	539	6	6	1.014	0.989394		2.81915e+07	4.97884e+07	5.23748e+07	5.0936e+07	5.55391e+07	6.12836e+07	4.6915e+07	1.63431e+07	2.81915e+07	4.5314e+07	5.09206e+07	4.47932e+07	4.50919e+07	5.19904e+07	4.19222e+07	1.40931e+07
High	Pavir.1KG148200	3.2.1.39 - Glucan endo-1,3-beta-D-glucosidase / Laminarinase	59.5	6.6	151.071	1520	14602.3	160.88	15	146	2	11	23.432	1.72375e-16		878286	918489	276705	1.0118e+06	2.75001e+07	1.45028e+07	1.6106e+07	3.73453e+07	878286	835946	269022	81782.1	2.23272e+07	4.12105e+06	1.4392e+07	3.55629e+07
High	Pavir.1KG148954	3.2.1.39 - Glucan endo-1,3-beta-D-glucosidase / Laminarinase	59.2	6.39	135.398	1377	14108.8	157.01	14	137	1	0	100	1.72375e-16						1.05296e+06	1.13366e+06	800084	2.38145e+06					854890		714938	2.26779e+06
High	Pavir.1KG150100	2.5.1.22 - Spermine synthase / Spermidine aminopropyltransferase	47	7.93	29.614	544	9975.49	103.64	5	125	3	2	1.195	0.989394		5.69404e+06	6.54855e+06	5.83666e+06	6.10297e+06	9.06473e+06	6.84055e+06	7.43522e+06	5.80949e+06	5.4059e+06	5.96004e+06	5.67459e+06	5.36696e+06	7.35961e+06	5.80323e+06	6.64395e+06	5.53221e+06
High	Pavir.1KG154500	K02636 - cytochrome b6-f complex iron-sulfur subunit (petC)	24.8	8.24	136.725	7693	72383.4	677.8	10	699	7	3	0.87	0.87744		2.22732e+08	1.32093e+08	1.3313e+08	1.16575e+08	9.22791e+07	1.2872e+08	1.03363e+08	1.63473e+08	2.22732e+08	1.20222e+08	1.29434e+08	1.02517e+08	7.28346e+07	1.092e+08	9.13953e+07	1.55671e+08
High	Pavir.1KG160837	PTHR11177:SF92 - CHITINASE DOMAIN-CONTAINING PROTEIN 1	44.3	5.72	65.172	3745	38710.3	313.1	10	528	2	8	0.837	0.796664		6.56872e+07	5.76387e+07	4.44129e+07	5.86707e+07	4.65138e+07	5.09878e+07	4.41593e+07	5.73642e+07	6.56872e+07	5.24588e+07	4.31797e+07	5.15952e+07	3.77643e+07	4.32559e+07	3.94598e+07	5.46263e+07
High	Pavir.1KG161500	K10704 - ubiquitin-conjugating enzyme E2 variant (UBE2V)	16.7	7.03	80.959	2624	22665.5	197.22	8	210	1	0	1.165	0.998369		1.07311e+06	1.39662e+06	1.6349e+06	1.49922e+06	1.97292e+06	1.44038e+06	2.29036e+06	1.21554e+06	1.07311e+06	1.27111e+06	1589508	1.31842e+06	1.6018e+06	1.22196e+06	2.04661e+06	1157529
High	Pavir.1KG164800	PTHR12383:SF25 - CHLOROPLAST PROCESSING PEPTIDASE	33.1	7.91	48.307	1369	12757.2	126.06	7	110	7	0	0.891	0.87744		3.5143e+06	4.78007e+06	3.40519e+06	3.17158e+06	3.06851e+06	3.09627e+06	2.64952e+06	3.34449e+06	3.5143e+06	4.35049e+06	3.31064e+06	2.7891e+06	2.4913e+06	2.62674e+06	2.36756e+06	3.18487e+06
High	Pavir.1KG172000	3.5.1.110 - Peroxyureidoacrylate/ureidoacrylate amidohydrolase	26.8	9.58	30.115	408	2833.12	37.72	4	30	3	1	0.822	0.577345		2.14202e+06	1.40054e+06	1.55369e+06	1.47806e+06	1.07064e+06	1.7536e+06	1.14853e+06	1.34985e+06	2.14202e+06	1.27467e+06	1.51055e+06	1.03541e+06	869250	1.48768e+06	1.0263e+06	1.15269e+06
High	Pavir.1KG177300	K00430 - peroxidase (E1.11.1.7)	34.1	7.3	69.107	1747	16685.7	189.73	8	162	2	0	1.968	0.110863		4001752	3.21329e+06	3.03174e+06	4.15608e+06	8.35694e+06	4.34026e+06	5.95883e+06	8.80498e+06	4001752	2.92451e+06	2.94756e+06	3654869	6.78496e+06	3.68209e+06	5.32469e+06	8.38474e+06
High	Pavir.1KG178000	K00430 - peroxidase (E1.11.1.7)	32.8	8.41	64.428	2137	20470.6	242.96	7	194	4	3	0.996	0.988235		1.0391e+07	1.21375e+07	1.31512e+07	1.51974e+07	1.04207e+07	1.34202e+07	1.39495e+07	1.18032e+07	9.00287e+06	1.10467e+07	1.2786e+07	1.33647e+07	7.3755e+06	1.13852e+07	1.2465e+07	1.12398e+07
High	Pavir.1KG178300	K14455 - aspartate aminotransferase, mitochondrial (GOT2)	47.8	7.14	278.632	11037	131543	1284.98	20	1300	5	0	1.087	0.998369		1.87581e+07	2.15807e+07	1.63707e+07	1.54828e+07	1.86982e+07	1.47041e+07	1.93893e+07	2.13659e+07	1.87581e+07	19641266	1.59161e+07	1.36156e+07	1.5181e+07	1.24743e+07	1.73258e+07	2.03462e+07
High	Pavir.1KG179100	PTHR13194:SF19 - NAD(P)-BINDING ROSSMANN-FOLD SUPERFAMILY PROTEIN	64.7	8.87	152.18	2558	29077.9	279.33	18	325	4	0	100	1.72375e-16						385700	360317	395636	543513						305678	353532	517572
High	Pavir.1KG184100	PTHR11739:SF4 - CITRATE SYNTHASE, PEROXISOMAL	55	9.19	56.364	1053	10769.5	112.32	9	118	9	0	0.794	0.65657		4.67786e+07	4.18808e+07	3.86364e+07	4.35499e+07	3.00465e+07	3.3341e+07	3.44751e+07	3.82985e+07	4.64872e+07	3.8117e+07	3.70897e+07	3.80312e+07	2.43946e+07	2.82851e+07	2.98957e+07	3.64706e+07
High	Pavir.1KG184300	K12450 - UDP-glucose 4,6-dehydratase (RHM)	77.6	6.46	172.977	4353	52828.2	530.58	26	617	6	18	1.165	0.989394		1.56597e+07	4.64819e+07	5.43998e+07	4.9915e+07	7.38623e+07	4.69531e+07	6.7107e+07	2.62284e+07	8.28407e+06	4.23046e+07	5.28893e+07	4.38954e+07	5.99685e+07	3.9833e+07	5.99654e+07	7.95046e+06
High	Pavir.1KG189500	K13210 - far upstream element-binding protein (FUBP)	70.3	5.88	66.845	2557	21969.1	231.23	6	197	1	0	1.198	0.999125		1.05433e+06	1.37315e+06	1.15944e+06	1.17282e+06	1.97519e+06	1.23517e+06	1.58079e+06	1.0598e+06	1.05433e+06	1249747	1.12724e+06	1031378	1.60365e+06	1.04787e+06	1.41256e+06	1.00922e+06
High	Pavir.1KG189700	PTHR10984//PTHR10984:SF32 - ENDOPLASMIC RETICULUM-GOLGI INTERMEDIATE COMPARTMENT PROTEIN // ENDOPLASMIC RETICULUM VESICLE TRANSPORTER PROTEIN	40.2	7.28	10.022	129	2005.88	15.98	2	31	2	0	1.747	0.890193		283434	334517	390364	394293	641791	621175	705563	278113	26439.7	278912	379525	346742	521067	526979	630476	264839
High	Pavir.1KG191300	PTHR24012:SF318 - RNA-BINDING (RRM/RBD/RNP MOTIFS) FAMILY PROTEIN	39.3	6.42	34.594	639	5811.48	63.04	5	60	3	1	1.448	0.940834		1.13553e+06	1.60458e+06	1.50627e+06	1.42659e+06	2.62515e+06	1.88391e+06	2.07807e+06	2.16683e+06	1.13553e+06	1.46038e+06	1.46445e+06	1.25454e+06	2.13135e+06	1.59823e+06	1.85692e+06	2.06341e+06
High	Pavir.1KG192600	K03233 - elongation factor 1-gamma (EEF1G)	47.2	6.73	144.642	6761	76460.9	698.44	17	858	1	0	0.923	0.922765	Acetyl [N-Term]	2.64048e+06	3.19241e+06	3.39715e+06	3.38152e+06	3.76578e+06	3.14544e+06	2.92578e+06	2.63757e+06	2.64048e+06	2.90551e+06	3.30282e+06	2.97372e+06	3057422	2.66846e+06	2.61441e+06	2511681
High	Pavir.1KG194200	PTHR11533//PTHR11533:SF189 - PROTEASE M1 ZINC METALLOPROTEASE // SUBFAMILY NOT NAMED	109	6.52	73.395	2233	21143.5	235.97	11	221	11	0	0.843	0.584365		5.70852e+06	8.33957e+06	9.68454e+06	5.99455e+06	4.19344e+06	4.89701e+06	8.46067e+06	7.25275e+06	5.70852e+06	7.5901e+06	9.41564e+06	5.27162e+06	2.37423e+06	4.15442e+06	7.56028e+06	6.90659e+06
High	Pavir.1KG194700	PTHR11668:SF248 - SERINE/THREONINE-PROTEIN PHOSPHATASE PP2A-1 CATALYTIC SUBUNIT-RELATED	35	5.02	67.838	2473	18648.2	206.01	8	163	5	0	2.318	0.0742445		1.46503e+06	1.96339e+06	2.08971e+06	1.8793e+06	5.54741e+06	4.1625e+06	4.76462e+06	3.9248e+06	1.46503e+06	1.78694e+06	2.03169e+06	1.65266e+06	4.50392e+06	3.53129e+06	4.25756e+06	3.73747e+06
High	Pavir.1KG196600	PTHR28039//PTHR28039:SF6 - FAMILY NOT NAMED // ALTERED INHERITANCE OF MITOCHONDRIA PROTEIN 18, MITOCHONDRIAL-RELATED	29.7	9.28	14.549	173	1503.65	18.11	3	21	3	0	0.666	0.14214		1.36865e+06	1.87576e+06	1.70816e+06	1.72648e+06	1.07408e+06	1.21798e+06	1.62818e+06	966301	1.36865e+06	1.48909e+06	1.66073e+06	1.51827e+06	872037	1.03328e+06	1.4549e+06	920181
High	Pavir.1KG200505	K18467 - vacuolar protein sorting-associated protein 29 (VPS29)	21	6.6	18.073	37	771.66	2.05	2	8	2	0	2.088	0.156225		537748	891052	1.07806e+06	619837	1.87733e+06	998119	1.70565e+06	1.41218e+06	537748	810975	1.04813e+06	545086	1.5242e+06	846761	1.52413e+06	1.34478e+06
High	Pavir.1KG203900	PTHR21349:SF2 - 50S RIBOSOMAL PROTEIN L21, CHLOROPLASTIC	23.5	8.54	36.365	385	8160.7	72.85	5	87	1	0	1.029	0.989394		339246	255110	243919	408922	294223	311640	322562	202169	339246	232184	237146	359606		264382	288234	192520
High	Pavir.1KG208521	K02113 - F-type H+-transporting ATPase subunit delta (ATPF1D, atpH)	37.6	8.19	138.535	9722	81390.2	813.32	8	663	5	3	0.732	0.417661		1.47098e+08	9.3422e+07	1.39492e+08	8.95867e+07	7.07318e+07	1.02285e+08	9.78382e+07	7.14313e+07	1.47098e+08	8.50263e+07	1.35619e+08	7.87827e+07	5.74268e+07	8.67741e+07	8.74261e+07	6.80221e+07
High	Pavir.1KG208638	PTHR10516:SF269 - PEPTIDYL-PROLYL CIS-TRANS ISOMERASE FKBP16-2, CHLOROPLASTIC	22.7	9.17	103.992	4276	47949.1	494.85	9	428	9	0	0.803	0.691353		4.83314e+07	3.02745e+07	3.0657e+07	2.55528e+07	2.21925e+07	2.6221e+07	2.28415e+07	3.34445e+07	4.83314e+07	2.75538e+07	2.98057e+07	2.24712e+07	17824042	2.22448e+07	2.04107e+07	3.18483e+07
High	Pavir.1KG208703	PTHR30620//PTHR30620:SF45 - PERIPLASMIC BETA-GLUCOSIDASE-RELATED // SUBFAMILY NOT NAMED	90.9	7.23	33.999	473	4356	45.04	6	47	6	0	1.265	0.989394		869874	1.65912e+06	1.13743e+06	1.43153e+06	1.69573e+06	1.72421e+06	1.45787e+06	1.5364e+06	869874	1.51001e+06	1.10585e+06	1.00366e+06	1.37675e+06	1.46275e+06	1.30272e+06	1.46307e+06
High	Pavir.1KG219100	PTHR11627//PTHR11627:SF21 - FRUCTOSE-BISPHOSPHATE ALDOLASE // SUBFAMILY NOT NAMED	38.7	7.33	243.813	8473	101971	972.11	22	1018	10	1	1.469	0.533892		1.07181e+07	1.7518e+07	2.15647e+07	1.76199e+07	3.07462e+07	2.46907e+07	2.69622e+07	1.84528e+07	1.0135e+07	1.59436e+07	20965967	15494961	2.49627e+07	19866122	2.40928e+07	1.75721e+07
High	Pavir.1KG219905	K02978 - small subunit ribosomal protein S27e (RP-S27e, RPS27)	9.5	8.72	30.695	3094	28020.4	100.37	3	230	3	0	1.277	0.946894		1.0155e+07	1.42762e+07	1.64665e+07	1.47988e+07	1.87475e+07	1.83656e+07	2.26928e+07	1.4048e+07	1.0155e+07	1.29932e+07	1.60093e+07	1.30141e+07	1.5221e+07	15580591	20277816	1.33775e+07
High	Pavir.1KG224700	K01373 - cathepsin F (CTSF)	40.4	6.7	59.292	778	9308.12	94.72	5	69	2	1	3.689	0.000201745		657637	1.35403e+06	906948	951393	4.29496e+06	2.38797e+06	2.73372e+06	4.81877e+06	657637	1.23234e+06	881765	836657	3.48706e+06	2.02585e+06	1.50733e+06	4.58878e+06
High	Pavir.1KG227100	K00215 - 4-hydroxy-tetrahydrodipicolinate reductase (dapB)	36.8	7.31	51.561	917	12233.9	126.67	8	165	7	1	1.152	0.998369		6.1041e+06	7.11796e+06	8.70306e+06	5.71431e+06	8.26578e+06	6.97513e+06	8.95987e+06	5.59867e+06	6.1041e+06	6.47828e+06	8461402	4.53578e+06	6.30577e+06	5.9174e+06	8.00635e+06	5.33146e+06
High	Pavir.1KG241200	K02918 - large subunit ribosomal protein L35e (RP-L35e, RPL35)	14.4	11.4	7.31	60	5812.28	53.5	4	106	4	0	0.931	0.921919
High	Pavir.1KG250105	4.2.3.123 - Beta-sesquiphellandrene synthase / Tps1	74.7	6.37	15.611	50	1692.21	15.62	5	29	5	0	0.196	4.50665e-09		9.46253e+06	1.13666e+07	1.4911e+07	1.47842e+07	1.20823e+07	1.20647e+07	1.90125e+07	1.08717e+07	9.46253e+06	1.03451e+07	1.4497e+07	1.30013e+07	9.8096e+06	1.02352e+07	16989171	1.03528e+07
High	Pavir.1KG262800	3.6.4.8 - Proteasome ATPase / RP triple-A protein	46.6	6.07	101.833	1882	28046	260.47	14	399	13	0	1.169	0.989394		1.74081e+06	1.89923e+06	1.45297e+06	1.71989e+06	246025	941092	466534	194989	1.74081e+06		1.41263e+06	1.51248e+06	199747	798382	416885	185682
High	Pavir.1KG264669	PTHR10502//PTHR10502:SF116 - ANNEXIN // SUBFAMILY NOT NAMED	35.5	7.11	82.952	2879	26909.8	224.4	11	307	1	0	100	1.72375e-16	Acetyl [N-Term]	1.19103e+07	1.57676e+07	1.85454e+07	1.70655e+07	2.33708e+07	1.82025e+07	2.01894e+07	1.33356e+07	1.19103e+07	1.2802e+07	1.80304e+07	1.50075e+07	1.89746e+07	1.54423e+07	1.652e+07	1.26991e+07
High	Pavir.1KG264721	K02904 - large subunit ribosomal protein L29 (RP-L29, rpmC)	18.2	11	20.929	762	7198.38	78.96	3	83	3	0	1.058	0.989394						2.43724e+06	1.28701e+06	1.36351e+06	712111					1.97878e+06		1.21841e+06	678124
High	Pavir.1KG265700	K02995 - small subunit ribosomal protein S8e (RP-S8e, RPS8)	24.9	10.4	122.17	6780	56638.5	594.43	10	569	2	0	1.298	0.989394		3.3935e+06	2.3449e+06	1.9605e+06	2.18241e+06	1.51666e+06	2.5335e+06	2.29422e+06	2.49598e+06	3.3935e+06	2.13416e+06	1.5894e+06	1.91922e+06	1.23137e+06	2.14931e+06	2.05006e+06	2.37685e+06
High	Pavir.1KG269505	PTHR12758:SF19 - APOPTOSIS INHIBITOR 5	59.8	8.92	49.014	925	11016.4	91.82	10	146	10	0	1.476	0.773949		1.21714e+06	1.29767e+06	1.65744e+06	2.52015e+06	1.8614e+06	1.94715e+06	2.25112e+06	1.0416e+06	1.21714e+06	1.18105e+06	1.61142e+06	1.53675e+06	1.12405e+06	1651879	2.01155e+06	991887
High	Pavir.1KG288100	PTHR24322//PTHR24322:SF619 - FAMILY NOT NAMED // 3-OXOACYL-[ACYL-CARRIER-PROTEIN] REDUCTASE, CHLOROPLASTIC	35.8	8.65	46.368	1668	16025.6	138.66	8	185	3	5	1.411	0.774557		2.85173e+06	4.65774e+06	4.42871e+06	3.70832e+06	7.35936e+06	6.18568e+06	5.78261e+06	4.81368e+06	2.19338e+06	4.23915e+06	4.30574e+06	3.2611e+06	5.97503e+06	5.24767e+06	5.16721e+06	4.26222e+06
High	Pavir.1KG288900	PTHR13020//PTHR13020:SF34 - UBIQUITIN-ASSOCIATED UBA/UBX DOMAIN-CONTAINING // UBX DOMAIN-CONTAINING PROTEIN 4	47	6.04	11.301	61	936.22	10.57	2	12	2	0	2.236	0.469682		7.40146e+06	1.12564e+07	8.83803e+06	1.02227e+07	1.45747e+07	1.12646e+07	1.23458e+07	1.68217e+07	7.40146e+06	1.02448e+07	8.59263e+06	8.98989e+06	1.18332e+07	9.55639e+06	1.06158e+07	1.60188e+07
High	Pavir.1KG290100	K12164 - ubiquitin-like modifier-activating enzyme 5 (UBA5, UBE1DC1)	46	4.74	15.278	175	2391.48	25.04	4	34	4	0	1.284	0.989394		260378	436270	387072	445701	1.11961e+06	718364	1.03479e+06	815592	260378	397063	376325	391950	909005	609429	924670	407504
High	Pavir.1KG290800	PTHR13061//PTHR13061:SF0 - DYNACTIN SUBUNIT P25 // GAMMA CARBONIC ANHYDRASE-LIKE 1, MITOCHONDRIAL-RELATED	28.2	7.84	32.331	415	8201.29	84.2	5	95	5	0	1.109	0.998369		1.86479e+06	2.36909e+06	1.76727e+06	2.79949e+06	3.49844e+06	2.45697e+06	2.96308e+06	2.32078e+06	1.19633e+06	2.15618e+06	1.42646e+06	2.46188e+06	2.84036e+06	2.08439e+06	2.64774e+06	1.79699e+06
High	Pavir.1KG293905	K02925 - large subunit ribosomal protein L3e (RP-L3e, RPL3)	44.5	10.08	122.721	2441	46635.1	368.12	20	620	3	16	1.044	0.998369	Methyl [R304(99.5)]	2.36501e+06	3.70682e+06	3.90492e+06	4.06789e+06	4.20928e+06	4.5076e+06	4.23101e+06	3.47564e+06	2.36501e+06	3.37369e+06	3.79649e+06	3.57731e+06	3.4175e+06	3.82406e+06	3.78074e+06	3.30976e+06
High	Pavir.1KG297000	PF13837 - Myb/SANT-like DNA-binding domain (Myb_DNA-bind_4)	33.5	5.02	18.305	376	3123.97	33.21	3	36	2	0	1.283	0.998369		3.86966e+07	4.98718e+07	5.6274e+07	5.78766e+07	5.64458e+07	5.41944e+07	7.09778e+07	4.36302e+07	3.86966e+07	4.53899e+07	5.47115e+07	5.08968e+07	4.58281e+07	4.59762e+07	6.34243e+07	4.1455e+07
High	Pavir.1KG297200	K07213 - copper chaperone (ATOX1, ATX1, copZ)	11.7	4.79	34.519	2402	19537.7	135.55	4	172	2	3	1.165	0.989394	Acetyl [N-Term]	323143	259809	234629	290540	349793	355225	346509	417629	323143	236460		255501	283995	301358	309634	397697
High	Pavir.1KG297925	K00416 - ubiquinol-cytochrome c reductase subunit 6 (QCR6, UQCRH)	8.2	5.81	18.534	37	1178.04	10.81	2	15	2	0	1.627	0.911232		4.93119e+07	5.98819e+07	7.55857e+07	6.68356e+07	9.15942e+07	5.33271e+07	7.07217e+07	7.67699e+07	4.93119e+07	5.45004e+07	7.34869e+07	5.87754e+07	7.43649e+07	4.52405e+07	6.31954e+07	7.31058e+07
High	Pavir.1KG298110	1.14.99.37 - Taxadiene 5-alpha-hydroxylase	53.5	9.09	6.52	0	564.77	3.92	2	9	2	0	100	1.72375e-16		204457	454784	794666	768073	1.01519e+06	910409	1.57848e+06	864092	204457	413913	772600	675445	824226	772353	1.41049e+06	822850
High	Pavir.1KG307300	K15979 - staphylococcal nuclease domain-containing protein 1 (SND1)	108	7.18	205.133	6255	61994.3	680.04	30	711	30	0	1.191	0.989394	Acetyl [N-Term]					517507	367218	125620	294311					420162		112251	280265
High	Pavir.1KG308700	PTHR14110//PTHR14110:SF11 - MITOCHONDRIAL IMPORT INNER MEMBRANE TRANSLOCASE SUBUNIT TIM22 // SUBFAMILY NOT NAMED	28.3	9.94	52.796	1572	19356.3	202.47	7	246	1	1	1.026	0.989345		2.48204e+07	4.71185e+07	4.99287e+07	5.28796e+07	6.04126e+07	5.5209e+07	6.4783e+07	3.87793e+07	2.41097e+07	4.2884e+07	4.85423e+07	4.65024e+07	4.62532e+07	4.68369e+07	5.78887e+07	3.57166e+07
High	Pavir.1KG312000	K01895 - acetyl-CoA synthetase (ACSS, acs)	78	5.59	66.211	368	8808.84	96.98	10	111	5	0	2.198	0.136109		1.53319e+06	1.60114e+06	1.58274e+06	1.83539e+06	1.66987e+06	1.95252e+06	1.59618e+06	1.53865e+06	1.53319e+06	1.45725e+06	1.53879e+06	1.61404e+06	1.35576e+06	1.65644e+06	1.42631e+06	1.46521e+06
High	Pavir.1KG312200	K01802 - peptidylprolyl isomerase (E5.2.1.8)	18.3	8.46	74.026	4054	39686.6	411.71	4	349	2	3	1.224	0.972243		1.05695e+06	625707	894613	954743	2.08658e+06	2.12078e+06	1.9769e+06	865531		569476	869773	839603	1.69408e+06	908071	1.76652e+06	824221
High	Pavir.1KG316000	KOG0228 - Beta-fructofuranosidase (invertase)	64.4	8.84	8.297	43	393.5	3.99	2	6	1	1	100	1.72375e-16		7.04959e+07	1.06165e+08	1.27053e+08	8.65724e+07	1.74425e+08	1.11123e+08	1.2382e+08	1.10106e+08	7.04959e+07	9.66244e+07	1.23525e+08	7.6132e+07	141614793	9.42717e+07	1.10643e+08	1.04851e+08
High	Pavir.1KG319400	3.5.1.53 - N-carbamoylputrescine amidase	33.2	6.37	19.856	85	1308.44	10.86	3	12	3	0	1.357	0.984957						664079	407704	587689	1.3396e+06					539163	345879	307452	1.27567e+06
High	Pavir.1KG319800	K02955 - small subunit ribosomal protein S14e (RP-S14e, RPS14)	16.4	10.45	46.104	1468	18886.5	186.86	8	200	3	0	1.238	0.995814	Methyl [K106(100)]	921348	1.6774e+06	1.46353e+06	1.11521e+06	3.02703e+06	1.78751e+06	1.00137e+06	1.68161e+06	921348	1.52665e+06	1.4229e+06	980722	2.45763e+06	1.51645e+06	894806	1.60135e+06
High	Pavir.1KG323000	K03386 - peroxiredoxin (alkyl hydroperoxide reductase subunit C) [EC:1.11.1.15] (E1.11.1.15, PRDX, ahpC)	28	6.37	173.635	11295	134428	1260.47	13	1168	1	12	0.852	0.829985		1.55541e+06	2.14443e+06	1.38686e+06	2.43369e+06	2.1434e+06	2.38466e+06	3.01101e+06	1.61078e+06	1.55541e+06	1.95171e+06	1.34836e+06	2.1402e+06	1.74021e+06	2.02304e+06	2.69057e+06	1.5339e+06
High	Pavir.1KG323700	PTHR20961//PTHR20961:SF27 - GLYCOSYLTRANSFERASE // SUBFAMILY NOT NAMED	62.2	6.74	53.691	425	6225.55	52.79	8	72	2	4	1.051	0.989394		2.32824e+08	1.87506e+08	2.23659e+08	2.16473e+08	1.70286e+08	1.82812e+08	2.25258e+08	1.92274e+08	2.32824e+08	170654838	2.17449e+08	1.90367e+08	1.38254e+08	1.5509e+08	201285845	1.83097e+08
High	Pavir.1KG330900	PTHR31916//PTHR31916:SF3 - FAMILY NOT NAMED // ALKALINE/NEUTRAL INVERTASE CINV1-RELATED	63.2	6.76	25.016	419	3972.88	35.78	5	49	5	0	0.876	0.794126		2.93951e+06	3.30176e+06	2.92859e+06	3.90941e+06	4.34993e+06	2.9057e+06	3.68749e+06	1.42406e+06	72008.5	3.00504e+06	2.84727e+06	3.43795e+06	3.53169e+06	2.46507e+06	3.29507e+06	753225
High	Pavir.1KG331900	PTHR24343:SF101 - SERINE/THREONINE-PROTEIN KINASE SRK2A-RELATED	41.9	5.66	12.379	510	5254.07	64.18	2	66	2	0	1.376	0.985139		1.61187e+06	2.47886e+06	2.14552e+06	2.508e+06	2.01039e+06	1.53231e+06	2.40425e+06	2.02822e+06	1278562	2.25609e+06	2.08594e+06	2.20554e+06	1.63223e+06	1.29995e+06	2.14838e+06	1.93142e+06
High	Pavir.1KG335600	K18121 - glyoxylate/succinic semialdehyde reductase (GLYR)	38.1	8.91	52.165	840	12781.4	148.95	7	133	2	0	1.061	0.989394		1.16622e+06	1.5414e+06	1.74919e+06	1.44672e+06	2.71958e+06	1.99635e+06	2.11405e+06	1.17651e+06	1.16622e+06	1.40288e+06	1.70062e+06	1.27225e+06	2.20801e+06	1.69362e+06	1.88907e+06	1.12036e+06
High	Pavir.1KG337200	K13025 - ATP-dependent RNA helicase (EIF4A3, FAL1)	46	6.23	70.11	1694	20892.5	223.82	10	244	1	6	1.166	0.996919		1.85386e+06	1.55297e+06	1.25718e+06	1.97519e+06	1.53135e+06	2.00471e+06	1.61528e+06	2.17191e+06	1.85386e+06	1.41341e+06	1.22228e+06	1736987	1.24329e+06	1.70071e+06	1.44338e+06	2.06825e+06
High	Pavir.1KG340300	PTHR11262//PTHR11262:SF4 - HSL AND CLP PROTEASE // ATP-DEPENDENT CLP PROTEASE ATP-BINDING SUBUNIT CLPX-LIKE, MITOCHONDRIAL	67.9	6.55	9.028	209	2090	23.77	2	27	2	0	1.377	0.989394		6.8019e+06	8.83992e+06	9.61122e+06	7.77046e+06	1.16898e+07	9.0632e+06	1.03061e+07	7.97169e+06	6.8019e+06	8.04549e+06	8.7771e+06	6.67821e+06	9.49088e+06	7.68883e+06	9.20933e+06	7.59122e+06
High	Pavir.1KG345200	PTHR10566//PTHR10566:SF74 - CHAPERONE-ACTIVITY OF BC1 COMPLEX CABC1 -RELATED // ABC TRANSPORTER-LIKE	85.7	9.41	50.943	432	7558.32	55.72	10	114	10	0	0.606	0.077385		577294	516522	557703	655831	884044	669911	690211	1.07647e+06	577294		542218	576739	717751	568324	616758	1.02509e+06
High	Pavir.1KG345300	K13418 - somatic embryogenesis receptor kinase 1 [EC:2.7.10.1 2.7.11.1] (SERK1)	68.6	5.72	15.186	98	1095.84	12.21	2	15	2	0	1.909	0.768141		5.53749e+06	4.51488e+06	3.36863e+06	4.57668e+06	2.68067e+06	2.22636e+06	2.82934e+06	3.9016e+06	5.53749e+06	4.10913e+06	2.49347e+06	4.02474e+06	2.17642e+06	1.88875e+06	2.52824e+06	3.71539e+06
High	Pavir.1KG347110	PTHR33399//PTHR33399:SF5 - FAMILY NOT NAMED // PSBQ-LIKE PROTEIN 1, CHLOROPLASTIC	24.1	9.77	56.339	2570	33123.6	336.81	5	345	1	0	0.902	0.897774		327583	396101	514293	415689	839099	715193	679769	900688	327583	360504	500013	365558	681261	606739	607427	857700
High	Pavir.1KG349400	PTHR18860//PTHR18860:SF36 - 14-3-3 PROTEIN // SUBFAMILY NOT NAMED	29.6	4.77	202.462	13191	144891	1274.16	18	1492	5	0	1.098	0.998369	Acetyl [N-Term]	3.99729e+06	3.47576e+06	2.66137e+06	3.23575e+06	2.56675e+06	3.08746e+06	2.96611e+06	4.00943e+06	3.99729e+06	3.16339e+06	2587475	2.84552e+06	2.08394e+06	2.61927e+06	2650449	3.81807e+06
High	Pavir.1KG350505	Photosystem II 5 kD protein	10.6	10.36	7.24	14	1043.62	6.04	2	9	2	0	0.01	1.72375e-16		3.38352e+07	5.36653e+07	4.37193e+07	4.83758e+07	6.47635e+07	4.83383e+07	5.27144e+07	3.43131e+07	3.38352e+07	4.88425e+07	4.25054e+07	42541765	5.25812e+07	4.10081e+07	4.71045e+07	3.26754e+07
High	Pavir.1KG353200	AT3G07640	25.5	5.99	10.755	37	1004.02	11.89	2	15	2	0	2.127	0.62697		329441	349385	338362	194979					329441		328967	171465
High	Pavir.1KG354800	K11087 - small nuclear ribonucleoprotein D1 (SNRPD1, SMD1)	17.6	11.49	15.444	394	3775.22	41.88	3	45	3	0	1.121	0.996919		173093	270112	319278	291840	795487	602256	592383	500430	173093	245838	310413	256645	645852	510929	529341	476545
High	Pavir.1KG355700	PTHR23344//PTHR23344:SF29//PTHR23344:SF8 - GLYCEROPHOSPHORYL DIESTER PHOSPHODIESTERASE // SUBFAMILY NOT NAMED // GLYCEROPHOSPHODIESTER PHOSPHODIESTERASE-LIKE PROTEIN-RELATED	80.6	5.54	74.335	1649	20428.3	222.63	10	234	9	1	1.021	0.989394		2.2281e+06	2.74749e+06	2.88067e+06	2.32038e+06	2.9274e+06	2.73795e+06	3.41502e+06	2.2946e+06	2.2281e+06	2.50058e+06	2.80068e+06	2.04054e+06	2.37674e+06	2.32276e+06	3.05159e+06	2.18508e+06
High	Pavir.1KG357100	K02934 - large subunit ribosomal protein L6e (RP-L6e, RPL6)	24.2	10.18	52.341	3754	37560.7	379.28	9	517	1	0	1.243	0.989154		9.2356e+06	1.96553e+07	1.4548e+07	1.17643e+07	1.3125e+07	1.35933e+07	1.17622e+07	1.72307e+07	9.2356e+06	1.78889e+07	1.4144e+07	1.03456e+07	1.06562e+07	1.1532e+07	1.05105e+07	1.64083e+07
High	Pavir.1KG362700	PTHR10438:SF229 - THIOREDOXIN-LIKE 4, CHLOROPLASTIC	23.9	5.19	16.429	129	4233.05	30.12	3	63	3	0	0.779	0.517722		5346867	8.08415e+06	9.1542e+06	1.05266e+07	1.09073e+07	1.04758e+07	1.2241e+07	6.4245e+06	5346867	7357633	8900024	9257076	8855592	8887226	10938326	6.11787e+06
High	Pavir.1KG363000	PTHR23024//PTHR23024:SF180 - MEMBER OF 'GDXG' FAMILY OF LIPOLYTIC ENZYMES // SUBFAMILY NOT NAMED	34.9	5.92	44.5	180	2752.02	28.65	7	34	3	3	6.267	1.9188e-10		2582981	1.57741e+06	1.72163e+06	1.97732e+06	1.44982e+06	1.42361e+06	1.21541e+06	1.78486e+06	2582981	1.43565e+06	1.67383e+06	1.73886e+06	1.1771e+06	1.20773e+06	1.08607e+06	1.69967e+06
High	Pavir.1KG364525	K10251 - 17beta-estradiol 17-dehydrogenase / very-long-chain 3-oxoacyl-CoA reductase (HSD17B12, KAR, IFA38)	35.5	9.76	32.597	311	5495.62	60.04	5	57	4	0	1.231	0.994195		321088	724250	364041	468228	5.29549e+06	1.66548e+06	1.94043e+06	3.45053e+06	321088	659163	353933	411761	4299387	1.41292e+06	1.73393e+06	3.28584e+06
High	Pavir.1KG365300	K03037 - 26S proteasome regulatory subunit N7 (PSMD6, RPN7)	44.2	5.8	68.923	1969	21704.2	217.09	10	246	1	9	1.117	0.998369	Acetyl [N-Term]	1.06253e+06	2.54566e+06	2.47949e+06	2.7428e+06	4.27861e+06	3.4611e+06	2.76137e+06	2.62371e+06	1.06253e+06	2.02378e+06	2.41064e+06	2.41202e+06	3473787	2.93625e+06	2.4675e+06	2.49849e+06
High	Pavir.1KG365400	PTHR11804//PTHR11804:SF42 - PROTEASE M3 THIMET OLIGOPEPTIDASE-RELATED // SUBFAMILY NOT NAMED	28.5	9.99	79.155	2861	32097.9	306.32	7	240	7	0	0.908	0.893748		9.2151e+06	1.3056e+07	1.40496e+07	1.45214e+07	1.81129e+07	1.44732e+07	1.58074e+07	1.06658e+07	9.06511e+06	1.18827e+07	1.36595e+07	1.27702e+07	1.47058e+07	1.22784e+07	1.41251e+07	1.01567e+07
High	Pavir.1KG368000	KOG0784 - Isocitrate dehydrogenase, gamma subunit	40.2	8.21	59.148	2386	19297.8	200.4	7	154	5	2	1.297	0.94771		2.72459e+07	1.88738e+07	2.07372e+07	2.08526e+07	1.51429e+07	1.90855e+07	1.86723e+07	2.1352e+07	2.72459e+07	1.71776e+07	2.01614e+07	1.83379e+07	1.02958e+07	1.61913e+07	1.66851e+07	2.03329e+07
High	Pavir.1KG368100	PTHR23115//PTHR23115:SF146 - TRANSLATION FACTOR // SUBFAMILY NOT NAMED	50.6	6.48	369.452	19335	231219	2181.7	21	2138	5	22	0.966	0.989394	Methyl [K249(99.8)]; Trimethyl [K106(100)]	4.79316e+06	6.19911e+06	6.11275e+06	5.78977e+06	9.3389e+06	7.34103e+06	7.40298e+06	8.03658e+06	4.44328e+06	5.64201e+06	5.56788e+06	5.09154e+06	7.58221e+06	6.22782e+06	5.98128e+06	7.65301e+06
High	Pavir.1KG368900	PTHR12231//PTHR12231:SF150 - CTX-RELATED TYPE I TRANSMEMBRANE PROTEIN // RHODANESE-LIKE DOMAIN-CONTAINING PROTEIN 11, CHLOROPLASTIC	31.9	8.97	24.497	715	6036.92	57.78	2	63	2	0	1.106	0.995814		3.69414e+08	2.82706e+08	2.71645e+08	2.71131e+08	2.14107e+08	2.92035e+08	2.4527e+08	3.1712e+08	3.66525e+08	2.573e+08	2.64103e+08	2.38433e+08	1.73833e+08	2.4775e+08	2.19168e+08	3.01984e+08
High	Pavir.1KG371600	1.17.7.1 - (E)-4-hydroxy-3-methylbut-2-enyl-diphosphate synthase (ferredoxin) / 4-hydroxy-3-methylbut-2-en-1-yl diphosphate synthase	82.3	6.05	109.318	2821	26687.7	282.85	17	324	1	0	0.886	0.921919		1.95849e+06	2.90216e+06	2.40628e+06	3.44024e+06	1.91903e+06	2.93476e+06	3.22181e+06	2.90976e+06	1.95849e+06	2.64135e+06	2.33947e+06	3.02536e+06	1.30601e+06	2.48973e+06	2.87894e+06	2.77088e+06
High	Pavir.1KG372900	K15026 - translation initiation factor 2A (EIF2A)	57.2	9.13	22.156	96	1406.99	15.27	4	17	3	1	2.237	0.0737028		326886	677344	429703	458717	451771	551803	284386	342203	326886	616472	417772	403397	366791	468126	254122
High	Pavir.1KG373200	PTHR22595//PTHR22595:SF60 - CHITINASE-RELATED // SUBFAMILY NOT NAMED	28.9	5.96	27.125	125	1488.85	13.18	3	17	3	0	2.214	0.131733		747021	968811	783016	613867	1.75595e+06	1.38357e+06	1.93781e+06	1.66705e+06	747021	881745	761275	539836	1.42564e+06	1.17376e+06	1.73158e+06
High	Pavir.1KG376200	PTHR35484//PTHR35484:SF2 - FAMILY NOT NAMED // OUTER ENVELOPE PORE PROTEIN 37, CHLOROPLASTIC	41.7	7.42	28.327	810	4981.28	58.5	5	51	1	0	0.703	0.677341		915256	3.25118e+06	1.19133e+06	868672	2.61432e+06	2.04374e+06	689481	2.88512e+06	915256	2.959e+06	1.15825e+06	763912	2.12255e+06	1.73382e+06	616106	2.74741e+06
High	Pavir.1KG376600	PF12204 - Domain of unknown function (DUF3598) (DUF3598)	44	5.53	11.35	141	1948.66	20.68	3	31	1	0	1.168	0.998369		252486	481829	465522	414452	208176	167812	457496	789572	252486	438528	452596	364470	169017	142365	408808	751887
High	Pavir.1KG377400	K12896 - splicing factor, arginine/serine-rich 7 (SFRS7)	26.9	11.66	14.176	159	4070.19	44.35	2	45	1	1	1.166	0.999125		342987	290053	370019	279561	403058	336466	164325	503610	342987	263986	359745	245847	327241		146837	479574
High	Pavir.1KG377600	PTHR34556:SF2 - F17A17.35 PROTEIN	45.1	5.25	33.404	626	6010.76	60.78	3	48	3	0	0.736	0.395883		2.39583e+06	2.78212e+06	3.03535e+06	2.58539e+06	4.3756e+06	3.00886e+06	3.25082e+06	2.95186e+06	2.39583e+06	2532095	2.95107e+06	2.2736e+06	3.55253e+06	2.55259e+06	2.90486e+06	2.81097e+06
High	Pavir.1KG379100	K02893 - large subunit ribosomal protein L23Ae (RP-L23Ae, RPL23A)	17	10.3	42.133	1976	24972.6	213.94	9	365	9	0	1.044	0.998369		3.97616e+06	2.90095e+06	2.48948e+06	3.13656e+06	2.36708e+06	2.07956e+06	2.02945e+06	3.08309e+06	3.97616e+06	2.64024e+06	2.42036e+06	2.75829e+06	1.92182e+06	1.03568e+06	1.81347e+06	2.93595e+06
High	Pavir.1KG380000	PTHR12663//PTHR12663:SF9 - ANDROGEN INDUCED INHIBITOR OF PROLIFERATION AS3 / PDS5-RELATED // SUBFAMILY NOT NAMED	87.6	5.59	39.283	406	9059.32	108.79	6	128	1	0	1.323	0.989394		2.39816e+07	3.73677e+07	4.38673e+07	4.71816e+07	4.22966e+07	4.22663e+07	5.84096e+07	2.91561e+07	2.39816e+07	3.40095e+07	4.26493e+07	4.14916e+07	3.43404e+07	3.58569e+07	5.21935e+07	2.77646e+07
High	Pavir.1KG380200	K03098 - apolipoprotein D and lipocalin family protein (APOD)	24.9	8.84	69.326	3600	36255.9	340.43	8	316	3	0	1.174	0.998369	Acetyl [N-Term]	113008	196547	187244	179881	264702	246900	233626	238927	113008	178883	182045	158188	214910	209459	208763	227524
High	Pavir.1KG380300	K02949 - small subunit ribosomal protein S11e (RP-S11e, RPS11)	22.8	10.59	28.276	1331	13262.6	115.69	5	189	1	3	1.487	0.586388		3.42526e+06	3.99784e+06	5.24059e+06	2.73523e+06	4.31271e+06	4.37945e+06	2.29464e+06	5.94382e+06	3.42526e+06	2.77798e+06	5.09508e+06	2.40537e+06	3.50147e+06	3.71534e+06	2.05044e+06	5.66013e+06
High	Pavir.1KG386300	K10775 - phenylalanine ammonia-lyase (E4.3.1.24)	77.2	6.37	134.799	5286	55472.3	567.58	21	707	2	5	1.114	0.997422		8.08112e+06	9.70904e+06	1.24996e+07	1.04679e+07	1.5845e+07	1.4178e+07	1.8536e+07	1.28429e+07	8.08112e+06	8.8365e+06	1.21525e+07	9.20553e+06	12864509	1.2028e+07	16563332	1.22299e+07
High	Pavir.1KG386500	K10775 - phenylalanine ammonia-lyase (E4.3.1.24)	76.7	6.49	62.717	3060	28782.3	300.89	10	346	2	0	1.843	0.576345		8.14124e+06	2.0531e+07	2.08882e+07	2.70367e+07	3.30852e+07	2.1448e+07	2.48334e+07	9.9115e+06	2.5518e+06	1.86859e+07	2.03082e+07	2.37761e+07	2.68617e+07	1.81956e+07	2.21906e+07	9.43844e+06
High	Pavir.1KG395200	K02726 - 20S proteasome subunit alpha 2 (PSMA2)	25.9	5.68	66.815	2225	20852.1	181.68	7	184	5	2	1.305	0.91721	Acetyl [N-Term]	596701	833101	560282	736187	1.41455e+06	1.21058e+06	1.02055e+06	1.23291e+06		758231	544725	647405	1.14847e+06	1.027e+06	911938
High	Pavir.1KG396600	3.5.5.1//3.5.5.4 - Nitrilase // Cyanoalanine nitrilase	39.3	5.25	19.981	188	1503.9	16.86	2	12	2	0	1.331	0.993695		9.26644e+06	1.2699e+07	1.37137e+07	1.09726e+07	1.90433e+07	1.45021e+07	1.63553e+07	9.75275e+06	8.8112e+06	1.15578e+07	1.33329e+07	9.64935e+06	1.54612e+07	1.2303e+07	1.46147e+07	9.28727e+06
High	Pavir.1KG400900	K01900 - succinyl-CoA synthetase beta subunit (LSC2)	45.1	6.33	121.726	3730	39470.9	379.69	17	424	3	12	1.294	0.909878		207945	286115	378935	238181	494670	244847	287816	419429	207945		368413	209457	401621	207718	257186	399411
High	Pavir.1KG401400	K02875 - large subunit ribosomal protein L14e (RP-L14e, RPL14)	15.4	10.29	36.815	1773	22235.2	189.5	8	311	8	0	1.101	0.998369		3.06727e+07	4.13275e+07	4.41505e+07	4.17097e+07	6.28954e+07	4.63316e+07	5.96776e+07	4.83525e+07	2.9331e+07	3.76135e+07	4.29246e+07	3.65477e+07	5.10645e+07	3.79956e+07	5.33266e+07	4.60448e+07
High	Pavir.1KG401500	PTHR10219//PTHR10219:SF36 - GLYCOLIPID TRANSFER PROTEIN-RELATED // SUBFAMILY NOT NAMED	22.5	6.39	14.298	87	1287.77	14.77	3	15	3	0	1.122	0.993356	Methyl [K70(100)]	3.59312e+07	5.28492e+07	5.20203e+07	5.4194e+07	6.05419e+07	5.50155e+07	6.51896e+07	3.9022e+07	3.59312e+07	4.80997e+07	5.05759e+07	4.76584e+07	4.91537e+07	4.66728e+07	5.82521e+07	3.71596e+07
High	Pavir.1KG402900	2.7.1.20 - Adenosine kinase	37.1	5.34	129.958	6281	66098.8	600.16	15	760	2	0	1.877	0.0928477		1.0535e+06	1.21449e+06	1.85079e+06	1.36507e+06	1.56549e+06	1.33434e+06	1.86746e+06	937228	305242	1.10534e+06	1.7994e+06	1.20044e+06	1.27101e+06	798971	1.66873e+06	892496
High	Pavir.1KG406900	1.8.7.2 - Ferredoxin:thioredoxin reductase	16.5	8.94	42.311	1684	22563.6	199.25	6	252	6	0	0.777	0.445648		2.58043e+06	3.82529e+06	4.95434e+06	6.21534e+06	9.45377e+06	7.42394e+06	8.99357e+06	4.51963e+06	2.58043e+06	3.48152e+06	4.81678e+06	5.46578e+06	7.67547e+06	6298152	8.03646e+06	4.30392e+06
High	Pavir.1KG408800	PTHR10438//PTHR10438:SF299 - THIOREDOXIN // SUBFAMILY NOT NAMED	18.6	8.66	42.548	2737	22103.1	222.18	5	215	5	0	0.989	0.989394		3.10589e+07	2.0309e+07	1.99766e+07	2.00963e+07	1.38551e+07	1.59e+07	1.55015e+07	2.33667e+07	3.10589e+07	1.84838e+07	1.84244e+07	1.76728e+07	1.12489e+07	1.34889e+07	1.38518e+07	2.22515e+07
High	Pavir.1KG411700	PF13599 - Pentapeptide repeats (9 copies) (Pentapeptide_4)	28.9	9.17	41.039	846	7295.24	73.28	5	73	5	0	1.101	0.99693		2.32493e+07	1.86422e+07	1.94087e+07	2.30521e+07	2.10783e+07	2.07777e+07	1.80144e+07	2.34201e+07	2.32493e+07	1.69668e+07	1.88698e+07	2.02721e+07	1.71134e+07	1.76269e+07	1.60973e+07	2.23023e+07
High	Pavir.1KG412500	K09553 - stress-induced-phosphoprotein 1 (STIP1)	65.1	6.52	166.651	5746	56104.2	579.58	22	551	3	17	1.459	0.628809	Dimethyl [K524(100)]	4.27624e+06	3.17249e+06	3.17353e+06	3.35156e+06	2.73892e+06	3.38977e+06	3.80023e+06	4.57029e+06	4.27624e+06	2.88738e+06	2.55424e+06	2.94737e+06	2.22371e+06	2.87574e+06	3.39581e+06	2.93459e+06
High	Pavir.1KG417400	PF02458 - Transferase family (Transferase)	38.9	6.37	10.671	41	1700.24	5.06	3	33	3	0	0.772	0.605867		1.3134e+07	2.36463e+07	2.71093e+07	3.14382e+07	3.95389e+07	3.61966e+07	3.7678e+07	2.40461e+07	1.3134e+07	2.07995e+07	2.63566e+07	2.76469e+07	3.21014e+07	2.82866e+07	3.36683e+07	2.28985e+07
High	Pavir.1KG430000	K13337 - peroxin-19 (PEX19)	28.7	4.48	11.15	36	809.66	9.66	2	12	2	0	1.133	0.99693		707693	1.33389e+06	891436	1.12086e+06	757393	1.10908e+06	786551	431488	537952	1.21402e+06	866683	985684	614924	940895	702846	410894
High	Pavir.1KG431700	1.11.1.12//1.11.1.9 - Phospholipid-hydroperoxide glutathione peroxidase / Peroxidation-inhibiting protein // Glutathione peroxidase	26.2	9.04	22.196	132	4681.44	54.11	6	78	2	0	1.097	0.989394		314020	278732	230918	138057	314703	228660	352029	262350	314020	253683	224506	121408	255506	193985	314565
High	Pavir.1KG431800	K01280 - tripeptidyl-peptidase II [EC:3.4.14.10] (TPP2)	148.4	6.3	173.59	5350	51251.3	518.37	23	507	4	18	1.34	0.860036		441956	403443	584489	430164	575739	507094	247266	451571	441956	367186	568260	378287	467440	430197	220952	430019
High	Pavir.1KG433500	PTHR19139//PTHR19139:SF140 - AQUAPORIN TRANSPORTER // SUBFAMILY NOT NAMED	33.4	8.95	20.66	711	11848.5	107.82	5	164	1	0	0.502	0.133474	Acetyl [N-Term]	1.18212e+07	1.87115e+07	1.4773e+07	1.57638e+07	2.49602e+07	1.44772e+07	2.06251e+07	2.0265e+07	1.12845e+07	1.70299e+07	1.43628e+07	1.38627e+07	1.85121e+07	1.1465e+07	1.84302e+07	1.85661e+07
High	Pavir.1KG434300	PF00234 - Protease inhibitor/seed storage/LTP family (Tryp_alpha_amyl)	13.3	8.62	19.371	1148	12021.7	123.18	3	126	3	0	0.734	0.162237		616602	507530	682522	1.62256e+06	1.64434e+06	366514	289098	163352		461919	663570	1.42688e+06	1.33503e+06	310935		155555
High	Pavir.1KG437300	PTHR12001//PTHR12001:SF41 - GERANYLGERANYL PYROPHOSPHATE SYNTHASE // HETERODIMERIC GERANYLGERANYL PYROPHOSPHATE SYNTHASE SMALL SUBUNIT, CHLOROPLASTIC	35.8	6.18	25.814	96	4842.49	46.34	5	75	5	0	1.214	0.989394		1.37963e+07	7.07143e+06	1.53794e+07	4.88571e+06	6.48412e+06	1.15495e+07	6.1135e+06	8.09775e+06	1.37963e+07	6.43593e+06	1.49523e+07	4.2965e+06	5264428	9.79807e+06	5.46289e+06	7.71126e+06
High	Pavir.1KG438510	PTHR33346:SF2 - DEHYDRIN COR47-RELATED	32.6	6.21	85.89	649	13953.5	135.33	7	143	6	1	1.373	0.957724	Dimethyl [K236(100)]	4.20067e+06	5.3189e+06	4.228e+06	3.46367e+06	5.15077e+06	4.71091e+06	5.55307e+06	5.08525e+06	4.20067e+06	4.84089e+06	4.1106e+06	3.04596e+06	4.18188e+06	3.99654e+06	4.75526e+06	4.84254e+06
High	Pavir.1KG441300	K11826 - AP-2 complex subunit mu-1 (AP2M1)	49.8	9.06	14.126	152	2753.3	25.57	4	41	4	0	1.306	0.989394		1.71762e+06	1.86764e+06	4.52554e+06	3.79412e+06	5.33051e+06	3.13363e+06	4.25992e+06	1.61553e+06	587614	1.6998e+06	4.39988e+06	3.33655e+06	4.32781e+06	2.65844e+06	3.80657e+06	1.07228e+06
High	Pavir.1KG447500	1.1.1.133 - dTDP-4-dehydrorhamnose reductase / dTDP-6-deoxy-L-mannose dehydrogenase	33.7	6.57	45.207	831	12843	111.85	8	170	5	0	1.175	0.998369		771113	1.49132e+06	1.39779e+06	1.64438e+06	2.32855e+06	1.74026e+06	2.04415e+06	1.45908e+06	771113	1.3573e+06	1358977	1.34334e+06	1.89053e+06	1.19117e+06	1.82661e+06	674995
High	Pavir.1KG450605	Protein prenylyltransferase superfamily protein	29.5	6	61.826	3093	26897.3	268.18	5	258	4	1	0.859	0.853116		1.73318e+06	2.72899e+06	3.32653e+06	3.96374e+06	3.6727e+06	3.4106e+06	3.93755e+06	1.5811e+06	856721	2.48374e+06	3.23417e+06	3.48573e+06	2.98184e+06	2.89341e+06	3518515	1.08618e+06
High	Pavir.1KG451020	K11254 - histone H4 (H4)	14	11.18	107.849	11219	114699	1146.37	9	1269	8	1	1.335	0.855323		3.5733e+07	2.53098e+07	2.89322e+07	2.60676e+07	1.70681e+07	2.1385e+07	2.60407e+07	2.69934e+07	2.70681e+07	2.30352e+07	2.81289e+07	2.29239e+07	1.38575e+07	1.81422e+07	2.32694e+07	1.85772e+07
High	Pavir.1KG452800	PTHR11215//PTHR11215:SF3 - METAL DEPENDENT HYDROLASE - RELATED // SUBFAMILY NOT NAMED	43	6.84	17.568	340	2684.52	29.33	4	39	3	1	1.336	0.989394		5.2103e+08	5.40466e+08	6.71798e+08	5.18836e+08	6.96563e+08	7.21e+08	7.38378e+08	5.74806e+08	5.2103e+08	4.91895e+08	6.53145e+08	4.56266e+08	5.65536e+08	6.11666e+08	6.59799e+08	5.47372e+08
High	Pavir.1KG456400	PF00670//PF02826//PF05221 - S-adenosyl-L-homocysteine hydrolase, NAD binding domain (AdoHcyase_NAD) // D-isomer specific 2-hydroxyacid dehydrogenase, NAD binding domain (2-Hacid_dh_C) // S-adenosyl-L-homocysteine hydrolase (AdoHcyase)	53.3	6.02	332.873	18780	202412	1884.23	29	1947	2	0	1.098	0.99693		1.16804e+06	1.78287e+06	2.43362e+06	2.38256e+06	2.94111e+06	2.58313e+06	2.93422e+06	2.01013e+06	1.16804e+06	1.62264e+06	2.36605e+06	2.09523e+06	2.38787e+06	1.98346e+06	2.62196e+06	1.91419e+06
High	Pavir.1KG461300	PTHR13856//PTHR13856:SF93 - VHS DOMAIN CONTAINING PROTEIN FAMILY // SUBFAMILY NOT NAMED	43.7	4.73	32.706	505	5357.54	62.35	4	44	4	0	0.01	1.72375e-16		2.19539e+06	3.64191e+06	4.38901e+06	2.919e+06	6.2322e+06	3.48001e+06	3.68503e+06	3.28288e+06	1.56112e+06	3.31461e+06	4.26714e+06	2.56698e+06	5.05989e+06	2.95229e+06	3.29286e+06	3.12619e+06
High	Pavir.1KG462000	PTHR23075//PTHR23075:SF0 - PUTATIVE ATP-ASE // ATPASE FAMILY AAA DOMAIN-CONTAINING PROTEIN 3	72.3	9.39	7.397	191	2744.39	30.63	3	41	2	1	2.689	0.0141931	Acetyl [K9(100)]	427245	642335	560084	766488					427245	584609	544532	674051
High	Pavir.1KG462500	K00855 - phosphoribulokinase (PRK, prkB)	44.8	6.34	279.495	10992	136948	1400.15	21	1265	3	20	0.992	0.989394	Methyl [R393(100)]	901120	944359	1.31629e+06	1.09695e+06	2.27264e+06	2.58349e+06	2.89909e+06	2.94943e+06	592108	859490	1.27974e+06	964658	1.84514e+06	2.19173e+06	2.59057e+06	888729
High	Pavir.1KG464600	K17893 - ubiquinol oxidase (AOX1, AOX2)	40.6	6.9	70.105	708	10114.9	108.12	9	105	3	4	1.324	0.964282		1.78136e+08	1.4975e+08	1.24185e+08	1.2626e+08	1.34823e+08	1.17984e+08	1.37891e+08	1.65665e+08	1.78136e+08	1.36292e+08	1.20737e+08	1.11033e+08	1.09462e+08	1.00092e+08	1.23217e+08	1.57758e+08
High	Pavir.1KG465500	K05928 - tocopherol O-methyltransferase (E2.1.1.95)	32.8	6.09	49.196	348	8982	59.13	7	90	7	0	0.918	0.905947		4651074	4.97427e+06	2.56575e+06	2.32201e+06	4.84931e+06	3.90427e+06	4.31137e+06	5.52163e+06	4651074	4.52724e+06	2.13828e+06	2.04198e+06	3.93713e+06	3.31221e+06	3.50168e+06	5.25809e+06
High	Pavir.1KG467300	1.13.11.51//1.14.99.42 - 9-cis-epoxycarotenoid dioxygenase / VP14 // Zeaxanthin 7,8-dioxygenase / Zeaxanthin 7,8(7',8')-cleavage dioxygenase	68.7	6.84	67.935	1934	20198	206.12	8	212	1	6	0.727	0.225811		4.95041e+06	5.62911e+06	2.99492e+06	4.38029e+06	4.74105e+06	3.66734e+06	3.8565e+06	9.50522e+06	4.95041e+06	5.12323e+06	2.91176e+06	3852034	3.84924e+06	3.11122e+06	2.99842e+06	9.05155e+06
High	Pavir.1KG468100	2.1.3.3 - Ornithine carbamoyltransferase / OTCase	40.1	6.92	25.504	905	7827.33	93.02	5	93	5	0	1.33	0.933145	Methyl [K78(100)]	8.07387e+06	6.583e+06	6.92196e+06	5.674e+06	3.25664e+06	5.16488e+06	4.66659e+06	8.5909e+06	8.07387e+06	5.9914e+06	6.72976e+06	4.98973e+06	2.46795e+06	4.38166e+06	4.16996e+06	8.18088e+06
High	Pavir.1KG471800	K02137 - F-type H+-transporting ATPase subunit O (ATPeF0O, ATP5O, ATP5)	25.6	9.25	59.58	2066	25758.9	237.23	11	345	4	7	1.219	0.978636		3.39171e+06	6.10848e+06	5.21827e+06	5.03552e+06	8.2246e+06	5.31765e+06	1.0095e+07	5.64733e+06	3.39171e+06	5.55951e+06	5.07337e+06	4.42824e+06	6.67751e+06	4.51126e+06	9020721	5.14043e+06
High	Pavir.1KG472500	KOG0978//KOG0993//KOG2685//KOG4787 - E3 ubiquitin ligase involved in syntaxin degradation // Rab5 GTPase effector Rabaptin-5 // Cystoskeletal protein Tektin // Uncharacterized conserved protein	134	5.39	34.824	92	2777.8	22.14	8	40	8	0	0.836	0.738583		1.82038e+07	2.64617e+07	2.73083e+07	2.39368e+07	3.11393e+07	3.02067e+07	3.30829e+07	2.34923e+07	1.82038e+07	2.40836e+07	2.65501e+07	2.10501e+07	2.52819e+07	2.56261e+07	2.95622e+07	2.23711e+07
High	Pavir.1KG473800	K09486 - hypoxia up-regulated 1 (HYOU1)	98.9	5.6	48.786	650	6933.35	81.72	8	84	8	0	0.981	0.957724		4.05753e+06	2.25088e+06	3.40553e+06	2.72431e+06	2.19706e+06	2.79052e+06	2.32212e+06	3.49234e+06	4.05753e+06	1.85982e+06	3.31097e+06	2.39577e+06	1.78379e+06	2.36736e+06	2.07499e+06	3.32566e+06
High	Pavir.1KG474600	PTHR22939:SF66 - PRO-APOPTOTIC SERINE PROTEASE NMA111	122.4	6.61	19.27	86	1514.49	17.87	4	18	4	0	2.307	0.260046		2.61088e+06	2.68635e+06	3.3949e+06	3.00216e+06	3.11987e+06	2.4865e+06	3.35192e+06	2.41561e+06	1.19508e+06	2.44493e+06	3.30063e+06	2.64011e+06	2.53301e+06	2.10944e+06	2.9952e+06	2.30031e+06
High	Pavir.1KG475500	K00384 - thioredoxin reductase (NADPH) (trxB)	34.7	6.04	77.591	1360	17150.5	181.31	5	122	3	0	1.034	0.989394		468673	709559	425264	846839	1.93093e+06	849364	1.63516e+06	1.08237e+06	227049	645792	413456	744712	1.56771e+06	720565	1.46115e+06	439715
High	Pavir.1KG476500	PTHR13697//PTHR13697:SF24 - PHOSPHOFRUCTOKINASE // SUBFAMILY NOT NAMED	70.1	7.83	131.077	2911	34871.7	393.84	17	360	2	0	0.919	0.933145	Acetyl [N-Term]	1.9593e+06	4.62984e+06	5.76337e+06	3.90521e+06	8.0664e+06	3.34181e+06	5.19915e+06	3.71552e+06	1.9593e+06	4.21376e+06	5.60334e+06	3434253	6.54907e+06	2.83505e+06	4.64585e+06	3.53819e+06
High	Pavir.1KG477200	PTHR10210:SF34 - RIBOSE-PHOSPHATE PYROPHOSPHOKINASE 4	36.2	6.9	23.109	107	1578.26	18.14	3	18	3	0	1.393	0.973257		112455	501047	752687	798397	579548	549955	753660	106943	112455	456019	731788	702112	470532	466558	673455	101839
High	Pavir.1KG480300	PTHR12601//PTHR12601:SF6 - EUKARYOTIC TRANSLATION INITIATION FACTOR 3 SUBUNIT EIF-3 // CLUSTERED MITOCHONDRIA PROTEIN HOMOLOG	150.7	6.44	18.358	45	1959.15	22.73	5	33	5	0	1.304	0.989394		539932	1.22876e+06	1.60191e+06	973351	1.63946e+06	1.41631e+06	1.95676e+06	1.06805e+06	539932	1.11833e+06	1.55743e+06	855967	1.33107e+06	1.20154e+06	1.74852e+06	1.01707e+06
High	Pavir.1KG480705	K02910 - large subunit ribosomal protein L31e (RP-L31e, RPL31)	14.1	9.99	18.399	243	6687.98	43.72	3	105	2	1	1.069	0.989394		831271	1.40054e+06	1.39946e+06	1.2987e+06	1.98697e+06	1.68348e+06	1.83685e+06	1.36996e+06	831271	1.27467e+06	1.3606e+06	937281	1.61321e+06	1.42819e+06	1.64137e+06	1.30457e+06
High	Pavir.1KG484300	PTHR13683//PTHR13683:SF290 - ASPARTYL PROTEASES // SUBFAMILY NOT NAMED	46.5	7.44	28.541	485	3603.33	37.01	3	36	3	0	9.77	1.72375e-16		5.05491e+06	7.12869e+06	7.8935e+06	8.61038e+06	7.82143e+06	8.22636e+06	9.75472e+06	7.25705e+06	5.05491e+06	6.48804e+06	7.67432e+06	7.57199e+06	6.35018e+06	6978896	8716607	6910690
High	Pavir.1KG484500	PTHR13683//PTHR13683:SF329 - ASPARTYL PROTEASES // SUBFAMILY NOT NAMED	48.3	7.85	43.863	890	11722.3	126.2	6	138	6	0	0.889	0.745254		1.21846e+06	1.712e+06	544842	1.15925e+06	1.37967e+07	1.05016e+07	1.26059e+07	1.06951e+07	1.21846e+06	1.55815e+06	529714		1.12015e+07	8.90912e+06	1.12644e+07	1.01847e+07
High	Pavir.1KG486400	K12616 - enhancer of mRNA-decapping protein 4 (EDC4)	146.5	5.87	62.053	827	12497.2	136.3	9	161	7	2	1.388	0.905947		6.05325e+06	8.48185e+06	8.05064e+06	8.81487e+06	9.6281e+06	8.31191e+06	5.61232e+06	6.4974e+06	6.05325e+06	7.7196e+06	7.08437e+06	7.75182e+06	7.81701e+06	7.05147e+06	5.01505e+06	6.18729e+06
High	Pavir.1KG490600	K04773 - protease IV [EC:3.4.21.-] (sppA)	74	9.1	73.006	1587	11389.1	133.49	10	110	3	6	0.813	0.633559		2.95683e+06	3.92548e+06	4.26966e+06	4.32194e+06	6.7603e+06	5.60954e+06	5.75522e+06	4.36001e+06	2.95683e+06	3.57271e+06	4.1511e+06	3.80072e+06	5.48865e+06	4.49097e+06	5.14274e+06	4.15191e+06
High	Pavir.1KG493400	PF00581 - Rhodanese-like domain (Rhodanese)	38.9	9.64	56.368	721	13462.3	139.76	10	188	2	8	0.98	0.973257		5.3192e+06	6.04717e+06	3.66318e+06	3.52247e+06	3.43718e+06	3.74886e+06	2.78373e+06	4.40356e+06	5.3192e+06	5.50372e+06	2.40332e+06	3.09767e+06	2.79063e+06	2.86094e+06	2.48748e+06	4.19339e+06
High	Pavir.1KG497400	PTHR12735//PTHR12735:SF20 - BOLA-LIKE PROTEIN-RELATED // BOLA-LIKE PROTEIN 1	39.7	6.62	42.587	805	8116.71	70.93	6	87	6	0	0.937	0.933145		1.34771e+07	1.44574e+07	1.25937e+07	1.35989e+07	1.52551e+07	1.16764e+07	1.39082e+07	1.26657e+07	1.34771e+07	1.31582e+07	1.2244e+07	1.19589e+07	1.23856e+07	9.90574e+06	1.19655e+07	1.20612e+07
High	Pavir.1KG498000	K15397 - 3-ketoacyl-CoA synthase (KCS)	53.8	9.04	9.657	36	1295.79	13.38	3	21	2	1	0.819	0.737554		3.87657e+06	4.09309e+06	3.07674e+06	3.56861e+06	3.79702e+06	2.86147e+06	3.19961e+06	4.20476e+06	3.87657e+06	3.72524e+06	2.99131e+06	2.58296e+06	3.08278e+06	2.42755e+06	2.46013e+06	4.00407e+06
High	Pavir.1KG498800	KOG0070//KOG0075 - GTP-binding ADP-ribosylation factor Arf1 // GTP-binding ADP-ribosylation factor-like protein	20.6	8.15	16.187	232	4836.72	53.22	2	42	2	0	0.947	0.912536		1.07786e+06	904073	1.05015e+06	1.01817e+06	725118	963068	1.08787e+06	744825	636467	822825	1.02099e+06	895381	588720	736982	972096	709276
High	Pavir.1KG502800	K00207 - dihydropyrimidine dehydrogenase (NADP+) (DPYD)	45.5	6.46	54.778	1027	9390.94	95.75	8	121	8	0	1.294	0.978667		977476	1.00483e+06	967293	788032	1.17178e+06	937240	800103	905322	977476	914523	940434	692997	951362	795115	714955	862113
High	Pavir.1KG508300	NDH dependent flow 6	20.7	6.52	71.91	2531	35618.2	371.71	7	350	2	5	0.832	0.781169		4.02957e+06	3.62225e+06	2.83723e+06	4.93694e+06	9.56638e+06	4.25941e+06	5.74102e+06	4.24369e+06	4.02957e+06	3.29672e+06	2.05993e+06	4.34156e+06	7.7669e+06	3.23755e+06	4.58262e+06	4.04115e+06
High	Pavir.1KG508500	PTHR10108//PTHR10108:SF827 - METHYLTRANSFERASE // METHYLTRANSFERASE-LIKE PROTEIN-RELATED	31.1	8.16	20.19	113	733.15	7.77	2	6	2	0	1.012	0.989394		5.12295e+07	3.97728e+07	3.37294e+07	3.94045e+07	2.96033e+07	3.37381e+07	3.21438e+07	4.30114e+07	5.12295e+07	3.61984e+07	3.27928e+07	3.46524e+07	2.40347e+07	2.8622e+07	2.8723e+07	4.09585e+07
High	Pavir.1KG508800	PTHR12526//PTHR12526:SF371 - GLYCOSYLTRANSFERASE // SUBFAMILY NOT NAMED	75.7	6.58	76.445	809	14589	149.32	10	159	2	7	0.997	0.970605		294081	214239	365818	336547	275673	368047	175008	388027	294081	194985	355661		223817	312235	156383	369507
High	Pavir.1KG508900	PTHR10617:SF116 - GERANYLGERANYL DIPHOSPHATE REDUCTASE, CHLOROPLASTIC	49.9	8.95	153.733	5630	66613.4	564.34	22	825	22	0	0.723	0.377198		4.90667e+06	6.75669e+06	6.68916e+06	6.24298e+06	8.23324e+06	6.60454e+06	6.28972e+06	5.7321e+06	4.90667e+06	6.14947e+06	6.50343e+06	5.09061e+06	6.68452e+06	5.60301e+06	5.62036e+06	5.07696e+06
High	Pavir.1KG509100	K01551 - arsenite-transporting ATPase [EC:3.6.3.16] (arsA, ASNA1)	42.8	8.41	46.718	673	11468.8	116.49	5	104	5	0	1.004	0.989394		7.39214e+07	8.38084e+07	7.47434e+07	8.02366e+07	5.01497e+07	7.31802e+07	6.00121e+07	5.22633e+07	7.39214e+07	7.62766e+07	7.24367e+07	7.05602e+07	4.07163e+07	6.2083e+07	5.3453e+07	4.97689e+07
High	Pavir.1KG511300	K00161 - pyruvate dehydrogenase E1 component alpha subunit (PDHA, pdhA)	42.6	8.19	114.349	2857	35376	396.92	16	407	5	9	1.313	0.889413		3.91033e+06	3.13352e+06	2.89604e+06	3.50525e+06	3.06892e+06	3.64252e+06	2.9706e+06	3.60986e+06	3.91033e+06	2.85192e+06	2.81562e+06	2.71353e+06	2.49164e+06	3.09016e+06	2.65447e+06	3.43757e+06
High	Pavir.1KG514600	PTHR10795//PTHR10795:SF331 - PROPROTEIN CONVERTASE SUBTILISIN/KEXIN // SUBFAMILY NOT NAMED	80.7	7.05	124.536	2672	31946.3	333.65	10	243	3	7	1.56	0.469682		1.8545e+07	2.33583e+07	2.41117e+07	2.61803e+07	3.46818e+07	2.70878e+07	3.39086e+07	2.8656e+07	1.8545e+07	2.10933e+07	2.34422e+07	2.3023e+07	2.8158e+07	22980113	3.03e+07	2.72884e+07
High	Pavir.1KG515400	PTHR10772//PTHR10772:SF0 - 10 KDA HEAT SHOCK PROTEIN // 20 KDA CHAPERONIN, CHLOROPLASTIC	26.8	8.68	44.961	1742	20074.4	188.11	4	157	2	0	0.708	0.402513		7.88238e+06	8.93508e+06	9.30425e+06	6.58919e+06	1.57124e+07	1.35708e+07	1.14325e+07	1.26239e+07	7.88238e+06	8.13209e+06	9.0459e+06	5.79455e+06	1.27569e+07	1.15129e+07	9.76375e+06	1.13608e+07
High	Pavir.1KG515900	Nucleotide-diphospho-sugar transferases superfamily protein	30.6	5.16	104.195	2174	26188.1	221.7	13	316	5	7	0.961	0.957724		983896	965869	1.16853e+06	1.87057e+06	445213	740308	913022	779054	265793	879068	1.13609e+06	1.64498e+06	361466	628045	815857
High	Pavir.1KG516300	K01255 - leucyl aminopeptidase (CARP, pepA)	61.5	8.27	280.451	14010	116527	1223.39	27	1092	17	9	1.062	0.998369		6.38642e+06	2.07316e+07	1.51643e+07	2.27248e+07	1.88329e+07	1.54193e+07	2.68925e+07	5.32858e+06	2.1959e+06	1.88684e+07	1.47432e+07	1.99843e+07	1.52903e+07	1.30811e+07	2.40306e+07	2.7489e+06
High	Pavir.1KG517400	K01597 - diphosphomevalonate decarboxylase (MVD, mvaD)	45.9	6.55	65.031	911	11471.1	109.46	8	136	4	3	1.225	0.989394	Acetyl [N-Term]	8.63404e+07	1.00812e+08	9.49472e+07	9.51556e+07	1.29828e+08	9.05453e+07	1.07472e+08	9.47447e+07	8.63404e+07	9.17523e+07	9.23109e+07	8.13021e+07	1.05407e+08	7.68147e+07	9.47476e+07	9.02227e+07
High	Pavir.1KG519200	K00811 - aspartate aminotransferase, chloroplastic (ASP5)	50	8.29	104.366	2122	28817.7	328.87	14	353	1	0	0.01	1.72375e-16		2.85797e+06	3.68757e+06	2.68716e+06	4.98583e+06	4.97174e+06	3.68315e+06	4.29508e+06	2.50796e+06	782372	3.35618e+06	2.61254e+06	4.38455e+06	4.03653e+06	3.12462e+06	3.83799e+06	1.25701e+06
High	Pavir.1KG519500	PTHR10766//PTHR10766:SF54 - TRANSMEMBRANE 9 SUPERFAMILY PROTEIN // ENDOMEMBRANE FAMILY PROTEIN 70	74.1	7.18	11.415	184	2050.04	18.99	3	33	3	0	2.933	0.00170306		191696	459361	390892	325847					191696	418079	380038	286551
High	Pavir.1KG523700	K02983 - small subunit ribosomal protein S30e (RP-S30e, RPS30)	7	11.82	7.616	212	2680.65	28.84	2	39	2	0	0.915	0.817512		596252	621365	719302	868377	2.2922e+06	1.83245e+06	2.09754e+06	1.06782e+06		565523	699329	763653	1.86102e+06	1.55457e+06	1.87432e+06	257473
High	Pavir.1KG524700	K04802 - proliferating cell nuclear antigen (PCNA)	29.3	4.75	53.287	2249	18837.3	175	8	190	1	7	1.336	0.877147		6.20656e+06	7.55165e+06	9.67013e+06	7.82309e+06	7.51232e+06	6.58574e+06	9.88567e+06	4.99438e+06	6.20656e+06	6670911	9.40163e+06	6.87964e+06	6.09922e+06	5.58707e+06	8.83362e+06	4.75601e+06
High	Pavir.1KG525600	1.3.1.103//1.6.5.5 - 2-haloacrylate reductase // NADPH:quinone reductase / Zeta-crystallin	34.1	6.64	51.36	1227	14966.8	169.8	7	186	7	0	1.52	0.581239		8.61517e+06	1.31713e+07	1.83842e+07	1.24913e+07	1.9141e+07	1.53513e+07	2.1284e+07	8.54663e+06	7.99562e+06	1.19876e+07	1.78738e+07	1.09849e+07	1.55405e+07	1.30234e+07	1.9019e+07	6.63562e+06
High	Pavir.1KG526760	K03061 - 26S proteasome regulatory subunit T1 (PSMC2, RPT1)	47.7	6.29	115.786	3675	38254.2	403.19	17	424	1	0	0.93	0.963052		4.64566e+06	2.72295e+06	4.69301e+06	5.04113e+06	9.12766e+06	6.65513e+06	6.53454e+06	7.57163e+06	4.64566e+06	2.47824e+06	4.5627e+06	4.43318e+06	7.4107e+06	4.66892e+06	5.83913e+06	7.21025e+06
High	Pavir.1KG526910	PTHR11071//PTHR11071:SF200 - PEPTIDYL-PROLYL CIS-TRANS ISOMERASE // CYCLOPHILIN-LIKE PEPTIDYL-PROLYL CIS-TRANS ISOMERASE FAMILY PROTEIN-RELATED	26.3	8.5	9.637	123	2122.52	16.09	2	21	2	0	1.404	0.989394		269680	107546	306145	262723	321240	233291	262833	59105.3	269680	97880.8	297644	231039	260813	197915	234862	56284.4
High	Pavir.1KG532000	PTHR23422 - DIPEPTIDYL PEPTIDASE III-RELATED	87.2	5.49	12.245	96	2759.55	28.76	3	30	3	0	0.447	0.0929506		107150	188606	283333	193375	354292	295269	243646	196954	107150	171656	275466	170054	287648	250494	217717	187554
High	Pavir.1KG533600	K17278 - membrane-associated progesterone receptor component (PGRMC1_2)	11	5.52	22.48	772	7204.53	45.36	2	55	1	0	100	1.72375e-16	Acetyl [N-Term]	549787	580898	486868	509263	192611	519079	133637	290544		528693	473350	447847	156380	440365	119415	276677
High	Pavir.1KG534300	PTHR10938:SF0 - TRANSLATION INITIATION FACTOR IF-3, MITOCHONDRIAL	35.4	5.4	47.267	976	13396	129.77	6	149	6	0	0.923	0.857987						449337	484976	316536	899891					364815		282849	856941
High	Pavir.1KG534400	K00059 - 3-oxoacyl- (fabG)	26.8	6.77	17.992	166	2041.34	20.78	2	18	2	0	0.01	1.72375e-16		1.1802e+07	9.18538e+06	9.62873e+06	8.91214e+06	7.89438e+06	9.01517e+06	8.35147e+06	1.04959e+07	1.1802e+07	8.3599e+06	9.36137e+06	7.83736e+06	6.40941e+06	7.64809e+06	7.46269e+06	9.99494e+06
High	Pavir.1KG534404	K13065 - shikimate O-hydroxycinnamoyltransferase (E2.3.1.133, HCT)	45.4	7.17	74.482	1692	21133.3	224.82	11	224	3	0	0.798	0.572894		451543	589741	419828	565768					451543	536742	408171	497537
High	Pavir.1KG541500	1.1.1.1//1.1.1.284//1.2.1.1 - Alcohol dehydrogenase / Aldehyde reductase // S-(hydroxymethyl)glutathione dehydrogenase / NAD-linked formaldehyde dehydrogenase // Transferred entry: 1.1.1.284 and 4.4.1.22	40.7	7.02	61.246	1650	20942.7	184.59	8	281	4	3	1.262	0.933145		2.0642e+06	4.4273e+06	2.63583e+06	2.10136e+06	2.05014e+06	1.72019e+06	3.73374e+06	1.41788e+06	1.36081e+06	4.02942e+06	2.56264e+06	1.84794e+06	1.6645e+06	1.45933e+06	3.33639e+06	239800
High	Pavir.1KG541700	3.4.21.102 - C-terminal processing peptidase / Tsp protease	57.5	8.6	37.486	449	4643.56	52.7	7	66	7	0	0.945	0.920386		1.11826e+07	1.9495e+07	1.8582e+07	2.05809e+07	2.91808e+07	2.24246e+07	2.57481e+07	1.58485e+07	1.11826e+07	1.7743e+07	1.80661e+07	1.80989e+07	2.36917e+07	1.90241e+07	2.3008e+07	1.5092e+07
High	Pavir.1KG542400	PTHR22835//PTHR22835:SF171 - ZINC FINGER FYVE DOMAIN CONTAINING PROTEIN // SUBFAMILY NOT NAMED	40.8	6.02	15.685	68	1012.17	10.98	2	9	2	0	100	1.72375e-16		3.54443e+06	1.88999e+06	2.216e+06	2.65079e+06	2.12898e+06	1.73389e+06	2.53369e+06	2.46366e+06	3.54443e+06	1.72013e+06	2.15447e+06	2.33111e+06	1.24697e+06	1.47095e+06	2.26405e+06	2.34607e+06
High	Pavir.1KG543300	K17292 - tubulin-specific chaperone A (TBCA)	12.5	5.1	15.468	206	2087	25.84	3	24	3	0	1.047	0.989394						511011	341010	435226	492942					414887	289299	388909
High	Pavir.1KG543600	K03953 - NADH dehydrogenase (ubiquinone) 1 alpha subcomplex subunit 9 (NDUFA9)	44.6	8.68	55.057	1285	16150.5	151.81	9	200	2	6	1.165	0.989394		419300	386942	551552	629208	630778	401779	689058	359927	419300	352168	536237	553327	512126	340852	615728	342748
High	Pavir.1KG544200	PTHR11732//PTHR11732:SF14 - ALDO/KETO REDUCTASE // HYPERKINETIC, ISOFORM M	36.4	7.33	65.165	2162	28467.6	275.39	9	322	2	6	1.18	0.989394		1.0992e+07	1.90763e+07	1.75774e+07	1.67907e+07	2.38953e+07	2.04381e+07	1.95968e+07	1.61782e+07	1.0992e+07	17361914	1.70893e+07	1.47658e+07	1.94005e+07	1.73388e+07	1.75113e+07	1.54061e+07
High	Pavir.1KG544600	PTHR18919//PTHR18919:SF93 - ACETYL-COA C-ACYLTRANSFERASE // 3-KETOACYL-COA THIOLASE 2, PEROXISOMAL	48	8.41	105.976	3841	37134	404.06	11	386	3	0	1.584	0.808735		9.93815e+06	1.64032e+07	1.75543e+07	1.4757e+07	2.18561e+07	1.81177e+07	1.86006e+07	1.17272e+07	9.93815e+06	1.4929e+07	1.70669e+07	1.29773e+07	1.77449e+07	1.53703e+07	1.66211e+07	1.11675e+07
High	Pavir.1KG547900	K14563 - rRNA 2'-O-methyltransferase fibrillarin (NOP1, FBL)	40.4	10.39	56.336	1972	20670.7	188.31	8	218	8	0	1.613	0.365558		1.4233e+06	1.61901e+06	1.7309e+06	1.37156e+06	2.58966e+06	2.40116e+06	2.07931e+06	2.40683e+06	1.4233e+06	1.47351e+06	1.68284e+06	1.20615e+06	2.10253e+06	2.03704e+06	1.85803e+06	1.66365e+06
High	Pavir.1KG548500	K14944 - RNA-binding protein Nova (NOVA)	37.4	6.54	66.277	2532	19277.3	196.15	10	195	10	0	1.2	0.989394		3.88826e+06	6.8057e+06	9.52263e+06	7.10134e+06	1.30519e+07	9.97945e+06	1.25981e+07	6.64067e+06	3.67312e+06	6.19408e+06	9.25822e+06	6.24494e+06	1.05968e+07	8.46614e+06	1.12574e+07	6.04177e+06
High	Pavir.1KG548700	PTHR21368//PTHR21368:SF18 - 50S RIBOSOMAL PROTEIN L9 // 39S RIBOSOMAL PROTEIN L9, MITOCHONDRIAL	21.3	10.02	33.222	1332	9381.39	96.38	7	120	2	0	0.873	0.806692		5.33442e+06	8.89581e+06	1.04562e+07	1.01008e+07	1.2613e+07	1.11096e+07	1.16372e+07	6.9055e+06	4.84068e+06	8.09635e+06	1.01659e+07	8.88263e+06	1.02404e+07	9.42495e+06	1.03988e+07	5.39597e+06
High	Pavir.1KG553100	1.3.1.72 - Delta(24)-sterol reductase / Lanosterol Delta(24)-reductase	67	8.35	56.952	634	8020.59	87.38	9	99	3	5	1.022	0.989394		4.50865e+06	3.68507e+06	3.28964e+06	4.11645e+06	2.74425e+06	3.67662e+06	3.3568e+06	3.44147e+06	4.50865e+06	3.3539e+06	3.1983e+06	3620014	2.22805e+06	3.11908e+06	2.99957e+06	3.27721e+06
High	Pavir.1KG554200	K01414 - oligopeptidase A [EC:3.4.24.70] (prlC)	88.4	6.52	122.974	2144	24787.4	281.19	19	279	8	8	1.065	0.993695		5.11599e+06	5.5582e+06	3.82006e+06	5.33271e+06	6.3975e+06	4.81319e+06	5.71326e+06	4.98333e+06	131568	5.05869e+06	3.71399e+06	4.6896e+06	5.1941e+06	4.08331e+06	5.10525e+06	176137
High	Pavir.1KG557500	PF05542 - Protein of unknown function (DUF760) (DUF760)	40.7	5.81	31.415	224	4910.23	46.21	5	53	5	0	0.761	0.483665		9.71382e+06	9.43409e+06	1.12174e+07	1.15668e+07	1.25111e+07	9.67999e+06	1.34059e+07	9.87611e+06	9.33944e+06	7.86634e+06	1.09059e+07	1.01719e+07	9.24767e+06	8.2121e+06	1.19793e+07	8.97762e+06
High	Pavir.1NG001500	PTHR11655//PTHR11655:SF18 - 60S/50S RIBOSOMAL PROTEIN L6/L9 // SUBFAMILY NOT NAMED	21.6	10.83	71.628	2755	29165.9	298.94	7	287	1	0	0.962	0.957363		1.91116e+06	1.92124e+06	1.15847e+06	2.13891e+06	1.36637e+06	1.59435e+06	1.55582e+06	1.30033e+06	1.91116e+06	1.74858e+06	1.1263e+06	1.88096e+06	1109352	676055	1.39025e+06	1.23827e+06
High	Pavir.1NG001600	1.18.1.2//1.6.99.1 - Ferredoxin--NADP(+) reductase // NADPH dehydrogenase / NADPH diaphorase	39.8	7.91	361.186	19097	226089	2083.51	26	2361	3	0	0.842	0.744914	Methyl [K310(100)]; Dimethyl [K301(100)]	519901	774344	512700	727733	668929	728437	523886	504505	519901	704755	498464	639970	543100	617975	468134	480426
High	Pavir.1NG003100	PTHR23151//PTHR23151:SF59 - DIHYDROLIPOAMIDE ACETYL/SUCCINYL-TRANSFERASE-RELATED // SUBFAMILY NOT NAMED	58.1	7.91	177.113	3953	49013.3	484.65	18	487	6	13	1.309	0.890212	Methyl [K228(100)]; Acetyl [K381(100)]	3.36967e+07	2.42895e+07	2.15948e+07	2.38968e+07	1.92791e+07	2.13506e+07	1.81264e+07	2.56762e+07	3.36967e+07	2.21066e+07	2.09952e+07	2.10149e+07	1.56526e+07	1.81129e+07	1.61974e+07	2.44507e+07
High	Pavir.1NG003500	PTHR33322//PTHR33322:SF3 - FAMILY NOT NAMED // BAG FAMILY MOLECULAR CHAPERONE REGULATOR 7	46.2	8.79	12.26	82	1776.87	19.07	4	30	4	0	1.055	0.989394		2.31272e+07	2.76636e+07	2.6478e+07	2.89213e+07	4.34067e+07	3.3504e+07	3.61593e+07	3.47354e+07	2.23519e+07	2.49861e+07	2.57428e+07	2.32618e+07	3.52417e+07	2.65712e+07	3.11094e+07	3.24623e+07
High	Pavir.1NG003700	PF00251//PF08244//PF11837 - Glycosyl hydrolases family 32 N-terminal domain (Glyco_hydro_32N) // Glycosyl hydrolases family 32 C terminal (Glyco_hydro_32C) // Domain of unknown function (DUF3357) (DUF3357)	71.3	6.46	17.351	72	1268.12	10.02	4	18	3	0	0.869	0.922122		451030	620485	839055	917400	645325	898444	1.48885e+06	553993	181595	235565	815758	806764	523936	762202	1.33041e+06	250117
High	Pavir.1NG004400	K12854 - pre-mRNA-splicing helicase BRR2 (SNRNP200, BRR2)	246.2	5.92	23.287	182	1564.65	22.48	4	21	4	0	100	1.72375e-16		109360	118418	83490.5	120604	287690	107528	90947.7	30814.5		107776	81172.2	106060	233574	91222.1	81268.9	29343.8
High	Pavir.1NG006100	K09560 - suppressor of tumorigenicity protein 13 (ST13)	43.3	4.97	51.013	1730	19578.1	212.64	5	160	5	0	1.03	0.989394						432740	255543	361036	412989					351339	216792	322614	393278
High	Pavir.1NG006200	PTHR18929:SF74 - PROTEIN DISULFIDE-ISOMERASE A3	62.1	4.91	36.949	586	5533.94	48.38	7	83	7	0	1.394	0.949034		4.11232e+06	3.53046e+06	6.67223e+06	6.10516e+06	9.64746e+06	4.91615e+06	5.4203e+06	3.7172e+06	4.11232e+06	3.21318e+06	6.48696e+06	5.36889e+06	7.83273e+06	4.17065e+06	4.84347e+06	3.53979e+06
High	Pavir.1NG007300	K10528 - hydroperoxide lyase (HPL)	54.7	6.29	86.115	2728	27790.7	294.83	12	290	5	0	1.695	0.444699		1.41061e+06	2.19057e+06	2.48846e+06	2.35535e+06	3.77e+06	2.81762e+06	3.5593e+06	2.48133e+06	507392	1.99371e+06	2.41936e+06	1.90328e+06	3.06084e+06	2390345	3.18051e+06	2.09827e+06
High	Pavir.1NG007573	PTHR19959//PTHR19959:SF158 - KINESIN LIGHT CHAIN // SUBFAMILY NOT NAMED	65.2	5.52	27.543	703	6822.66	66.24	4	75	4	0	1.288	0.989394		2.35314e+06	1.91992e+06	4.10587e+06	4.9226e+06	4.83737e+06	5.85078e+06	5.73855e+06	3.9579e+06	2.35314e+06	870941	3.99187e+06	4.32894e+06	171192	4.96356e+06	5.12785e+06	3.769e+06
High	Pavir.1NG010200	PTHR23270:SF7 - NUCLEIC ACID-BINDING, OB-FOLD-LIKE PROTEIN	87.2	5.41	14.144	67	1236.52	10.62	3	18	3	0	1.171	0.998369		1.89217e+06	2.62084e+06	4.09303e+06	2.42321e+06	3.71931e+06	2.80029e+06	3.49143e+06	3.01844e+06	478701	2.38531e+06	3.97938e+06	2.13097e+06	3.01969e+06	2.37564e+06	3.11987e+06	342701
High	Pavir.1NG010500	PTHR11465//PTHR11465:SF17 - CATALASE // SUBFAMILY NOT NAMED	56.2	6.99	248.233	7653	110525	1214.16	19	1304	13	6	2.657	0.00038773	Acetyl [K425(100)]; Trimethyl [K425(100)]	449480	630443	366657	229954	496028	441801	455321	559109	449480	573786	356477	202222	402723	374806	406865	532424
High	Pavir.1NG010600	PTHR19375//PTHR19375:SF228 - HEAT SHOCK PROTEIN 70KDA // SUBFAMILY NOT NAMED	73.3	5.19	271.839	14308	135542	1380.87	29	1424	2	23	1.118	0.996919		3.01018e+07	5.52057e+07	5.02519e+07	4.92226e+07	2.15151e+08	6.40512e+07	9.73414e+07	1.79336e+08	3.01018e+07	5.02445e+07	4.88566e+07	4.13318e+07	1.7468e+08	5.43383e+07	8.69822e+07	1.70776e+08
High	Pavir.1NG023600	PTHR13832//PTHR13832:SF352 - PROTEIN PHOSPHATASE 2C // PROTEIN PHOSPHATASE 2C 59-RELATED	36.9	4.98	62.977	2766	24223.3	250.05	9	273	1	0	0.01	1.72375e-16		4.50147e+07	8.02173e+07	8.3335e+07	9.61049e+07	9.59032e+07	8.72274e+07	9.58425e+07	5.78672e+07	3.59651e+07	7.30083e+07	8.10211e+07	8.45149e+07	7.77271e+07	7.27831e+07	8.56428e+07	5.51053e+07
High	Pavir.1NG025100	K03028 - 26S proteasome regulatory subunit N1 (PSMD2, RPN1)	98.1	5.26	171.113	6352	60138.9	625.15	19	634	19	0	1.162	0.989394		294799	265632	243391	294125					294799	241760	236632
High	Pavir.1NG025636	K12828 - splicing factor 3B subunit 1 (SF3B1, SAP155)	141.7	6	49.374	624	7903.44	79.48	9	90	9	0	1.287	0.989394	Acetyl [N-Term]	1.91028e+07	3.06555e+07	3.09584e+07	3.25508e+07	4.44541e+07	3.38404e+07	3.78423e+07	2.40101e+07	1.87801e+07	2.79006e+07	3.00988e+07	2.86252e+07	3.6092e+07	2.87088e+07	3.38151e+07	2.28642e+07
High	Pavir.1NG028200	5.4.99.8 - Cycloartenol synthase / 2,3-epoxysqualene--cycloartenol cyclase	98.7	6.83	23.428	486	3232.37	31.47	4	33	4	0	1.442	0.933145		1.4215e+06	1.93047e+06	1.65579e+06	1.54783e+06	2.35553e+06	2.03301e+06	2.08767e+06	1.32946e+06	519191	1.75698e+06	1.60981e+06	1.0903e+06	1.91244e+06	1724722	1.8655e+06	1266012
High	Pavir.1NG029900	PTHR11229:SF5 - 50S RIBOSOMAL PROTEIN L3-1, CHLOROPLASTIC	27.8	10.43	68.229	2834	31449.9	300.64	8	337	1	7	0.934	0.940834		988296	1.13959e+06	1.14898e+06	1.26479e+06	1.64924e+06	1.30341e+06	1.65177e+06	1.85325e+06	110110	650966	1.11707e+06	1.11225e+06	1.33901e+06	1.10576e+06	1.47598e+06
High	Pavir.1NG032519	PTHR10381//PTHR10381:SF11 - ATP-DEPENDENT CLP PROTEASE PROTEOLYTIC SUBUNIT // ATP-DEPENDENT CLP PROTEASE PROTEOLYTIC SUBUNIT, MITOCHONDRIAL-RELATED	32.4	6.8	73.403	2798	37447.9	357.69	6	340	4	2	1.097	0.998369		2.8106e+07	2.14472e+07	1.95341e+07	2.27564e+07	1.59412e+07	2.15973e+07	1.96987e+07	2.17643e+07	2.8106e+07	1.95198e+07	1.89917e+07	2.0012e+07	1.18935e+07	1.83223e+07	16769291	2.07256e+07
High	Pavir.1NG035300	K02725 - 20S proteasome subunit alpha 6 (PSMA1)	29.5	5.54	148.054	6213	53196.4	550.57	10	393	1	0	1.524	0.909878		5.01158e+07	4.52386e+07	3.76051e+07	4.64981e+07	5.14133e+07	4.5111e+07	4.9262e+07	5.73824e+07	5.01158e+07	4.11731e+07	3.65609e+07	4.08905e+07	4.17422e+07	3.82703e+07	4.40194e+07	5.46437e+07
High	Pavir.1NG036000	1.1.1.29//1.1.1.81 - Glycerate dehydrogenase / Hydroxypyruvate reductase // Hydroxypyruvate reductase / D-glycerate dehydrogenase	41.6	7.02	95.349	3568	34130.4	323.68	14	386	1	0	100	1.72375e-16	Acetyl [N-Term]; Acetyl [K3(100)]	490856	774123	986705	766568	1.28926e+06	1.07745e+06	1.27853e+06	901646	490856	704553	959308		1.04674e+06	914059	1.14247e+06	858612
High	Pavir.1NG037500	PF15704 - Mitochondrial ATP synthase subunit (Mt_ATP_synt)	27.5	7.2	103.969	2604	33796.8	310.6	15	374	6	0	1.478	0.796664						165990	418004	335393	418727					134766		299700	398742
High	Pavir.1NG039832	PF09353 - Domain of unknown function (DUF1995) (DUF1995)	42.9	8	8.645	176	2026.21	20.58	2	30	2	0	3.099	0.0573024		3.19506e+06	3.00859e+06	5.29551e+06	4.54546e+06	5.44527e+06	5.86724e+06	5.82705e+06	4.98964e+06	3.19506e+06	2.73821e+06	5.14847e+06	3.99728e+06	4.42099e+06	4.97752e+06	5.20693e+06	4.7515e+06
High	Pavir.1NG041500	PTHR14154//PTHR14154:SF14 - UPF0041 BRAIN PROTEIN 44-RELATED // SUBFAMILY NOT NAMED	27.4	6.62	38.281	750	5981.26	69.82	5	63	3	1	0.606	0.0758995		336113	354860	297835	543150	1.07982e+06	1.07347e+06	894104	1.06695e+06		322970	289566	477647	876705	910690	798952	1016028
High	Pavir.1NG042600	K01703 - 3-isopropylmalate/(R)-2-methylmalate dehydratase large subunit (leuC)	54.8	7.34	88.086	1864	18755.2	196.59	11	213	4	5	1.114	0.998369		2.94019e+06	3.25657e+06	2.87603e+06	2.79881e+06	1.66085e+06	2.3801e+06	1.87097e+06	1.40129e+06	2.94019e+06	2.67973e+06	2.79617e+06	2.46128e+06	1.34844e+06	2.01918e+06	1.67186e+06	1.33441e+06
High	Pavir.1NG046200	PF14697 - 4Fe-4S dicluster domain (Fer4_21)	8.9	6.92	75.75	5423	39363.4	481.73	4	420	4	0	0.984	0.989394		5.8803e+06	9.25393e+06	7.3002e+06	1.05135e+07	8.03428e+06	9.81307e+06	1.07254e+07	8.53565e+06	5.8803e+06	8.42229e+06	7.09749e+06	9.24558e+06	6.26264e+06	8.32499e+06	9.58402e+06	8.12826e+06
High	Pavir.1NG047000	PF13301 - Protein of unknown function (DUF4079) (DUF4079)	29.5	10.04	40.405	1568	13562	133.97	3	102	3	0	0.713	0.393746		7.9791e+07	5.62507e+07	7.57556e+07	4.97622e+07	6.64119e+07	5.55102e+07	6.21115e+07	9.51336e+07	7.9791e+07	5.11955e+07	7.36521e+07	4.3761e+07	5.39195e+07	4.70925e+07	5.55015e+07	9.05931e+07
High	Pavir.1NG047200	K03245 - translation initiation factor 3 subunit J (EIF3J)	25.6	4.87	16.38	439	3105.79	35.94	4	39	4	0	1.182	0.998369		4.10015e+06	1.8255e+06	3.46829e+06	6.90792e+06	2.36522e+06	3.0601e+06	3.37912e+06	1.90482e+06	4.10015e+06	1.66145e+06	3.37199e+06	5.25304e+06	1.92031e+06	1.67109e+06	3.01951e+06	1.81391e+06
High	Pavir.1NG049000	PTHR11071//PTHR11071:SF295 - PEPTIDYL-PROLYL CIS-TRANS ISOMERASE // PEPTIDYL-PROLYL CIS-TRANS ISOMERASE CYP18-4	18.2	8.56	52.286	3112	27287.8	295.26	3	237	1	0	2.175	0.425327		2.08563e+06	2.68942e+06	2.34676e+06	2.33739e+06	2.895e+06	2.64835e+06	2.90832e+06	1.83758e+06	2.08563e+06	2.44773e+06	2.2816e+06	2.05551e+06	2.16205e+06	2.24674e+06	2.59882e+06	1.74987e+06
High	Pavir.1NG049200	PTHR11544//PTHR11544:SF49 - COLD SHOCK DOMAIN CONTAINING PROTEINS // SUBFAMILY NOT NAMED	23.2	6.64	37.948	1442	19275.2	168.59	4	252	1	0	1.212	0.989394		315478	452148	949731	411165	1.26724e+06	687332	1.10623e+06	794821		411514	923360	361579	1.02887e+06	583103	988506	756886
High	Pavir.1NG053900	PTHR34051:SF2 - PROTEIN LOW PSII ACCUMULATION 3, CHLOROPLASTIC	42.2	6.21	89.507	3041	23707.6	258.36	9	228	9	0	0.893	0.742106		3844441	5.36179e+06	6.65883e+06	5.59094e+06	6.96812e+06	6.32173e+06	7.48447e+06	4.29009e+06	3844441	4.87994e+06	6.47394e+06	4916686	5657386	5363086	6.68796e+06	4.08533e+06
High	Pavir.1NG056200	PTHR10430//PTHR10430:SF16 - PEROXIREDOXIN // PEROXIREDOXIN-5, MITOCHONDRIAL	23.8	8.92	113.627	3267	36122.9	360.5	9	310	2	0	0.852	0.754917	Dimethyl [K100(100)]	1.17376e+07	7.22361e+06	9.92836e+06	5.7652e+06	7.42838e+06	6.60996e+06	7.69994e+06	9.94247e+06	1.17376e+07	6.57443e+06	9.65268e+06	5.06993e+06	6.03107e+06	5.60761e+06	6.8805e+06	9.46794e+06
High	Pavir.1NG061600	K01011 - thiosulfate/3-mercaptopyruvate sulfurtransferase (TST, MPST, sseA)	34	5.63	53.352	699	8862.28	77.01	8	125	2	5	0.784	0.526148		4.69031e+06	1.534e+06	1.85985e+06	1.82244e+06	867137	1.94717e+06	1.26307e+06	1.99795e+06	4.69031e+06	287706	1.80821e+06	1.60265e+06	704024	1.6519e+06	1.12865e+06	1.90259e+06
High	Pavir.1NG064000	2.5.1.61 - Hydroxymethylbilane synthase / Uroporphyrinogen synthetase	38.1	8.16	121.512	3496	36375.1	348.28	10	375	3	7	0.952	0.988235		4.93049e+06	4.17457e+06	6.29258e+06	4.92104e+06	3.47895e+06	3.95712e+06	3.76938e+06	4.12338e+06	4.09528e+06	3.6387e+06	6.11786e+06	4.32757e+06	2.82454e+06	3.35705e+06	3.24467e+06	3.92658e+06
High	Pavir.1NG064500	K02900 - large subunit ribosomal protein L27Ae (RP-L27Ae, RPL27A)	16	10.76	24.025	605	7782.61	67.65	4	82	1	0	1.068	0.989394		2.77093e+07	3.5801e+07	2.63599e+07	3.76871e+07	2.99306e+07	3.2722e+07	3.00431e+07	2.90779e+07	2.77093e+07	3.25836e+07	2.5628e+07	3.31421e+07	2.4085e+07	2.776e+07	2.68459e+07	2.76901e+07
High	Pavir.1NG064600	2.7.2.3 - Phosphoglycerate kinase	42.3	5.71	255.617	15988	166443	1610.19	21	1522	4	17	1.083	0.998369		1.11318e+06	1.75232e+06	1.53667e+06	2.36217e+06	1.68149e+06	2.11308e+06	1.82667e+06	1.06169e+06	1.11318e+06	1.59484e+06	1.494e+06	2.0773e+06	1.36519e+06	1.79265e+06	1.63227e+06	1.01102e+06
High	Pavir.1NG066000	PTHR10836//PTHR10836:SF46 - GLYCERALDEHYDE 3-PHOSPHATE DEHYDROGENASE // SUBFAMILY NOT NAMED	47.1	8.84	123.928	4736	44579.7	368.11	14	541	10	0	1.136	0.999125		2.07907e+08	2.19617e+08	2.5149e+08	2.37617e+08	2.94143e+08	2.41061e+08	2.5371e+08	2.16303e+08	2.07907e+08	1.9988e+08	2.44507e+08	2.07802e+08	238813047	2.04506e+08	2.2671e+08	205979330
High	Pavir.1NG067500	PTHR10739//PTHR10739:SF32 - CYTIDYLYLTRANSFERASE // SUBFAMILY NOT NAMED	40.4	5.43	17.53	152	2315.33	27.68	3	33	3	0	3.952	0.00130163		4.12685e+06	7.55258e+06	6.96753e+06	7.25381e+06	8.53398e+06	7.64309e+06	8.95285e+06	4.23184e+06	3.56377e+06	6.87384e+06	6.77406e+06	6.37901e+06	6.9287e+06	6.02136e+06	8.00008e+06	4.02987e+06
High	Pavir.1NG070200	AT4G30010	10.6	8.7	13.823	69	1989.98	14.98	2	29	2	0	0.799	0.557088		493996	357420	364749	417640	1.79895e+06	1.23611e+06	1.58047e+06	1.50531e+06	493996	325299	354621	367274	1.46056e+06	1.04866e+06	1.41227e+06	282789
High	Pavir.1NG075000	K07023 - putative hydrolases of HD superfamily (K07023)	27.2	6.57	53.302	881	10534.5	110.37	5	102	5	0	1.247	0.989394		1.3408e+06	1.3966e+06	2.7403e+06	2.2828e+06	1.22144e+06	1.49628e+06	1.66838e+06	1.35977e+06	1.3408e+06	1.27109e+06	2.66421e+06	2.0075e+06	991679	1.26938e+06	1.49083e+06	1.29487e+06
High	Pavir.1NG081900	PTHR10795//PTHR10795:SF331 - PROPROTEIN CONVERTASE SUBTILISIN/KEXIN // SUBFAMILY NOT NAMED	80.3	7.27	112.259	2349	26794.1	284.62	10	213	3	0	100	1.72375e-16		4.27317e+06	2.84397e+06	2.9445e+06	3.39802e+06	3.98835e+06	3.02959e+06	3.90389e+06	4.45123e+06	4.27317e+06	2.58839e+06	2.86275e+06	2.98822e+06	3.23812e+06	2.57017e+06	3.48843e+06	4.23878e+06
High	Pavir.1NG083000	3.5.1.9 - Arylformamidase / Kynurenine formamidase	29.9	5.6	34.609	752	9074.37	89.83	4	96	4	0	2.819	0.000368183						534941	183527	193465	155998					434316	155696		148553
High	Pavir.1NG083600	PTHR11695:SF574 - CINNAMYL ALCOHOL DEHYDROGENASE 4-RELATED	39.8	7.12	80.671	1334	19034.5	185.47	9	198	3	0	1.734	0.513799		2.66473e+06	3.61822e+06	2.31613e+06	2.78617e+06	1.07215e+07	5.00687e+06	7.61113e+06	7.7545e+06	2.66473e+06	3.29305e+06	2.25182e+06	2.45016e+06	8.70473e+06	4.24761e+06	6.80115e+06	7.3844e+06
High	Pavir.1NG087700	PTHR11739:SF8 - CITRATE SYNTHASE, MITOCHONDRIAL	52.3	7.65	118.245	2844	37339	377.59	16	413	3	0	1.644	0.691793		795871	1.58232e+06	2.34518e+06	2.61041e+06	4.9927e+06	3.3945e+06	3.28815e+06	2.55528e+06	795871	1.44012e+06	2.28006e+06	2.2956e+06	4.05355e+06	2.87975e+06	2.93822e+06	2.43332e+06
High	Pavir.1NG088400	PTHR11771//PTHR11771:SF51 - LIPOXYGENASE // SUBFAMILY NOT NAMED	100.9	6.61	236.771	6397	69483.6	717.29	29	853	12	14	1.369	0.800725		1.2694e+06	2.25321e+06	1.63576e+06	2.07192e+06	3.2583e+06	3.0757e+06	2.26982e+06	2.97785e+06	1.13228e+06	2.05071e+06	1.59034e+06	1.82205e+06	2.6454e+06	2.60929e+06	2.02826e+06	2835719
High	Pavir.1NG088900	3.2.1.185 - Non-reducing end beta-L-arabinofuranosidase	95.9	6.6	29.151	196	2535.71	21.41	5	36	5	0	1.571	0.76774		2.138e+07	3.49499e+07	3.35842e+07	2.93858e+07	4.60912e+07	4.23977e+07	4.36008e+07	3.39334e+07	1.9643e+07	3.1809e+07	3.26517e+07	2.54636e+07	3.74213e+07	3.59684e+07	3.89607e+07	3.20336e+07
High	Pavir.1NG089600	PTHR12815//PTHR12815:SF7 - SORTING AND ASSEMBLY MACHINERY SAM50 PROTEIN // OUTER ENVELOPE PROTEIN 80, CHLOROPLASTIC	71.2	8.76	32.723	185	4151.8	40.84	7	58	7	0	1.034	0.989394		1.67565e+06	2.23185e+06	2.10833e+06	2.19548e+06	4.81379e+06	3.21397e+06	3.55385e+06	2.38726e+06	1.67565e+06	2.03128e+06	1.7673e+06	1.93071e+06	3.90829e+06	2.72659e+06	3.17564e+06	2.27332e+06
High	Pavir.1NG089900	3.7.1.2 - Fumarylacetoacetase / Fumarylacetoacetate hydrolase	55.9	6.54	40.922	415	9174.04	110.85	6	111	6	0	0.897	0.827421		5.27082e+06	4.20058e+06	3.8466e+06	4.07433e+06	4.17174e+06	4.38461e+06	3.92753e+06	5.48251e+06	5.27082e+06	3.56945e+06	3.73979e+06	3.58298e+06	3.00479e+06	3.71972e+06	3.50956e+06	5.22084e+06
High	Pavir.1NG092644	K16810 - TBCC domain-containing protein 1 (TBCCD1)	62.2	5.29	20.846	212	3529.08	42.39	3	39	3	0	1.307	0.989394		2.64062e+06	7.36981e+06	5.37111e+06	5.00144e+06	6.71262e+06	3.9691e+06	4.27247e+06	5.05617e+06	2.64062e+06	6707492	5.22197e+06	4.39828e+06	5.44995e+06	3.36722e+06	3.81779e+06	4.81485e+06
High	Pavir.1NG096800	K11885 - DNA damage-inducible protein 1 (DDI1)	45	5.19	33.567	588	6971.16	59.36	4	81	2	2	1.782	0.337871		814755	1.18167e+06	1.08682e+06	1.21277e+06	1.92017e+06	1.39599e+06	1.57072e+06	1.1866e+06	814755	1.07547e+06	1.05664e+06	1.06651e+06	1.55898e+06	1.1843e+06	1.40356e+06	1.12996e+06
High	Pavir.1NG101700	PTHR11649:SF62 - PROTEIN SEY1 HOMOLOG	90.4	5.83	38.361	1053	12661	134.27	8	134	8	0	1.258	0.988235		1.59163e+06	2.64181e+06	3.1431e+06	3.36815e+06	8.10352e+06	5.41842e+06	3.46081e+06	4.86417e+06	1.59163e+06	2.1546e+06	3.05583e+06	2.96195e+06	6.57921e+06	4.19853e+06	3.09251e+06	4.63201e+06
High	Pavir.1NG104100	PF12734 - Cysteine-rich TM module stress tolerance (CYSTM)	7	5.35	10.174	277	3006.14	24.09	2	40	2	0	1.092	0.989394	Acetyl [N-Term]	3.82582e+06	5.84788e+06	5.71351e+06	5.34757e+06	7.32629e+06	6.85138e+06	7.05548e+06	5.12185e+06	3.19247e+06	5.32234e+06	5.55487e+06	4.70266e+06	5.94818e+06	5.81242e+06	6.30463e+06	4.87739e+06
High	Pavir.1NG106300	K03066 - 26S proteasome regulatory subunit T6 (PSMC5, RPT6)	47.1	8.97	159.29	3388	47447.9	381.44	16	414	2	13	1.244	0.968134	Acetyl [N-Term]; Methyl [K10(100)]	303419	354683	766785	1.29102e+06	574950	563568	865309	207407	161655	322808	745494	1.13532e+06	466799	478107	773222	197508
High	Pavir.1NG109800	K14310 - nuclear pore complex protein Nup205 (NUP205, NUP192)	207.9	5.72	11.776	53	3704.96	12.97	3	71	2	0	100	1.72375e-16		1.29204e+07	1.72714e+07	2.03403e+07	1.61583e+07	2.57097e+07	2.00784e+07	2.1518e+07	1.34605e+07	1.25477e+07	1.57193e+07	18549912	1.20893e+07	2.08736e+07	1.70337e+07	1.9228e+07	1.28181e+07
High	Pavir.1NG117100	PF00043//PF00647//PF02798 - Glutathione S-transferase, C-terminal domain (GST_C) // Elongation factor 1 gamma, conserved domain (EF1G) // Glutathione S-transferase, N-terminal domain (GST_N)	47.2	6.47	154.386	7542	84592.5	742	18	976	1	5	0.943	0.974664	Acetyl [N-Term]					231324	170465	266669	226777					187810	144615	238290
High	Pavir.1NG118800	K13210 - far upstream element-binding protein (FUBP)	70.2	6.02	85.516	2665	26700.6	287.3	7	236	2	5	1.197	0.989394		1.69297e+07	2.4345e+07	2.52045e+07	2.56077e+07	2.45577e+07	2.22313e+07	2.45705e+07	1.88642e+07	1.69297e+07	2.21571e+07	2.45046e+07	2.25195e+07	1.99383e+07	1.88601e+07	2.19556e+07	1.79639e+07
High	Pavir.1NG121088	2.8.1.1 - Thiosulfate sulfurtransferase / Thiosulfate thiotransferase	19.8	9.64	46.3	908	15063	155.74	5	138	5	0	0.715	0.215801		6.33929e+06	7.61721e+06	8.55166e+06	7.84059e+06	1.097e+07	8.99634e+06	9.51306e+06	7.53655e+06	6.33929e+06	6.93266e+06	8314215	6.22131e+06	8.90653e+06	7.63211e+06	8.50067e+06	7.17684e+06
High	Pavir.1NG125900	K12450 - UDP-glucose 4,6-dehydratase (RHM)	75.2	7.11	166.162	4394	53491.6	538.28	25	636	5	0	1.119	0.998369		6.81472e+06	7.63809e+06	5.83074e+06	6.75639e+06	4.08662e+06	6.21107e+06	4.94797e+06	4.75899e+06	6.81472e+06	6.44626e+06	5.66884e+06	5.42105e+06	3.31791e+06	5.26921e+06	4.4214e+06	4.53186e+06
High	Pavir.1NG126700	PTHR13194:SF19 - NAD(P)-BINDING ROSSMANN-FOLD SUPERFAMILY PROTEIN	64.7	8.69	181.698	3367	36940.6	372.19	20	398	6	11	0.926	0.911677		2.92771e+06	5.48369e+06	5.91269e+06	6.57173e+06	8.20362e+06	4.37333e+06	7.53493e+06	5.38526e+06	856102	4.99088e+06	5.74851e+06	5.77919e+06	6.66048e+06	3.71014e+06	6.73305e+06	581397
High	Pavir.1NG128000	K14455 - aspartate aminotransferase, mitochondrial (GOT2)	47.8	7.14	304.641	12066	142913	1392.86	22	1431	7	17	1.039	0.997164		1.90068e+07	2.44134e+07	1.64564e+07	1.96364e+07	2.03185e+07	1.42693e+07	1.57541e+07	3.01646e+07	1.90068e+07	2.22194e+07	1.59995e+07	1.72683e+07	1.64965e+07	1.21054e+07	1.38447e+07	2.87249e+07
High	Pavir.1NG130000	K00430 - peroxidase (E1.11.1.7)	33.4	8.25	59.796	1997	17456.6	190.03	7	156	5	0	0.867	0.824502		170981061	1.67835e+08	1.40931e+08	1.34808e+08	1.48051e+08	1.35883e+08	1.74363e+08	1.72544e+08	170981061	1.52751e+08	1.37018e+08	1.1855e+08	1.20202e+08	1.15277e+08	1.55807e+08	1.64309e+08
High	Pavir.1NG132600	PTHR30523//PTHR30523:SF10 - PHOSPHOENOLPYRUVATE CARBOXYLASE // SUBFAMILY NOT NAMED	109.8	6.25	213.945	7880	114853	823.96	29	1600	20	3	1.084	0.998369	Methyl [R481(100)]	3.99677e+06	3.64005e+06	3.24387e+06	3.63464e+06	2.7947e+06	3.55815e+06	3.7113e+06	2.76648e+06	3.99677e+06	3.31292e+06	3.1538e+06	2.97067e+06	1.93664e+06	3018580	3.31634e+06	2.63444e+06
High	Pavir.1NG137100	PF11317 - Protein of unknown function (DUF3119) (DUF3119)	28.3	9.33	21.425	839	7926.28	75.52	2	76	2	0	0.878	0.818947		2.97449e+07	2.48316e+07	3.66878e+07	3.18756e+07	3.91246e+07	3.26351e+07	3.28283e+07	3.39328e+07	2.95513e+07	2.26001e+07	3.56691e+07	2.78747e+07	3.17651e+07	2.76862e+07	2.8192e+07	3.23132e+07
High	Pavir.1NG137800	PTHR23309//PTHR23309:SF10 - 3-HYDROXYACYL-COA DEHYROGENASE // PEROXISOMAL FATTY ACID BETA-OXIDATION MULTIFUNCTIONAL PROTEIN AIM1	88.8	9.47	86.868	1881	23243.3	221.65	13	256	2	11	1.265	0.952085		5.7305e+06	4.26234e+06	3.39651e+06	4.08058e+06	3.93678e+06	3.80963e+06	3.28375e+06	3.51676e+06	5.7305e+06	3.87929e+06	3.3022e+06	3.58847e+06	3.19625e+06	3.23193e+06	2.93429e+06	3.34891e+06
High	Pavir.1NG141000	K00430 - peroxidase (E1.11.1.7)	34	7.85	61.345	1787	16906.5	180.42	8	168	2	6	2.218	0.00416543		7.51328e+06	1.47477e+07	1.43555e+07	1.09679e+07	1.95391e+07	1.62491e+07	1.55014e+07	1.17059e+07	7.51328e+06	13250543	1.39569e+07	9.32747e+06	1.58637e+07	1.3785e+07	1.37262e+07	1.11472e+07
High	Pavir.1NG142300	PTHR11926//PTHR11926:SF261 - GLUCOSYL/GLUCURONOSYL TRANSFERASES // SUBFAMILY NOT NAMED	52.1	6.34	13.632	102	2786.94	34.41	5	49	4	1	1.686	0.905947		9.57223e+06	7.21422e+06	5.9053e+06	9.42629e+06	2.14241e+07	1.4347e+07	1.56116e+07	2.35555e+07	9.57223e+06	6.56589e+06	5.74133e+06	8.2895e+06	1.73941e+07	1.21714e+07	1.39502e+07	2.24312e+07
High	Pavir.1NG142700	PTHR11177:SF92 - CHITINASE DOMAIN-CONTAINING PROTEIN 1	44.1	5.43	51.541	2972	30880.8	234.81	9	481	1	0	0.731	0.387		193111	626849	500139	453527	718417	897506	1.19751e+06	475464	193111	570515	486252	398833	583279	761406	1.07007e+06	103295
High	Pavir.1NG147600	K02636 - cytochrome b6-f complex iron-sulfur subunit (petC)	30.2	9.44	127.417	3886	45530.7	410.9	7	454	4	0	0.923	0.896748	Methyl [K112(100)]	2.73389e+06	3.53875e+06	2.15745e+06	3.47637e+06	1.82973e+06	2.73441e+06	2.2389e+06	2.26622e+06	2.73389e+06	3.22073e+06	2.09755e+06	3.05713e+06	1.48555e+06	2.31976e+06		2.15806e+06
High	Pavir.1NG148400	5.5.1.24 - Tocopherol cyclase	52.6	6.37	59.378	892	11213	125.14	7	104	7	0	1.32	0.970102		25020120	1.70839e+07	1.56207e+07	1.45634e+07	1.41935e+07	1.5535e+07	1.46228e+07	2.2339e+07	25020120	1.55486e+07	1.5187e+07	1.28071e+07	1.15236e+07	1.31792e+07	1.30667e+07	21272770
High	Pavir.1NG158600	K10704 - ubiquitin-conjugating enzyme E2 variant (UBE2V)	16.5	7.03	79.692	2086	20286.5	197.22	8	196	1	7	1.125	0.996919	Acetyl [N-Term]	3.09226e+06	4.29101e+06	3.51165e+06	4.5091e+06	5.24718e+06	5.00289e+06	2.95561e+06	5.85024e+06	368225	3.90538e+06	3.41414e+06	3.96531e+06	4.26016e+06	518073	2.64107e+06	5.57102e+06
High	Pavir.1NG162600	K07393 - putative glutathione S-transferase (ECM4)	40.8	7.18	68.692	1927	16473.8	185.24	8	159	8	0	1.367	0.877147		1.65774e+07	2.0365e+07	2.30852e+07	2.10856e+07	2.35709e+07	2.3073e+07	2.84406e+07	1.75203e+07	1.61386e+07	1.85348e+07	2.24442e+07	1.85427e+07	1.53933e+07	1.91902e+07	2.54139e+07	1.66841e+07
High	Pavir.1NG171719	KOG2943//KOG2944 - Predicted glyoxalase // Glyoxalase	40.4	7.24	30.666	602	7603.72	61.25	6	94	5	0	1.069	0.989394		7.29096e+06	5.04108e+06	1.07599e+07	7.32342e+06	1.04508e+07	9.49746e+06	9.54148e+06	1.08965e+07	7.29096e+06	4.58805e+06	1.04612e+07	590708		8.05725e+06	8.52607e+06	1.03765e+07
High	Pavir.1NG182100	PTHR21349:SF2 - 50S RIBOSOMAL PROTEIN L21, CHLOROPLASTIC	23.5	7.43	54.896	947	16131.4	144.05	7	172	3	4	0.979	0.989394		6.3471e+06	4.45399e+06	4.32963e+06	3.8123e+06	4.71029e+06	4.67752e+06	4.48721e+06	5.33971e+06	6.3471e+06	4.05371e+06	4.20941e+06	3.35254e+06	3.82427e+06	3.96821e+06	4.00967e+06	5.08486e+06
High	Pavir.1NG197100	K11717 - cysteine desulfurase / selenocysteine lyase (sufS)	49.2	6.64	69.523	1130	14704.1	154.71	8	160	8	0	1.433	0.847765		2.51e+07	7.6076e+07	7.66898e+07	8.50508e+07	7.67678e+07	7.27794e+07	8.88403e+07	2.03629e+07	2.44806e+07	6.92392e+07	7.45604e+07	7.4723e+07	6.23274e+07	6.1743e+07	7.93858e+07	1.9391e+07
High	Pavir.1NG197300	PF00069//PF00139 - Protein kinase domain (Pkinase) // Legume lectin domain (Lectin_legB)	72.9	7.02	4.653	18	579.01	8.19	2	10	2	0	2.181	0.469427		4.58014e+06	3.51913e+06	3.69109e+06	3.35093e+06	4.71691e+06	4.67875e+06	5.65118e+06	6.51565e+06	4.58014e+06	3.20287e+06	3.5886e+06	2.29847e+06	3.82963e+06	3.23019e+06	5.04977e+06	6.20467e+06
High	Pavir.1NG211800	K01255 - leucyl aminopeptidase (CARP, pepA)	53	6.55	48.167	1781	11246.3	171.32	3	151	2	0	1.417	0.933145		425151	328890	509427	591115	1.07558e+06	957502	695812	1.15815e+06		299333	495282	519828	873256	812304	621762	1.10288e+06
High	Pavir.1NG215200	PTHR24322//PTHR24322:SF619 - FAMILY NOT NAMED // 3-OXOACYL-[ACYL-CARRIER-PROTEIN] REDUCTASE, CHLOROPLASTIC	35.4	8.6	37.857	1420	12716.4	121.3	6	146	1	0	0.9	0.762285		2.1462e+06	2.58105e+06	3.0602e+06	2.12824e+06	4.54918e+06	2.5948e+06	3.33558e+06	3.33468e+06	2.1462e+06	2.34909e+06	2.97523e+06	1.87158e+06	3.69345e+06	2.20132e+06	2.98061e+06	3.17552e+06
High	Pavir.1NG220400	PTHR11260//PTHR11260:SF269 - GLUTATHIONE S-TRANSFERASE, GST, SUPERFAMILY, GST DOMAIN CONTAINING // SUBFAMILY NOT NAMED	25.3	6.09	92.291	2311	24717	263.54	13	283	12	1	10.213	1.72375e-16		1.1625e+06	1.54811e+06	1.29185e+06	1.62608e+06	1.26205e+06	1.28269e+06	1.51175e+06	1.102e+06	1.1625e+06	1.40898e+06	1.25598e+06	1.42997e+06	1.02466e+06	1088183	1.35087e+06	1049405
High	Pavir.1NG221800	PF05558 - DREPP plasma membrane polypeptide (DREPP)	24.3	4.83	69.976	2366	33146.6	299.11	11	457	5	0	0.595	0.00862409		5.2092e+06	4.98159e+06	4.5171e+06	9.05283e+06	4.70714e+07	2.81219e+07	6.27883e+07	5.74985e+07	5.2092e+06	4.5339e+06	920653	7.96108e+06	3.82171e+07	2.38575e+07	5.61063e+07	5.47542e+07
High	Pavir.1NG238300	K01373 - cathepsin F (CTSF)	44.4	7.28	53.973	1137	12388	125.92	4	98	1	0	2.113	0.184285	Methyl [K271(100)]	6.62446e+06	8.28626e+06	1.24149e+07	1.32298e+07	5.62809e+06	6.46715e+06	7.38028e+06	853414	6.25436e+06	7.54158e+06	1.20702e+07	1.16343e+07	4.56942e+06	5.48646e+06	6.59486e+06	812682
High	Pavir.1NG244038	PTHR23115:SF165 - TYPA-LIKE TRANSLATION ELONGATION FACTOR SVR3-RELATED	73.8	7.18	61.47	2312	15672.9	160.91	5	128	5	0	1.085	0.996919		1.2642e+06	1.85244e+06	1.32015e+06	1.11476e+06	2.82972e+06	2.6323e+06	1.6443e+06	4.38637e+06	1.2642e+06	1.68597e+06	1.28349e+06	980324	2.29744e+06	2.23313e+06	1.46931e+06	4.17701e+06
High	Pavir.1NG249295	K01652 - acetolactate synthase I/II/III large subunit (E2.2.1.6L, ilvB, ilvG, ilvI)	69.1	6.9	37.985	193	2910.43	36.84	6	33	6	0	2.042	0.587103		4.22184e+06	4.46591e+06	3.67411e+06	4.16352e+06	3.66689e+06	4.59969e+06	4.49948e+06	5.34801e+06	3.1089e+06	4.06456e+06	3.57209e+06	3.4574e+06	2.46684e+06	3.90218e+06	4020637	5.09276e+06
High	Pavir.1NG250400	K02925 - large subunit ribosomal protein L3e (RP-L3e, RPL3)	44.4	10.07	147.887	2566	45970.7	358.94	20	588	2	1	2.097	0.171424		402475	1.07948e+06	471948	552311	1.0588e+06	1.02684e+06	1.39162e+06	985933	148997	982471	458844	485703	859633	871126	1.24352e+06	165340
High	Pavir.1NG250444	K06443 - lycopene beta-cyclase (lcyB, crtL1, crtY)	58.7	7.52	16.618	109	4403.16	49.77	3	51	3	0	0.547	0.0412414		1.29247e+06	1.55628e+06	1.0634e+06	3.36555e+06	2.64677e+06	3.34176e+06	4.20488e+06	2.42723e+06	1.29247e+06	1.41642e+06	1.03388e+06	2959671	2.1489e+06	2.83501e+06	3.75739e+06	2.31139e+06
High	Pavir.1NG252900	5.1.1.7 - Diaminopimelate epimerase	32.6	6.71	8.947	70	3947.24	32.14	2	51	2	0	0.813	0.652296		2.21727e+06	2.12519e+06	1.96318e+06	2.13677e+06	1.09656e+06	1.43782e+06	1.0995e+06	1.23698e+06	2.21727e+06	1.9342e+06	1.90867e+06	1.87908e+06	890294	1.21978e+06	982493	1.17794e+06
High	Pavir.1NG273600	K00411 - ubiquinol-cytochrome c reductase iron-sulfur subunit (UQCRFS1, RIP1, petA)	29.9	8.68	17.551	431	5170.61	65.49	3	51	1	2	1.259	0.989394		4.08921e+06	4.37887e+06	2.48514e+06	4.53744e+06	5.22782e+06	3.08655e+06	3.52257e+06	3.36059e+06	4.08921e+06	3.98534e+06	2.41614e+06	3.99024e+06	4.24444e+06	2618497	3.1477e+06	3.2002e+06
High	Pavir.1NG278200	PTHR14110//PTHR14110:SF11 - MITOCHONDRIAL IMPORT INNER MEMBRANE TRANSLOCASE SUBUNIT TIM22 // SUBFAMILY NOT NAMED	28.4	9.89	51.269	1042	15597.1	158.77	8	213	3	4	0.986	0.933145		1.73805e+06	2.18921e+06	2.16531e+06	1.73137e+06	3.00429e+06	2.45788e+06	2.4276e+06	2.10654e+06	1.49193e+06	1.99247e+06	2.10519e+06	1.52257e+06	2.43917e+06	2.08516e+06	2.16925e+06	2.006e+06
High	Pavir.1NG280800	K07213 - copper chaperone (ATOX1, ATX1, copZ)	10.1	5.48	30.432	1796	18570	117.04	4	196	2	0	1.138	0.989394	Acetyl [N-Term]	8.10581e+06	8.4245e+06	6.8953e+06	8.67863e+06	8.41298e+06	8.1766e+06	7.81573e+06	8.11792e+06	8.10581e+06	7.6674e+06	6.70384e+06	7.63201e+06	6.83046e+06	6.93668e+06	6.98397e+06	7.73047e+06
High	Pavir.1NG281000	K07213 - copper chaperone (ATOX1, ATX1, copZ)	13.5	4.7	35.084	2340	20200.8	207.41	4	188	2	0	1.264	0.980914		3.7618e+07	3.78468e+07	4.1121e+07	3.96884e+07	6.17962e+07	3.9203e+07	4.95871e+07	3.87973e+07	3.7618e+07	3.44456e+07	3.99792e+07	3.49021e+07	5.0172e+07	3.32581e+07	4.431e+07	36945577
High	Pavir.1NG285176	PTHR20961//PTHR20961:SF27 - GLYCOSYLTRANSFERASE // SUBFAMILY NOT NAMED	62.4	7.46	49.458	479	6539.97	55.39	7	76	1	0	0.907	0.853419		5.89332e+06	5.07612e+06	6.96033e+06	4.48537e+06	1.14812e+07	6.24883e+06	7.65338e+06	4.97596e+06	5.89332e+06	4.61994e+06	6.76706e+06	3.94444e+06	9.32152e+06	5.30124e+06	6.8389e+06	4.73847e+06
High	Pavir.1NG285200	PF06273 - Plant specific eukaryotic initiation factor 4B (eIF-4B)	54.6	8.97	5.611	0	519.06	4.84	2	8	2	0	1.055	0.989394		889975	1.06623e+06	907421	1.11657e+06	1.09996e+06	747595	1.0653e+06	245990		970410	882225	981916	893050	634228	951931	234250
High	Pavir.1NG288600	3.1.3.66 - Phosphatidylinositol-3,4-bisphosphate 4-phosphatase / Phosphoinositide 4-phosphatase	77.2	8.85	11.765	67	1753.98	20.16	3	27	3	0	2.048	0.652296		75155.7	218860	189608	167954	193660	170268	188827	187595	75155.7		184343	147699	157232	144448	168732	178642
High	Pavir.1NG290200	K13025 - ATP-dependent RNA helicase (EIF4A3, FAL1)	46	6.23	69.914	1819	21164.6	230	10	247	1	0	1.28	0.998369		397320	339017	371171	383811	862676	767175	778904	430790		308550	360865	337524	700403	650839	696012	410229
High	Pavir.1NG290300	proline-rich family protein	24.1	4.37	19.85	1593	25474.6	262.33	3	219	3	0	1.02	0.980914		349571	723161	474820	498505	704430	539205	717211	550557	349571	658171	461636	438386	571923	457439	640885	524280
High	Pavir.1NG292900	PTHR11108//PTHR11108:SF5 - FERROCHELATASE // FERROCHELATASE-2, CHLOROPLASTIC	57.3	5.58	10.834	40	872.41	6.54	3	14	3	0	0.721	0.726941		1.22838e+07	7.84155e+06	6.9299e+06	8.48819e+06	7.50421e+06	8.54892e+06	8.09472e+06	1.07982e+07	1.22838e+07	7.13684e+06	6.73748e+06	7464532	6.09264e+06	7.25254e+06	7.23327e+06	1.02828e+07
High	Pavir.1NG300600	PF07887 - Calmodulin binding protein-like (Calmodulin_bind)	71.7	6.52	32.013	226	2674.27	24.08	5	27	5	0	1.099	0.989394		667705	409408	385413	483512	355375	401926	289335	218027	667705	372615	374712	251437	288527	340977	258543	207621
High	Pavir.1NG301100	K18121 - glyoxylate/succinic semialdehyde reductase (GLYR)	30.5	7.24	58.969	1392	14252	165.73	9	142	4	3	1.067	0.990021		976360	918169	1.06462e+06	574594	1.45648e+06	1.08761e+06	994859	991962	976360	835654	1.03506e+06	505300	1.18251e+06	922682	888985	944618
High	Pavir.1NG301300	2.5.1.18//5.2.1.2 - Glutathione transferase / S-(hydroxyalkyl)glutathione lyase // Maleylacetoacetate isomerase / Maleylacetone isomerase	25	5.85	16.361	517	5278.5	60.85	2	42	2	0	1.104	0.989394		3.68183e+06	3.67667e+06	4.11857e+06	3.70144e+06	3.4931e+06	4.78815e+06	4.41158e+06	3.51895e+06	3.68183e+06	3.34625e+06	4.00421e+06	1.61114e+06	1.98415e+06	4.06206e+06	3.94209e+06	3.351e+06
High	Pavir.1NG308900	PTHR23024//PTHR23024:SF180 - MEMBER OF 'GDXG' FAMILY OF LIPOLYTIC ENZYMES // SUBFAMILY NOT NAMED	34.7	6.14	37.428	150	2712.07	31.17	6	34	2	0	1.969	0.631232		340603	567593	525061	521673	748213	543568	579514	576385	340603	516584	510482	458761	607470	461140	517841	548875
High	Pavir.1NG315000	K02951 - small subunit ribosomal protein S12e (RP-S12e, RPS12)	15	5.52	67.387	2581	28049.1	252.32	4	219	2	2	1.353	0.824502		366558	626428	430718	441112	1.25043e+06	675366	399214	1.09054e+06	366558	570131	418758	387915	1.01521e+06	572951	356729	1.03849e+06
High	Pavir.1NG318300	PTHR33399//PTHR33399:SF5 - FAMILY NOT NAMED // PSBQ-LIKE PROTEIN 1, CHLOROPLASTIC	24.4	9.94	90.024	3257	41832.7	399.23	6	338	2	6	0.823	0.76072		1.10185e+07	1.72381e+07	2.04689e+07	1.64269e+07	2.24076e+07	2.3146e+07	2.57507e+07	1.31566e+07	1.10185e+07	1.5689e+07	1.99006e+07	1.44458e+07	1.81926e+07	1.9636e+07	2.30102e+07	1.25286e+07
High	Pavir.1NG322300	K07877 - Ras-related protein Rab-2A (RAB2A)	23	7.42	24.099	768	8168.97	69.88	5	97	1	0	1.193	0.998369	Acetyl [N-Term]	7.7449e+07	5.87603e+07	5.14857e+07	5.40444e+07	3.98577e+07	4.80003e+07	4.48425e+07	5.88174e+07	7.7449e+07	5.34796e+07	5.00561e+07	4.75268e+07	3.23603e+07	4.07214e+07	4.00703e+07	5.60101e+07
High	Pavir.1NG324900	PF03868 - Ribosomal protein L6, N-terminal domain (Ribosomal_L6e_N)	24.2	10.14	109.126	4175	57140.2	574.93	12	680	2	10	1.181	0.989394	Methyl [K171(100)]	263719	436467	391274	643109	738865	442202	549560	207177	263719	397242	380410	565552	599881	375146	491075	197289
High	Pavir.1NG329100	PTHR23115//PTHR23115:SF146 - TRANSLATION FACTOR // SUBFAMILY NOT NAMED	50.4	6.33	383.042	20232	242823	2318.66	21	2188	5	0	0.967	0.989394	Trimethyl [K104(100)]	2.19048e+07	3.07953e+07	3.61002e+07	4.35887e+07	3.92048e+07	3.95316e+07	5.33667e+07	2.40493e+07	2.19048e+07	2.80278e+07	3.50979e+07	3.8332e+07	3.18302e+07	3.35369e+07	4.76874e+07	2.29014e+07
High	Pavir.1NG330100	K12195 - charged multivesicular body protein 6 (CHMP6, VPS20)	25.7	4.74	12.577	160	2222.94	21.08	3	30	3	0	1.294	0.989394		7.08217e+07	5.6955e+07	5.18595e+07	5.18571e+07	3.98892e+07	5.79623e+07	4.84947e+07	5.69237e+07	7.08217e+07	5.18365e+07	5.04196e+07	4.56032e+07	3.23858e+07	4.91727e+07	4.33338e+07	54206825
High	Pavir.1NG332100	KOG0687 - 26S proteasome regulatory complex, subunit RPN7/PSMD6	44.2	5.8	71.366	2490	24793.7	248.9	10	273	1	0	1.287	0.99693	Acetyl [N-Term]	735297	1.05197e+06	1.13235e+06	1.35144e+06	1.78893e+06	1.39761e+06	1.4269e+06	1.11361e+06	735297	957435	1.10091e+06	1.18846e+06	1.17945e+06	1.18568e+06	1.27505e+06	1.06046e+06
High	Pavir.1NG337900	PTHR35484//PTHR35484:SF2 - FAMILY NOT NAMED // OUTER ENVELOPE PORE PROTEIN 37, CHLOROPLASTIC	48.8	8.97	29.04	925	8278.82	72.53	6	111	2	2	0.728	0.188935		167335	225297	217376	234128	333631	272653	297433	185417	167335	205050	211340	205892	270873	231307	265780	176567
High	Pavir.1NG338357	PTHR19139//PTHR19139:SF137 - AQUAPORIN TRANSPORTER // SUBFAMILY NOT NAMED	46.8	5.67	25.882	451	8673.8	80.85	4	114	3	1	1.112	0.998369		7.74068e+06	8.19198e+06	7.19881e+06	7.64823e+06	5.52985e+06	5.91413e+06	5.68079e+06	4.33052e+06	7.74068e+06	7.45578e+06	6.99892e+06	6.72587e+06	4.48966e+06	5.0173e+06	5.07624e+06	4.12384e+06
High	Pavir.1NG338414	PF00304 - Gamma-thionin family (Gamma-thionin)	13.7	8.15	17.031	233	1323.2	22.46	3	30	3	0	6.422	3.87733e-07		5.2983e+06	1.56193e+07	1.20399e+07	1.84108e+07	2.25507e+07	1.38429e+07	1.67913e+07	5.24314e+06	4.93539e+06	1.42156e+07	1.17055e+07	1.61905e+07	1.83088e+07	1.17437e+07	1.50043e+07	4.9929e+06
High	Pavir.1NG340100	PTHR30454//PTHR30454:SF0 - 4-HYDROXY-3-METHYLBUT-2-EN-1-YL DIPHOSPHATE SYNTHASE // 4-HYDROXY-3-METHYLBUT-2-EN-1-YL DIPHOSPHATE SYNTHASE, CHLOROPLASTIC	82.1	6.11	118.481	3243	31982.8	329.45	18	378	2	16	1.057	0.998369		306785	257812	861445	272302	1.72798e+06	603720	1.994e+06	2.03167e+06		234643	837526	239463	1.40294e+06	512171	1.7818e+06
High	Pavir.1NG343900	PF01535//PF13812 - PPR repeat (PPR) // Pentatricopeptide repeat domain (PPR_3)	76.3	6.42	6.346	17	397.14	3.89	2	6	2	0	100	1.72375e-16		1.98232e+07	2.46568e+07	2.05363e+07	2.06692e+07	2.207e+07	1.90166e+07	2.15072e+07	2.22049e+07	19541993	2.2441e+07	1.99661e+07	1.81765e+07	1.79185e+07	1.61329e+07	1.92184e+07	2.11451e+07
High	Pavir.1NG344700	PTHR21237//PTHR21237:SF27 - GRPE PROTEIN // GRPE PROTEIN HOMOLOG	35.7	4.68	34.13	513	3933.7	47.05	6	52	2	4	0.609	0.0423731						153838	127719	103243	91702.6					124900		92255.4	87325.8
High	Pavir.1NG353700	K01900 - succinyl-CoA synthetase beta subunit (LSC2)	45.1	6.6	96.306	3270	34429.4	318.45	15	376	1	0	1.496	0.88184		9.955e+06	4.64089e+06	7.89679e+06	5.53806e+06	4.16859e+06	2.90786e+06	4.0545e+06	4.00031e+06	9.955e+06	4.22382e+06	7.67752e+06	4.87018e+06	3.38446e+06	2.4669e+06	3.62302e+06	3.80938e+06
High	Pavir.1NG356000	2.7.1.20 - Adenosine kinase	37	5.25	162.313	7603	76847.8	704.18	17	834	4	13	0.899	0.924256		993229	1.39206e+06	1.14734e+06	1.07447e+06	1.95866e+06	1.45341e+06	1.72841e+06	1.59629e+06	993229	1.26696e+06	1115481	944892	1590227	1.23301e+06	1.54447e+06	1.5201e+06
High	Pavir.1NG356200	K13064 - phenylalanine/tyrosine ammonia-lyase (PTAL)	75.4	6.37	466.767	22871	239367	2459.5	42	2361	18	25	1.24	0.957724		3.28667e+07	9.0658e+07	8.39946e+07	7.56378e+07	1.2792e+08	6.54404e+07	7.83891e+07	6.03498e+07	3.19575e+07	8.25107e+07	8.16624e+07	6.6516e+07	1.03858e+08	5.55168e+07	7.00468e+07	5.74694e+07
High	Pavir.1NG356400	K10775 - phenylalanine ammonia-lyase (E4.3.1.24)	77.3	6.49	93.914	3313	33613.7	341.88	15	417	2	1	2.947	0.00358994		6.75858e+07	3.41586e+08	4.04186e+08	4.52561e+08	5.61778e+08	4.05418e+08	5.23529e+08	1.65776e+08	5.04676e+07	3.10888e+08	3.92963e+08	3.97983e+08	4.56105e+08	3.4394e+08	4.67814e+08	1.55818e+08
High	Pavir.1NG359214	K01193 - beta-fructofuranosidase (E3.2.1.26, sacA)	64.5	7.36	8.432	50	379.07	4.35	2	6	1	0	100	1.72375e-16		365514	1.39075e+06	736739	1.16408e+06	3.55168e+06	2.93404e+06	2.5387e+06	1.48442e+06	365514	1.26577e+06	716283	1.02369e+06	2.88359e+06	2.48912e+06	1.30077e+06	1.41357e+06
High	Pavir.1NG363500	PTHR12663//PTHR12663:SF9 - ANDROGEN INDUCED INHIBITOR OF PROLIFERATION AS3 / PDS5-RELATED // SUBFAMILY NOT NAMED	84.9	5.82	55.868	641	10671	118.44	9	149	4	4	1.469	0.766967						166389	125522	131382	518666					135090	106488	117400	493911
High	Pavir.1NG363700	K03098 - apolipoprotein D and lipocalin family protein (APOD)	22.3	5.36	88.279	5345	46432.6	448.88	10	414	5	5	1.434	0.688861	Acetyl [N-Term]	3.6158e+06	4.75432e+06	5.50606e+06	4.33545e+06	7.8709e+06	6.53059e+06	6.80962e+06	5.8437e+06	3.51912e+06	4.09268e+06	5.35317e+06	3.81261e+06	6.39034e+06	5.38051e+06	6.08494e+06	5.27846e+06
High	Pavir.1NG369200	PTHR24031//PTHR24031:SF329 - RNA HELICASE // SUBFAMILY NOT NAMED	59.1	8.6	13.897	336	3811.39	39.54	4	48	4	0	1.365	0.988235		2.31522e+07	3.31764e+07	2.70717e+07	2.51111e+07	3.4598e+07	4.17654e+07	2.51226e+07	4.04071e+07	2.31522e+07	2.81369e+07	2.632e+07	2.20828e+07	2.80899e+07	3.5432e+07	2.2449e+07	3.84786e+07
High	Pavir.1NG371700	K09553 - stress-induced-phosphoprotein 1 (STIP1)	65.3	6.52	176.303	5217	50955.1	517.19	21	500	2	0	1.413	0.989394	Dimethyl [K525(100)]	969817	983009	1.15304e+06	1.23292e+06	1.76966e+06	1.34103e+06	1.57367e+06	1.11221e+06	969817	894667	1.12103e+06	1.08424e+06	1.43678e+06	1137670	1406197	1.05913e+06
High	Pavir.1NG373100	PTHR11699//PTHR11699:SF195 - ALDEHYDE DEHYDROGENASE-RELATED // SUBFAMILY NOT NAMED	58.3	8.87	6.311	20	558.08	3.71	2	12	2	0	0.715	0.669655		319870	704282	680043	758042	889882	1.07406e+06	1.21315e+06	773201	319870		661161	666624	722491	911191	1.08404e+06	736298
High	Pavir.1NG374500	PTHR23076//PTHR23076:SF70 - METALLOPROTEASE M41 FTSH // ATP-DEPENDENT ZINC METALLOPROTEASE FTSH 7, CHLOROPLASTIC-RELATED	87.4	7.94	10.318	39	615.74	6.25	3	11	3	0	1.05	0.989394		504178	760608	464316	545059	452350	371325	378278	318136		692253	451424	479326	367261	315017	338021
High	Pavir.1NG374600	PTHR19359//PTHR19359:SF30 - CYTOCHROME B5 // SUBFAMILY NOT NAMED	14.6	4.94	41.08	119	1592.66	20.5	4	17	4	0	0.888	0.810515		1.15803e+06	921945	851909	672242	771905	1.02941e+06	1.0507e+06	841634	1.15803e+06	599476	828254	591171	626706	873308	938885	801465
High	Pavir.1NG377800	PTHR24073//PTHR24073:SF520 - FAMILY NOT NAMED // RAS-RELATED PROTEIN RABD2B-RELATED	22.5	5.71	28.745	1180	14780.5	168.56	5	204	1	0	100	1.72375e-16	Acetyl [N-Term]	1.24629e+06	868598	1.04142e+06	1.42117e+06	611521	959762	1.06616e+06	1.09401e+06	1.24629e+06	790538	1.0125e+06	1.24978e+06	496491	814221	952701	1.04179e+06
High	Pavir.1NG379200	K01704 - 3-isopropylmalate/(R)-2-methylmalate dehydratase small subunit (leuD)	25.8	8.57	34.022	1152	9785.71	115.11	4	93	4	0	1.203	0.996919						291639	263006	230688	167265					236780	223123	206138	159281
High	Pavir.1NG391100	K01280 - tripeptidyl-peptidase II [EC:3.4.14.10] (TPP2)	148	6.46	142.184	4777	44810.5	458.52	21	462	2	0	1.088	0.996919		2.38564e+06	3.09398e+06	2.28471e+06	3.87085e+06	3.13213e+06	3.40842e+06	4.04501e+06	2.98828e+06	2.38564e+06	2.81593e+06	2.22128e+06	3.40404e+06	2542965	2.89156e+06	3.61453e+06	2.84565e+06
High	Pavir.1NG395900	PTHR33346:SF2 - DEHYDRIN COR47-RELATED	32.4	6.18	44.63	908	16349.3	140.42	4	171	3	0	4.078	0.00271231	Acetyl [N-Term]	3.04523e+06	3.76815e+06	2.51817e+06	3.32378e+06	3.94837e+06	3.0198e+06	3.49005e+06	3.43607e+06	3.04523e+06	3.42951e+06	2.44825e+06	2.92294e+06	3.20566e+06	2.56187e+06	3.11863e+06	3.27207e+06
High	Pavir.1NG399019	K02995 - small subunit ribosomal protein S8e (RP-S8e, RPS8)	24.9	10.4	166.886	8915	71590.8	723.17	12	682	4	8	1.07	0.999125	Trimethyl [K133(100)]	276249	319139	346407	467195	2.72239e+06	1.28667e+06	1.42905e+06	1.22535e+06	92516.8	290458	336788	410853	2.2103e+06	1.09155e+06	1.27697e+06	740092
High	Pavir.1NG400600	K04773 - protease IV [EC:3.4.21.-] (sppA)	74	8.92	55.366	1303	7896.94	99.49	8	86	1	0	100	1.72375e-16		5.14087e+07	7.09788e+07	7.61337e+07	7.98683e+07	7.64611e+07	8.09789e+07	9.61133e+07	5.95868e+07	51312366	6.46e+07	7.40198e+07	7.02364e+07	6.20784e+07	6.86991e+07	8.58848e+07	5.63089e+07
High	Pavir.1NG401900	1.12.98.4 - Sulfhydrogenase / Sulfur reductase	31.7	8.43	99.422	4436	42901.5	442.06	10	442	10	0	0.743	0.457051						111447	216524	101251	183910					90483.7	183690	90475.9	175132
High	Pavir.1NG402900	calcium sensing receptor	38.6	9.69	53.985	613	12227.7	122.14	9	170	1	0	1.677	0.65657		2.93561e+07	2.14148e+07	3.00636e+07	2.79801e+07	1.55258e+07	1.93463e+07	2.34074e+07	2.36432e+07	2.93561e+07	1.94903e+07	2.69732e+07	2.46057e+07	1.09295e+07	1.64126e+07	2.09164e+07	2.25148e+07
High	Pavir.1NG408600	PTHR13271//PTHR13271:SF25 - UNCHARACTERIZED PUTATIVE METHYLTRANSFERASE // RIBOSOMAL N-LYSINE METHYLTRANSFERASE 3	53.3	6.8	18.053	143	1739.3	14.86	4	21	4	0	1.126	0.989394		577692	832566	1.51104e+06	1.48483e+06	2.09231e+06	1.66178e+06	2.40446e+06	470004	577692	757745	1.46908e+06	1.30576e+06	1.69874e+06	1.40979e+06	2.14858e+06	447572
High	Pavir.1NG410200	PTHR20852//PTHR20852:SF59 - GLUTAMINE SYNTHETASE // SUBFAMILY NOT NAMED	42.6	5.88	259.974	10513	141068	1188.65	19	1367	17	2	1.345	0.835617	Acetyl [N-Term]	1.09236e+06	1.31198e+06	1.27076e+06	1.42729e+06	1.71534e+06	1.46725e+06	1.44164e+06	1.30162e+06	1.09236e+06	1.19407e+06	1.23547e+06	1.00477e+06	1.09133e+06	1.24475e+06	1.28822e+06	1.2395e+06
High	Pavir.1NG411500	K02995 - small subunit ribosomal protein S8e (RP-S8e, RPS8)	24.2	10.46	121.124	5442	45956.1	487.77	11	479	5	0	1.138	0.99693		7.50116e+07	7.49685e+07	9.42548e+07	9.9282e+07	1.46949e+08	1.06573e+08	1.2003e+08	8.97017e+07	7.50116e+07	6.82312e+07	9.16377e+07	8.73088e+07	1.18551e+08	9.04117e+07	1.07256e+08	8.54204e+07
High	Pavir.1NG411919	PF00169//PF00350//PF01031//PF01926//PF02212 - PH domain (PH) // Dynamin family (Dynamin_N) // Dynamin central region (Dynamin_M) // 50S ribosome-binding GTPase (MMR_HSR1) // Dynamin GTPase effector domain (GED)	100.7	9.14	81.69	2143	19599.9	185.44	14	209	2	4	1.026	0.989394		1.10589e+06	2.03391e+06	1.42193e+06	1.57159e+06	1.81866e+06	1.59044e+06	2.61892e+06	1.57515e+06	1.10589e+06	1.85113e+06	1.38245e+06	1.38206e+06	1.47656e+06	1.34927e+06	2.34021e+06	1.49997e+06
High	Pavir.1NG418400	PTHR36315:SF1 - NDH DEPENDENT FLOW 6 PROTEIN	20.8	6.68	75	2325	34719.1	361.12	7	353	2	0	0.589	0.0503304	Dimethyl [R155(100)]	2.05134e+06	2.99942e+06	3.09913e+06	3.46356e+06	3.47164e+06	2.81613e+06	3.49794e+06	1.42879e+06	829538	2.72987e+06	3.01308e+06	3.04586e+06	2.81861e+06	2.38909e+06	3.12569e+06	1.36059e+06
High	Pavir.1NG425200	K17781 - mitochondrial import inner membrane translocase subunit TIM13 (TIM13)	9.4	5.31	27.756	918	6505.29	72.33	3	54	3	0	1.216	0.997422		3.307e+06	2.17505e+06	1.96509e+06	1.0276e+06	881005	1.38721e+06	1.07019e+06	1.52474e+06	3.307e+06	1.97958e+06	1.91053e+06	903675	715283	1.17685e+06	652526	1.45197e+06
High	Pavir.1NG426100	Protein prenylyltransferase superfamily protein	23.3	4.61	48.652	2119	25307.9	271.56	5	294	4	0	0.849	0.822568		1.43729e+06	1.90561e+06	2.52955e+06	2.16617e+06	2.23532e+06	2.72933e+06	2.86111e+06	1.84075e+06	1.43729e+06	1.73435e+06	2.45931e+06	1.71111e+06	1.81485e+06	2.31544e+06	2.55662e+06	1.7529e+06
High	Pavir.1NG426795	KOG1142 - Transcription initiation factor TFIID, subunit TAF12 (also component of histone acetyltransferase SAGA)	23.2	10.61	7.859	523	11010	102.6	2	172	1	0	1.41	0.890985		5.27457e+07	3.83663e+07	3.62657e+07	3.03497e+07	2.32165e+07	3.52665e+07	2.84607e+07	3.62384e+07	5.27457e+07	3.49184e+07	3.52588e+07	2.66896e+07	1.88494e+07	2.99186e+07	2.54319e+07	3.45088e+07
High	Pavir.1NG430900	KOG1370 - S-adenosylhomocysteine hydrolase	53.2	6.11	361.283	18832	213944	1982.32	30	2076	1	29	1.066	0.999125		2983687	2.69759e+06	3.14711e+06	3.06077e+06	4.13502e+06	4.66107e+06	4.39273e+06	3.39728e+06	2983687	2455161	3.05972e+06	2.69165e+06	3.35721e+06	3.95426e+06	3925249	3.23513e+06
High	Pavir.1NG434100	3.5.1.16 - Acetylornithine deacetylase / N-acetylornithinase	49.2	5.63	63.686	1214	14966	143.05	11	165	11	0	1.126	0.999125	Acetyl [N-Term]	2.36316e+08	4.85486e+08	4.47549e+08	4.92771e+08	6.29473e+08	4.52438e+08	5.45724e+08	3.50382e+08	2.36316e+08	4.41856e+08	4.35122e+08	4.33344e+08	5.11066e+08	3.82818e+08	4.87647e+08	3.33023e+08
High	Pavir.1NG435500	PTHR23160//PTHR23160:SF6 - MYOSIN HEAVY CHAIN-RELATED // SUBFAMILY NOT NAMED	92.5	5.01	8.687	223	1903.39	22.87	2	24	2	0	1.098	0.989394		5.96718e+06	5.50066e+06	5.71637e+06	5.07369e+06	9.14653e+06	6.11038e+06	6.52265e+06	6.10755e+06	5.96718e+06	5.00632e+06	5.55765e+06	4.46181e+06	7.10465e+06	5.18378e+06	5.8285e+06	5.81605e+06
High	Pavir.1NG438200	PTHR24096:SF169 - 4-COUMARATE--COA LIGASE 3	60.8	5.57	9.476	131	1637.54	15.67	2	24	2	0	1.124	0.989394		415668	464460	581153	541071	648881	476233	635818	137186		422720	565016	475819	526823	404016	568154	130639
High	Pavir.1NG438400	PTHR23075//PTHR23075:SF0//PTHR23075:SF3 - PUTATIVE ATP-ASE // ATPASE FAMILY AAA DOMAIN-CONTAINING PROTEIN 3 // AAA-TYPE ATPASE FAMILY PROTEIN-RELATED	71.6	9.29	5.198	191	3823.83	30.63	2	71	1	0	0.851	0.763618		456704	1.38153e+06	886070	1.7045e+06	1.83135e+06	1.01846e+06	1.51815e+06	554962	456704	1.25737e+06	861467	1.49894e+06	1.48686e+06	864017	1.35659e+06	528475
High	Pavir.1NG438700	K00855 - phosphoribulokinase (PRK, prkB)	44.7	6.21	263.715	10511	133785	1394.15	20	1229	2	0	0.963	0.933145	Dimethyl [K171(100)]; Methyl [R392(100)]	4.50566e+06	3.73336e+06	3.43568e+06	3.81575e+06	2.33497e+06	3.92668e+06	3.45082e+06	2.98941e+06	4.50566e+06	3397843	3340279	3.35558e+06	1.89575e+06	3331225	3.08358e+06	2846729
High	Pavir.1NG444800	1.13.11.51//1.14.99.42 - 9-cis-epoxycarotenoid dioxygenase / VP14 // Zeaxanthin 7,8-dioxygenase / Zeaxanthin 7,8(7',8')-cleavage dioxygenase	68.2	6.7	59.614	1364	16116.6	164.89	8	164	1	0	0.871	0.905947		1.00237e+07	6.33808e+06	7.52287e+06	5.15752e+06	5.78845e+06	6.33083e+06	7.60519e+06	6.9789e+06	1.00237e+07	5.76849e+06	7.31399e+06	4.53554e+06	4.69962e+06	5.37081e+06	6.79583e+06	6.64582e+06
High	Pavir.1NG445900	PTHR10286//PTHR10286:SF13 - INORGANIC PYROPHOSPHATASE // INORGANIC PYROPHOSPHATASE-LIKE PROTEIN	22.9	6.06	29.62	969	9327.48	93.82	3	88	1	0	0.946	0.879966	Acetyl [N-Term]	461591	386596	553984	376657	216148	395862	342291	558994	461591	351853	538602	331233	175490	335833	305864	532315
High	Pavir.1NG446500	K03386 - peroxiredoxin (alkyl hydroperoxide reductase subunit C) [EC:1.11.1.15] (E1.11.1.15, PRDX, ahpC)	28	6.8	174.25	11640	138379	1302.06	13	1198	1	0	0.811	0.469682		1.30825e+06	1.20517e+06	2.87428e+06	980985	880475	2.05005e+06	1.18806e+06	1.18741e+06	1.30825e+06	1.09687e+06	2.79448e+06	862681	714854	1.73918e+06	1.06162e+06	1.13074e+06
High	Pavir.1NG452100	K01956 - carbamoyl-phosphate synthase small subunit (carA, CPA1)	48.2	7.27	65.882	1138	16441.3	184.87	8	155	8	0	1.675	0.337871		9.09986e+06	5.15004e+06	8.22909e+06	5.6675e+06	4.41001e+06	5.25815e+06	5.82734e+06	6.28361e+06	9.09986e+06	4687211	8000600	4.98401e+06	3.58047e+06	4.46079e+06	5207191	5.98371e+06
High	Pavir.1NG452900	PTHR19959//PTHR19959:SF156 - KINESIN LIGHT CHAIN // SUBFAMILY NOT NAMED	77.3	5.12	22.317	292	2492.43	28.24	3	27	3	0	1.58	0.963052		4.08799e+06	4.30284e+06	4.27704e+06	4.67752e+06	7.6866e+06	6.88944e+06	6.04148e+06	7.49638e+06	4.08799e+06	3.91615e+06	4.15828e+06	4.11343e+06	6.24071e+06	5.84471e+06	5.39854e+06	7.13859e+06
High	Pavir.1NG453600	2.6.1.9 - Histidinol-phosphate transaminase / Imidazolylacetolphosphate aminotransferase	46.5	7.42	33.715	985	9942.71	87.52	5	103	5	0	1.293	0.981307		287935	250179	430032	225639	540567	260145	382814	469780		227696	418091	198427	438884	220696	342075
High	Pavir.1NG453800	K02137 - F-type H+-transporting ATPase subunit O (ATPeF0O, ATP5O, ATP5)	25.5	9.36	69.774	3014	27316.8	230.97	10	294	3	0	1.334	0.91721		1.54546e+06	3.67245e+06	3.89375e+06	4.00131e+06	5.28688e+06	4.51904e+06	5.5817e+06	2.97368e+06	1.54546e+06	3.34241e+06	3.78564e+06	3.51876e+06	4.2924e+06	3833760	4.12588e+06	2.83175e+06
High	Pavir.1NG458100	PTHR13697//PTHR13697:SF24 - PHOSPHOFRUCTOKINASE // SUBFAMILY NOT NAMED	70.8	7.5	129.212	2851	34333.6	383.46	17	360	2	12	1.142	0.996919	Acetyl [N-Term]	3906583	5.20367e+06	6.8275e+06	8.19225e+06	1.02283e+07	7.05424e+06	8.96147e+06	6.2278e+06	3906583	4.73602e+06	6.63792e+06	7.20428e+06	8.30434e+06	5.98452e+06	8007781	5.93056e+06
High	Pavir.1NG460219	PTHR14110:SF4 - OUTER ENVELOPE PORE PROTEIN 16-3, CHLOROPLASTIC/MITOCHONDRIAL	15.7	9.07	7.468	44	2427.71	23.91	2	39	2	0	1.144	0.998369	Acetyl [N-Term]	6.48291e+06	1.36318e+07	1.46379e+07	1.69032e+07	1.78682e+07	1.45679e+07	2.21202e+07	9.23727e+06	2.50469e+06	1.24067e+07	1.39111e+07	1.48647e+07	1.45071e+07	1.23588e+07	1.97661e+07	3.28578e+06
High	Pavir.1NG461900	PTHR24089//PTHR24089:SF316 - FAMILY NOT NAMED // ADP,ATP CARRIER PROTEIN 1, MITOCHONDRIAL	41.2	9.82	57.97	4880	51883.7	468.61	10	699	5	0	1.423	0.70449		1.71888e+06	2.18008e+06	2.30982e+06	2.51557e+06	2.57089e+06	2.56314e+06	2.68077e+06	2.06196e+06	1.71888e+06	1.98416e+06	2.24568e+06	2.2122e+06	2.08729e+06	2.17446e+06	2.39548e+06	1.96355e+06
High	Pavir.1NG462500	PF11282 - Protein of unknown function (DUF3082) (DUF3082)	31	8.29	17.87	1621	7226.92	77.77	2	63	2	0	0.246	6.2126e-05		2.28613e+07	4.78535e+07	4.59111e+07	6.74995e+07	8.30031e+07	6.14499e+07	7.23942e+07	4.93583e+07	2.28613e+07	4.3553e+07	4.46363e+07	5.93592e+07	6.73898e+07	5.21315e+07	64609544	4.70026e+07
High	Pavir.1NG463600	PTHR31902//PTHR31902:SF1 - FAMILY NOT NAMED // ACTIN PATCHES DISTAL PROTEIN 1	46.5	6.79	34.57	880	8677.81	88.29	5	88	2	3	1.449	0.754917	Methyl [K260(100)]	1.00848e+06	990613	862583	1.17056e+06	167585	265220	228614	283628	1.00848e+06	901588	838632	1.02939e+06	136062	225001	204284	270091
High	Pavir.1NG471500	PTHR11538:SF40 - PHENYLALANINE--TRNA LIGASE ALPHA SUBUNIT	59	6.74	28.611	443	9089.24	59.95	6	146	1	5	0.936	0.905947		4.04086e+06	6.51991e+06	5.82821e+06	6.8489e+06	1.06655e+07	7.73392e+06	8.6533e+06	9.21903e+06	4.04086e+06	5.93397e+06	5.66638e+06	6.02294e+06	8.65923e+06	6.56113e+06	7.73241e+06	8.77902e+06
High	Pavir.1NG473400	1.7.7.1 - Ferredoxin--nitrite reductase	64.4	6.76	119.538	3737	36533.7	388.83	16	414	4	0	0.822	0.718623		4.17909e+06	5.66584e+06	6.16904e+06	7.00278e+06	5.60724e+06	5.45948e+06	6.36442e+06	3.26773e+06	4.17909e+06	5.15666e+06	5.99775e+06	6.15826e+06	3.97371e+06	4.63159e+06	5.68711e+06	3.11177e+06
High	Pavir.1NG473800	PTHR11732//PTHR11732:SF12 - ALDO/KETO REDUCTASE // ALDO-KETO REDUCTASE 1-RELATED	37.9	6.73	162.649	4130	44616.6	423.42	18	456	1	14	1.813	0.123757	Acetyl [N-Term]	3.6429e+06	3.75053e+06	1.95658e+06	3.57384e+06	2.62414e+06	3.32102e+06	4.10134e+06	2.64658e+06	3.6429e+06	3.41347e+06	1.90226e+06	3.14284e+06	1.80039e+06	2.81741e+06	3.66487e+06	2.52026e+06
High	Pavir.1NG473900	K15102 - solute carrier family 25 (mitochondrial phosphate transporter), member 3 (SLC25A3, PHC, PIC)	38.6	9.19	97.794	4085	51427.7	484.03	14	637	4	10	1.134	0.989394		2.13076e+07	4.06254e+07	4.07192e+07	3.77714e+07	9.62693e+07	5.4649e+07	5.07534e+07	9.22707e+07	1.754e+07	3.69744e+07	3.95886e+07	3.166e+07	7.81606e+07	4.41963e+07	4.53521e+07	8.43334e+07
High	Pavir.1NG479100	PTHR10286:SF3 - INORGANIC PYROPHOSPHATASE	31.8	5.82	228.643	13889	171050	1521.12	20	1914	3	21	0.888	0.909878	Acetyl [K184(100); K222(100)]; Trimethyl [K222(100)]	5.00608e+07	6.61758e+07	6.23834e+07	6.59386e+07	8.91157e+07	6.72514e+07	7.86093e+07	6.15047e+07	5.00608e+07	6.02286e+07	6.06513e+07	5.79866e+07	7.23526e+07	5.70532e+07	7.02436e+07	5.85692e+07
High	Pavir.1NG489800	K06972 - uncharacterized protein (K06972)	120.2	5.55	394.658	10893	116503	1187.32	42	1172	8	31	1.091	0.998369		6.9713e+08	5.51523e+08	4.76016e+08	5.38402e+08	4.35094e+08	4.99743e+08	4.68922e+08	6.16073e+08	6.9713e+08	5.01959e+08	4.6052e+08	4.50183e+08	3.27007e+08	4.2396e+08	4.19018e+08	5.86669e+08
High	Pavir.1NG490500	PTHR31964//PTHR31964:SF2 - FAMILY NOT NAMED // ADENINE NUCLEOTIDE ALPHA HYDROLASES-LIKE PROTEIN	17.6	7.4	7.421	72	2253.67	27.93	3	44	3	0	1.082	0.989394	Dimethyl [K94(99.2)]	7.24173e+07	6.5658e+07	7.32367e+07	4.60665e+07	5.78871e+07	7.04086e+07	8.62226e+07	8.03469e+07	7.24173e+07	5.97574e+07	7.12032e+07	3.40548e+07	4.42249e+07	5.97316e+07	7.65626e+07	7.65121e+07
High	Pavir.1NG490800	PTHR10516//PTHR10516:SF214 - PEPTIDYL-PROLYL CIS-TRANS ISOMERASE // PEPTIDYL-PROLYL CIS-TRANS ISOMERASE FKBP12	12.2	7.96	28.754	960	7294.47	75.21	3	60	3	0	0.53	0.0223477		1.07042e+06	1.70601e+06	1.85377e+06	1.48062e+06	1.70602e+06	1.73242e+06	2.67675e+06	1.21975e+06	1.07042e+06	1.55269e+06	1.8023e+06	1.30206e+06	1.38511e+06	1.46971e+06	2.39189e+06	1.16153e+06
High	Pavir.1NG493400	K14396 - polyadenylate-binding protein 2 (PABPN1, PABP2)	24	5.1	21.759	520	7165.31	71.14	5	113	1	0	1.03	0.989394		2.94007e+06	1.8571e+06	3.23577e+06	3.65378e+06	1.77644e+06	977914	2.38332e+06	1.50174e+06	2.94007e+06	1.69021e+06	3.14592e+06	3.21314e+06	1.44229e+06	829620	2.12969e+06	650392
High	Pavir.1NG496300	PTHR10502//PTHR10502:SF116 - ANNEXIN // SUBFAMILY NOT NAMED	35.5	7.09	88.976	2835	26869	220.36	12	309	2	10	1.786	0.127872	Acetyl [N-Term]	181610	171627	219244	204935	176264	229560	224150	160601	181610	156203	213157	180220	143108	194749	200295	152936
High	Pavir.1NG496900	PF01477 - PLAT/LH2 domain (PLAT)	19.4	6.15	21.951	335	5377.86	57.43	3	74	2	0	3.078	0.0316018		4.70414e+06	1.25024e+07	1.62217e+07	1.95912e+07	3.40521e+07	2.34729e+07	2.75453e+07	1.60463e+07	4.03438e+06	1.13788e+07	1.57712e+07	1.72285e+07	2.76467e+07	1.99134e+07	2.46139e+07	1.52805e+07
High	Pavir.1NG498800	PTHR12276//PTHR12276:SF45 - EPSIN/ENT-RELATED // CLATHRIN INTERACTOR 1	99.6	5.94	18.762	410	4563.33	46.06	2	44	2	0	0.961	0.936648		360966	508773	1.05488e+06	362868	2.72332e+06	1.10279e+06	1.58558e+06	826851	156881	463050	1.02559e+06	319107	2.21105e+06	935559	1.41684e+06	787387
High	Pavir.1NG500300	K04802 - proliferating cell nuclear antigen (PCNA)	29.3	4.75	53.75	2559	19844.3	176.86	8	190	1	0	1.566	0.806601		749973	1.03626e+06	1.22455e+06	870238	1.13452e+06	678853	1.13489e+06	734776	407792	943131	1.19054e+06	765289	921114	575910	1.01411e+06	699707
High	Pavir.1NG501300	PTHR24078:SF307 - MOLECULAR CHAPERONE HSP40/DNAJ-LIKE PROTEIN	52.9	9.1	31.938	155	6491.07	71.18	6	105	6	0	1.118	0.996919		695377	957666	1.35404e+06	965699	1.68102e+06	1.34883e+06	1.69354e+06	843227	695377	871601	1.31644e+06	849238	1364809	1.14429e+06	1.51331e+06	802982
High	Pavir.1NG501800	K03065 - 26S proteasome regulatory subunit T5 (PSMC3, RPT5)	48.1	5.15	134.121	3018	39597.6	423.95	17	436	1	0	1.285	0.995814	Acetyl [N-Term]	2.28207e+06	2.01992e+06	1.74027e+06	1.88627e+06	2.11071e+06	2.11815e+06	2.24735e+06	2.58126e+06	2.28207e+06	1.83839e+06	1.69195e+06	1.55575e+06	1.71367e+06	1.79695e+06	2.00819e+06	2.45806e+06
High	Pavir.1NG503600	PTHR13748//PTHR13748:SF43 - COBW-RELATED // SUBFAMILY NOT NAMED	50.4	6.52	43.151	956	11751.4	111.55	6	123	6	0	1.173	0.998369		143566	165105	173733	331397	490986	193861	214448	220929	143566	150267		291431	398629	164464		210385
High	Pavir.1NG506000	K00811 - aspartate aminotransferase, chloroplastic (ASP5)	50	8.29	125.134	2216	29839.5	340.06	16	359	3	14	0.958	0.975501		2.42003e+06	3.68048e+06	2.99082e+06	4.31982e+06	3.86422e+06	3.91855e+06	2.54342e+06	4.24133e+06	2.42003e+06	3.34972e+06	2.90777e+06	3.79886e+06	3.13734e+06	3.32433e+06	2.27274e+06	4.0389e+06
High	Pavir.1NG507500	K01597 - diphosphomevalonate decarboxylase (MVD, mvaD)	45.9	6.55	67.936	1832	19737.7	138.77	8	190	4	0	1.097	0.996919	Acetyl [N-Term]	1.5879e+07	2.40148e+07	2.00272e+07	2.42533e+07	2.44548e+07	2.01915e+07	2.18385e+07	1.83594e+07	1.45893e+07	2.18566e+07	1.94712e+07	2.13284e+07	1.98547e+07	1.71296e+07	1.95144e+07	1.67643e+07
High	Pavir.1NG508500	3.4.11.1 - Leucyl aminopeptidase / Peptidase S	32.9	9.31	162.018	9388	71939.4	775.87	13	640	4	0	0.833	0.624467	Acetyl [K128(100)]	6.78854e+06	8.09909e+06	7.21481e+06	9.32703e+06	9.27266e+06	8.53419e+06	8.24369e+06	6.64721e+06	5.97226e+06	7.37123e+06	7.01448e+06	8.20221e+06	7528429	7.24004e+06	7.36639e+06	5.16966e+06
High	Pavir.1NG509000	Nucleotide-diphospho-sugar transferases superfamily protein	30.4	5.16	95.223	2023	22936.8	236.04	12	299	4	0	0.983	0.956366		5.64041e+06	6.94337e+06	8.21357e+06	5.44756e+06	6.24721e+06	4.34892e+06	7.39756e+06	2.73357e+06	5.36196e+06	6.31938e+06	7.98551e+06	4.7906e+06	5.07208e+06	3.68944e+06	6.6103e+06	2.6031e+06
High	Pavir.1NG509200	K13065 - shikimate O-hydroxycinnamoyltransferase (E2.3.1.133, HCT)	45.8	7.68	71.311	1512	18684.9	202.94	11	200	3	8	0.533	0.00138952		2.12743e+06	3.33461e+06	3.12444e+06	2.8031e+06	3.69027e+06	2.29206e+06	4.57164e+06	677341	122406	3.03494e+06	3.03769e+06	2.46505e+06	2.99611e+06	1.94449e+06	4085120	645013
High	Pavir.1NG510519	K03255 - protein TIF31 (TIF31, CLU1)	194	6.42	115.828	3037	27412.1	270.78	15	317	8	2	0.488	0.0119672		6.62435e+06	1.31691e+07	9.40072e+06	1.08213e+07	5.95233e+06	4.85735e+06	1.01278e+07	2.54316e+06	4.3506e+06	1.19856e+07	7.1111e+06	9.51631e+06	4.83267e+06	4.12077e+06	9.04995e+06	1.52869e+06
High	Pavir.1NG511400	PTHR21266//PTHR21266:SF29 - IRON-SULFUR DOMAIN CONTAINING PROTEIN // PROTEIN TIC 55, CHLOROPLASTIC	60.8	8.82	60.105	1011	10644.2	115.05	10	145	10	0	1.402	0.889413		4.48162e+06	3.81629e+06	3.45209e+06	4.94695e+06	2.04263e+06	2.32151e+06	1.99126e+06	1.72884e+06	4.48162e+06	3.47332e+06	2.8605e+06	4.35036e+06	1.65841e+06	1.74774e+06	1.77935e+06	1.64633e+06
High	Pavir.1NG520500	K02917 - large subunit ribosomal protein L35Ae (RP-L35Ae, RPL35A)	14.6	10.42	30.682	1500	9624.6	97.85	5	109	2	0	1.218	0.99693		4110655	3.61122e+06	2.47892e+06	4.13149e+06	6.37412e+06	4.57647e+06	4.35017e+06	6.44334e+06	4110655	3.28668e+06	2.41009e+06	3.63324e+06	5.17512e+06	3.88249e+06	1.98107e+06	6135812
High	Pavir.1NG523400	PTHR10772//PTHR10772:SF0 - 10 KDA HEAT SHOCK PROTEIN // 20 KDA CHAPERONIN, CHLOROPLASTIC	26.7	8.02	43.496	1621	18933.2	183.78	4	154	2	0	0.334	0.00163911		1.78769e+06	2.16106e+06	2.42081e+06	2.30135e+06	2.96188e+06	2.48956e+06	3.1656e+06	2.05354e+06	1.78769e+06	1.96685e+06	2.3536e+06	2.02381e+06	2.40474e+06	2.11203e+06	2.82872e+06	1.95553e+06
High	Pavir.1NG525500	PTHR11946:SF82 - ISOLEUCINE--TRNA LIGASE, MITOCHONDRIAL	118.6	7.36	88.716	332	13448.3	147.41	14	213	14	0	0.918	0.860036	Acetyl [K611(100)]	1.01037e+06	1.4982e+06	1.58082e+06	1.68168e+06	571643	402224	514859	511661	549094	1363557	538579	1.47887e+06	464114	341230	460067
High	Pavir.1NG535300	K00161 - pyruvate dehydrogenase E1 component alpha subunit (PDHA, pdhA)	42.5	7.78	95.163	1856	26989.2	305.94	13	305	2	0	0.784	0.804369		1.16576e+07	8.99922e+06	9.42647e+06	1.16314e+07	6.89309e+06	1.01705e+07	9.07944e+06	1.16697e+07	1.12282e+07	7.81276e+06	8.97156e+06	9.87828e+06	5.59647e+06	8.41433e+06	6.78028e+06	1.07665e+07
High	Pavir.1NG537800	K02113 - F-type H+-transporting ATPase subunit delta (ATPF1D, atpH)	26.2	5.03	117.696	9070	78181.8	791.46	7	655	4	0	0.734	0.42698		319588	373493	264992	367457	285897	252593	194114	453256		339928	257634	323142	232118	214289	173456	431623
High	Pavir.1NG541700	K17278 - membrane-associated progesterone receptor component (PGRMC1_2)	11	5.52	34.696	902	7834.15	68.07	3	57	2	1	1.082	0.996919	Acetyl [N-Term]	1.02041e+08	6.65277e+07	7.80591e+07	6.87114e+07	3.87455e+07	5.88413e+07	4.91701e+07	6.31506e+07	1.02041e+08	6.05489e+07	7.58917e+07	6.0425e+07	3.14573e+07	4.99184e+07	4.39374e+07	6.01365e+07
High	Pavir.1NG542000	K07071 - uncharacterized protein (K07071)	39.3	9.52	22.081	465	5485.16	64.47	5	82	5	0	1.12	0.998369		5.23655e+06	5.99781e+06	8.57328e+06	6.65597e+06	7.92306e+06	6.17823e+06	7.57055e+06	4.91456e+06	5.23655e+06	5.45879e+06	8.33523e+06	5.5289e+06	6.43269e+06	5.24135e+06	6.76488e+06	4.68e+06
High	Pavir.1NG544100	PTHR12741//PTHR12741:SF17 - LYST-INTERACTING PROTEIN LIP5 DOPAMINE RESPONSIVE PROTEIN DRG-1 // SUBFAMILY NOT NAMED	225.2	9.07	14.046	29	1688.94	13.49	3	27	3	0	2.786	0.24683		8.627e+06	5.80334e+06	6.38388e+06	5.43003e+06	6.5655e+06	7.08457e+06	5.41618e+06	7.76274e+06	8.627e+06	5.2818e+06	6.20662e+06	4.77518e+06	5330498	6.01024e+06	4.83979e+06	7.39224e+06
High	Pavir.1NG546400	3.4.24.70 - Oligopeptidase A	70.7	6.2	81.408	1473	15630	182.77	12	189	1	0	0.81	0.855323		235119	170096	227672	253969	678945	518162	641168	647928		154809	221351	223341	551233	439587	572934	204482
High	Pavir.1NG546800	PF11267 - Domain of unknown function (DUF3067) (DUF3067)	35.3	7.94	6.392	60	1161.34	10.84	2	18	2	0	0.919	0.913497		348223	370333	249215	397920	300694	281424	448668	264903	348223		242296	349932	244132	238748	400920	252259
High	Pavir.1NG548302	1.3.1.72 - Delta(24)-sterol reductase / Lanosterol Delta(24)-reductase	67.7	8.7	44.345	546	8463.26	94.2	8	108	1	0	1.274	0.989394		993350	904400	638120	563920	776221	628595	550591	997143	993350	823123	620402	495912	630210	533273	491996	949551
High	Pavir.1NG552500	PTHR21368//PTHR21368:SF18 - 50S RIBOSOMAL PROTEIN L9 // 39S RIBOSOMAL PROTEIN L9, MITOCHONDRIAL	21	10.13	44.259	1323	14454.6	146.94	9	196	4	4	0.878	0.830091		131501	1.67546e+06	1.14771e+06	1.02661e+06	1.86573e+06	1.22695e+06	1.55947e+06	348192	131501	1524885	1.11585e+06	902806	1.51478e+06	1.04089e+06	1.39351e+06	331574
High	Pavir.1NG556800	K15747 - beta-ring hydroxylase (LUT5, CYP97A3)	74.3	6.25	15.261	178	1483.66	16.5	2	18	2	0	0.01	1.72375e-16		30914687	2.35476e+07	2.09149e+07	2.14753e+07	1.55635e+07	2.20084e+07	2.00838e+07	1.93896e+07	30914687	1.65945e+07	2.03342e+07	18885441	9.63027e+06	1.8671e+07	1.79465e+07	1.84642e+07
High	Pavir.1NG556900	PTHR11911//PTHR11911:SF51 - INOSINE-5-MONOPHOSPHATE DEHYDROGENASE RELATED // SUBFAMILY NOT NAMED	27.5	5.12	10.045	107	1500.21	14.42	2	21	2	0	2.033	0.23699		415337	499060	315841	221341					415337	454210	307072	194648
High	Pavir.1NG557000	PTHR18919//PTHR18919:SF93 - ACETYL-COA C-ACYLTRANSFERASE // 3-KETOACYL-COA THIOLASE 2, PEROXISOMAL	48	8.41	117.048	4165	40396.6	444.56	14	441	6	6	1.382	0.821259	Methyl [K272(100)]	737831	876057	776456	1.14048e+06	1.87597e+06	1.77031e+06	1.46811e+06	1.58873e+06	737831	797327	754897	1.00294e+06	1.52309e+06	1.50186e+06	993089	1.51291e+06
High	Pavir.1NG557300	PTHR11732//PTHR11732:SF14 - ALDO/KETO REDUCTASE // HYPERKINETIC, ISOFORM M	36.3	7.3	63.853	1655	22887.6	217.53	9	268	2	0	1.398	0.957724		7.98228e+06	9.91771e+06	9.23038e+06	8.07518e+06	1.60173e+07	1.12742e+07	1.01293e+07	1.26213e+07	7.98228e+06	9.02642e+06	8.38322e+06	7.10133e+06	1.30044e+07	9.56455e+06	9.05132e+06	1.20189e+07
High	Pavir.1NG558100	K03953 - NADH dehydrogenase (ubiquinone) 1 alpha subcomplex subunit 9 (NDUFA9)	44.6	8.69	59.274	1290	18828.6	180.57	9	214	2	0	1.205	0.998369		943525	1.34174e+06	2.27243e+06	1.01512e+06	2.32912e+06	1.91966e+06	1.38609e+06	1.23884e+06	943525	1.22116e+06	2.20933e+06	892696	1.891e+06	1.62856e+06	1.23858e+06	1.17971e+06
High	Pavir.1NG558300	PTHR10566:SF86 - ABC1 PROTEIN KINASE 6	100.2	9.06	8.911	106	1805.77	13.4	4	33	4	0	0.764	0.613004		1.28358e+06	1.65462e+06	1.70008e+06	1.4737e+06	2.21229e+06	1.98917e+06	1.78084e+06	1.58077e+06	1.28358e+06	1.50592e+06	1.65287e+06	1.29598e+06	1.79615e+06	1.68753e+06	1.59132e+06	1505319
High	Pavir.1NG560000	1.1.1.1//1.1.1.284//1.2.1.1 - Alcohol dehydrogenase / Aldehyde reductase // S-(hydroxymethyl)glutathione dehydrogenase / NAD-linked formaldehyde dehydrogenase // Transferred entry: 1.1.1.284 and 4.4.1.22	40.6	6.87	45.452	2018	31558.7	268.42	7	321	3	0	1.249	0.989394		1.38744e+06	817486	1.00999e+06	919952	729737	743587	548606	826697	1.38744e+06	377696	981948	809008	592470	630827	490223	787241
High	Pavir.1NG560100	AT5G37360	32.8	9.09	62.774	2128	24728.1	212.41	7	244	7	0	1.094	0.998369		3.93083e+06	6.59515e+06	6.34418e+06	7.46282e+06	8.19113e+06	7.96346e+06	8.58681e+06	4.56585e+06	3.93083e+06	6.00245e+06	6.16802e+06	6.56282e+06	6.65034e+06	6.75586e+06	7.67299e+06	3.95317e+06
High	Pavir.1NG562600	PTHR22912:SF106 - GLUTATHIONE REDUCTASE, MITOCHONDRIAL	53.8	6.18	128.68	2969	27599.5	307.71	13	282	13	0	1.186	0.989394		2.02279e+07	2.41197e+07	1.86496e+07	5.03834e+06	2.26756e+07	1.99087e+07	9.90849e+06	2.58388e+07	2.02279e+07	2.19521e+07	1.81318e+07	4.43073e+06	1.84102e+07	1.68897e+07	8.85401e+06	2.46055e+07
High	Pavir.2KG003400	K09497 - T-complex protein 1 subunit epsilon (CCT5)	59.1	5.94	61.328	768	13459.3	125.23	11	211	11	0	1.296	0.933145		1.23341e+07	1.73391e+07	1.28753e+07	1.67287e+07	2.82823e+07	1.478e+07	1.43822e+07	2.04841e+07	1.23341e+07	1.57809e+07	1.25178e+07	1.47112e+07	2.29623e+07	1.25388e+07	1.25086e+07	1.95065e+07
High	Pavir.2KG011500	PF02298 - Plastocyanin-like domain (Cu_bind_like)	21.4	7.39	12.455	660	4545.38	41.68	2	39	2	0	0.979	0.948814		6.33168e+06	1.09761e+07	1.35097e+07	1.14034e+07	1.8013e+07	1.26114e+07	1.66652e+07	7.52874e+06	6.33168e+06	9.98968e+06	1.31346e+07	1.00281e+07	1.46247e+07	1.06989e+07	14891676	7.16941e+06
High	Pavir.2KG012000	2.3.2.2//2.6.1.2//2.6.1.4//2.6.1.44 - Gamma-glutamyltransferase / Glutamyl transpeptidase // Alanine transaminase / Glutamic--pyruvic transaminase // Glycine transaminase / Glycine aminotransferase // Alanine--glyoxylate transaminase / Alanine--glyoxylate aminotransferase	53.2	7.9	196.625	6058	59450.6	605.86	21	597	21	0	0.96	0.989394		1.17468e+06	2.38999e+06	2.7923e+06	2.38833e+06	4.15745e+06	2.10726e+06	2.59652e+06	1.50818e+06	1.17468e+06	2.1752e+06	2714763	2.10031e+06	3.37541e+06	1.78771e+06	2320199	1.4362e+06
High	Pavir.2KG014100	PTHR33399:SF2 - PSBQ-LIKE PROTEIN 2, CHLOROPLASTIC	27.4	7.96	102.436	4266	40178.6	397.51	7	338	1	7	0.874	0.886148		3.36848e+07	4.32814e+07	3.62834e+07	3.3996e+07	3.5429e+07	2.61773e+07	3.36184e+07	3.38474e+07	3.36848e+07	3.93917e+07	35275971	2.98961e+07	2.84802e+07	2.01526e+07	2.97187e+07	32231946
High	Pavir.2KG018100	K06215 - pyridoxal 5'-phosphate synthase pdxS subunit (pdxS, pdx1)	34.8	6.8	73.559	3323	29518.2	289.26	8	304	3	0	0.814	0.553331		8.28202e+07	6.07674e+07	5.77806e+07	6.55346e+07	4.8725e+07	5.98844e+07	5.07508e+07	6.16565e+07	8.28202e+07	5.53063e+07	55235845	5.76312e+07	3.95596e+07	5.08034e+07	4.53499e+07	5.87137e+07
High	Pavir.2KG034200	PTHR19384//PTHR19384:SF78 - FLAVODOXIN-RELATED // SUBFAMILY NOT NAMED	42.2	8.51	134.38	3394	52287.3	502.89	14	534	1	0	2.048	0.161106		1.25773e+07	1.22094e+07	9.79908e+06	1.19348e+07	7.69714e+06	1.01107e+07	1.05494e+07	9.54695e+06	1.25773e+07	1.11122e+07	9.52699e+06	10495504	6.24927e+06	8.57748e+06	9.42674e+06	9.09129e+06
High	Pavir.2KG035200	PTHR13018:SF22 - EARLY-RESPONSIVE TO DEHYDRATION STRESS PROTEIN (ERD4)	82.9	9.25	21.131	266	3489.33	30.32	5	50	1	0	1.416	0.964282		595082	540480	988594	1.34539e+06	1.72204e+06	1.24938e+06	1.56629e+06	1.57527e+06	595082	491908	961145	1.18314e+06	1.39811e+06	1.05992e+06	1.39961e+06	1.50008e+06
High	Pavir.2KG039600	K14018 - phospholipase A-2-activating protein (PLAA, DOA1, UFD3)	85.4	5.57	22.085	300	4833.95	49.09	4	45	4	0	2.048	0.232371		564372	1.11465e+06	842904	1.46731e+06	1.31776e+06	1.49837e+06	1.42914e+06	633376	564372	1.01447e+06	819500	1.29035e+06	1069883	1.27115e+06	1.27705e+06	603146
High	Pavir.2KG053800	PTHR10578//PTHR10578:SF80 - S -2-HYDROXY-ACID OXIDASE-RELATED // SUBFAMILY NOT NAMED	42.9	8.84	121.556	5676	67091.4	634.51	16	907	2	0	0.889	0.858195		619272	778038	1.01446e+06	827746	2.10344e+06	1.56178e+06	1.72936e+06	1.27008e+06	329108	708117	986292	727922	1.70778e+06	637693	1.54532e+06	1.20946e+06
High	Pavir.2KG057200	PTHR17130//PTHR17130:SF24 - MITOCHONDRIAL OUTER MEMBRANE PROTEIN 25 // GAN	36.4	8.65	174.611	5188	67336.8	695.63	20	785	8	9	0.887	0.905947		3.87796e+06	5.01076e+06	3.44187e+06	4.35428e+06	3.07843e+06	4.24288e+06	4.70554e+06	3.1437e+06	3.87796e+06	4.56045e+06	3.3463e+06	3.82916e+06	1.58953e+06	3.59948e+06	4.20477e+06	2.99366e+06
High	Pavir.2KG061200	K02943 - large subunit ribosomal protein LP2 (RP-LP2, RPLP2)	13.4	4.82	42.3	1470	16615.7	163.61	4	141	4	0	1.03	0.989394		8.7691e+07	6.47582e+07	6.28157e+07	6.87525e+07	4.12189e+07	6.13353e+07	5.70999e+07	7.61191e+07	8.7691e+07	5.71576e+07	6.10715e+07	6.04611e+07	3.34654e+07	5.20343e+07	4.97193e+07	7.24861e+07
High	Pavir.2KG062200	PTHR11934:SF0 - RIBOSE-5-PHOSPHATE ISOMERASE	38.1	9.5	73.2	1630	21882.2	227.29	7	198	7	0	0.908	0.933145		9.8138e+06	1.33795e+07	1.91016e+07	1.82069e+07	1.4857e+07	1.73836e+07	1.84964e+07	7.66924e+06	9.09403e+06	12177096	1.85713e+07	1.60112e+07	1.14488e+07	14747512	1.6528e+07	7.30321e+06
High	Pavir.2KG064448	KOG0131 - Splicing factor 3b, subunit 4	36.4	4.78	27.089	832	9700.57	103.16	5	101	5	0	0.497	0.0129606		2.72578e+07	2.29147e+07	2.41273e+07	1.95796e+07	1.99336e+07	1.9118e+07	2.30068e+07	2.2874e+07	2.72578e+07	2.08553e+07	2.34573e+07	16523584	1.6184e+07	1.62189e+07	2.05584e+07	2.17822e+07
High	Pavir.2KG068716	K00102 - D-lactate dehydrogenase (cytochrome) (dld, LDHD)	59.8	6.48	13.864	188	2954.53	31.45	2	33	2	0	0.266	0.000146549		7.46838e+06	4.22439e+06	4.66064e+06	5.09938e+06	2.21578e+06	2.29117e+06	2.55925e+06	2.66291e+06	7.46838e+06	3.84475e+06	4.53123e+06	3.07792e+06	1.79898e+06	1.94373e+06	1.69065e+06	2.53581e+06
High	Pavir.2KG071200	PTHR11451//PTHR11451:SF6 - TRNA SYNTHETASE-RELATED // SUBFAMILY NOT NAMED	59.9	7.12	66.837	1499	18347.3	181.06	11	179	2	7	0.876	0.817488		1.04478e+06	1.02791e+06	966445	1.23589e+06	190346	297227	255511	361374	1.04478e+06	935535	939610	314969	154541	252155	228319	344126
High	Pavir.2KG071800	K03246 - translation initiation factor 3 subunit I (EIF3I)	36.3	6.54	103.476	2000	26588.8	285.25	10	293	10	0	1.235	0.978964		5.2775e+06	4.84698e+06	3.00968e+06	4.46698e+06	4.17797e+06	3.96137e+06	4.06834e+06	4.08488e+06	5.2775e+06	4.41138e+06	2.92611e+06	3.40424e+06	2.62704e+06	3.36066e+06	3.58095e+06	3.88992e+06
High	Pavir.2KG072400	K11086 - small nuclear ribonucleoprotein B and B' (SNRPB, SMB)	27.8	11.39	12.501	389	5039.32	52.25	3	72	3	0	1.158	0.998369		1.00316e+07	1.405e+07	1.52456e+07	1.4049e+07	1.79745e+07	1.67525e+07	1.96059e+07	1.17545e+07	1.00316e+07	1.27874e+07	1.48223e+07	1.23547e+07	1.45934e+07	1.42121e+07	1.75194e+07	1.11935e+07
High	Pavir.2KG073100	PTHR11252:SF0 - POLYRIBONUCLEOTIDE NUCLEOTIDYLTRANSFERASE 1, CHLOROPLASTIC	96.1	6.02	32.954	593	8488.75	74.94	5	88	5	0	0.716	0.304148		3.21803e+06	3.88532e+06	4.80544e+06	3.46973e+06	4.14606e+06	4.36215e+06	4.52974e+06	3.53379e+06	3.21803e+06	3.53615e+06	4672013	3.05129e+06	3.36617e+06	3.70067e+06	4.04768e+06	3.36513e+06
High	Pavir.2KG073300	PTHR32227//PTHR32227:SF55 - FAMILY NOT NAMED // BETA-1,3-GLUCANASE-LIKE PROTEIN	40.2	5.43	13.893	39	1960.9	6.91	4	36	2	0	0.01	1.72375e-16	Methyl [R117(100)]	2.09327e+06	2.3834e+06	1.9559e+06	2.45674e+06	1.36054e+06	1.66285e+06	1.93705e+06	1.53747e+06	2.09327e+06	2.16921e+06	1.66836e+06	2.16047e+06	1.10461e+06	1.41069e+06	1.7309e+06	1.46409e+06
High	Pavir.2KG086000	K02930 - large subunit ribosomal protein L4e (RP-L4e, RPL4)	44.4	10.51	214.709	11818	120637	1221.44	22	1212	1	19	1.059	0.998369		731152	543226	567378	454657					731152	494407	551624	399826
High	Pavir.2KG086700	PTHR11817//PTHR11817:SF14 - PYRUVATE KINASE // PLASTIDIAL PYRUVATE KINASE 1, CHLOROPLASTIC	87.1	8.63	20.511	685	7450.54	82.46	3	84	1	0	0.96	0.980334		6.84205e+07	8.70431e+07	9.82901e+07	9.60251e+07	9.6929e+07	9.67944e+07	1.16277e+08	7.1407e+07	6.84205e+07	7.92206e+07	9.5561e+07	8.44447e+07	7.86962e+07	8.0606e+07	1.03902e+08	6.79989e+07
High	Pavir.2KG088700	PTHR11177//PTHR11177:SF171 - CHITINASE // SUBFAMILY NOT NAMED	33	7.27	15.986	70	1863.52	15.27	3	25	2	1	1.285	0.989394		278562	314564	297581	274883	325908	147428	364736	234473		286295	289318	241732	264604	125071	325921	223282
High	Pavir.2KG088900	PTHR11177:SF214 - ACIDIC ENDOCHITINASE	32.2	8.76	9.199	79	900.36	10.3	2	12	1	0	1.296	0.996919		1.51509e+06	3.15675e+06	2.75864e+06	2.67035e+06	4.85754e+06	2.74708e+06	3.0677e+06	3.96226e+06	1.51509e+06	2.87306e+06	1.41604e+06	2.34831e+06	3.94382e+06	2.3305e+06	2.74123e+06	3.77315e+06
High	Pavir.2KG090348	PTHR11467//PTHR11467:SF47 - HISTONE H1/H5 // SUBFAMILY NOT NAMED	27	10.54	25.079	122	1333.05	9.96	4	15	3	0	1.669	0.918069	Acetyl [N-Term]	240658	403999	172137	257548	534972	207952	226596	459480		367692	167357	226489	434341	176418	202481	437550
High	Pavir.2KG090500	K01214 - isoamylase (E3.2.1.68)	96.8	6.99	15.919	91	884.54	9.01	3	9	3	0	1.763	0.800657		465301	576196	1.20771e+06	479086	840619	661080	985694	915078	115349	524414	1.17418e+06	421309	682495	560833	880795	161063
High	Pavir.2KG092900	PTHR12231:SF111 - MATRIX-REMODELING-ASSOCIATED PROTEIN 8	26	8.44	20.371	136	2460.28	28.8	4	31	1	2	1.927	0.300519		427029	466491	621105	595140	840649	407476	1.09759e+06	1.02614e+06	427029	424568	222950	523367	682519	345685	980786	977161
High	Pavir.2KG093000	KOG0131 - Splicing factor 3b, subunit 4	26	8.97	61.033	2024	25276	218.05	10	330	1	9	0.899	0.924256		2.18937e+06	1.38651e+06	2.86189e+06	1.49411e+06	3.7487e+06	4.11811e+06	2.46673e+06	3.24189e+06	2.18937e+06	1261902	2.78243e+06	1.31392e+06	3.04355e+06	3.49363e+06	1.88374e+06	2.00504e+06
High	Pavir.2KG093200	1.1.99.28 - Glucose-fructose oxidoreductase	39.9	6.87	21.221	411	3694.01	35.6	4	39	4	0	0.918	0.853419		4.8389e+07	3.69528e+07	3.03821e+07	3.44763e+07	2.46015e+07	3.29159e+07	3.12788e+07	3.35199e+07	4.8389e+07	3.36319e+07	2.95385e+07	3.03185e+07	1.99738e+07	2.76413e+07	2.74811e+07	3.19201e+07
High	Pavir.2KG095100	PTHR10438:SF274 - THIOREDOXIN H1	13.3	5.87	40.105	1128	14361	86.78	7	138	3	4	1.083	0.998369	Acetyl [N-Term]	1.01835e+06	1.57383e+06	1.75514e+06	1.79167e+06	2.14137e+06	1.76852e+06	1.31698e+06	1.06737e+06	423298	1.43239e+06	1.7064e+06	1.5756e+06	1.73857e+06	1.50033e+06	909533	1.01643e+06
High	Pavir.2KG095300	PTHR12505//PTHR12505:SF26 - PHD FINGER TRANSCRIPTION FACTOR // SUBFAMILY NOT NAMED	25	8	26.852	479	3759.9	43.43	4	49	4	0	1.323	0.964425		7.27029e+06	1.60917e+07	1.70427e+07	1.93945e+07	1.87392e+07	1.71722e+07	2.12598e+07	6.0777e+06	7.27029e+06	1.46456e+07	1.65695e+07	1.70555e+07	1.52142e+07	1.45681e+07	1.89973e+07	5261459
High	Pavir.2KG096596	1.14.13.144 - 9-beta-pimara-7,15-diene oxidase / CYP99A3	56.7	7.91	22.491	179	1616.69	16.94	6	24	2	0	0.967	0.970605		3.30347e+06	3.22517e+06	3.08027e+06	3.51004e+06	4.58953e+06	3.8951e+06	4.43117e+06	4.21147e+06	3.30347e+06	2.93533e+06	2.99474e+06	3.08674e+06	3.72622e+06	3.30444e+06	3.9596e+06	4.01046e+06
High	Pavir.2KG102516	AT3G23760	22.9	4.93	30.56	468	10104.5	97.51	3	85	1	0	0.903	0.933145		775673	434011	404846	529536	380200	523089	410538	629321	775673	395007	393605	465675	308683	443766	366848	599285
High	Pavir.2KG103000	transferases, transferring glycosyl groups	24.6	4.68	28.29	117	2360.38	25	2	24	2	0	4.318	6.92934e-07		641436	309884	892042	212419	405194	368080	703095	399754	641436	282035	867273	186802	328975	312263	628270	380674
High	Pavir.2KG104700	PF00314 - Thaumatin family (Thaumatin)	17.7	6.46	29.196	509	6824.74	70.31	2	63	2	0	0.01	1.72375e-16		477556	490383	851337	276751	1.88413e+06	2.31739e+06	1.39266e+06	2.96962e+06	477556	446312	827698	243376	1.52972e+06	1.96598e+06	118000	2.82789e+06
High	Pavir.2KG106400	PTHR23070//PTHR23070:SF27 - BCS1 AAA-TYPE ATPASE // SUBFAMILY NOT NAMED	58.9	7.78	11.27	20	785.01	4.94	3	12	3	0	0.766	0.525992		1.36374e+06	3.11094e+06	1.81074e+06	1.18511e+06						2.83137e+06	1.76046e+06	1.04218e+06
High	Pavir.2KG107500	PTHR21136//PTHR21136:SF87 - SNARE PROTEINS // SUBFAMILY NOT NAMED	24.8	8.73	54.178	921	15072.6	145.31	7	184	7	0	1.095	0.999125		2.53297e+06	1.8889e+06	1.39815e+06	2.37743e+06	1.43612e+06	1.83413e+06	1.40687e+06	1.87649e+06	2202697	1.71915e+06	1.35933e+06	2.09071e+06	1036915	1.55599e+06	1.25715e+06	1.78692e+06
High	Pavir.2KG108100	K00164 - 2-oxoglutarate dehydrogenase E1 component (OGDH, sucA)	114.6	7.33	109.93	2000	24074.8	267.73	14	249	7	0	1.507	0.853419		3.91823e+06	1.19112e+07	1.22455e+07	1.25404e+07	1.54723e+07	1.20566e+07	1.45148e+07	6.80901e+06	3.91823e+06	1.08407e+07	1.19054e+07	1.1028e+07	1.25619e+07	1.02283e+07	1.29701e+07	6.48403e+06
High	Pavir.2KG110200	PTHR10516:SF323 - PEPTIDYL-PROLYL CIS-TRANS ISOMERASE FKBP16-4, CHLOROPLASTIC	22.7	9.95	38.04	864	9757.1	91.49	6	119	2	3	0.732	0.212404		1.54851e+06	2.17393e+06	2.74169e+06	3.08531e+06	5.23625e+06	3.15722e+06	4.02475e+06	3.36394e+06	1.54851e+06	1.78146e+06	2.53876e+06	2.71323e+06	4.25128e+06	2.67845e+06	3.59643e+06	3.20339e+06
High	Pavir.2KG111100	K03062 - 26S proteasome regulatory subunit T2 (PSMC1, RPT2)	49.4	6.21	100.705	2405	26817.1	267.9	11	238	5	6	1.226	0.986108		1.21091e+07	8.18126e+06	8.59393e+06	9.29109e+06	5.90763e+06	7.24346e+06	4.25487e+06	9.49793e+06	1.21091e+07	7.44602e+06	8.3553e+06	8.17061e+06	4.79638e+06	6.14505e+06	3.80206e+06	9.04461e+06
High	Pavir.2KG114300	K17267 - coatomer protein complex, subunit gamma (COPG)	98.2	5.14	164.844	4823	47387.3	489.62	25	531	3	0	1.161	0.999125	Acetyl [N-Term]	7.84722e+06	1.13251e+07	1.31443e+07	1.16813e+07	1.78436e+07	1.36228e+07	1.45869e+07	9.75382e+06	7.84722e+06	9.4764e+06	1.27793e+07	1.02725e+07	1.44871e+07	1.1557e+07	1.26652e+07	8.95375e+06
High	Pavir.2KG114400	PTHR11926//PTHR11926:SF217 - GLUCOSYL/GLUCURONOSYL TRANSFERASES // SUBFAMILY NOT NAMED	50.4	5.85	11.113	95	2212.08	12.68	3	41	2	0	0.01	1.72375e-16		1.0474e+06	2.42006e+06	2.58278e+06	3.0812e+06	2.95924e+06	3.09715e+06	2.84797e+06	1.75129e+06	1.0474e+06	2.20257e+06	2.51106e+06	2.70962e+06	2.40259e+06	2.62749e+06	2.54488e+06	1.66771e+06
High	Pavir.2KG117600	K03787 - 5'-nucleotidase (surE)	33.6	5.29	29.248	795	7369.32	72.72	4	87	3	0	1.424	0.957363		385129	359045	261134	113154						326778	253883	99508.1
High	Pavir.2KG117700	PTHR30457 - 5'-NUCLEOTIDASE SURE	34	4.91	17.309	575	5263.05	54.08	4	72	3	1	0.947	0.922765		1.27358e+06	1.48126e+06	1.35347e+06	1.81576e+06	2.23947e+06	2.33666e+06	1.35931e+06	1.81435e+06	1.27358e+06	1.34814e+06	1.31589e+06	1.59678e+06	1.81822e+06	1.98232e+06	875793	1.72775e+06
High	Pavir.2KG117900	1.14.99.30 - Transferred entry: 1.3.5.6	63.6	7.42	23.499	441	6225.77	69.46	4	63	4	0	0.926	0.890212		3.43334e+06	5.73153e+06	4.50065e+06	5.6085e+06	8.10285e+06	4.96711e+06	3.36153e+06	4.55559e+06	3.04061e+06	5.21645e+06	4.37568e+06	4.93212e+06	6.57867e+06	4.21389e+06	3.00379e+06	4.33816e+06
High	Pavir.2KG118100	K00417 - ubiquinol-cytochrome c reductase subunit 7 (QCR7, UQCRB)	14.5	9.92	40.529	793	15170.8	122.16	6	207	4	0	1.193	0.989394		2.92292e+06	2.6342e+06	1.99046e+06	2.26583e+06	2.04613e+06	2.21803e+06	2.65952e+06	2.30993e+06	2.92292e+06	2.26022e+06	1.93519e+06	1.99258e+06	1.66125e+06	1.88168e+06	2.37649e+06	2.02035e+06
High	Pavir.2KG118380	3.1.8.1//3.4.11.9 - Aryldialkylphosphatase / Phosphotriesterase // Xaa-Pro aminopeptidase / X-Pro aminopeptidase	79.7	5.83	24.304	287	4845.58	44.37	6	67	6	0	1.543	0.865433		6.555e+06	6.67611e+06	5.94686e+06	5.73084e+06	9.08808e+06	6.92632e+06	6.65104e+06	8.01045e+06	6.555e+06	6.07614e+06	5.78174e+06	5.03971e+06	7.37857e+06	5.876e+06	5.94323e+06	7.62813e+06
High	Pavir.2KG121500	K02981 - small subunit ribosomal protein S2e (RP-S2e, RPS2)	30.2	10.14	127.788	6521	69338.9	650.02	13	780	6	7	1.204	0.988235		962638	2.49052e+06	1.40917e+06	1.62931e+06	2.00653e+06	2.46192e+06	2.29319e+06	2.38426e+06	569530	2.2667e+06	1.37004e+06	1.43282e+06	954453	2.08859e+06	2.04915e+06	2.27046e+06
High	Pavir.2KG123916	K17081 - prohibitin 2 (PHB2)	31.8	9.8	80.475	2970	29956.6	293.07	9	285	2	5	1.17	0.992403		5.22171e+07	7.82698e+07	7.82405e+07	7.79835e+07	9.87826e+07	8.95679e+07	1.05903e+08	6.56448e+07	5.22171e+07	7.12358e+07	7.6068e+07	6.85788e+07	8.02012e+07	7.59856e+07	9.46323e+07	6.25117e+07
High	Pavir.2KG131600	PTHR13301//PTHR13301:SF73 - X-BOX TRANSCRIPTION FACTOR-RELATED // SUBFAMILY NOT NAMED	130.3	7.64	15.953	634	4420.17	42.91	2	36	1	0	1.153	0.998369	Acetyl [N-Term]	8.15229e+06	9.49094e+06	1.20356e+07	9.7858e+06	1.1168e+07	1.13806e+07	1.23393e+07	9.67818e+06	8.15229e+06	8.638e+06	1.17014e+07	8.60566e+06	9.06728e+06	9.65484e+06	1.10261e+07	9.21626e+06
High	Pavir.2KG132900	PTHR11014//PTHR11014:SF103 - PEPTIDASE M20 FAMILY MEMBER // SUBFAMILY NOT NAMED	46.7	6.86	16.573	156	1901.1	20.79	3	22	1	0	0.01	1.72375e-16		249840	1.60871e+06	1.50345e+06	2.22903e+06	1.90079e+06	1.69029e+06	2.0948e+06	324603	249840	1.46413e+06	1.46171e+06	1.96022e+06	1.54324e+06	1.43397e+06	1.87187e+06	309111
High	Pavir.2KG137400	PTHR11024//PTHR11024:SF11 - PROTEIN TRANSPORT PROTEIN SEC13-RELATED // SUBFAMILY NOT NAMED	34.1	6.73	51.259	1965	19959.4	198.49	8	216	1	0	100	1.72375e-16		491442	430155	284852	469136					491442	391498	276942
High	Pavir.2KG138000	3.5.4.3 - Guanine deaminase / Guanine aminase	20.2	5.81	21.651	116	2117.56	23.94	2	24	2	0	1.058	0.989394						687666	571733	419928	632072					558312	485034	375238	601905
High	Pavir.2KG142000	PF00652 - Ricin-type beta-trefoil lectin domain (Ricin_B_lectin)	61.4	8.48	166.623	7291	62103.4	620.29	16	609	16	0	1.909	0.0694998		1.23252e+06	1.81481e+06	1.87358e+06	1.94788e+06	2.36024e+06	1.72783e+06	2.20164e+06	1.17741e+06	786502	1.65171e+06	1.82156e+06	1.71297e+06	1.91627e+06	1.46582e+06	1.96734e+06	1.12121e+06
High	Pavir.2KG163600	PTHR22884//PTHR22884:SF360 - SET DOMAIN PROTEINS // SUBFAMILY NOT NAMED	89.9	8.54	6.581	41	506.37	6.04	2	9	2	0	3.828	0.0327138		1.17139e+07	5.8293e+07	3.87401e+07	4.55922e+07	8.75057e+07	7.35874e+07	9.18009e+07	2.13634e+07	7.10947e+06	5.30543e+07	3.76644e+07	4.00939e+07	7.10455e+07	62428391	8.20313e+07	2.03438e+07
High	Pavir.2KG165800	KOG2758 - Translation initiation factor 3, subunit e (eIF-3e)	51.3	5.81	59.946	1721	18287	116.73	8	147	2	5	1.133	0.999125	Acetyl [N-Term]	212580	177186	193357	165781	887295	696525	720766	647778		161263	187988	145788	720390	590902	644061	149980
High	Pavir.2KG167600	PTHR13301//PTHR13301:SF64 - X-BOX TRANSCRIPTION FACTOR-RELATED // SUBFAMILY NOT NAMED	154	8.44	7.94	33	269.25	0	2	8	1	0	1.137	0.996919		3.9056e+06	6.04566e+06	6.20855e+06	6.2486e+06	7.72309e+06	6.59814e+06	7.29654e+06	4.71737e+06	3.9056e+06	5.50234e+06	6.03616e+06	5.49503e+06	6.27034e+06	5.28898e+06	6.52003e+06	4.49222e+06
High	Pavir.2KG169300	PTHR10366//PTHR10366:SF278 - NAD DEPENDENT EPIMERASE/DEHYDRATASE // CHLOROPLAST STEM-LOOP BINDING PROTEIN OF 41 KDA A, CHLOROPLASTIC	49.7	9.41	84.521	1869	24373.4	281.67	11	249	11	0	0.786	0.457051		234680	276961	247480	340973	332006	292195	302999	65331.4		252070	240608	299852	269554	247886	270754	62213.2
High	Pavir.2KG192600	PTHR22572//PTHR22572:SF101 - SUGAR-1-PHOSPHATE GUANYL TRANSFERASE // GLUCOSE-1-PHOSPHATE ADENYLYLTRANSFERASE SMALL SUBUNIT, CHLOROPLASTIC	55.8	6.67	78.763	1972	21577.4	159.54	8	252	2	0	1.157	0.997422	Methyl [K356(100)]	1.48811e+07	1.58016e+07	1.15726e+07	1.24999e+07	9.05208e+06	1.09761e+07	1.04777e+07	1.36193e+07	1.48811e+07	1.43815e+07	1.12512e+07	1.09924e+07	7.34934e+06	9.31165e+06	9.36262e+06	1.29692e+07
High	Pavir.2KG193800	K10704 - ubiquitin-conjugating enzyme E2 variant (UBE2V)	16.8	7.03	75.422	1866	15901.7	147.62	6	137	2	0	1.339	0.989394	Acetyl [N-Term]	1.22206e+06	1.33137e+06	1.19509e+06	988470	1.6337e+06	1.20113e+06	1.40034e+06	1.39692e+06	1.22206e+06	1.07318e+06	1.16191e+06	869263	1.3264e+06	1.01899e+06	1.25131e+06	1.33025e+06
High	Pavir.2KG203040	K02912 - large subunit ribosomal protein L32e (RP-L32e, RPL32)	15.8	10.49	20.975	427	7518.4	56.28	4	114	1	3	1.119	0.999125		858873	864834	1.1624e+06	1.32392e+06	1.85704e+06	1.44107e+06	1.25043e+06	839485	858873	787113	1130121	1.16425e+06	1507722	1.22254e+06	1.11736e+06	799418
High	Pavir.2KG203055	K09569 - FK506-binding protein 2 [EC:5.2.1.8] (FKBP2)	16	7.24	48.118	908	8578.33	91.27	6	87	6	0	1.476	0.757987		6.70069e+06	9.65237e+06	9.51865e+06	1.09002e+07	1.12732e+07	1.02022e+07	1.20341e+07	7.15695e+06	6.70069e+06	8.78492e+06	9.25435e+06	9.58567e+06	9.15268e+06	8.65509e+06	1.07534e+07	6.81537e+06
High	Pavir.2KG203101	PTHR11695//PTHR11695:SF573 - ALCOHOL DEHYDROGENASE RELATED // SUBFAMILY NOT NAMED	35	9.58	67.808	1742	19911.4	202.31	6	166	4	2	1.099	0.998369		2.76672e+06	4.76084e+06	4.6615e+06	4.34096e+06	7.70683e+06	6.4905e+06	6.79233e+06	5.28839e+06	2.76672e+06	4.13734e+06	4.53207e+06	3.81745e+06	6.25714e+06	5.50627e+06	6.06948e+06	5035990
High	Pavir.2KG203256	K02936 - large subunit ribosomal protein L7Ae (RP-L7Ae, RPL7A)	29.4	10.32	75.693	3745	56460.4	576.99	11	692	1	9	0.984	0.989394		1.22232e+07	8.95476e+06	1.00949e+07	9.26758e+06	1.46681e+07	1.01521e+07	5.28646e+06	1.11266e+07	1.22232e+07	8.15001e+06	9.81458e+06	8.14993e+06	1.1909e+07	8.61261e+06	4.72387e+06	1.05956e+07
High	Pavir.2KG203311	PTHR11624//PTHR11624:SF56 - DEHYDROGENASE RELATED // PYRUVATE DEHYDROGENASE E1 COMPONENT SUBUNIT BETA, MITOCHONDRIAL	40.1	5.49	46.255	1690	16890.4	168.83	5	177	3	0	1.102	0.998369		3.58612e+07	4.21568e+07	5.08175e+07	6.0822e+07	3.82497e+07	5.41841e+07	5.87066e+07	2.77948e+07	3.58612e+07	3.83682e+07	4.94065e+07	5.3487e+07	3.10548e+07	4.59675e+07	5.2459e+07	2.64682e+07
High	Pavir.2KG203446	PTHR10353//PTHR10353:SF45 - GLYCOSYL HYDROLASE // SUBFAMILY NOT NAMED	59	5.94	7.07	35	328.76	2.08	2	6	2	0	2.448	0.337871		5.52804e+06	6.7966e+06	6.99116e+06	7.97661e+06	1.00015e+07	7.21661e+06	7.29337e+06	7.91854e+06	5.52804e+06	6.1858e+06	6.79704e+06	7.01465e+06	8.12018e+06	6.12226e+06	6.5172e+06	7.5406e+06
High	Pavir.2KG203476	PTHR24193//PTHR24193:SF90 - ANKYRIN REPEAT PROTEIN // SUBFAMILY NOT NAMED	34.9	4.65	33.66	503	10419	101.64	6	175	2	0	3.272	0.107812		264388	487865	408931	331934	1.02709e+06	792282	628078	1.25339e+06		444021	397576	291904	833887	395705	561237	1.19357e+06
High	Pavir.2KG207600	PTHR30523//PTHR30523:SF8 - PHOSPHOENOLPYRUVATE CARBOXYLASE // SUBFAMILY NOT NAMED	110.3	6.06	94.718	4912	73497.4	457.96	21	1257	3	8	0.877	0.76774	Dimethyl [K706(100)]; Methyl [K493(100)]	143304	148904	226882	139050	337681	759878	606397	376695	143304	135522	220583	122281	274161	644649	541864	358716
High	Pavir.2KG212500	PF07883 - Cupin domain (Cupin_2)	27.1	9.28	18.859	212	3247.52	34.63	3	32	2	0	0.842	0.682271		1.42424e+07	1.20853e+07	1.42257e+07	1.23415e+07	9.38462e+06	1.01059e+07	1.33605e+07	1.54996e+07	1.39111e+07	1.09992e+07	1.38307e+07	1.08532e+07	7.48568e+06	8.5734e+06	1.19386e+07	1.46663e+07
High	Pavir.2KG214900	PTHR11122:SF12 - ALDOSE 1-EPIMERASE FAMILY PROTEIN	34.5	7.05	27.842	365	5119.07	45.74	6	69	2	3	1.179	0.998369		1.36547e+06	1.70817e+06	2.11143e+06	1.87753e+06	2.24736e+06	2.00752e+06	1.133e+06	1.09418e+06	1.36547e+06	1.55466e+06	2.0528e+06	1.6511e+06	1.82462e+06	1.70309e+06	1.01242e+06	1.04196e+06
High	Pavir.2KG217416	PTHR22912//PTHR22912:SF162 - DISULFIDE OXIDOREDUCTASE // SUBFAMILY NOT NAMED	46.3	5.57	158.915	4781	56327.7	561.61	18	577	2	15	1.349	0.829985	Methyl [K424(100)]	3.85068e+06	5.42059e+06	1.37986e+06	2.66235e+06	3.03761e+06	2.03307e+06	6.29949e+06	4.688e+06	3.85068e+06	4.93345e+06	1.34154e+06	1.91165e+06	903440	1.72477e+06	5.62909e+06	4.46425e+06
High	Pavir.2KG217574	1.1.1.72 - Glycerol dehydrogenase (NADP(+))	42.4	8.56	73.728	2849	31064.4	307.21	13	397	3	10	1.023	0.989394		2.27353e+07	5.60079e+07	4.78745e+07	5.57723e+07	1.09658e+08	5.88839e+07	6.63992e+07	7.31912e+07	2.27353e+07	5.02485e+07	46545199	4.88579e+07	8.90307e+07	4.99546e+07	5.93329e+07	6.93638e+07
High	Pavir.2KG219154	K02865 - large subunit ribosomal protein L10Ae (RP-L10Ae, RPL10A)	24.6	9.83	123.927	5122	53603.5	542.63	10	735	1	0	1.392	0.970915	Trimethyl [K90(98.8)]	3.23594e+07	2.30469e+07	1.60536e+07	2.04243e+07	1.71559e+07	2.4295e+07	2.02758e+07	3.95009e+07	3.23594e+07	2.06693e+07	1.56078e+07	1.79612e+07	1.39288e+07	2.0296e+07	1.8118e+07	3.76156e+07
High	Pavir.2KG219300	KOG0131 - Splicing factor 3b, subunit 4	33.2	4.64	69.775	3581	40786.3	371.69	7	503	1	5	0.742	0.453535		872629	1.03037e+06	1.74574e+06	934522	1.59012e+06	1.17378e+06	1.62218e+06	1.16728e+06	872629	937768	1.69727e+06	821821	1.29101e+06	995782	1.44954e+06	1.11157e+06
High	Pavir.2KG220600	3.4.22.31 - Ananain	40	6.19	30.873	169	1705.46	19.63	3	15	3	0	100	1.72375e-16		5.4752e+07	3.6556e+07	4.64737e+07	4.12273e+07	2.79071e+07	3.43926e+07	3.06322e+07	4.18904e+07	5.4752e+07	3.32707e+07	4.51833e+07	3.62554e+07	2.26576e+07	2.91772e+07	2.73723e+07	3.98911e+07
High	Pavir.2KG221700	K02635 - cytochrome b6 (petB)	26	8.97	15.599	1347	12473.3	121.26	3	156	3	0	1.042	0.996919						862049	572556	338961	649670					699894	485732	302888	618663
High	Pavir.2KG221900	PTHR24221:SF169 - ABC TRANSPORTER B FAMILY MEMBER 28	75.8	9.03	26.539	319	4118.9	32.58	5	58	5	0	1.335	0.989394		17202817	2.11295e+07	1.85251e+07	2.32874e+07	1.65812e+07	2.54022e+07	2.15177e+07	1.97466e+07	17202817	1.92306e+07	1.80107e+07	2.0479e+07	1.34622e+07	2.15501e+07	19227800	1.88041e+07
High	Pavir.2KG224500	PTHR12375//PTHR12375:SF18 - RNA-BINDING PROTEIN LUC7-RELATED // LUC7-LIKE PROTEIN 3	41	8.37	9.273	56	594.11	7.07	2	6	2	0	1.607	0.933145		661027	1.20898e+06	956995	1.02499e+06	1.45856e+06	1.24372e+06	1.33678e+06	1.30851e+06	661027	1.10033e+06	930423	603561	1.1842e+06	1.05512e+06	1.19451e+06	1.24606e+06
High	Pavir.2KG224900	K02693 - photosystem I subunit IV (psaE)	21.8	9.94	130.192	10395	99496.2	975.76	8	832	1	6	0.857	0.847367		104646	188969	243318	150146	351452	187667	208513	490762	104646	171986	236561	132038	285342	159209	186323	467339
High	Pavir.2KG232800	PTHR19139//PTHR19139:SF137//PTHR19139:SF158 - AQUAPORIN TRANSPORTER // SUBFAMILY NOT NAMED // AQUAPORIN PIP2-4-RELATED	36.4	9.26	41.509	3407	26700	163.64	4	212	2	1	1.385	0.773949		3.70485e+08	2.89088e+08	2.7482e+08	2.94659e+08	2.2852e+08	2.43577e+08	2.56968e+08	3.77035e+08	3.70485e+08	2.63108e+08	2.67189e+08	2.59123e+08	1.85535e+08	2.06641e+08	2.29621e+08	3.5904e+08
High	Pavir.2KG234000	K01322 - prolyl oligopeptidase [EC:3.4.21.26] (E3.4.21.26, PREP)	86.5	6.51	48.256	874	9319.19	105.67	5	81	1	0	0.79	0.52501		8.5098e+06	2.10395e+07	2.03652e+07	3.04223e+07	3.87363e+07	2.97929e+07	2.75895e+07	9.40478e+06	8.5098e+06	1.91487e+07	19799749	2.67534e+07	3.14498e+07	2.52751e+07	2.46534e+07	8.95591e+06
High	Pavir.2KG236800	PTHR11802//PTHR11802:SF46 - SERINE PROTEASE FAMILY S10 SERINE CARBOXYPEPTIDASE // SUBFAMILY NOT NAMED	54.4	6.79	8.37	33	774.92	8.36	2	12	2	0	100	1.72375e-16		1.01974e+06	1.69483e+06	1.43017e+06	956997	391957	1.19326e+06	1.95501e+06	763457	1.01974e+06	1542514	1.39046e+06	841586	318228	1.01231e+06	1.74696e+06	727018
High	Pavir.2KG241900	PTHR12601//PTHR12601:SF17 - EUKARYOTIC TRANSLATION INITIATION FACTOR 3 SUBUNIT EIF-3 // TETRATRICOPEPTIDE REPEAT-CONTAINING PROTEIN	211.1	6.83	148.93	3005	31451.5	322.17	21	357	3	18	0.881	0.794688						390215	397703	92335.4	490888					316814		82509	467459
High	Pavir.2KG242100	K01187 - alpha-glucosidase (malZ)	115.5	6.23	36.853	568	4950.47	50.82	5	45	5	0	1.661	0.676273		1.74559e+07	1.44161e+07	1.0591e+07	1.3273e+07	1.09691e+07	1.30825e+07	1.18075e+07	1.25669e+07	1.74559e+07	1.304e+07	1.00553e+07	1.08546e+07	8.68947e+06	1.09167e+07	1.0016e+07	1.19671e+07
High	Pavir.2KG247600	K00797 - spermidine synthase (speE, SRM)	36.1	5.05	45.531	1518	16968.1	167.25	5	159	4	0	1.3	0.957363		909346	1.02262e+06	983936	1.10662e+06	1.96038e+06	1.59182e+06	1.19721e+06	1.74332e+06	909346	930716	520002	973166	1.59162e+06	1.01327e+06	916823	1.46087e+06
High	Pavir.2KG249300	PGR5-LIKE A	37.2	5.26	39.663	1369	10909.2	124.15	5	120	4	0	0.959	0.933145		4.04268e+06	5.46291e+06	5.29302e+06	4.72319e+06	8.86704e+06	5.55208e+06	7.23278e+06	5.83926e+06	4.04268e+06	4.97197e+06	5.14605e+06	4.15359e+06	7.19911e+06	4.71014e+06	6.46306e+06	5560560
High	Pavir.2KG258400	K13126 - polyadenylate-binding protein (PABPC)	71	7.02	173.399	6996	68731.3	696.04	23	677	6	17	1.249	0.948814	Methyl [K306(100); R490(100)]; Dimethyl [R522(100)]	5.90809e+06	4.81283e+06	4.47979e+06	4.96783e+06	4.12434e+06	4.6977e+06	4.67856e+06	5.76709e+06	5.90809e+06	3.86384e+06	4.35541e+06	4.36872e+06	3.34853e+06	3.98533e+06	3.83217e+06	5.49184e+06
High	Pavir.2KG260800	K03011 - DNA-directed RNA polymerase II subunit RPB3 (RPB3, POLR2C)	36.1	4.87	29.758	479	4596.55	48.79	4	49	4	0	1.241	0.996919	Acetyl [N-Term]	3.33926e+07	4.65894e+07	4.84722e+07	4.59494e+07	6.20667e+07	5.38389e+07	6.22058e+07	3.84004e+07	3.33926e+07	4.20073e+07	4.71263e+07	4.01734e+07	48397523	4.48174e+07	5.55858e+07	3.65676e+07
High	Pavir.2KG263000	PTHR10283//PTHR10283:SF103 - SOLUTE CARRIER FAMILY 13 MEMBER // GENOMIC DNA, CHROMOSOME 3, P1 CLONE: MLD14-RELATED	61.7	7.4	11.197	650	3753.97	31.6	2	45	1	1	1.275	0.946894		1.06525e+06	1.62586e+06	1.88829e+06	1.89359e+06	2.77973e+06	2.01874e+06	2.3429e+06	1.59857e+06	1.06525e+06	1.10879e+06	1.83586e+06	1.66523e+06	2.25685e+06	1.71262e+06	2.09357e+06	1.52227e+06
High	Pavir.2KG265474	copper ion binding	12.3	9.41	85.327	6850	53339.4	515.75	3	333	3	0	1.432	0.858447	Methyl [K68(100)]	8.1322e+06	1.13547e+07	1.13693e+07	1.40811e+07	1.44173e+07	1.45632e+07	1.49835e+07	1.05741e+07	8.1322e+06	1.03343e+07	1.10536e+07	1.2383e+07	1.17053e+07	12354802	13388968	1.00694e+07
High	Pavir.2KG266274	PF00168 - C2 domain (C2)	41.5	7.88	30.152	168	2387.18	19.42	2	18	2	0	1.353	0.989394		2.67911e+06	2.98606e+06	3.88335e+06	4.94197e+06	5.78764e+06	5.83705e+06	3.83067e+06	4.1092e+06	2.67911e+06	2.71771e+06	3.77552e+06	4.34598e+06	4.69895e+06	4.95191e+06	3.423e+06	3.91308e+06
High	Pavir.2KG267700	PTHR11071//PTHR11071:SF252 - PEPTIDYL-PROLYL CIS-TRANS ISOMERASE // PEPTIDYL-PROLYL CIS-TRANS ISOMERASE CYP18-3-RELATED	24.6	11.52	20.553	486	4424.71	36.16	4	60	1	0	100	1.72375e-16		1.52469e+06	1.17592e+06	335068	638529	525379	1.25971e+06	1.09041e+06	3.90757e+06	1.52469e+06	1.07024e+06	325765	561524	426553	1.06869e+06	697691	3.72107e+06
High	Pavir.2KG269500	PTHR11566//PTHR11566:SF73 - DYNAMIN // SUBFAMILY NOT NAMED	69.5	6.79	19.126	186	3380.16	40.55	3	27	1	0	1.361	0.964282						469242	264201	395380	127386					380975	224137	353303	121306
High	Pavir.2KG269600	K10579 - ubiquitin-conjugating enzyme E2 M (UBE2M, UBC12)	24.1	8.05	16.814	379	2376.24	27.2	3	24	1	0	1.101	0.989394		2.27825e+06	2.71107e+06	3.05966e+06	2.57649e+06	3.52885e+06	3.75986e+06	3.66381e+06	2.30256e+06	2.27825e+06	2.46743e+06	2974702	2.26577e+06	2865059	3189708	3.27391e+06	2192661
High	Pavir.2KG274500	K00208 - enoyl- (fabI)	39.3	8.73	39.702	671	9888.54	94.11	9	133	6	3	1.062	0.998369		221233	580533	335339	533151	451405	481661	480273	320949	221233	528361	326027	468854	366494	408621	429161	305631
High	Pavir.2KG283490	PTHR11205//PTHR11205:SF21 - RIBOSOMAL PROTEIN S7 // SUBFAMILY NOT NAMED	11.6	10.84	5.857	97	2023.8	12.52	2	36	2	0	0.588	0.0804366		1.46424e+07	2.24053e+07	2.01625e+07	2.1236e+07	2.68734e+07	2.18112e+07	2.21353e+07	1.83496e+07	1.46424e+07	2.03918e+07	1.93551e+07	1.86749e+07	2.18184e+07	1.85037e+07	1.97796e+07	1.74738e+07
High	Pavir.2KG285600	2.8.1.6//2.8.1.7 - Biotin synthase // Cysteine desulfurase / Cysteine desulfurylase	49.8	6.96	87.563	1923	22073.1	220.54	12	251	12	0	1.226	0.989394		1836144	1.1413e+06	1.27568e+06	1.35612e+06	452277	728437	822069	1.1806e+06	1836144	1.03874e+06	827793	1.19258e+06	367201	617975	734584	1.12425e+06
High	Pavir.2KG287167	PTHR12126//PTHR12126:SF8 - NADH-UBIQUINONE OXIDOREDUCTASE 39 KDA SUBUNIT-RELATED // NAD(P)-BINDING ROSSMANN-FOLD SUPERFAMILY PROTEIN	31.1	9.54	52.696	1204	15743.3	164.94	6	135	6	0	1.512	0.71286		1.04444e+07	1.04917e+07	9.19934e+06	1.00491e+07	1.27067e+07	1.24125e+07	1.07551e+07	1.39974e+07	9.17972e+06	9.5488e+06	8.9439e+06	8.83719e+06	1.03165e+07	1.05302e+07	9.61057e+06	1.11993e+07
High	Pavir.2KG290300	PF05664 - Plant family of unknown function (DUF810) (DUF810)	108	7.99	15.016	84	1275.63	15.92	2	18	2	0	1.14	0.998369		3.84658e+06	4.27848e+06	3.86053e+06	3.94701e+06	6.77169e+06	4.76098e+06	5.88625e+06	5.9203e+06	3.84658e+06	3.89398e+06	3.75334e+06	3.47101e+06	5.4979e+06	4.03901e+06	5.25983e+06	5.63773e+06
High	Pavir.2KG292200	K11434 - protein arginine N-methyltransferase 1 (PRMT1)	43.2	5.08	8.081	89	637.38	6.29	2	9	2	0	1.197	0.999125		59688.8	235513	226699	226139	267880	248748	279878	84740.5	59688.8	214347	220405	198867	217490	211027	250093	80696
High	Pavir.2KG293900	PTHR11743//PTHR11743:SF34 - VOLTAGE-DEPENDENT ANION-SELECTIVE CHANNEL // SUBFAMILY NOT NAMED	29.4	8.1	97.707	4006	47156.4	419.68	11	489	1	10	1.156	0.989394	Trimethyl [K47(100)]	619941	929031	967950	936550	1.18369e+06	1.053e+06	1.41895e+06	617935	340604	845540	941073	823604	961030	893322	1.26795e+06	588442
High	Pavir.2KG295800	K00592 - [ribulose-bisphosphate carboxylase]-lysine N-methyltransferase (E2.1.1.127)	54.2	5.02	16.698	55	1958.52	22.45	4	31	4	0	0.979	0.933145		5.87189e+07	6.41864e+07	6.52528e+07	6.48136e+07	8.22834e+07	6.86123e+07	7.71821e+07	7.2022e+07	5.85635e+07	5.84181e+07	6.3441e+07	5.69972e+07	6.68055e+07	5.82078e+07	6.89683e+07	6.85158e+07
High	Pavir.2KG298145	2.4.2.17 - ATP phosphoribosyltransferase / Phosphoribosyl-ATP pyrophosphorylase	43.9	8.13	25.867	197	3230.86	35.87	5	51	5	0	0.727	0.268285		1.55361e+06	1.45596e+06	1.46376e+06	1.44688e+06	1.29872e+06	1.32582e+06	1.77254e+06	1.54005e+06	1.33302e+06	1.32511e+06	1.42312e+06	1.27239e+06	1.05442e+06	683785	1.5839e+06	1.46655e+06
High	Pavir.2KG298155	Pavir.2KG298155`description_N/A	14.5	3.61	37.471	893	12074.3	143.16	2	78	2	0	14.613	1.72375e-16		3.76348e+06	7.07946e+06	5.34904e+06	5.81818e+06	4.16557e+06	3.94451e+06	5.01194e+06	2.77306e+06	3.76348e+06	6.44324e+06	5.20052e+06	5.11652e+06	3.38201e+06	3.34635e+06	4.47856e+06	1.91096e+06
High	Pavir.2KG298327	PTHR10353//PTHR10353:SF48 - GLYCOSYL HYDROLASE // SUBFAMILY NOT NAMED	56.7	8.38	186.049	7188	71024.7	739.99	19	761	15	3	0.851	0.827314		108072	420677	218033	648977	4.50241e+06	3.29269e+06	5.13355e+06	4.3502e+06	108072	382871	211979	570712	3.65548e+06	2.79338e+06	4.58723e+06	4.14257e+06
High	Pavir.2KG300300	PTHR11695//PTHR11695:SF599 - ALCOHOL DEHYDROGENASE RELATED // SUBFAMILY NOT NAMED	53.1	8.35	145.707	2751	33180.7	350.33	13	310	10	2	1.689	0.181568		6.92257e+07	1.05371e+08	6.81773e+07	1.25825e+08	8.96934e+07	6.96086e+07	6.27287e+07	7.58775e+07	6.92257e+07	9.59018e+07	6.62843e+07	1.1065e+08	7.28216e+07	5.9053e+07	5.60531e+07	7.22561e+07
High	Pavir.2KG303300	K17095 - annexin A7/11 (ANXA7_11)	40.3	9.35	60.163	874	14184.1	139.38	8	162	8	0	1.165	0.996919		1.82589e+07	1.29961e+07	1.57849e+07	1.41652e+07	3.02987e+07	2.38796e+07	1.81296e+07	2.67131e+07	1.82589e+07	1.18282e+07	1.53467e+07	1.24569e+07	2.45994e+07	2.02584e+07	1.62003e+07	2.54381e+07
High	Pavir.2KG313904	K01180 - endo-1,3(4)-beta-glucanase (E3.2.1.6)	81.1	7.08	40.95	391	5983.31	51.48	8	85	8	0	1.028	0.989394		5.57234e+06	6.45128e+06	6.56201e+06	7.44795e+06	9.92074e+06	7.89304e+06	7.27349e+06	5.99597e+06	5.57234e+06	5.34388e+06	5.06786e+06	6.54975e+06	8.0546e+06	5.93645e+06	5.2728e+06	5.70979e+06
High	Pavir.2KG317000	PTHR11902:SF8 - ENOLASE 1, CHLOROPLASTIC	65.8	9.6	19.089	333	5384.91	17.36	4	88	3	0	1.59	0.94771		1.94927e+06	2.74015e+06	2.28718e+06	1.65956e+06	1.99849e+06	1.43505e+06	2.35813e+06	2.98007e+06	1.37697e+06	2.49389e+06	2.22367e+06	1.27132e+06	1.62256e+06	954021	2.10717e+06	2.83784e+06
High	Pavir.2KG318200	K03035 - 26S proteasome regulatory subunit N5 (PSMD12, RPN5)	53.5	7.96	96.569	2015	24778	251.39	17	298	6	9	1.134	0.998369		309122	522215	402226	497953	1.14152e+06	778984	637776	649722	309122	475284		437901	926795	660857	569903
High	Pavir.2KG318600	K02873 - large subunit ribosomal protein L13e (RP-L13e, RPL13)	23.9	10.78	56.391	2102	20660.5	200.36	7	240	1	6	1.056	0.998369		8.11646e+06	1.21781e+07	1.36608e+07	1.23711e+07	1.81858e+07	1.36442e+07	1.41993e+07	1.13659e+07	7.75807e+06	1.06743e+07	1.32815e+07	1.08792e+07	1.47649e+07	1.07478e+07	1.26882e+07	9.46371e+06
High	Pavir.2KG346200	PTHR11926:SF250 - UDP-GLYCOSYLTRANSFERASE 90A1-RELATED	51.5	6.43	13.785	293	4320.3	49.95	2	51	2	0	0.956	0.933145		2.88623e+07	4.22075e+07	4.34756e+07	4.65084e+07	4.59134e+07	4.45942e+07	5.80864e+07	3.39604e+07	2.88623e+07	3.84143e+07	4.22684e+07	4.08996e+07	3.72769e+07	3.78318e+07	5.19047e+07	32339560
High	Pavir.2KG347828	PTHR10772//PTHR10772:SF0//PTHR10772:SF11 - 10 KDA HEAT SHOCK PROTEIN // 20 KDA CHAPERONIN, CHLOROPLASTIC // SUBFAMILY NOT NAMED	25.6	7.4	117.524	5226	63242.9	623.46	10	627	5	0	1.116	0.996919	Methyl [K185(100)]	680628	905313	1.14387e+06	1.17639e+06	1.91906e+06	974654	739272	970441	680628	823953	1.11211e+06	1.03452e+06	1558079	826855	660597	273790
High	Pavir.2KG347860	PTHR21649//PTHR21649:SF5 - CHLOROPHYLL A/B BINDING PROTEIN // SUBFAMILY NOT NAMED	34.4	8.6	51.689	1416	12766.8	137.42	5	132	2	3	0.797	0.486951		2.43882e+07	3.92815e+07	3.10636e+07	3.62947e+07	3.7248e+07	3.77269e+07	4.79974e+07	2.75461e+07	2.43882e+07	3.57513e+07	3.00752e+07	3.19176e+07	3.02415e+07	3.20059e+07	4.28894e+07	2.62313e+07
High	Pavir.2KG347977	K01366 - cathepsin H (CTSH)	41	8.28	40.818	1472	14330.8	143.51	5	150	5	0	2.262	0.00431012		1.92005e+07	1.82334e+07	1.38478e+07	1.65036e+07	9.9642e+06	1.42663e+07	1.40296e+07	1.36345e+07	1.92005e+07	1.65948e+07	1.34633e+07	1.45133e+07	8.08989e+06	1.21029e+07	1.25366e+07	1.29837e+07
High	Pavir.2KG348141	K01938 - formate--tetrahydrofolate ligase (fhs)	77	7.87	97.915	2701	26461.9	254.04	17	311	3	14	1.094	0.999125		7.41222e+06	1.17642e+07	1.11794e+07	1.07329e+07	4.04205e+07	1.67384e+07	1.58488e+07	3.66864e+07	7.41222e+06	1.0707e+07	1.0869e+07	9.4385e+06	3.28172e+07	1.42002e+07	1.41621e+07	3.49354e+07
High	Pavir.2KG348217	PTHR18929:SF38 - PROTEIN DISULFIDE-ISOMERASE A6	36.8	8.31	36.972	383	9636.14	97.2	7	125	5	2	1.284	0.958462		1.38092e+07	1.75273e+07	1.7323e+07	1.83542e+07	2.37608e+07	1.79222e+07	1.89135e+07	1.92027e+07	1.20229e+07	1.59521e+07	1.6842e+07	1.60172e+07	1.92913e+07	1.44621e+07	1.67627e+07	1.82862e+07
High	Pavir.2KG350100	PTHR23024//PTHR23024:SF192 - MEMBER OF 'GDXG' FAMILY OF LIPOLYTIC ENZYMES // SUBFAMILY NOT NAMED	34.2	5.53	15.547	356	2344.2	25.28	3	23	3	0	0.871	0.881137		2.63895e+06	5.72884e+06	5.66886e+06	5.55541e+06	7.26689e+06	7.27298e+06	7.1495e+06	3.96764e+06	2.35254e+06	5.214e+06	5.51146e+06	4.88544e+06	5.80262e+06	6.17009e+06	6.38864e+06	3.77828e+06
High	Pavir.2KG350200	PTHR23024//PTHR23024:SF192 - MEMBER OF 'GDXG' FAMILY OF LIPOLYTIC ENZYMES // SUBFAMILY NOT NAMED	34.3	5.62	4.336	40	378.36	3.83	2	6	1	0	0.893	0.933145		6.81474e+07	5.0348e+07	5.13927e+07	3.14052e+07	3.55887e+07	5.2637e+07	3.73189e+07	6.10568e+07	6.81474e+07	4.58233e+07	49818464	2.76178e+07	2.88943e+07	4.4655e+07	3.33474e+07	5.81427e+07
High	Pavir.2KG353000	PTHR23024//PTHR23024:SF151 - MEMBER OF 'GDXG' FAMILY OF LIPOLYTIC ENZYMES // SUBFAMILY NOT NAMED	40.5	6.29	44.169	1981	16612.7	164.08	3	126	1	2	1.132	0.998369		133334	311890	295097	315694	705352	216547	170345	339135	133334	283861	286903	277622	572672	183709	152217	322949
High	Pavir.2KG353800	PTHR23024//PTHR23024:SF171 - MEMBER OF 'GDXG' FAMILY OF LIPOLYTIC ENZYMES // SUBFAMILY NOT NAMED	39.1	6.06	51.407	1289	15159.1	154.11	5	140	5	0	1.006	0.989394		7.19331e+06	6.46145e+06	6.17374e+06	6.40044e+06	6.41578e+06	7.41631e+06	7.14869e+06	7.86159e+06	7.19331e+06	5.88077e+06	6.00231e+06	5.62856e+06	5.20894e+06	6.29168e+06	6.38792e+06	7.48637e+06
High	Pavir.2KG357400	PTHR11469:SF9 - GLUCOSE-6-PHOSPHATE ISOMERASE 1, CHLOROPLASTIC	67.6	5.6	126.668	3419	41233.1	414.12	17	516	4	0	3.091	0.0014985		3.54692e+06	5.19819e+06	4.64046e+06	3.24161e+06	6.24308e+06	4.11323e+06	4.05212e+06	3.42392e+06	3.54692e+06	4.73103e+06	4.51161e+06	2.85068e+06	5.06873e+06	3.48949e+06	3.62089e+06	3.26051e+06
High	Pavir.2KG358300	K00963 - UTP--glucose-1-phosphate uridylyltransferase (UGP2, galU, galF)	61.1	7.69	290.32	13894	150692	1548.17	30	1609	7	21	0.975	0.989394		764784	1.01778e+06	596123	738427	2.3076e+06	1.80835e+06	2.33754e+06	2.76932e+06	764784	926315	579571	649375	1.87353e+06	1.10876e+06	2.08878e+06	2.63714e+06
High	Pavir.2KG363440	1.6.5.4//3.5.1.52 - Monodehydroascorbate reductase (NADH) // Peptide-N(4)-(N-acetyl-beta-glucosaminyl)asparagine amidase / N-oligosaccharide glycopeptidase	33	6.25	34.232	656	10025.7	104.63	6	141	3	0	1.137	0.998369		148778712	2.49789e+08	2.20958e+08	2.70636e+08	2.61966e+08	2.08417e+08	2.51979e+08	1.95407e+08	148778712	2.27341e+08	2.14823e+08	2.37998e+08	2.12689e+08	1.76812e+08	2.25163e+08	1.82682e+08
High	Pavir.2KG363470	PTHR11802:SF79 - SERINE CARBOXYPEPTIDASE-LIKE 47-RELATED	56.6	6.32	62.491	1527	19288	188.62	8	185	2	5	1.575	0.488113		2.08928e+06	3.22722e+06	1.59707e+06	2.74102e+06	2.82519e+06	1.48883e+06	2.62029e+06	2.83189e+06	422557	2.93719e+06	1.55272e+06	2.41045e+06	2.29376e+06	1.26306e+06	2.34143e+06	2.69673e+06
High	Pavir.2KG364600	K02922 - large subunit ribosomal protein L37e (RP-L37e, RPL37)	10.8	11.74	11.742	699	5000.97	54.99	2	57	2	0	0.911	0.88184		3.51676e+06	6.67483e+06	5.14016e+06	4.39566e+06	7.31179e+06	8.06439e+06	7.48435e+06	7.48466e+06	3.51676e+06	6.07497e+06	4.99744e+06	3.2427e+06	5.93641e+06	6.84148e+06	6.40406e+06	7.12743e+06
High	Pavir.2KG366900	6.3.2.6 - Phosphoribosylaminoimidazolesuccinocarboxamide synthase / SAICARs	43.7	5.94	12.115	180	2886.37	32.6	3	39	3	0	1.628	0.860036		1.3006e+06	1.9923e+06	1.99628e+06	2.60485e+06	1.85145e+06	2.15818e+06	1.78234e+06	1.50284e+06	1.14035e+06	1.81326e+06	1.94085e+06	2.29071e+06	1.50319e+06	1.83091e+06	1.59266e+06	1.43111e+06
High	Pavir.2KG373300	PTHR23426//PTHR23426:SF30 - FERREDOXIN/ADRENODOXIN // ADRENODOXIN-LIKE PROTEIN, MITOCHONDRIAL	17.4	7.84	5.4	26	530.56	6.84	2	9	2	0	0.778	0.766967		756143	726158	945764	612118	1.22605e+06	947309	1.18714e+06	1.28619e+06	756143	660899	919503	538298	995423	803656	833818	1.2248e+06
High	Pavir.2KG375641	PF05664 - Plant family of unknown function (DUF810) (DUF810)	126.6	5.74	11.604	16	684.06	3.51	3	12	3	0	0.01	1.72375e-16		355864	514822	525067	636363	170153	424559	758094	385327	355864	468556	510487	559619	138146	360178	677417
High	Pavir.2KG375801	PTHR10803//PTHR10803:SF3 - ARSENICAL PUMP-DRIVING ATPASE ARSENITE-TRANSLOCATING ATPASE // ATPASE ASNA1	40.6	4.94	22.735	535	3442.56	32.47	4	34	4	0	3.908	0.0037353	Acetyl [N-Term]	114354	153753	152442	151300					114354		148209	133053
High	Pavir.2KG375961	PTHR10366//PTHR10366:SF331 - NAD DEPENDENT EPIMERASE/DEHYDRATASE // BIFUNCTIONAL UDP-GLUCOSE 4-EPIMERASE AND UDP-XYLOSE 4-EPIMERASE 1	40.2	6.86	9.388	38	627.96	6.03	3	11	3	0	0.73	0.514817		344270	526539	495163	389782	2.04401e+06	1.4988e+06	1.96623e+06	1.0947e+06	344270	479220	318318	342775	1.65952e+06	592358	1.75698e+06	800498
High	Pavir.2KG375996	PTHR12231:SF112 - RHODANESE-LIKE DOMAIN-CONTAINING PROTEIN 14, CHLOROPLASTIC	24.4	9.01	23.934	189	4269.78	33.57	4	52	4	0	0.966	0.940834		1.89233e+06	813219	943407	1.12468e+06	623534	663290	1.03576e+06	851775	1.89233e+06	740136	226206	989049	133700	562707	925536	811122
High	Pavir.2KG376031	PTHR11054//PTHR11054:SF3 - 6-PHOSPHOGLUCONOLACTONASE // SUBFAMILY NOT NAMED	34.4	7.49	67.554	2335	25588.2	265.58	10	333	3	8	1.002	0.989394		5.61128e+06	4.68349e+06	4.75337e+06	4.33065e+06	3.89224e+06	4.68268e+06	4.438e+06	5.28451e+06	5.61128e+06	4.26259e+06	4.62138e+06	3.80838e+06	3.16009e+06	3.97258e+06	3.9657e+06	5.03229e+06
High	Pavir.2KG379800	PTHR10992:SF754 - DNA PHOTOLYASE	78.8	6.62	61.102	698	8876.68	84.27	9	112	4	5	0.966	0.946894		1.73192e+07	2.57685e+07	2.82358e+07	2.77479e+07	2.41234e+07	2.97504e+07	3.39596e+07	2.13815e+07	1.73192e+07	2.29369e+07	2.74518e+07	2.44016e+07	1.85862e+07	2.5239e+07	3.00469e+07	2.0361e+07
High	Pavir.2KG380300	PTHR32440//PTHR32440:SF0 - FAMILY NOT NAMED // PHOSPHATASE DCR2-RELATED	43.3	8.37	27.74	265	2998.75	27.68	4	30	4	0	1.608	0.825401		7.24409e+06	4.92878e+06	5.27629e+06	5.99803e+06	4.25012e+06	5.5729e+06	5.30034e+06	6.01244e+06	7.24409e+06	4.48584e+06	5.12979e+06	5.27468e+06	3.45065e+06	4.72781e+06	4.73627e+06	5.09086e+06
High	Pavir.2KG380400	K11251 - histone H2A (H2A)	16.3	10.68	44.061	736	24741.2	230.16	5	317	3	2	1.207	0.988235	Acetyl [N-Term]	606504	764621	699149	750050	1.33228e+06	1.14982e+06	951968	1.17996e+06	606504	695906	679736	659596	1.08168e+06	975461	850658	1.12364e+06
High	Pavir.2KG380800	K01338 - ATP-dependent Lon protease (lon)	104	8.34	4.928	38	815.75	7.69	3	14	3	0	1.124	0.996919		5.19553e+07	5.16412e+07	6.14449e+07	3.84664e+07	7.2839e+07	6.21851e+07	6.29025e+07	5.44779e+07	5.15823e+07	4.70002e+07	5.97388e+07	3.38274e+07	5.91376e+07	5.25037e+07	5.62084e+07	5.18778e+07
High	Pavir.2KG381100	PTHR22298:SF57 - ENDOGLUCANASE 10-RELATED	66	8.4	33.734	760	5123.22	55	4	60	4	0	1.098	0.995202		306927	393564	320596	334830	346545	421644	391587	312491	155133	358195	311694	294451	281358	357705	349914	297577
High	Pavir.2KG381600	PTHR11618//PTHR11618:SF27 - TRANSCRIPTION INITIATION FACTOR IIB-RELATED // CYCLIN FAMILY PROTEIN-RELATED	34.3	6.09	11.296	33	561.5	4.38	3	8	3	0	1.412	0.989394		2.5907e+06	1.74434e+06	2.55281e+06	2.5783e+06	2.6557e+06	2.24961e+06	3.28313e+06	2.98942e+06		1.58758e+06	2.48192e+06	2.26736e+06	2.15615e+06	1.90848e+06	2.93373e+06
High	Pavir.2KG381700	PTHR21139//PTHR21139:SF7 - TRIOSEPHOSPHATE ISOMERASE // TRIOSEPHOSPHATE ISOMERASE, CHLOROPLASTIC	32.5	7.97	216.439	18252	162282	1539.63	19	1560	7	0	0.856	0.841941		525117	712549	771381	540317	1.13462e+06	799306	959955	674788	525117	648513	749963	475156	921196	678098	857796	642582
High	Pavir.2KG384300	PTHR11240//PTHR11240:SF24 - RIBONUCLEASE T2 // SUBFAMILY NOT NAMED	28.5	8.29	146.43	11982	97286.6	949.26	11	803	7	0	1.134	0.989394		1.73261e+08	1.42748e+08	1.39217e+08	1.29246e+08	8.9883e+07	1.18989e+08	1.22322e+08	1.37013e+08	1.73261e+08	1.2992e+08	1.35351e+08	1.13659e+08	7.26478e+07	1.00945e+08	1.09304e+08	1.30474e+08
High	Pavir.2KG384400	PTHR11240//PTHR11240:SF23 - RIBONUCLEASE T2 // SUBFAMILY NOT NAMED	27.3	8.6	127.407	9081	91948.8	874.87	9	1036	6	3	1.356	0.818947		6.49753e+07	1.66904e+08	1.11167e+08	1.84661e+08	2.5238e+08	1.537e+08	1.55303e+08	8.48412e+07	6.49753e+07	1.51904e+08	1.0808e+08	1.6189e+08	2.04906e+08	130392557	1.38775e+08	7.90467e+07
High	Pavir.2KG384600	K02731 - 20S proteasome subunit alpha 4 (PSMA7)	27.2	7.93	75.542	1939	19770.1	195.91	9	172	1	0	1.307	0.994195		1.62797e+08	6.14251e+08	3.87294e+08	5.08146e+08	7.80938e+08	6.9452e+08	3.72487e+08	5.20773e+08	1.62158e+08	5.59049e+08	3.7654e+08	4.46865e+08	6.3404e+08	5.89201e+08	3.32846e+08	4.95918e+08
High	Pavir.2KG385200	PTHR10774:SF50 - SYNAPTOTAGMIN-1-RELATED	61	6.81	45.447	496	7488.82	82.34	7	81	7	0	1.226	0.989448		353224	620654	568358	617041	913911	685244	874344	442266	353224	564877	552576	542628	742000	581332	781295	421158
High	Pavir.2KG385700	4.2.3.4 - 3-dehydroquinate synthase / Dehydroquinate synthase	47.1	7.06	74.286	1788	26616.4	278.32	14	313	6	8	1.033	0.989394		2.92428e+06	3.71131e+06	2.38642e+06	4.0921e+06	5.17876e+06	3.88959e+06	4.19498e+06	2.78523e+06	1.76232e+06	3.37778e+06	2.32015e+06	3.5986e+06	4.20461e+06	3.29976e+06	3341481	2.6523e+06
High	Pavir.2KG386300	PTHR20863//PTHR20863:SF35 - ACYL CARRIER PROTEIN/ZINC FINGER PROTEIN 593-RELATED // SUBFAMILY NOT NAMED	13.8	4.6	14.479	794	5774.8	69.52	2	66	1	1	1.602	0.701978		1.10971e+07	1.84697e+07	1.48923e+07	1.87374e+07	2.13771e+07	1.73687e+07	1.62552e+07	1.69e+07	1.10971e+07	1.68098e+07	1.44788e+07	1.64777e+07	1.7356e+07	1.47349e+07	1.35606e+07	1.60934e+07
High	Pavir.2KG389100	PF13462 - Thioredoxin (Thioredoxin_4)	26	8.65	40.718	767	6230.82	61.08	3	55	3	0	0.978	0.947777		1.75816e+06	2.24573e+06	3.74629e+06	2.75534e+06	5.33236e+06	3.1065e+06	4.47582e+06	3.54716e+06	1.75816e+06	2.04391e+06	3.64227e+06	2.42305e+06	4.32932e+06	2.63543e+06	3.99949e+06	3.37786e+06
High	Pavir.2KG389800	PTHR18896:SF60 - PHOSPHOLIPASE D DELTA	96.8	7.05	25.561	105	1499.64	16.84	4	18	4	0	1.184	0.999125		2.5379e+06	2.19068e+06	2.11818e+06	1.98108e+06	2.04718e+06	2.17011e+06	1.91643e+06	2.23622e+06	2.5379e+06	1.99381e+06	1.7183e+06	1.74217e+06	1.66209e+06	1.84103e+06	1.71248e+06	2.12949e+06
High	Pavir.2KG398300	PTHR31388//PTHR31388:SF2 - FAMILY NOT NAMED // PEROXIDASE 17	37.7	6.19	26.113	326	2344.41	24.62	3	21	3	0	100	1.72375e-16		1.61128e+06	1.78029e+06	1.46479e+06	1.74171e+06	2.94731e+06	1.86629e+06	1.8196e+06	2.1082e+06	1.40675e+06	1.6203e+06	1.42412e+06	1.53166e+06	2.39291e+06	1.40786e+06	1.62596e+06	2.00758e+06
High	Pavir.2KG405900	PTHR11215//PTHR11215:SF3 - METAL DEPENDENT HYDROLASE - RELATED // SUBFAMILY NOT NAMED	42.2	6.64	7.907	76	1269.54	13.75	2	18	1	0	1.691	0.822568						216633	287728	188476	517062						244097	168418	492383
High	Pavir.2KG409700	K08905 - photosystem I subunit V (psaG)	15.2	10.1	5.333	185	3637.32	20.92	2	75	2	0	0.752	0.413244		473513	613527	1.12237e+06	758106	1.20459e+06	1.10464e+06	1.26098e+06	803634	473513	558390	1.0912e+06	666680	977998	937133	1.12678e+06	765278
High	Pavir.2KG411200	K04079 - molecular chaperone HtpG (htpG, HSP90A)	80.3	5.07	412.567	17852	208393	1926.77	43	2337	13	0	1.34	0.855336	Methyl [R620(99.6)]	3.02679e+06	2.0395e+06	3.52637e+06	2.36444e+06	1.92887e+06	2.07335e+06	2.25323e+06	1.9512e+06	3.02679e+06	1.85621e+06	3428453	2.0793e+06	1.56604e+06	1758938	2.01344e+06	1.85807e+06
High	Pavir.2KG411460	PTHR19375//PTHR19375:SF202 - HEAT SHOCK PROTEIN 70KDA // SUBFAMILY NOT NAMED	79.2	8.82	96.159	2735	27578.7	257.9	12	285	2	6	2.471	0.0328204		1.20644e+07	1.51572e+07	2.10686e+07	1.67275e+07	2.68096e+07	1.87893e+07	2.42193e+07	1.12414e+07	1.20644e+07	1.3795e+07	2.04836e+07	1.47102e+07	2.17666e+07	1.59401e+07	2.16419e+07	1.05791e+07
High	Pavir.2KG414200	K02115 - F-type H+-transporting ATPase subunit gamma (ATPF1G, atpG)	40.1	7.96	167.6	10837	117998	1139.78	17	1178	1	0	0.802	0.550914		1.21328e+06	2.78784e+06	1.45043e+06	2.3433e+06	5.05137e+06	4.10746e+06	5.06164e+06	3.86481e+06	1.21328e+06	2.5373e+06	1.41016e+06	1.87139e+06	3.80537e+06	2.15114e+06	4.52297e+06	3.68035e+06
High	Pavir.2KG414900	K12948 - signal peptidase complex subunit 3 (SPCS3, SPC3)	18.9	8.65	7.544	58	1449.74	13.26	2	27	2	0	1.393	0.970605		3.12614e+06	2.02778e+06	1.72375e+06	1.98103e+06	1.43415e+06	1.60182e+06	1.61167e+06	1.8652e+06	3.12614e+06	1.84555e+06	1.67589e+06	1.74212e+06	1.16438e+06	1.35892e+06	1.44015e+06	1.77618e+06
High	Pavir.2KG415000	PTHR22904//PTHR22904:SF367 - TPR REPEAT CONTAINING PROTEIN // SUBFAMILY NOT NAMED	78.2	5.39	9.034	64	1320.68	10.16	2	19	2	0	1.17	0.998369		606828	1.14115e+06	1.00316e+06	1.34652e+06	1.42135e+06	1.56298e+06	1.79969e+06	863938	606828	1.03859e+06	975303	1.18414e+06	1.15399e+06	1.32597e+06	1.60817e+06	822704
High	Pavir.2KG417100	PTHR10766//PTHR10766:SF37 - TRANSMEMBRANE 9 SUPERFAMILY PROTEIN // ENDOMEMBRANE PROTEIN 70 FAMILY PROTEIN	72.7	7.4	38.451	194	1713.76	15.12	5	18	5	0	1.457	0.921919		667175	873061	754996	590808	956819	1.09759e+06	712311	720221	258780	794600	734032	239851	776837	931151	367415	685846
High	Pavir.2KG421985	KOG1028//KOG1030//KOG1328 - Ca2+-dependent phospholipid-binding protein Synaptotagmin, required for synaptic vesicle and secretory granule exocytosis // Predicted Ca2+-dependent phospholipid-binding protein // Synaptic vesicle protein BAIAP3, involved in vesicle priming/regulation	115.2	8.84	30.353	499	7132.34	81.29	6	90	1	3	0.93	0.899215		524948	1.108e+06	1.01493e+06	1.59661e+06	2.52414e+06	1.5664e+06	1.52398e+06	974545	152931	1.00842e+06	986749	1.40406e+06	2.04934e+06	1.32887e+06	1.3618e+06	273460
High	Pavir.2KG422000	PTHR33222//PTHR33222:SF9 - FAMILY NOT NAMED // PROTEIN CURVATURE THYLAKOID 1B, CHLOROPLASTIC	15.2	8.81	34.356	1783	21751.5	197.55	4	243	1	0	0.649	0.20124		2.2164e+06	2.00147e+06	2.06449e+06	2.32275e+06	2.05934e+06	1.93532e+06	1.74931e+06	2.045e+06	2.2164e+06	1.8216e+06	2.00717e+06	1.61048e+06	1.67197e+06	944207	1.56314e+06	1.9474e+06
High	Pavir.2KG422005	2.4.1.255 - Protein O-GlcNAc transferase / OGTase	38.2	9.5	43.825	986	10818.4	107.84	5	96	5	0	0.988	0.968134		4353284	3.04899e+06	3.77997e+06	4.0543e+06	2.28021e+06	3.63596e+06	2.83346e+06	2.21896e+06	4353284	2.77498e+06	3675018	3.56536e+06	1.85129e+06	3.0846e+06	2531916	2.11305e+06
High	Pavir.2KG422066	K02877 - large subunit ribosomal protein L15e (RP-L15e, RPL15)	24.4	11.47	31.51	1455	14542.7	112.25	7	218	1	6	0.924	0.915021		4.07244e+06	3.60272e+06	3.68331e+06	4.00187e+06	3.66636e+06	3.92315e+06	3.17795e+06	4.26946e+06	4.07244e+06	2.98819e+06	3.58104e+06	3.51925e+06	2.24543e+06	3.32823e+06	2839753	4.06568e+06
High	Pavir.2KG426600	K14326 - regulator of nonsense transcripts 1 (UPF1, RENT1)	138.6	6.84	5.506	14	1383.75	2.99	2	26	2	0	1.324	0.989394		1.39152e+07	1.71202e+07	1.82697e+07	2.12639e+07	1.659e+07	1.61057e+07	2.31135e+07	1.23021e+07	1.39152e+07	1.55817e+07	1.77624e+07	1.86995e+07	13469359	1.36634e+07	2.06537e+07	1.17149e+07
High	Pavir.2KG426700	K02134 - F-type H+-transporting ATPase subunit delta (ATPeF1D, ATP5D, ATP16)	21.3	6.7	29.78	258	6917.61	60.91	4	80	1	2	1.218	0.989394		618682	1.13541e+06	1.0156e+06	955474	1.4327e+06	1.18748e+06	1.43294e+06	894380	618682	1.03338e+06	987403	840246	1.1632e+06	1.00741e+06	1.28045e+06	851693
High	Pavir.2KG431500	PTHR13832:SF333 - PROTEIN PHOSPHATASE 2C 39-RELATED	33.6	6.71	32.142	264	3859.24	39.65	5	52	1	2	1.923	0.289973		4.61392e+06	4.93015e+06	5.71836e+06	5.33427e+06	6.42955e+06	6.08332e+06	6.40817e+06	4.53218e+06	4.61392e+06	4.48709e+06	5.55958e+06	4.69097e+06	5.22012e+06	5.16083e+06	5.72621e+06	4.31587e+06
High	Pavir.2KG433000	PTHR10663//PTHR10663:SF163 - GUANYL-NUCLEOTIDE EXCHANGE FACTOR // SUBFAMILY NOT NAMED	39	7.97	12.345	280	3312.73	35.41	2	27	2	0	0.984	0.981291		871596	1.2177e+06	1.56839e+06	952293	2.39714e+06	1.99551e+06	2.14805e+06	1.59803e+06	871596	1.10827e+06	1.52484e+06	837448	1.94623e+06	1.69291e+06	1.91945e+06	1.12802e+06
High	Pavir.2KG434400	1.8.4.9 - Adenylyl-sulfate reductase (glutathione) / Plant-type 5'-adenylylsulfate reductase	49.9	8.32	67.083	1605	17600.5	172.06	9	225	9	0	1.221	0.989394		432340	402414	465283	434287	428066	424942	479956	254849	432340	366249	452364	381913	347545	360503	428879	242686
High	Pavir.2KG437500	PF00036//PF00069//PF13499 - EF hand (EF-hand_1) // Protein kinase domain (Pkinase) // EF-hand domain pair (EF-hand_7)	59.4	6.25	39.554	132	2279.26	23.78	5	24	4	1	1.526	0.897774		8.8556e+06	7.47971e+06	6.08408e+06	5.56831e+06	7.21088e+06	1.11132e+07	8.01853e+06	8.45955e+06	8.8556e+06	6.80751e+06	5.68281e+06	4.89678e+06	5.45548e+06	9.42793e+06	6.94636e+06	8.05579e+06
High	Pavir.2KG440100	K12670 - oligosaccharyltransferase complex subunit beta (WBP1)	48.7	7.02	84.473	1647	16197.4	159.33	10	187	2	8	1.286	0.94771		701341	1.23539e+06	811074	899969	1.69993e+06	1.43948e+06	1.18077e+06	866682	316395	1.12437e+06	788553	791434	1.38016e+06	1.22119e+06	1.05511e+06	483647
High	Pavir.2KG440700	3.5.99.10 - 2-iminobutanoate/2-iminopropanoate deaminase / Enamine/imine deaminase	18.6	9.01	11.13	217	2027.19	19.67	2	29	2	0	1.039	0.989394		5.0498e+06	1.13212e+07	1.00391e+07	1.07416e+07	1.77931e+07	1.19448e+07	1.49382e+07	9.79864e+06	5.0498e+06	1.03037e+07	9.76032e+06	9.35814e+06	1.44461e+07	1.01335e+07	1.33485e+07	9.33097e+06
High	Pavir.2KG441700	KOG0131//KOG0148 - Splicing factor 3b, subunit 4 // Apoptosis-promoting RNA-binding protein TIA-1/TIAR (RRM superfamily)	54.7	5.57	15.002	132	1549.41	19.57	3	21	3	0	1.331	0.993618		956996	1.49912e+06	1.80866e+06	2.3267e+06	1.73557e+06	1.68668e+06	1.91861e+06	1.17447e+06	956996	1.3644e+06	1.75844e+06	2.04611e+06	1.4091e+06	1.43091e+06	1.71443e+06	1.11841e+06
High	Pavir.2KG441900	PTHR10516:SF178 - PEPTIDYL-PROLYL CIS-TRANS ISOMERASE FKBP20-2, CHLOROPLASTIC	27.7	9.26	51.208	1505	19240.5	186.83	8	200	8	0	0.92	0.905565		418586	479616	492711	444185	693404	543956	1.0133e+06	484154		436513	479030	390617	459870	145928	905467	461046
High	Pavir.2KG442800	PTHR13789//PTHR13789:SF224 - MONOOXYGENASE // CTF2A LIKE OXIDOREDUCTASE-RELATED	53.4	9.26	13.748	377	3615.82	32.6	4	44	4	0	0.768	0.488113		1.7643e+07	1.21534e+07	1.30592e+07	1.03081e+07	8.88348e+06	1.20582e+07	1.11438e+07	1.43892e+07	1.7643e+07	1.10612e+07	1.17358e+07	9.06494e+06	6.49036e+06	1.02297e+07	9.95786e+06	1.37025e+07
High	Pavir.2KG442900	PTHR11349//PTHR11349:SF66 - NUCLEOSIDE DIPHOSPHATE KINASE // SUBFAMILY NOT NAMED	16.8	6.8	51.979	1933	22825.2	204.73	5	296	1	0	0.91	0.884717	Acetyl [N-Term]	2.86851e+06	2.0502e+06	1.92387e+06	2.18052e+06	1.77484e+06	1.48756e+06	1.31695e+06	2.51592e+06	2.86851e+06	1.86595e+06	1.87045e+06	1.29931e+06	1.44099e+06	727041	635994	2.39584e+06
High	Pavir.2KG443200	PTHR23180//PTHR23180:SF290 - CENTAURIN/ARF // C2 DOMAIN-CONTAINING PROTEIN-RELATED	18.9	7.06	32.16	1112	14959.8	58.6	3	125	3	0	1.208	0.989394	Acetyl [N-Term]	1.30858e+06	706533	1.15057e+06	542288	1.38155e+06	478366	746377	901079	1.30858e+06	643038	1.11862e+06	476889	1.12167e+06	405825	666947	858072
High	Pavir.2KG446100	K07893 - Ras-related protein Rab-6A (RAB6A)	22.9	7.91	23.325	818	10677.3	98.77	7	159	6	1	1.245	0.964282		8.32617e+06	1.69702e+07	1.13419e+07	1.1408e+07	1.64132e+07	1.5617e+07	1.20845e+07	1.01538e+07	8.32617e+06	15445076	11026944	1.00322e+07	1.33258e+07	1.32488e+07	10798423	9669155
High	Pavir.2KG446900	3.1.3.67 - Phosphatidylinositol-3,4,5-trisphosphate 3-phosphatase / Phosphatidylinositol-3,4,5-trisphosphate 3-phosphohydrolase	70.1	6.04	36.27	576	6647.97	52.48	5	69	1	3	1.13	0.996919		8.18267e+06	1.74131e+07	1.66586e+07	1.89248e+07	2.46697e+07	2.06826e+07	2.17553e+07	1.12749e+07	7.94872e+06	1.58482e+07	1.6196e+07	1.66425e+07	2.00292e+07	1.75462e+07	1.94401e+07	1.07367e+07
High	Pavir.2KG449500	PTHR24151//PTHR24151:SF1 - FAMILY NOT NAMED // ANKYRIN REPEAT DOMAIN-CONTAINING PROTEIN 50	19.5	5.3	17.079	564	10867	89.2	4	161	2	2	1.055	0.989394		1.05561e+06	1.8819e+06	1.74372e+06	1.7027e+06	2.81248e+06	1.78007e+06	2.12962e+06	1.37519e+06	983260	1.71277e+06	1.69531e+06	738773	2.28344e+06	1.51014e+06	1.90298e+06	1.30956e+06
High	Pavir.2KG453500	4.1.3.1 - Isocitrate lyase / Isocitritase	63.2	7.01	13.997	135	1098.99	10.46	2	12	2	0	0.84	0.890985		4.54612e+06	4.04989e+06	4.68897e+06	4.54249e+06	3.7215e+06	4.81773e+06	4.76958e+06	5.85681e+06	4.54612e+06	3.68593e+06	4.55878e+06	3.99468e+06	3.02147e+06	4.08716e+06	4.13227e+06	5.57728e+06
High	Pavir.2KG454100	2.7.11.32//2.7.4.27 - [Pyruvate, phosphate dikinase] kinase / Pyruvate, phosphate dikinase regulatory protein // ([Pyruvate, phosphate dikinase] phosphate) phosphotransferase / Pyruvate, phosphate dikinase regulatory protein	47	8.91	126.474	2711	33813.1	380.55	13	347	7	0	0.979	0.948814		311213	130232	177523	206149	157024	198926	94321.4	164487	311213	118528	172594		127487		84283.6	156637
High	Pavir.2KG459105	PTHR32411//PTHR32411:SF43 - FAMILY NOT NAMED // CYSTEINE-RICH REPEAT SECRETORY PROTEIN 55	27.7	8.4	13.473	69	1544.17	18.32	2	25	2	0	1.281	0.998369		7.94719e+06	6.10487e+06	6.02098e+06	6.71594e+06	5.34881e+06	7.7303e+06	5.00804e+06	7.3419e+06	7.94719e+06	5.55624e+06	5.85379e+06	5.90601e+06	4.34267e+06	6.55806e+06	4.19771e+06	6.99148e+06
High	Pavir.2KG464100	3.2.1.39 - Glucan endo-1,3-beta-D-glucosidase / Laminarinase	61.3	5.35	26.08	145	4116.32	41.74	6	56	5	1	4.257	6.37606e-06		444775	542860	473637	651674	683895	755112	616509	441511	444775	494074	460485	573083	555251	640605	550899	420438
High	Pavir.2KG464500	3.2.1.39 - Glucan endo-1,3-beta-D-glucosidase / Laminarinase	72.4	6.64	21.474	158	2813.27	31.23	3	32	2	0	100	1.72375e-16		442167	1.06092e+06	852849	1.30617e+06	5.14186e+06	3.49628e+06	3.51252e+06	4.66907e+06	224867	965577	829169	1.14865e+06	4.17465e+06	2.9661e+06	526908	4.44622e+06
High	Pavir.2KG465400	K01177 - beta-amylase (E3.2.1.2)	55.4	5.24	303.721	12294	125886	1228.65	25	1089	3	0	0.44	5.6241e-05						474416	252055	461336	1.27416e+06						213833	412240	1.21335e+06
High	Pavir.2KG466600	PTHR33399:SF3 - OXYGEN-EVOLVING ENHANCER PROTEIN 3-1, CHLOROPLASTIC-RELATED	23	9.72	155.097	13550	157890	1489.33	12	1632	4	9	0.801	0.68864		9.1756e+06	1.9676e+07	7.62211e+06	2.79235e+07	2.19782e+07	5.48536e+06	6.37462e+06	5.3052e+06	9.1756e+06	1.79078e+07	7.41048e+06	2.4556e+07	1.7844e+07	4.65355e+06	5.69622e+06	5.05199e+06
High	Pavir.2KG467100	K11251 - histone H2A (H2A)	14.1	10.05	23.261	306	14682	98.63	3	204	1	0	1.555	0.696173		8.97479e+08	5.68266e+08	7.07866e+08	6.23625e+08	3.87973e+08	5.50268e+08	5.14817e+08	6.34022e+08	8.97479e+08	481789003	6.88211e+08	5.48417e+08	3.14993e+08	4.66824e+08	4.37401e+08	6.03762e+08
High	Pavir.2KG468100	K01823 - isopentenyl-diphosphate delta-isomerase (idi, IDI)	27.2	5.02	120.555	4810	45906.1	386.49	16	515	2	14	1.009	0.989394	Acetyl [N-Term]	2.74284e+06	3.23383e+06	3.58988e+06	2.45835e+06	4.64493e+06	4.61552e+06	4.68641e+06	3.3093e+06	2.74284e+06	2.94321e+06	3.4902e+06	2.16188e+06	3.7712e+06	3.91561e+06	4.18768e+06	3151353
High	Pavir.2KG469900	K06700 - proteasome inhibitor subunit 1 (PI31) (PSMF1)	31.7	5.02	20.488	195	1433.68	11.64	3	15	2	1	20.902	2.40725e-13		2.42398e+07	3.95641e+07	4.10772e+07	4.36519e+07	4.70292e+07	4.27834e+07	3.86509e+07	3.13823e+07	2.42398e+07	3.60085e+07	3.99367e+07	3.83875e+07	3.81828e+07	3.62957e+07	3.45376e+07	2.98845e+07
High	Pavir.2KG473200	PF00582 - Universal stress protein family (Usp)	27.9	4.91	43.714	895	11664.7	112.6	5	111	1	0	1.777	0.88444		56425.1	49366.6	48021.6	41644.6	1.00436e+06	1.00041e+06	1.03123e+06	1.1588e+06		44930.1	46688.2	36622.3	41083.5	815330	921484	1.10349e+06
High	Pavir.2KG476205	PTHR23253//PTHR23253:SF26 - EUKARYOTIC TRANSLATION INITIATION FACTOR 4 GAMMA // EUKARYOTIC TRANSLATION INITIATION FACTOR 4G	140.8	7.77	25.512	59	1823.43	19.5	5	25	3	0	100	1.72375e-16		266951	359368	316307	181942	449831	321189	928224	592928	266951	327072	307524	160000	365215	272483	829441	564629
High	Pavir.2KG476210	PTHR23253//PTHR23253:SF26 - EUKARYOTIC TRANSLATION INITIATION FACTOR 4 GAMMA // EUKARYOTIC TRANSLATION INITIATION FACTOR 4G	46.8	9.09	9.151	29	517.93	6.02	2	6	2	0	100	1.72375e-16						711205	519172	735873	845847					239665	440444	657561	805476
High	Pavir.2KG477905	K02144 - V-type H+-transporting ATPase subunit H (ATPeV1H)	62.4	9.17	44.449	835	12768.5	118.46	9	181	9	0	1.22	0.989394						255809	180092	429266	260014					207691	152783	383583
High	Pavir.2KG485000	PTHR10293//PTHR10293:SF45 - GLUTAREDOXIN-RELATED PROTEIN // MONOTHIOL GLUTAREDOXIN-S16, CHLOROPLASTIC	30.5	7.5	45.868	2091	22611.5	247.16	6	250	6	0	1.034	0.989394		7.06653e+06	1.29134e+07	9.75847e+06	1.1755e+07	1.95695e+07	1.27055e+07	1.34419e+07	1.16163e+07	7.06653e+06	1.17529e+07	9.48751e+06	1.03374e+07	1.58883e+07	1.07788e+07	1.20114e+07	1.10619e+07
High	Pavir.2KG486700	3.1.3.57 - Inositol-1,4-bisphosphate 1-phosphatase / Inositol polyphosphate 1-phosphatase	52.2	7.61	16.716	342	2258.26	22.47	3	24	3	0	1.253	0.996919		1.21775e+07	1.18568e+07	9.26565e+06	9.73102e+06	1.0071e+07	1.06899e+07	1.15313e+07	1.35651e+07	1.21775e+07	1.07912e+07	9.00838e+06	8.55748e+06	8.17656e+06	9.06886e+06	1.03041e+07	1.29177e+07
High	Pavir.2KG486800	K08915 - light-harvesting complex II chlorophyll a/b binding protein 4 (LHCB4)	33.2	9.09	40.814	4084	52002	480.41	6	593	2	0	0.891	0.915021		1.22482e+06	1.13078e+06	1.25056e+06	798220	1.03894e+06	1.37416e+06	1.58217e+06	1.78179e+06	1.22482e+06	1.02916e+06	1.21584e+06	701957	421798	756377	1.41379e+06	1.69675e+06
High	Pavir.2KG486900	PTHR34793:SF1 - PROTEIN THYLAKOID FORMATION 1, CHLOROPLASTIC	32	8.97	119.745	4171	62441.2	585.45	12	676	4	8	0.892	0.916289		1.04191e+08	9.83136e+07	8.79421e+07	1.18606e+08	8.83709e+07	9.00285e+07	9.04095e+07	9.78295e+07	1.04191e+08	89478260	85500284	104302731	71747919	76376336	8.0788e+07	93160282
High	Pavir.2KG488400	K08914 - light-harvesting complex II chlorophyll a/b binding protein 3 (LHCB3)	28.7	5.27	59.249	2686	42367.3	362.88	4	473	4	0	0.827	0.766967		7.86946e+07	6.17635e+07	5.23572e+07	5.72866e+07	5.18127e+07	5.43335e+07	4.86085e+07	6.76527e+07	7.86946e+07	5.62129e+07	5.09034e+07	49063861	4.20665e+07	4.60942e+07	4.34356e+07	6.44237e+07
High	Pavir.2KG491100	PTHR11071//PTHR11071:SF174 - PEPTIDYL-PROLYL CIS-TRANS ISOMERASE // PEPTIDYL-PROLYL CIS-TRANS ISOMERASE CYP37, CHLOROPLASTIC	45.7	6	44.174	1145	10903.4	109.42	6	126	2	0	1.101	0.99693		9.33982e+07	7.01914e+07	1.03058e+08	8.69024e+07	6.82529e+07	7.42452e+07	7.47158e+07	9.19685e+07	9.33982e+07	6.38833e+07	1.00197e+08	7.64221e+07	5.54142e+07	6.29865e+07	6.67645e+07	8.7579e+07
High	Pavir.2KG491800	PTHR13343//PTHR13343:SF4 - CREG1 PROTEIN // SUBFAMILY NOT NAMED	37.8	9.22	34.273	639	5620.51	57.42	5	75	1	4	1.181	0.996919		3.21981e+06	2.92625e+06	3.31251e+06	3.55085e+06	2.82198e+06	3.39579e+06	3.80518e+06	4.25135e+06	3.21981e+06	2.66327e+06	3.22053e+06	3.12263e+06	2.29115e+06	2.88084e+06	3.40022e+06	4.04844e+06
High	Pavir.2KG499300	PTHR11851//PTHR11851:SF69 - METALLOPROTEASE // SUBFAMILY NOT NAMED	118.3	6.19	62.031	363	6376.32	54.96	12	88	12	0	1.888	0.187235		4.91627e+06	4.62762e+06	3.96697e+06	4.1693e+06	7.10343e+06	5.3239e+06	4.99898e+06	5.05667e+06	4.454e+06	4.21174e+06	3.85682e+06	3.66649e+06	5.76724e+06	4.51657e+06	4.46698e+06	4.81533e+06
High	Pavir.2KG500200	PTHR28039//PTHR28039:SF7 - FAMILY NOT NAMED // FATTY-ACID-BINDING PROTEIN 1	38.9	8.69	15.569	178	4233.36	50.2	3	60	2	0	0.903	0.847871		3.25415e+06	4.09292e+06	3.2315e+06	3.82785e+06	1.06396e+07	6.10286e+06	6.51959e+06	6.81298e+06	2.36936e+06	3.72509e+06	2.56107e+06	3.00814e+06	8.6382e+06	4.88833e+06	5.82577e+06	5.28087e+06
High	Pavir.2KG505100	PTHR11588//PTHR11588:SF48 - TUBULIN // TUBULIN ALPHA-1 CHAIN-RELATED	49.6	5.06	268.651	7880	96556.7	947.69	24	1014	7	1	1.982	0.0372514	Methyl [R339(100)]	1.0318e+06	1.06333e+06	965906	1.11542e+06	987180	906923	1.46151e+06	830908	1.0318e+06	967772	939086	980906	801487	769395	1.30597e+06	791250
High	Pavir.2KG505300	PTHR10527//PTHR10527:SF29 - IMPORTIN BETA // SUBFAMILY NOT NAMED	123.4	4.94	122.64	3065	29089.3	302.76	14	301	2	0	1.246	0.998369		2.36637e+06	4.92969e+06	1.76985e+07	6.37844e+06	1.25228e+07	9.8597e+06	1.30454e+07	3.86713e+06	1.8036e+06	4.48667e+06	1.72071e+07	5.60922e+06	1.01672e+07	8.36455e+06	1.16571e+07	3.04643e+06
High	Pavir.2KG506200	PF00314 - Thaumatin family (Thaumatin)	24.2	7.91	46.36	565	4098.28	49.91	7	55	7	0	41.311	1.72375e-16		472465	443413	639160	864748	874564	412537	834290	561748	472465		621413	760461	710055	349979	745504	534937
High	Pavir.2KG506800	K01899 - succinyl-CoA synthetase alpha subunit (LSC1)	34.3	8.41	77.244	3241	39775.4	403.32	8	386	1	7	1.372	0.796093		133408	143746	153721	141032	5.46123e+06	6.33516e+06	1.02632e+06	1.25233e+07	133408	130828	149453	124024	4.43395e+06	150584	917101	1.19256e+07
High	Pavir.2KG508300	2.5.1.1//2.5.1.10//2.5.1.29 - Dimethylallyltranstransferase / Prenyltransferase // (2E,6E)-farnesyl diphosphate synthase / Geranyltranstransferase // Geranylgeranyl diphosphate synthase / Geranylgeranyl-PP synthetase	38.6	6.47	17.082	41	704.99	6.57	3	9	3	0	1.366	0.989394		1.05676e+07	1.64803e+07	1.60383e+07	1.46863e+07	2.44852e+07	1.79963e+07	2.22578e+07	1.99099e+07	1.05676e+07	1.49992e+07	1.5593e+07	1.29152e+07	1.98795e+07	1.52673e+07	1.96313e+07	1.89596e+07
High	Pavir.2KG508600	K11338 - RuvB-like protein 2 [EC:3.6.4.12] (RUVBL2, RVB2, INO80J)	52.1	5.95	44.946	1339	9814.68	111.67	7	110	7	0	1.107	0.998369		428660	874885	546496	576183	753737	505385	779867	843672	428660	796260	531321	506696	611955	428747	696873	803405
High	Pavir.2KG512500	PTHR10182//PTHR10182:SF12 - CALCIUM-BINDING PROTEIN 39-RELATED // SUBFAMILY NOT NAMED	38.7	8.29	12.65	129	1937.31	13.59	3	26	3	0	1.063	0.989394		7.40859e+06	9.84951e+06	7.90534e+06	8.89259e+06	9.51486e+06	9.06061e+06	9.95338e+06	7.36381e+06	7.40859e+06	8.96434e+06	7.68584e+06	7.51401e+06	7.72507e+06	7.68664e+06	8.89413e+06	7.01235e+06
High	Pavir.2KG512505	PF00168 - C2 domain (C2)	45.9	4.59	54.544	892	8890.31	85.24	6	87	3	2	1.233	0.989448		1.30302e+06	1.8757e+06	2.04588e+06	1.97003e+06	2.30182e+06	1.84597e+06	2.26204e+06	1.47179e+06	1.30302e+06	1.70713e+06	1.98907e+06	1.73245e+06	1.86884e+06	1.56604e+06	2.02132e+06	1.40154e+06
High	Pavir.2KG513100	K03937 - NADH dehydrogenase (ubiquinone) Fe-S protein 4 (NDUFS4)	17.3	9.99	7.176	73	2762	21.81	2	42	2	0	1.112	0.998369		1.72723e+06	2.92955e+06	2.65111e+06	3.00166e+06	3.97202e+06	3.34976e+06	3.52244e+06	1.89754e+06	1.72723e+06	2.66627e+06	2.57749e+06	2.63967e+06	3.22486e+06	2.84179e+06	3.14758e+06	1.80697e+06
High	Pavir.2KG513600	KOG1637 - Threonyl-tRNA synthetase	76.1	6.86	23.907	492	5773.31	55.84	4	76	1	0	0.909	0.919385		1.9814e+06	3.52486e+06	3.25077e+06	3.17649e+06	3.88711e+06	4.10664e+06	3.2845e+06	2.85253e+06	1.9814e+06	3.20808e+06	3.16051e+06	2.79341e+06	3.15593e+06	3.4839e+06	2.93496e+06	2.71639e+06
High	Pavir.2KG513800	PTHR10953//PTHR10953:SF5 - UBIQUITIN-ACTIVATING ENZYME E1 // SUMO-ACTIVATING ENZYME SUBUNIT 2	71	5.31	24.416	187	4058.18	33.59	5	61	2	0	1.024	0.989394	Acetyl [N-Term]	806398	764397	650775	696956	459546	538034	818132	820313	806398	695701	632705	612904	373103	456445	731066	781162
High	Pavir.2KG515400	K03265 - peptide chain release factor subunit 1 (ETF1, ERF1)	49.1	5.6	48.076	1029	15605.8	116.96	10	185	2	5	1.142	0.998369	Acetyl [N-Term]	2.01626e+07	1.41183e+07	1.69353e+07	1.34446e+07	1.19528e+07	1.60602e+07	1.56109e+07	2.36346e+07	2.01626e+07	1.28495e+07	1.64651e+07	1.18232e+07	9.70444e+06	1.36248e+07	1.39496e+07	2.25066e+07
High	Pavir.2KG517000	PF02136//PF14259 - Nuclear transport factor 2 (NTF2) domain (NTF2) // RNA recognition motif (a.k.a. RRM, RBD, or RNP domain) (RRM_6)	48.8	5.21	62.173	799	9133.28	98.86	8	81	1	0	100	1.72375e-16	Acetyl [N-Term]	4.31142e+06	5.89251e+06	5.78328e+06	4.86843e+06	7.67165e+06	5.7423e+06	6.39461e+06	4.81488e+06	4.31142e+06	5.36296e+06	5.6227e+06	4.28131e+06	6.22858e+06	4871526	5.71409e+06	4.58508e+06
High	Pavir.2KG523300	K03263 - translation initiation factor 5A (EIF5A)	17.4	5.99	125.594	5545	65621	480.47	8	517	1	7	1.177	0.989394	Acetyl [N-Term]; Acetyl [K50(100)]					632686	628734	753983	513610						533391	673743	489097
High	Pavir.2KG524600	K02984 - small subunit ribosomal protein S3Ae (RP-S3Ae, RPS3A)	29.8	9.79	150.35	5383	61063.4	567.07	16	682	5	0	1.147	0.989394		4.49593e+07	5.51515e+07	5.72697e+07	5.21385e+07	6.4811e+07	6.1495e+07	6.69782e+07	5.16149e+07	4.30388e+07	5.01951e+07	5.56795e+07	4.58507e+07	5.26198e+07	5.21697e+07	5.98503e+07	4.91514e+07
High	Pavir.2KG524900	PF13041//PF13812 - PPR repeat family (PPR_2) // Pentatricopeptide repeat domain (PPR_3)	68.1	6.7	11.384	30	1428.47	14.37	2	21	2	0	1.858	0.806601		1.70805e+07	2.36075e+07	2.36916e+07	2.61295e+07	2.86627e+07	2.56826e+07	3.09052e+07	1.82023e+07	1.70805e+07	2.14859e+07	2.30338e+07	2.29783e+07	2.32711e+07	2.1788e+07	2.76163e+07	1.73335e+07
High	Pavir.2KG529200	PF07876 - Stress responsive A/B Barrel Domain (Dabb)	26.9	6.96	36.643	1870	17430	175.01	3	140	2	1	1.16	0.998369		185135	413148	379015	340778	707912	630159	749483	557784	185135	376019	368491	299681	574750	534600	669722	531162
High	Pavir.2KG530100	PF11210 - Protein of unknown function (DUF2996) (DUF2996)	23	6.23	77.081	2532	18478.5	192.84	7	182	2	0	100	1.72375e-16		6.2108e+06	7.49427e+06	7.99812e+06	8.78846e+06	8.70773e+06	9.25553e+06	1.01692e+07	7.70183e+06	6.2108e+06	6.82077e+06	7.77604e+06	7.72859e+06	7.06976e+06	7852001	9086987	7.33424e+06
High	Pavir.2KG534000	PF07676 - WD40-like Beta Propeller Repeat (PD40)	71.6	5.55	52.351	304	7123.44	80.94	10	81	5	4	1.301	0.989394						2.35576e+06	4.49751e+06	6.64447e+06	1.03485e+07					1912634	3815493	5937356	9854614
High	Pavir.2KG536600	PTHR21562:SF5 - PECTINACETYLESTERASE FAMILY PROTEIN	60.9	9.06	9.67	20	474.91	3.34	3	8	3	0	1.246	0.995814		1.72235e+06	2.50821e+06	2.3322e+06	3.76322e+06	3.9081e+06	3.22239e+06	2.60891e+06	3.07288e+06	1.2815e+06	2.2828e+06	2.26744e+06	3.30938e+06	3.17297e+06	2.73374e+06	1.9545e+06	2.92622e+06
High	Pavir.2KG539000	PTHR23257//PTHR23257:SF366 - SERINE-THREONINE PROTEIN KINASE // SUBFAMILY NOT NAMED	49	7.58	20.437	192	3571.91	35.36	4	45	4	0	1.246	0.99693		460010	1.464e+06	1.40486e+06	1.77259e+06	2.20019e+06	1.58331e+06	2.01765e+06	834783	460010	1.33243e+06	1.36585e+06	1.55882e+06	1.78632e+06	1.34321e+06	1.80293e+06	794941
High	Pavir.2KG539300	KOG0110//KOG0131 - RNA-binding protein (RRM superfamily) // Splicing factor 3b, subunit 4	28.2	4.84	37.591	2005	17375.2	158.64	4	185	4	0	0.792	0.457051		951066	1.23206e+06	1.3466e+06	1.15026e+06	1.80677e+06	1.52284e+06	1.44527e+06	971748	951066	704183	1.30921e+06	1.01154e+06	1.46691e+06	548830	1.29147e+06	925369
High	Pavir.2KG541300	K02997 - small subunit ribosomal protein S9e (RP-S9e, RPS9)	22.6	10.21	27.425	1548	20609.8	162.25	8	314	3	0	0.976	0.973257		14883356	1.53116e+07	9.96411e+06	1.29786e+07	8.69885e+06	1.15943e+07	1.25042e+07	1.04481e+07	14883356	1.39355e+07	9.68744e+06	1.14134e+07	7.06255e+06	9.83607e+06	1.11735e+07	9.94943e+06
High	Pavir.2KG542500	1.3.5.5 - 15-cis-phytoene desaturase / Plant-type phytoene desaturase	48.8	7.2	53.302	958	12972.9	131.17	10	144	10	0	1.106	0.995814		1.92333e+06	4.23133e+06	3.85019e+06	3.50197e+06	3.32134e+06	3.8683e+06	4.87201e+06	1.7521e+06	1.92333e+06	3.85106e+06	3.74328e+06	2.65777e+06	2.69658e+06	2.48619e+06	4.35353e+06	1668474
High	Pavir.2KG545500	1.14.11.33 - DNA oxidative demethylase / Alkylated DNA repair protein	34	6.57	5.957	26	302.95	1.73	2	6	2	0	1.576	0.957724		3.81844e+06	2.97911e+06	2.70829e+06	3.04079e+06	4.03295e+06	3.58701e+06	2.71688e+06	3.08976e+06	3.81844e+06	2.19641e+06	2.63309e+06	2.47628e+06	3.17557e+06	2.42851e+06	2.42774e+06	2.94229e+06
High	Pavir.2KG548300	K01626 - 3-deoxy-7-phosphoheptulonate synthase (E2.5.1.54, aroF, aroG, aroH)	59.1	8.24	93.977	1579	18258.4	207.34	12	193	2	1	0.973	0.952085		315751	371773	612385	565962	829113	790458	661185	299642	67267.2	338362	595382	497708	673153	670591	590821	68971
High	Pavir.2KG548400	K02991 - small subunit ribosomal protein S6e (RP-S6e, RPS6)	28.6	10.65	92.513	4426	44905.3	465.32	9	424	5	3	1.152	0.989394		452924	2.55753e+06	2.59763e+06	3.13207e+06	2.49024e+06	2.52354e+06	3.19503e+06	803617	452924	2.32769e+06	2.5255e+06	2.75435e+06	2.02182e+06	2.14087e+06	2.85501e+06	765262
High	Pavir.2KG548800	K02267 - cytochrome c oxidase subunit 6b (COX6B)	19.5	4.27	26.498	623	6555.73	78.68	4	75	1	0	1.155	0.998369		3.00068e+07	3.89799e+07	3.94718e+07	4.27772e+07	4.73456e+07	4.31087e+07	5.03765e+07	3.53164e+07	3.00068e+07	3.54768e+07	3.83758e+07	3.76183e+07	3.84397e+07	3.65716e+07	45015406	3.27591e+07
High	Pavir.2KG549000	PF02893 - GRAM domain (GRAM)	26.5	6.8	23.756	191	1737.53	16.12	2	19	2	0	100	1.72375e-16	Acetyl [N-Term]; Acetyl [K4(100)]	790557	919837	774312	864879	1.13556e+06	751771	1.04846e+06	869841	790557	837172	752812	760576	921958	637770	936881	828325
High	Pavir.2KG549900	K12402 - AP-4 complex subunit mu-1 (AP4M1)	50.7	6.47	20.676	125	2490.71	26.5	5	41	5	0	0.493	0.0149317						616522	1.28943e+06	564397	311724					500551	1.0939e+06	194454	296846
High	Pavir.2KG552500	PTHR11751//PTHR11751:SF369 - SUBGROUP I AMINOTRANSFERASE RELATED // SUBFAMILY NOT NAMED	58.8	6.15	66.166	1311	23627.1	163.79	12	378	1	0	1.455	0.989394		1.36957e+06	1.95828e+06	1.6193e+06	1.32079e+06	689517	782460	821762	635456	506893	1.363e+06	1.57433e+06	1.16151e+06	559815	663806	524170	605127
High	Pavir.2KG552800	K10206 - LL-diaminopimelate aminotransferase (E2.6.1.83)	50.4	7.39	116.997	4225	41390	419.91	14	424	14	0	1.022	0.994195		208176	127860	201408	546351	244466	625015	312413	284015		116370	195816	480462	198481	530236		270459
High	Pavir.2KG553500	PTHR10578//PTHR10578:SF67 - S -2-HYDROXY-ACID OXIDASE-RELATED // PEROXISOMAL (S)-2-HYDROXY-ACID OXIDASE GLO3-RELATED	39.9	7.09	30.829	257	4809.68	49.66	7	66	3	3	1.047	0.989394	Acetyl [N-Term]	2.9634e+07	3.50703e+07	3.00447e+07	3.6417e+07	3.26383e+07	3.41589e+07	3.37227e+07	2.7098e+07	2.9634e+07	3.19186e+07	2.65574e+07	3.20252e+07	2.64989e+07	2.8979e+07	3.01339e+07	2.58047e+07
High	Pavir.2KG555800	K03232 - elongation factor 1-beta (EEF1B)	29.3	4.96	168.795	5091	69768.4	622.83	13	648	4	0	1.067	0.998369	Acetyl [N-Term]; Methyl [K120(99.4)]	1.69105e+06	3.43868e+06	1.94186e+06	3.12698e+06	3.85851e+06	2.07026e+06	3.21492e+06	1.88778e+06	1.69105e+06	3.12965e+06	1.40097e+06	2.74988e+06	3.13271e+06	1.75632e+06	2.87279e+06	1.79768e+06
High	Pavir.2KG557560	K02900 - large subunit ribosomal protein L27Ae (RP-L27Ae, RPL27A)	16.1	10.61	34.752	886	10634.8	106.96	5	128	2	3	1.127	0.998369		1.34323e+07	2.04809e+07	1.97389e+07	2.29121e+07	2.1477e+07	2.14327e+07	2.1596e+07	1.48904e+07	1.34323e+07	1.86403e+07	1.91908e+07	2.01489e+07	17437105	18182618	1.92977e+07	1.41797e+07
High	Pavir.2KG560200	PTHR10772//PTHR10772:SF12 - 10 KDA HEAT SHOCK PROTEIN // SUBFAMILY NOT NAMED	10.6	8.4	23.705	177	4510.38	31.89	5	76	4	0	1.143	0.998369		1.02448e+07	1.30099e+07	1.24939e+07	1.28619e+07	1.47371e+07	1.38553e+07	1.73838e+07	9.24563e+06	1.0036e+07	1.18407e+07	1.2147e+07	1.13107e+07	1.17769e+07	8.51687e+06	1.55338e+07	8.80435e+06
High	Pavir.2KG560700	PTHR13048 - TRAFFICKING PROTEIN PARTICLE COMPLEX SUBUNIT 3	31.8	5.45	6.999	23	817.94	10.75	2	12	2	0	1.328	0.989394		1.81615e+06	2.23203e+06	2.54829e+06	2.02351e+06	2.26027e+06	2.60926e+06	3.36414e+06	2.12494e+06	1.81615e+06	2.03144e+06	2.47753e+06	1.77948e+06	1.8351e+06	2.21358e+06	3.00613e+06	2.02352e+06
High	Pavir.2KG562500	PTHR13061//PTHR13061:SF10 - DYNACTIN SUBUNIT P25 // SUBFAMILY NOT NAMED	29.7	6.92	72.318	1042	15783	151.39	8	155	8	0	1.336	0.890212		565700	1.33954e+06	1.26543e+06	1.51217e+06	1.88424e+06	1.58652e+06	1.99543e+06	937884	565700	1.21916e+06	1.23029e+06	1.32981e+06	1.52981e+06	1.34594e+06	1.78308e+06	893121
High	Pavir.2KG563000	PTHR23024//PTHR23024:SF216 - MEMBER OF 'GDXG' FAMILY OF LIPOLYTIC ENZYMES // SUBFAMILY NOT NAMED	38	6.44	28.823	216	7104.36	57.8	6	94	6	0	0.578	0.0588996	Acetyl [N-Term]	6.06268e+06	9.59548e+06	9.45923e+06	8.81887e+06	1.22725e+07	1.246e+07	1.21283e+07	9.94934e+06	6.06268e+06	8.17149e+06	9.19658e+06	7.75533e+06	9.96395e+06	1.05706e+07	1.08376e+07	8622661
High	Pavir.2KG564000	PTHR24031:SF255 - DEAD-BOX ATP-DEPENDENT RNA HELICASE 40	145.5	9.83	21.155	489	3617.33	36.34	3	41	2	0	0.895	0.922765	Acetyl [N-Term]	3.2289e+06	2.09783e+06	2.23248e+06	1.38219e+06	1.64308e+06	1.06159e+06	1.02519e+06	1.47354e+06	3.2289e+06	1.4668e+06	1.59865e+06	1.21551e+06	1.33401e+06	900605	529851	1.40321e+06
High	Pavir.2KG564700	K03942 - NADH dehydrogenase (ubiquinone) flavoprotein 1 (NDUFV1)	55.2	8.02	124.111	2531	36372.9	377.54	15	380	15	0	1.252	0.963052		241629	590605	436209	535290	521767	690094	244913	358220	241629	537528	424097	470735	423620	585447	218849	341123
High	Pavir.2KG568400	K08675 - Lon-like ATP-dependent protease [EC:3.4.21.-] (PRSS15, PIM1)	108.9	5.35	41.934	350	6222.88	62.67	7	63	7	0	1.707	0.596405		1.00226e+07	1.66954e+07	1.56552e+07	1.57224e+07	2.27091e+07	1.92813e+07	2.00042e+07	1.63155e+07	1.00226e+07	1.5195e+07	1.46892e+07	1.38263e+07	1.84374e+07	1.63574e+07	1.78753e+07	1.48109e+07
High	Pavir.2KG570200	PF00581//PF13616 - Rhodanese-like domain (Rhodanese) // PPIC-type PPIASE domain (Rotamase_3)	32.6	8.02	56.93	804	12452.5	148.6	7	113	1	0	3.417	0.0504551		1.32133e+06	1.86687e+06	2.13422e+06	1.47359e+06	3.41142e+06	2.80599e+06	2.85568e+06	2.44022e+06	1.32133e+06	1.54963e+06	2.07496e+06	1.29588e+06	2.76971e+06	2.38048e+06	2.55177e+06	2.32376e+06
High	Pavir.2KG571000	5.3.1.5 - Xylose isomerase / D-xylose ketoisomerase	53.6	5.66	135.649	2234	29998.5	275.64	18	299	18	0	1.455	0.691969		243392	237809	128904	232943	89453.1	882487	732889	1.12732e+06	243392	216438	125325		72626.6	748665	654894	1.07351e+06
High	Pavir.2KG573400	K04565 - superoxide dismutase, Cu-Zn family (SOD1)	15.1	6.05	41.636	1559	20989.5	193.28	3	144	1	2	0.985	0.974123		5.60767e+06	7.44682e+06	1.08187e+07	1.22779e+07	1.61777e+07	1.4877e+07	1.14575e+07	1.11355e+07	4.83724e+06	6.77758e+06	1.05183e+07	1.07972e+07	1.31346e+07	1.2621e+07	1.02382e+07	1.00093e+07
High	Pavir.2KG573900	PTHR32518:SF3 - 4-ALPHA-GLUCANOTRANSFERASE DPE2	108.9	6.14	134.639	2919	36663.5	391.36	20	404	2	0	1.002	0.970605		8226674	1.36441e+07	1.85099e+07	1.9649e+07	1.75993e+07	1.45799e+07	1.68047e+07	1.16151e+07	8226674	1.24179e+07	17995906	1.72793e+07	1.42888e+07	1.2369e+07	15016358	1.10607e+07
High	Pavir.2KG574900	PTHR11595//PTHR11595:SF24 - ELONGATION FACTOR 1-BETA // ELONGATION FACTOR 1-BETA 1-RELATED	23.8	4.7	132.561	4752	51041.3	451.71	10	455	4	0	2.088	0.0190334	Acetyl [N-Term]; Dimethyl [K144(100)]	1.82265e+06	2.48294e+06	2.19211e+06	2.23744e+06	2.23587e+06	2.20025e+06	2.82141e+06	1.40013e+06	1.82265e+06	2.2598e+06	2.13124e+06	1.96761e+06	1.81529e+06	1.8666e+06	2.52115e+06	1.3333e+06
High	Pavir.2KG578500	PTHR13683//PTHR13683:SF258 - ASPARTYL PROTEASES // ASPARTYL PROTEASE FAMILY PROTEIN-RELATED	45.6	9.48	54.815	1854	27311.6	300.4	8	350	2	0	1.346	0.989448		1.3452e+07	1.0676e+07	1.87025e+07	2.13828e+07	3.19317e+07	3.9018e+07	3.4347e+07	2.11056e+07	1.3452e+07	9.71654e+06	1.81832e+07	1.88041e+07	1.8197e+07	3.17914e+07	3.06917e+07	2.00982e+07
High	Pavir.2KG578600	1.4.7.1 - Glutamate synthase (ferredoxin) / Ferredoxin-dependent glutamate synthase	174.6	6.8	349.335	12113	137529	1417.48	46	1482	11	30	1.091	0.998369		422651	412834	685006	187161	506082	624733	637445	269319		375734	665986	164589	410886		569607	256465
High	Pavir.2KG578900	K02941 - large subunit ribosomal protein LP0 (RP-LP0, RPLP0)	34.5	5.5	114.608	4855	51347.2	528.2	13	557	3	10	1.035	0.996919		1.06248e+08	7.63978e+07	6.5635e+07	7.38721e+07	6.47088e+07	7.9058e+07	8.50219e+07	8.99441e+07	1.05837e+08	6.9532e+07	6.38126e+07	6.43887e+07	5.12334e+07	6.70694e+07	7.59738e+07	8.56512e+07
High	Pavir.2KG580700	K14005 - protein transport protein SEC31 (SEC31)	122.1	5.36	156.801	3361	37845.7	387.84	20	415	7	12	1.225	0.987358		5.02987e+07	7.67797e+07	7.348e+07	7.72292e+07	7.82416e+07	7.71969e+07	8.96774e+07	5.61575e+07	5.02987e+07	6.98796e+07	7.14397e+07	6.79155e+07	6.3524e+07	6.54906e+07	8.01338e+07	5.34773e+07
High	Pavir.2KG581400	PTHR11802:SF66 - SERINE CARBOXYPEPTIDASE-LIKE 36-RELATED	56.6	7.39	66.925	321	4773.06	53.97	8	53	8	0	3.045	0.00227424		8.9294e+06	1.47181e+07	1.65386e+07	1.61838e+07	2.30118e+07	1.68755e+07	2.11657e+07	1.52811e+07	7.25487e+06	1.33954e+07	1.60794e+07	1.40742e+07	1.84521e+07	1.43165e+07	1.78664e+07	1.45518e+07
High	Pavir.2KG584400	PF14200 - Ricin-type beta-trefoil lectin domain-like (RicinB_lectin_2)	38.7	7.17	119.947	3096	39450.3	394.43	13	404	4	0	1.052	0.989394	Acetyl [N-Term]	1.07284e+06	1.26827e+06	1.19032e+06	1.41513e+06	4.15024e+06	3.15881e+06	3.37252e+06	8.53225e+06	1.07284e+06	1.15429e+06	87083.5	1.24447e+06	3.36956e+06	2.6798e+06	2.74667e+06	8.12502e+06
High	Pavir.2KG589500	K00430 - peroxidase (E1.11.1.7)	32.5	6.76	197.051	4214	43378.5	448.98	11	375	8	3	5.816	1.09394e-13		1.73445e+06	3.84175e+06	4.11163e+06	4.89644e+06	4.73596e+06	4.40837e+06	3.96283e+06	2.25815e+06	1.26082e+06	3.4965e+06	3.99747e+06	4.30594e+06	3.84511e+06	3.73987e+06	3.5411e+06	2.15037e+06
High	Pavir.2KG589600	1.11.1.7 - Peroxidase / Lactoperoxidase	33.9	7.84	56.371	1486	11519.7	117.97	3	86	2	0	3.145	0.00241749		2.24826e+07	2.17292e+07	1.75916e+07	1.39087e+07	1.07169e+08	1.20651e+08	1.05548e+08	2.45729e+08	2.24826e+07	1.97764e+07	1.66311e+07	1.22314e+07	8.67514e+07	1.02355e+08	9.3962e+07	2.34001e+08
High	Pavir.2KG589800	K00430 - peroxidase (E1.11.1.7)	32.9	8.27	16.623	507	4711.31	45.72	3	49	3	0	0.884	0.830091		2.23356e+06	1.76259e+06	1.48836e+06	1.2037e+06	5.40013e+06	6.84503e+06	4.8052e+06	4.60905e+06	2.23356e+06	1.60419e+06	183534	1.05854e+06	4.38434e+06	5.80704e+06	4.29382e+06	4.38907e+06
High	Pavir.2KG589850	K00430 - peroxidase (E1.11.1.7)	32.5	8.57	46.565	1369	12976.9	119.92	6	156	2	1	1.946	0.0694435		2.54238e+06	2.79804e+06	3.37093e+06	2.16905e+06	2.5661e+06	2.16463e+06	727488	3.14535e+06	2.54238e+06	2.54658e+06	3.27733e+06	1.90747e+06	2.08341e+06	1.83638e+06	650068	2995233
High	Pavir.2KG590200	K00249 - acyl-CoA dehydrogenase (ACADM, acd)	92.3	8	38.132	1126	10283.2	106.71	5	101	1	0	0.821	0.807977		6.22509e+06	5.40134e+06	2.34739e+06	5.25213e+06	1.06689e+07	1.32252e+07	9.29147e+06	1.00717e+07	6.22509e+06	4.91593e+06	2.28221e+06	4.61874e+06	8.66205e+06	1.12197e+07	8.30266e+06	9.59099e+06
High	Pavir.2KG590800	K02891 - large subunit ribosomal protein L22e (RP-L22e, RPL22)	14.5	9.55	52.09	1493	17689.1	185.08	5	175	4	0	1.113	0.998369		349386	636282	893937	866109	1.68461e+06	352247	691057	537976	349386	579100	869115	761658	1.36772e+06	298831	617514	512300
High	Pavir.2NG002700	K03097 - casein kinase II subunit alpha (CSNK2A)	39.2	8.47	63.099	521	10418.6	84.13	11	146	11	0	0.983	0.963052		4.0904e+06	6.15499e+06	5.5781e+06	5.40661e+06	5.6368e+06	6.6236e+06	7.32828e+06	3.59448e+06	4.0904e+06	5.60185e+06	5.42322e+06	4.75459e+06	4.57649e+06	5.61918e+06	6.5484e+06	3.42292e+06
High	Pavir.2NG003800	PTHR33399:SF2 - PSBQ-LIKE PROTEIN 2, CHLOROPLASTIC	24.1	7.39	93.786	4344	44418.2	443.82	7	425	1	0	0.77	0.560761		5.56932e+06	6.86466e+06	6.29645e+06	5.05089e+06	6.69125e+06	5.59942e+06	6.0523e+06	5.28095e+06	4.58083e+06	5.35708e+06	6.12162e+06	4.44176e+06	5.43259e+06	2.82423e+06	5.4082e+06	3.99304e+06
High	Pavir.2NG023700	PTHR32227//PTHR32227:SF55 - FAMILY NOT NAMED // BETA-1,3-GLUCANASE-LIKE PROTEIN	51.4	6.77	18.277	129	4633.07	39.05	5	71	3	2	1.345	0.989345		6.41515e+06	3.39152e+06	2.23045e+06	3.60737e+06	1.95915e+06	3.00954e+06	2.41049e+06	3.25508e+06	6.41515e+06	3.08673e+06	2.16851e+06	3.17233e+06	1.59062e+06	2.55316e+06	2.15396e+06	3.09972e+06
High	Pavir.2NG024728	PTHR17130//PTHR17130:SF24 - MITOCHONDRIAL OUTER MEMBRANE PROTEIN 25 // GAN	36.5	8.65	109.832	4466	48255	474.31	16	585	4	0	0.934	0.905947		1.23268e+06	1.53574e+06	1.21066e+06	1.51343e+06	1.89985e+06	1.77524e+06	2.28611e+06	1.37624e+06	1.23268e+06	1.39772e+06	841026	1.33092e+06	1.54248e+06	1.50603e+06	2.04282e+06	1.31055e+06
High	Pavir.2NG029700	K01892 - histidyl-tRNA synthetase (HARS, hisS)	55	7.23	31.762	397	6590.83	74.58	6	90	6	0	1.071	0.989394		8.62768e+06	6.47998e+06	5.79158e+06	6.01116e+06	5.34925e+06	5.44221e+06	6.2469e+06	7.40075e+06	8.62768e+06	5.89764e+06	3.80987e+06	5286231	4.34303e+06	4.61694e+06	5.10545e+06	7.04753e+06
High	Pavir.2NG035700	PTHR10994//PTHR10994:SF62 - RETICULON // RETICULON-LIKE PROTEIN B8	25.8	8.15	19.251	1390	7565.17	84.28	3	78	3	0	0.839	0.596207		3.2743e+06	1.98771e+06	2.67625e+06	2.23011e+06	2.81807e+06	2.40504e+06	2.42889e+06	2.98663e+06	3.2743e+06	1.80908e+06	2.60194e+06	1.96117e+06	2.28798e+06	2.04033e+06	1.50636e+06	2844082
High	Pavir.2NG036200	1.1.1.65 - Pyridoxine 4-dehydrogenase / Pyridoxine dehydrogenase	40.7	9.26	35.723	1396	12103.4	117.26	6	122	4	0	0.976	0.946894		5.21691e+06	6.97033e+06	8.5223e+06	6.74391e+06	1.21134e+07	6.60945e+06	5.00408e+06	4.60067e+06	3.9079e+06	6343913	8.28566e+06	5.93061e+06	9.83485e+06	5.60718e+06	3.65362e+06	4.38109e+06
High	Pavir.2NG037000	Putative membrane lipoprotein	22	7.87	4.675	29	563.7	4.11	2	9	2	0	1.19	0.998369		3983730	2.26362e+06	1.82807e+06	2.29949e+06	1.57652e+06	2.14879e+06	2.30616e+06	2.62926e+06	3983730	1.78981e+06	1.77731e+06	2.02218e+06	1.27997e+06	1.82294e+06	2.06073e+06	2.50377e+06
High	Pavir.2NG038300	PTHR19384//PTHR19384:SF78 - FLAVODOXIN-RELATED // SUBFAMILY NOT NAMED	42.2	8.79	155.918	3971	57486.4	549.28	16	605	3	13	1.158	0.989394		499961	215576	381263	321242	442258	206657	434602	399099	499961	196203	370677	282501	359067	175319		380050
High	Pavir.2NG039100	PTHR13018:SF22 - EARLY-RESPONSIVE TO DEHYDRATION STRESS PROTEIN (ERD4)	85.4	8.92	18.973	263	2755.09	29.99	5	42	1	4	1.243	0.994195		2.73592e+07	3.52983e+07	4.06895e+07	3.56275e+07	4.69081e+07	3.54891e+07	3.84393e+07	4.38352e+07	2.48304e+07	3.21261e+07	3.95597e+07	3.13309e+07	3.80844e+07	30107411	3.25222e+07	4.0729e+07
High	Pavir.2NG039919	K02698 - photosystem I subunit X (psaK)	13.8	10.26	5.977	472	7239.8	57.65	2	108	2	0	0.732	0.239225		1.17732e+06	3.16848e+06	1.58315e+06	4.26189e+06	2.61014e+06	3.48733e+06	2.97128e+06	1.22161e+06	582602	2.88373e+06	1.18032e+06	3.74791e+06	1.89902e+06	2.9585e+06	2.65508e+06	1.16331e+06
High	Pavir.2NG043438	PTHR10578//PTHR10578:SF80 - S -2-HYDROXY-ACID OXIDASE-RELATED // SUBFAMILY NOT NAMED	40.4	8.62	147.289	5549	67355.1	646.78	17	921	3	15	0.817	0.741009	Acetyl [N-Term]	1.73785e+07	1.31994e+07	1.55514e+07	1.34376e+07	9.15671e+06	1.05453e+07	1.06052e+07	1.28269e+07	1.73785e+07	1.20132e+07	1.51196e+07	1.1817e+07	7.43429e+06	8.94617e+06	9.47659e+06	1.22147e+07
High	Pavir.2NG043500	PTHR11306 - NIEMANN PICK TYPE C2 PROTEIN NPC2-RELATED	16.1	6.52	23.17	476	10539.4	125.93	2	96	2	0	1.247	0.984249		6.28781e+07	7.92301e+07	5.5076e+07	5.50587e+07	5.13058e+07	4.5039e+07	5.80945e+07	3.96432e+07	6.28781e+07	7.21098e+07	5.26777e+07	4.81051e+07	4.16549e+07	3.82092e+07	5.15854e+07	3.75195e+07
High	Pavir.2NG046900	K12821 - pre-mRNA-processing factor 40 (PRPF40, PRP40)	112.5	7.02	10.977	48	1052.25	6.44	3	16	3	0	1.199	0.999125		5.31202e+06	9.04241e+06	8.03648e+06	1.03332e+07	6.5995e+06	1.14332e+07	1.09134e+07	1.03517e+07	5.31202e+06	8.22978e+06	7.81333e+06	9.08706e+06	5.3581e+06	9.69948e+06	9.75201e+06	9.85763e+06
High	Pavir.2NG047300	PTHR23024//PTHR23024:SF140 - MEMBER OF 'GDXG' FAMILY OF LIPOLYTIC ENZYMES // SUBFAMILY NOT NAMED	36.5	6	11.421	63	1757.29	13.53	3	32	3	0	1.457	0.933145		731506	1.21874e+06	1.20467e+06	1.14485e+06	1.6484e+06	1.35923e+06	1.45969e+06	1.01846e+06	514700	1.10921e+06	1.17122e+06	1.00678e+06	1338328	1.15312e+06	1.30435e+06	969855
High	Pavir.2NG047400	PTHR23024//PTHR23024:SF162//PTHR23024:SF230 - MEMBER OF 'GDXG' FAMILY OF LIPOLYTIC ENZYMES // SUBFAMILY NOT NAMED // SUBFAMILY NOT NAMED	35.6	6	351.246	33786	311048	3092.21	19	2676	16	3	1.119	0.996919		692971	1.08958e+06	945936	1.15447e+06	2.88873e+06	1.93717e+06	498212	1.12902e+06	692971	991662	919670	1.01524e+06	2.34534e+06	1.64341e+06	445192	1.07513e+06
High	Pavir.2NG047801	PF00133//PF08264//PF09334//PF10458 - tRNA synthetases class I (I, L, M and V) (tRNA-synt_1) // Anticodon-binding domain of tRNA (Anticodon_1) // tRNA synthetases class I (M) (tRNA-synt_1g) // Valyl tRNA synthetase tRNA binding arm (Val_tRNA-synt_C)	114.4	6.23	19.306	73	1146.88	11.23	3	12	3	0	1.295	0.99693		5.60072e+08	9.62643e+08	6.04123e+08	7.73116e+08	1.23917e+09	7.16941e+08	4.78443e+08	8.15338e+08	5.60072e+08	8.76131e+08	5.87349e+08	6.7988e+08	1.00607e+09	6.08222e+08	4.27527e+08	7.76424e+08
High	Pavir.2NG047900	K11838 - ubiquitin carboxyl-terminal hydrolase 7 (USP7, UBP15)	131	5.96	82.227	1081	16303.9	141.38	15	198	11	0	1.376	0.94521		557882	447249	430435	594298	660869	494598	632985	753824	557882	407056	418483	522627	536556	419596	565622	717845
High	Pavir.2NG048000	PTHR19957//PTHR19957:SF126 - SYNTAXIN // SUBFAMILY NOT NAMED	34.5	7.44	20.977	401	5649.63	57.41	3	51	3	0	0.968	0.921919		2.2953e+06	2.94377e+06	3.20145e+06	2.90304e+06	5.56446e+06	3.88142e+06	4.06022e+06	3.98351e+06	2.12727e+06	2.4768e+06	3.11256e+06	2.55294e+06	4.46692e+06	2.85966e+06	3.62812e+06	3.79339e+06
High	Pavir.2NG048600	PTHR11451//PTHR11451:SF6 - TRNA SYNTHETASE-RELATED // SUBFAMILY NOT NAMED	59.8	7.08	58.979	1492	18755.8	187.15	10	191	1	0	0.01	1.72375e-16		613585	987362	1.32556e+06	1.31314e+06	1.13755e+06	1.06802e+06	1.19017e+06	863369	613585	898628	1.28875e+06	1.15478e+06	923572	906066	1.06351e+06	193552
High	Pavir.2NG051100	K02877 - large subunit ribosomal protein L15e (RP-L15e, RPL15)	24.4	11.53	32.513	1609	16351.9	127.05	7	236	1	0	0.962	0.913497		451295	440718	377084	469512					451295	401112	366614	412890
High	Pavir.2NG057500	PTHR23024//PTHR23024:SF140 - MEMBER OF 'GDXG' FAMILY OF LIPOLYTIC ENZYMES // SUBFAMILY NOT NAMED	26.5	5.03	50.727	2588	29091.7	274.34	5	343	2	0	1.025	0.970605		1.11092e+06	1.20129e+06	1.93748e+06	825638	1.2461e+06	964065	1.4377e+06	991914	1.11092e+06	1.09333e+06	1.88369e+06	726068	1.0117e+06	817872	1.2847e+06	944572
High	Pavir.2NG059800	K02958 - small subunit ribosomal protein S15e (RP-S15e, RPS15)	17.3	10.2	61.956	3534	53617.9	355.07	5	525	1	4	1.111	0.998369	Acetyl [N-Term]	1.02064e+06	1.2307e+06	1.0191e+06	1.06659e+06	1.41675e+06	764560	807810	1.85533e+06	1.02064e+06	1.1201e+06	990800	937965	1.15025e+06	648620	721842	1.76678e+06
High	Pavir.2NG060000	K02930 - large subunit ribosomal protein L4e (RP-L4e, RPL4)	44.5	10.51	194.389	10559	105351	1117.39	19	1052	1	0	0.932	0.963052		7.64255e+06	8.52979e+06	9.57938e+06	9.29121e+06	8.4603e+06	1.1572e+07	1.22073e+07	7.31422e+06	7.64255e+06	7.76323e+06	9.31339e+06	8.17071e+06	6.86888e+06	9.81718e+06	1.09082e+07	6.96513e+06
High	Pavir.2NG066100	PTHR10438:SF274 - THIOREDOXIN H1	12.9	5.52	26.111	307	6908.54	44.85	6	85	2	0	1.049	0.989394	Acetyl [N-Term]	336404	443082	306499	417012	360929	337711	410781	281284	336404	403262	297989		293037	286500	367065	267859
High	Pavir.2NG066800	1.1.99.2//1.1.99.39 - L-2-hydroxyglutarate dehydrogenase / L-alpha-hydroxyglutarate dehydrogenase // D-2-hydroxyglutarate dehydrogenase	65	7.21	19.752	164	3781.53	43.93	4	63	4	0	0.973	0.933145		1.20079e+06	1.89336e+06	1.72363e+06	2.29066e+06	1.73412e+06	2.06982e+06	3.57539e+06	1.13036e+06	1.20079e+06	1.72321e+06	1.67577e+06	2.01441e+06	1.40792e+06	1.75595e+06	3.1949e+06	502642
High	Pavir.2NG067000	KOG0109 - RNA-binding protein LARK, contains RRM and retroviral-type Zn-finger domains	32.4	9.11	15.465	390	7967.27	78.05	3	102	3	0	1.374	0.921919		1679553	1.96501e+06	2.29029e+06	1.79879e+06	2.06626e+06	1.61643e+06	1.72047e+06	1.94329e+06	1679553	1.78842e+06	2.2267e+06	879790	1.67759e+06	1.37131e+06	1.53737e+06	375758
High	Pavir.2NG070800	AT3G23760	25.1	4.61	27.281	524	10729.4	100.97	3	100	1	3	1.038	0.989394		2.93688e+06	3.58844e+06	3.07909e+06	3.75386e+06	5.85704e+06	4.22275e+06	4.93706e+06	4.06005e+06	2.93688e+06	3.26595e+06	2.9936e+06	3.30115e+06	4.7553e+06	3.5824e+06	4.41165e+06	3.86628e+06
High	Pavir.2NG076400	K00140 - malonate-semialdehyde dehydrogenase (acetylating) / methylmalonate-semialdehyde dehydrogenase (mmsA, iolA, ALDH6A1)	57.4	6.11	75.365	1077	9293.61	101.51	11	96	11	0	2.181	0.00949186		3.90753e+06	3.58209e+06	4.11085e+06	3.72233e+06	3.46951e+06	4.06194e+06	4.8216e+06	3.8587e+06	3.90753e+06	3.26017e+06	3.9967e+06	3.27342e+06	2.81688e+06	3.44598e+06	4.30848e+06	3.67453e+06
High	Pavir.2NG078800	K17267 - coatomer protein complex, subunit gamma (COPG)	98.4	5.11	163.586	4891	47740	498.55	25	533	2	22	1.199	0.989394	Acetyl [N-Term]	5.15918e+06	7.02311e+06	3.87809e+06	4.40971e+06	9.11307e+06	4.93098e+06	1.9324e+07	1.18726e+07	5.15918e+06	5.53412e+06	3.77041e+06	3.87791e+06	5.03284e+06	2.91405e+06	1.72675e+07	1.1306e+07
High	Pavir.2NG079900	PF00314 - Thaumatin family (Thaumatin)	17.2	5.77	23.113	425	14624.7	100.74	2	77	2	0	100	1.72375e-16		1.21e+07	2.68373e+07	3.34852e+07	2.90894e+07	3.62457e+07	3.29958e+07	3.39977e+07	2.0827e+07	1.10557e+07	2.44255e+07	3.25554e+07	2.55812e+07	2.94277e+07	2.79922e+07	3.02496e+07	1.92721e+07
High	Pavir.2NG093900	K17081 - prohibitin 2 (PHB2)	31.9	9.8	52.123	1805	19273.6	188.12	8	207	1	0	1.189	0.998369						5.18762e+06	5.08097e+06	3.40172e+06	7.07438e+06					4.21181e+06	4.31048e+06	3.03971e+06	6.73673e+06
High	Pavir.2NG099900	PTHR11746//PTHR11746:SF108 - O-METHYLTRANSFERASE // SUBFAMILY NOT NAMED	41	6.27	225.875	4068	52231.6	465.99	16	458	16	0	0.487	0.00339643	Acetyl [N-Term]	328129	338149	514800	242295	356836	450997	439552	306482	328129	307760	500506		289713	382607	392775	291854
High	Pavir.2NG105500	PF11891 - Domain of unknown function (DUF3411) (DUF3411)	45.7	6.55	15.321	50	2094.9	8.98	3	32	3	0	1.374	0.989394		2.17177e+07	8.88126e+07	3.99672e+07	5.29787e+07	3.8503e+07	8.73833e+06	2.45801e+07	2.04445e+07	2.94247e+06	8.08311e+07	3.88575e+07	4.65896e+07	3.12604e+07	7.41323e+06	2.19642e+07	1.94688e+07
High	Pavir.2NG109200	PTHR11024//PTHR11024:SF11 - PROTEIN TRANSPORT PROTEIN SEC13-RELATED // SUBFAMILY NOT NAMED	32.4	6.73	57.408	2117	22491	245.24	9	240	2	6	1.155	0.996919		115061	281775	233982	200826	348271	165628	327788	270767	115061	256452	227485	176607	282760	140512	292904	257844
High	Pavir.2NG115400	PTHR11014//PTHR11014:SF103 - PEPTIDASE M20 FAMILY MEMBER // SUBFAMILY NOT NAMED	47.3	6.76	23.284	130	2777.52	32	3	25	1	0	1.142	0.998369		6.17974e+06	1.0435e+07	1.1972e+07	1.21245e+07	1.6208e+07	1.20815e+07	1.3783e+07	9.32537e+06	6.06323e+06	9.49722e+06	1.16395e+07	1.06623e+07	1.31592e+07	1.02495e+07	1.17284e+07	8.88029e+06
High	Pavir.2NG117500	2.7.1.19 - Phosphoribulokinase / Phosphopentokinase	42	6.7	36.666	862	7185.77	69.3	5	66	4	1	1.026	0.989394		551849	187369	145330	138080	376789	155670	208528	170321	551849	170530	141294	121428	305913	132063	186336
High	Pavir.2NG125000	K03250 - translation initiation factor 3 subunit E (EIF3E, INT6)	51.1	5.92	54.106	1635	15339.9	77.62	7	120	1	0	1.221	0.999125	Acetyl [N-Term]	6.33809e+06	2.79618e+06	1.89145e+06	3.56522e+06	2.07237e+06	3.94413e+06	2.66255e+06	5.12246e+06	6.33809e+06	2.54489e+06	1.83893e+06	3.13527e+06	1.68255e+06	3.34603e+06	2.3792e+06	4.87798e+06
High	Pavir.2NG127000	K12670 - oligosaccharyltransferase complex subunit beta (WBP1)	49.2	6.7	71.238	1238	13002.2	124.79	9	151	1	0	100	1.72375e-16		278860	390973	388706	342164	468708	423278	472525	289576	278860	355837	377913	300900	380541	359091	422238	275755
High	Pavir.2NG156200	1.14.13.144 - 9-beta-pimara-7,15-diene oxidase / CYP99A3	56	8.85	79.099	371	5047.18	52.14	12	57	8	4	33.131	1.72375e-16						516299	347884	354931	282503					419181	295130	317159	269020
High	Pavir.2NG157000	K00963 - UTP--glucose-1-phosphate uridylyltransferase (UGP2, galU, galF)	53.4	5.96	264.758	13349	149115	1427.19	29	1543	6	0	0.935	0.954356	Acetyl [N-Term]	142814	292586	214825	316217	1.35595e+07	5.08821e+06	5.02167e+06	2.05664e+07	142814	266291	208860	278082	1.10089e+07	2.47086e+06	4.48726e+06	1.95848e+07
High	Pavir.2NG157500	PTHR33414//PTHR33414:SF2 - FAMILY NOT NAMED // PLASTID MOVEMENT IMPAIRED1	94.3	5.11	51.136	851	7089.01	72.88	6	57	6	0	1.351	0.989394		7.16998e+06	2.48162e+07	2.14752e+07	2.68264e+07	2.42874e+07	1.97819e+07	2.35681e+07	1.63816e+07	7.16998e+06	2.2586e+07	2.08789e+07	23591196	1.97188e+07	1.67821e+07	2.106e+07	1.55998e+07
High	Pavir.2NG160100	K00602 - phosphoribosylaminoimidazolecarboxamide formyltransferase / IMP cyclohydrolase (purH)	64.4	7.08	45.453	752	11102.7	126.05	4	117	3	1	1.163	0.998369		1.93026e+06	1.37374e+06	1.32242e+06	1.38449e+06	1.72605e+06	1.99849e+06	1.7374e+06	2.27888e+06	1.93026e+06	1.25028e+06	1.2857e+06	1.21752e+06	1.40137e+06	1.69543e+06	1.55251e+06	1.94516e+06
High	Pavir.2NG170200	K12741 - heterogeneous nuclear ribonucleoprotein A1/A3 (HNRNPA1_3)	33.8	4.67	29.593	600	5121.75	53.16	4	54	4	0	1.107	0.998369		2.8169e+06	3.81615e+06	3.73586e+06	3.83149e+06	5.60213e+06	3.38881e+06	4.68791e+06	4.11507e+06	2.8169e+06	3.4732e+06	3.63213e+06	3.36942e+06	4.54834e+06	2.87492e+06	4.18902e+06	3.91867e+06
High	Pavir.2NG171100	PTHR30523//PTHR30523:SF8 - PHOSPHOENOLPYRUVATE CARBOXYLASE // SUBFAMILY NOT NAMED	79.8	7.12	79.609	4497	67433.9	388.24	18	1123	1	0	1.621	0.937799	Dimethyl [K469(100)]; Methyl [K256(100)]	2.8805e+06	3.93586e+06	4.47774e+06	3.69471e+06	4.78848e+06	3.60961e+06	4.28355e+06	4.16002e+06	2.8805e+06	3.58215e+06	4.35341e+06	3.24913e+06	3.88774e+06	3.06224e+06	3.82769e+06	3.96148e+06
High	Pavir.2NG172000	PTHR11743//PTHR11743:SF34 - VOLTAGE-DEPENDENT ANION-SELECTIVE CHANNEL // SUBFAMILY NOT NAMED	29.4	7.71	107.656	4535	50944.2	460.51	11	515	1	0	1.299	0.995814	Trimethyl [K47(100)]	429946	344296	779485	462943	777653	391945	795083	672659	429946	313354	757842	407113	631373	332509	710470	640555
High	Pavir.2NG174400	PTHR32219:SF2 - PROTON PUMP-INTERACTOR 1-RELATED	73.1	8.78	77.585	1117	12502	140.47	9	155	9	0	1.289	0.96817		541931	581506	603591	570084	1.03813e+06	638353	759998	736373	541931	529247	586832	501333	842855	541552	679118	701228
High	Pavir.2NG180500	K08237 - hydroquinone glucosyltransferase [EC:2.4.1.218] Glc b1- hydroquinone (E2.4.1.218)	51.7	5.26	41.427	188	4408.7	25.95	6	63	3	2	1.073	0.989394	Acetyl [N-Term]	2.22085e+06	5.00916e+06	5.50612e+06	5.97436e+06	7.8635e+06	5.88823e+06	7.77684e+06	3.90422e+06	1.77499e+06	4.55899e+06	5.05448e+06	5.25387e+06	6.38433e+06	4.99532e+06	6.94922e+06	3.71788e+06
High	Pavir.2NG188400	K11291 - nuclear autoantigenic sperm protein (NASP)	49.7	4.5	8.987	17	365.42	3.79	2	6	2	0	0.924	0.933948		1.03871e+06	927968	1.58893e+06	788643	1.09651e+06	891581	1.01168e+06	2.5549e+06	847519	844573	1544810	693535	890249	756380	904015	2.43296e+06
High	Pavir.2NG221500	1.1.1.3//2.7.2.4 - Homoserine dehydrogenase // Aspartate kinase / Aspartokinase	99.5	6.43	42.455	251	3300.63	36.84	7	39	7	0	0.89	0.818947		620406	520543	664718	277911	927513	418132	660123	393118		473763	646261	244396	753044	354726	589872	374355
High	Pavir.2NG223700	K03456 - serine/threonine-protein phosphatase 2A regulatory subunit A (PPP2R1)	72.9	5.38	146.495	4478	41386.2	416.86	15	408	2	12	1.206	0.988235		1.78521e+06	2.92712e+06	2.13422e+06	2.57854e+06	2.32438e+06	1.87621e+06	3.25128e+06	1.35855e+06	448539	2.66407e+06	2.07496e+06	2.26757e+06	1.88715e+06	1.5917e+06	2.90527e+06	661206
High	Pavir.2NG229500	PTHR11467//PTHR11467:SF47 - HISTONE H1/H5 // SUBFAMILY NOT NAMED	27.1	10.46	18.594	96	1565.45	16.72	5	22	4	1	0.859	0.69726	Acetyl [K226(100)]	1.86504e+07	2.57372e+07	2.96626e+07	2.41032e+07	3.62838e+07	2.79379e+07	3.22967e+07	2.34122e+07	1.86504e+07	2.34242e+07	2.88389e+07	2.11964e+07	2.94586e+07	23701353	2.88596e+07	2.22948e+07
High	Pavir.2NG232800	PTHR24096//PTHR24096:SF219 - FAMILY NOT NAMED // LONG CHAIN ACYL-COA SYNTHETASE 8	78.7	7.91	59.625	489	10464.2	103.14	6	132	4	0	1.146	0.99693		1.48637e+06	1.2642e+06	1.39746e+06	1.48322e+06	1.04412e+06	1.4635e+06	1.82113e+06	980789	1.14669e+06	854102	1.27131e+06	1.30434e+06	847717	1.24157e+06	1.62732e+06	933978
High	Pavir.2NG234600	1.1.1.72 - Glycerol dehydrogenase (NADP(+))	45	8.92	78.902	3732	33873.8	325.9	12	400	2	0	1.097	0.993356		582065	681526	727826	536919	847892	735653	600860	708319	582065	620278	707616	167948	688400	332971	536916	674512
High	Pavir.2NG242400	PTHR11071//PTHR11071:SF252 - PEPTIDYL-PROLYL CIS-TRANS ISOMERASE // PEPTIDYL-PROLYL CIS-TRANS ISOMERASE CYP18-3-RELATED	18.6	7.34	42.785	884	8849.74	100.13	5	81	3	2	1.281	0.989394		2.56634e+06	3.32706e+06	2.22264e+06	2.02008e+06	2.01286e+06	2.44562e+06	2.80742e+06	4.44739e+06	2.56634e+06	3028063	2.16092e+06	1.77647e+06	1.63423e+06	2074756	2.50865e+06	4.23513e+06
High	Pavir.2NG243400	PTHR14194:SF71 - PRESTALK A DIFFERENTIATION PROTEIN A	58.2	9.39	98.428	2428	28201.5	271	7	236	7	0	1.163	0.994195		2.01814e+06	2.10777e+06	2.70792e+06	2.77887e+06	3.33177e+06	2.81019e+06	3.80334e+06	1.61514e+06	261491	1.91835e+06	2.63273e+06	2.44374e+06	1.98604e+06	2.38405e+06	3.39859e+06	802806
High	Pavir.2NG246500	K10579 - ubiquitin-conjugating enzyme E2 M (UBE2M, UBC12)	20.6	8.24	13.357	41	1491.46	8.12	4	26	2	2	1.161	0.999125	Acetyl [N-Term]	1.1889e+07	8.75375e+06	9.91683e+06	1.12373e+07	1.38501e+07	1.23162e+07	5.60787e+06	1.22405e+07	1.1889e+07	2.06841e+06	9.64147e+06	9.88211e+06	1.12448e+07	1.04485e+07	5.01108e+06	1.16563e+07
High	Pavir.2NG249600	PTHR11911//PTHR11911:SF93 - INOSINE-5-MONOPHOSPHATE DEHYDROGENASE RELATED // SUBFAMILY NOT NAMED	25.6	10.04	14.667	306	3446.2	35.83	3	41	3	0	1.199	0.998369		1.22904e+06	2.16834e+06	1.93446e+06	2.38508e+06	3.05265e+06	2.28541e+06	2.47562e+06	1.76713e+06	1.22904e+06	1.97348e+06	1.88075e+06	2.09744e+06	2.47843e+06	1.93885e+06	2.21216e+06	1.68279e+06
High	Pavir.2NG256300	KOG0131 - Splicing factor 3b, subunit 4	26.1	8.97	67.123	2178	27852.1	243.73	10	369	1	0	0.876	0.810515		2.28884e+06	1.89685e+06	1.65631e+06	1.29383e+06	2.08603e+06	2.16685e+06	1.91556e+06	2.17822e+06	2.28884e+06	1.72638e+06	1.61032e+06	1.13779e+06	1.69364e+06	1.83826e+06	1.7117e+06	2.07426e+06
High	Pavir.2NG256400	PTHR12231:SF111 - MATRIX-REMODELING-ASSOCIATED PROTEIN 8	26.1	9.11	28.657	179	2735.08	30.48	4	25	1	0	1.206	0.999125		2212373	2.73867e+06	1.83538e+06	2.46185e+06	1.91461e+06	2.6659e+06	1.88486e+06	2.18471e+06	2212373	2.49255e+06	1.78441e+06	2.16495e+06	1.55446e+06	2.26164e+06	1.68428e+06	2.08044e+06
High	Pavir.2NG257800	PTHR21495//PTHR21495:SF50 - NUCLEOPORIN-RELATED // SUBFAMILY NOT NAMED	17.7	6.71	16.876	452	3360.37	37.74	2	39	2	0	0.784	0.596207		1.21893e+06	875366	1.61114e+06	927206	1.40277e+06	1.61284e+06	1.06304e+06	1.17171e+06	1.21893e+06	796698	1.5664e+06	815387	1.1389e+06	1.36827e+06	949909	1.11579e+06
High	Pavir.2NG262206	PTHR22912//PTHR22912:SF162 - DISULFIDE OXIDOREDUCTASE // SUBFAMILY NOT NAMED	46.6	5.72	171.723	5114	59375.3	585.57	18	619	2	0	1.884	0.0613764		2.50799e+06	4.37534e+06	2.98602e+06	4.67959e+06	3.05839e+06	2.62792e+06	2.55362e+06	3.31934e+06	2.50799e+06	3.98214e+06	2173524	4.11524e+06	2.48309e+06	2.22941e+06	2.28186e+06	3.16091e+06
High	Pavir.2NG263200	K14314 - nuclear pore complex protein Nup210 (NUP210, GP210)	225.8	6.62	5.685	37	793.89	4.97	2	11	2	0	0.567	0.28816		6.53196e+06	1.49188e+07	8.81413e+06	1.22622e+07	2.33687e+07	1.25939e+07	1.74968e+07	2.19192e+07	2.79881e+06	1.35781e+07	8.5694e+06	1.07834e+07	1.1071e+07	1.06842e+07	1.56348e+07	2.0873e+07
High	Pavir.2NG264500	KOG0131 - Splicing factor 3b, subunit 4	32	4.89	69.827	3813	44156.7	409.92	7	542	1	0	0.87	0.659757		564489	527076	555183	554940	342635	316258	313199	268109	137692	479709	539768	488016	278184	268300	279868	255312
High	Pavir.2NG269300	K01322 - prolyl oligopeptidase [EC:3.4.21.26] (E3.4.21.26, PREP)	86.7	6.4	58.644	1181	11137.9	116.14	6	96	2	4	1.383	0.941713		1.06981e+07	8.43965e+06	9.13711e+06	9.08996e+06	6.99671e+06	8.98204e+06	7.00549e+06	1.12874e+07	1.06981e+07	7.68119e+06	8.8834e+06	7.99373e+06	5.68059e+06	7.61998e+06	6.25996e+06	1.07487e+07
High	Pavir.2NG272900	PTHR22573//PTHR22573:SF18 - PHOSPHOHEXOMUTASE FAMILY MEMBER // PHOSPHOGLUCOSAMINE MUTASE FAMILY PROTEIN	66.5	6.77	32.077	81	3303.38	28.35	6	47	6	0	1.419	0.900492		2.50442e+06	3.22279e+06	3.38859e+06	2.49105e+06	4.50647e+06	3.72311e+06	4.14567e+06	3.58964e+06	2.50442e+06	2.93316e+06	3.2945e+06	2.02973e+06	3.65878e+06	2.91158e+06	3.35075e+06	3.41831e+06
High	Pavir.2NG273800	PTHR19139:SF167 - AQUAPORIN PIP2-1-RELATED	36	7.28	38.548	3088	23118.6	161.62	4	198	2	0	1.15	0.998369		2.834e+06	3.3155e+06	2.74525e+06	2.85519e+06	3.99798e+06	3.10886e+06	4.74225e+06	4.07431e+06	2.834e+06	3.01754e+06	2.66903e+06	2.51086e+06	3.24594e+06	2.63743e+06	4.23758e+06	3.87986e+06
High	Pavir.2NG274400	PTHR12601//PTHR12601:SF17 - EUKARYOTIC TRANSLATION INITIATION FACTOR 3 SUBUNIT EIF-3 // TETRATRICOPEPTIDE REPEAT-CONTAINING PROTEIN	211.1	6.81	143.009	2781	30240	323.53	20	343	2	0	0.97	0.963052		2.28236e+06	9.05617e+06	5.97879e+06	7.29447e+06	8.75524e+06	6.58877e+06	1.14174e+07	2.4773e+06	2.28236e+06	8.2423e+06	5.81278e+06	6.41477e+06	7.10834e+06	5.58964e+06	1.02023e+07	2.35906e+06
High	Pavir.2NG276800	PTHR14499:SF11 - PROTEIN VM106R.1	49.3	6.43	5.293	0	345.01	3.62	2	5	2	0	1.325	0.995202		598312	799744	576077	679856	530794	720796	503264	766613	598312	727872	560081	597866	243012	611492	449706	730024
High	Pavir.2NG281700	K02693 - photosystem I subunit IV (psaE)	14.6	9.79	140.621	8463	97626.2	968.28	8	801	1	0	0.83	0.773949		359564	416177	413161	577431	611446	584876	516073	371445	359564	378776	401689	507794	496430	496184	461152	353717
High	Pavir.2NG286500	2.7.1.51 - L-fuculokinase	51.2	6.92	9.843	66	756.82	9.87	2	12	2	0	2.275	0.460364		193848610	1.36994e+08	1.3131e+08	1.38908e+08	1.12731e+08	1.16289e+08	1.01367e+08	1.51879e+08	193848610	124682958	1.27664e+08	122155704	91525699	98654965	9.05793e+07	144629729
High	Pavir.2NG291603	PTHR26312//PTHR26312:SF0 - FAMILY NOT NAMED // TETRATRICOPEPTIDE REPEAT PROTEIN 5	46.3	7.83	20.511	268	2761.06	24.01	4	34	4	0	0.01	1.72375e-16		248121	587383	386869	357002	764228	638095	1.12875e+06	935505	248121	534595	376127	313948	620473	230058	1.00862e+06	890855
High	Pavir.2NG296500	PTHR10283//PTHR10283:SF103 - SOLUTE CARRIER FAMILY 13 MEMBER // GENOMIC DNA, CHROMOSOME 3, P1 CLONE: MLD14-RELATED	60.4	5.68	11.421	733	4665.19	34.79	2	54	1	0	1.296	0.989394		1.81179e+06	1.20621e+06	895855	1.27404e+06					1.81179e+06	1.09781e+06	870980
High	Pavir.2NG297600	PTHR10566:SF50 - PROTEIN LACT-3	84.5	9.54	13.246	41	799.85	9.73	3	12	3	0	1.003	0.981307		787998	713787	932630	1.53319e+06	1.23384e+06	1.53374e+06	1.00006e+06	886281	787998	649640	906734	1.34829e+06	1.00175e+06	1.30116e+06	893635	843981
High	Pavir.2NG299003	PTHR12526//PTHR12526:SF346 - GLYCOSYLTRANSFERASE // SUBFAMILY NOT NAMED	66.6	6.38	27.796	561	5940.51	58.79	4	47	4	0	2.673	0.00715151		726851	752015	653739	525746	767819	622258	476925	889053	726851	684432		462342	623388	527897	426170	846620
High	Pavir.2NG306500	AT5G57000	14.6	5.91	9.346	54	706.77	9	2	9	2	0	1.025	0.989394		973091	1.2863e+06	767651	942444	2.45592e+06	2.36628e+06	2.71158e+06	2.6683e+06		1.17071e+06	746336	828787	1.99395e+06	1.26422e+06	1.0722e+06	2.54095e+06
High	Pavir.2NG309300	K03035 - 26S proteasome regulatory subunit N5 (PSMD12, RPN5)	50.5	7.68	49.823	780	13862.6	136.02	12	201	1	0	1.383	0.989394		176994	309844	516545	269620	273782	350051	312697	280921	176994	281998	502202	237105	222282	296968	279420	267513
High	Pavir.2NG316400	PTHR10438:SF247 - THIOREDOXIN-LIKE PROTEIN CDSP32, CHLOROPLASTIC	33	7.4	40.317	643	9651.32	114.22	6	138	3	3	1.108	0.998369		101301	277385	271362	362220	415657	383488	375650	262675	101301	252457	263827	318537	337470	325335	335673	250138
High	Pavir.2NG317000	K13126 - polyadenylate-binding protein (PABPC)	71.7	7.02	158.113	6691	65977.8	670.77	20	647	3	0	1.251	0.993695	Methyl [K310(100)]; Dimethyl [R528(100)]	7.53296e+06	9.46301e+06	6.48554e+06	7.70934e+06	8.8035e+06	7.59523e+06	8.32707e+06	8.55612e+06	7.53296e+06	8.61258e+06	5.92485e+06	6.77961e+06	7.14752e+06	6.00554e+06	7.44089e+06	8.14775e+06
High	Pavir.2NG318600	PTHR11695//PTHR11695:SF599 - ALCOHOL DEHYDROGENASE RELATED // SUBFAMILY NOT NAMED	23.1	8.46	52.669	1634	14276.4	150.01	4	123	1	0	1.402	0.957724	Acetyl [N-Term]	1.75981e+06	1.64837e+06	2.15989e+06	1.9113e+06	2.82531e+06	1.98272e+06	2.65319e+06	1.52954e+06	1.22413e+06	1.50023e+06	2.09991e+06	1.6808e+06	2293856	1.68205e+06	2.37083e+06	1.00263e+06
High	Pavir.2NG318800	PTHR26374//PTHR26374:SF200 - FAMILY NOT NAMED // ALPHA/BETA-HYDROLASES SUPERFAMILY PROTEIN	39.7	8.18	40.924	518	6721.73	67.37	4	60	4	0	0.796	0.549992		986056	1.01213e+06	878963	1.20096e+06	1.5733e+06	1.45877e+06	1.07474e+06	1.34568e+06	986056	921174	854558	1.05612e+06	1.27736e+06	1.23755e+06	960369	1.28145e+06
High	Pavir.2NG319300	K02915 - large subunit ribosomal protein L34e (RP-L34e, RPL34)	13.7	11.39	34.828	956	21153.1	162.18	4	275	1	0	0.968	0.922122		1.51652e+06	932735	1.53843e+06	1.0133e+06	1.30898e+06	1.06135e+06	779183	916378	1.51652e+06	848911	1.49572e+06	891098	1.06275e+06	900403	499447	872641
High	Pavir.2NG319900	K09579 - peptidyl-prolyl cis-trans isomerase NIMA-interacting 4 [EC:5.2.1.8] (PIN4)	15.1	9.35	30.759	453	7715.78	91.92	4	93	4	0	1.201	0.998369		5.8993e+06	8.15947e+06	8.28671e+06	1.18203e+07	7.87289e+06	8.053e+06	1.20038e+07	5.52972e+06	5.8993e+06	7.42619e+06	8.05662e+06	1.03948e+07	6.39196e+06	6.83182e+06	1.07263e+07	5.2658e+06
High	Pavir.2NG336072	PTHR21015:SF28 - MONOGALACTOSYLDIACYLGLYCEROL SYNTHASE 1, CHLOROPLASTIC	57.6	8.84	42.094	588	7615.82	76.67	8	112	8	0	1.052	0.989394		1.26591e+06	2.20354e+06	2.9518e+06	1.38075e+06	1.71619e+06	1.30849e+06	2.88065e+06	2.55595e+06	1.26591e+06	2.00551e+06	2.86984e+06	509673	1.39336e+06	1.11007e+06	2.57409e+06	2.43396e+06
High	Pavir.2NG336600	PF07082 - Protein of unknown function (DUF1350) (DUF1350)	43.1	7.11	17.247	71	2368.78	23.2	3	44	3	0	1.074	0.989394		6.09855e+06	5.52118e+06	4.96834e+06	5.12359e+06	6.31342e+06	5.00157e+06	5.74527e+06	5.44491e+06	5.0353e+06	5.025e+06	4.83039e+06	4.5057e+06	5.12583e+06	4.24312e+06	5.13385e+06	5.18504e+06
High	Pavir.2NG339000	PTHR10772//PTHR10772:SF11 - 10 KDA HEAT SHOCK PROTEIN // SUBFAMILY NOT NAMED	25.6	8.24	110.814	5181	60490.7	594.24	11	628	6	4	0.946	0.980914	Methyl [K87(100)]	1.11426e+06	1.09664e+06	1.25491e+06	1.36825e+06	1.29978e+06	1.08343e+06	1.23993e+06	1.45521e+06	1.11426e+06	998084	1.22007e+06	1.20324e+06	1.05529e+06	919136	1.10797e+06	1.38576e+06
High	Pavir.2NG339500	PTHR21649//PTHR21649:SF5 - CHLOROPHYLL A/B BINDING PROTEIN // SUBFAMILY NOT NAMED	29	6.68	39.534	754	9294.47	101.46	5	99	2	0	1.043	0.989394		3.71882e+07	3.49372e+07	3.81141e+07	3.74863e+07	3.86585e+07	3.21017e+07	3.26068e+07	3.82927e+07	3.71882e+07	3.17974e+07	3.70558e+07	3.29655e+07	3.13866e+07	2.72337e+07	29136734	3.64651e+07
High	Pavir.2NG340400	1.2.1.3//1.2.1.5 - Aldehyde dehydrogenase (NAD(+)) // Aldehyde dehydrogenase (NAD(P)(+))	64	8.03	55.719	995	11380.3	113.68	8	136	8	0	1.394	0.793995		3.34882e+06	2.47427e+06	2.79277e+06	2.53047e+06	2.57964e+06	2.60106e+06	2.95553e+06	3.92656e+06	3.34882e+06	2.25191e+06	2.71522e+06	2.05323e+06	2.0944e+06	2.20663e+06	2.49602e+06	3.73915e+06
High	Pavir.2NG350400	PTHR11751//PTHR11751:SF317 - SUBGROUP I AMINOTRANSFERASE RELATED // SUBFAMILY NOT NAMED	50.1	7.75	35.612	835	10137	112.33	7	116	7	0	1.221	0.989394		5.09549e+06	9.04313e+06	1.01167e+07	1.13285e+07	2.1052e+07	1.00571e+07	1.15857e+07	1.53361e+07	5.09549e+06	8.23044e+06	9.83578e+06	9.96228e+06	1.7092e+07	8.53204e+06	1.03528e+07	1.46042e+07
High	Pavir.2NG350800	PTHR18929:SF38 - PROTEIN DISULFIDE-ISOMERASE A6	47.1	5.71	24.726	370	7068.27	77.42	4	93	2	0	1.026	0.989394		3.19789e+06	4.3312e+06	4.26278e+06	3.5629e+06	6.98751e+06	4.18705e+06	5.40948e+06	3.4307e+06	2.42067e+06	3.94196e+06	4.14442e+06	3.13323e+06	5.67313e+06	3.55211e+06	4.8338e+06	3.26696e+06
High	Pavir.2NG353400	PTHR23024//PTHR23024:SF192 - MEMBER OF 'GDXG' FAMILY OF LIPOLYTIC ENZYMES // SUBFAMILY NOT NAMED	34.3	5.39	25.161	131	1262.6	13.99	4	12	3	1	0.01	1.72375e-16		355013	313549	270340	279665	311504	301146	306574	192041		285371	262834	245938	252908	255479	273948	182875
High	Pavir.2NG357600	PTHR23024//PTHR23024:SF151 - MEMBER OF 'GDXG' FAMILY OF LIPOLYTIC ENZYMES // SUBFAMILY NOT NAMED	39.6	6.14	49.905	2284	21526.2	208.17	3	143	1	0	1.016	0.989394		295917	328408	372073	95826.1						298894	361742	84269.7
High	Pavir.2NG361400	PTHR11469:SF9 - GLUCOSE-6-PHOSPHATE ISOMERASE 1, CHLOROPLASTIC	68.2	5.63	131.42	3419	41159.4	414.87	18	510	5	13	1.379	0.764165		3708240	3.48648e+06	3.26697e+06	4.12892e+06	3.45169e+06	3.65019e+06	3.65916e+06	4.08506e+06	3708240	3.17316e+06	3.17626e+06	3.63098e+06	2.80241e+06	3.09666e+06	3.26975e+06	3.89009e+06
High	Pavir.2NG362303	K02975 - small subunit ribosomal protein S25e (RP-S25e, RPS25)	12	10.59	45.17	2539	19046.5	203.93	4	194	1	3	1.02	0.994195		1.83776e+07	1.90819e+07	1.52346e+07	1.64199e+07	2.56001e+07	1.86008e+07	2.24494e+07	2.55562e+07	1.83776e+07	1.73671e+07	1.44311e+07	1.44397e+07	2.07846e+07	1.57801e+07	2.00603e+07	2.43364e+07
High	Pavir.2NG386200	PTHR31344//PTHR31344:SF4 - FAMILY NOT NAMED // NUCLEOLAR PROTEIN GAR2-LIKE PROTEIN	93	5.05	5.826	60	284.51	2.69	2	4	2	0	1.115	0.996919	Methyl [R10(100)]	1.78258e+07	2.39596e+07	2.503e+07	2.60962e+07	2.71062e+07	2.30148e+07	3.11974e+07	1.86857e+07	1.78258e+07	2.18064e+07	2.4335e+07	2.29491e+07	2.20074e+07	1.95248e+07	2.78774e+07	1.77938e+07
High	Pavir.2NG389000	PTHR19375//PTHR19375:SF202 - HEAT SHOCK PROTEIN 70KDA // SUBFAMILY NOT NAMED	72.4	5.78	77.746	2402	24898.9	230.88	11	270	1	0	100	1.72375e-16		345965	163908	133548	221735	167304	215433	209654	222002	345965	149178	129840	194994	135833	182765	187342	211407
High	Pavir.2NG393600	AT4G24090	33.6	5.31	6.796	40	1003.22	15.31	2	14	2	0	1.393	0.989394						535248	411925	470505	219166					434565		420433	208706
High	Pavir.2NG393800	PTHR11054//PTHR11054:SF3 - 6-PHOSPHOGLUCONOLACTONASE // SUBFAMILY NOT NAMED	34.5	6.57	70.955	2129	23670	252.5	8	291	1	0	0.01	1.72375e-16		290966	128510	139394	183503	214633	209013	231312	309300	290966	116961	135523	161373		177318	206696	294537
High	Pavir.2NG410700	K02912 - large subunit ribosomal protein L32e (RP-L32e, RPL32)	15.8	10.49	41.466	1161	17262.6	143.67	4	172	1	0	1.172	0.999125		202842	202512	274338	128956						184313	266720	113405
High	Pavir.2NG410800	K02912 - large subunit ribosomal protein L32e (RP-L32e, RPL32)	15.8	10.49	32.882	674	10340.8	117.51	3	111	0	1	1.002	0.970605		1.42993e+06	2.52785e+06	2.72515e+06	1.14416e+06	2.45001e+06	2.16127e+06	2.29546e+06	2.11169e+06	1.42993e+06	2.30068e+06	2.64948e+06	1.00618e+06	1.98915e+06	1.83353e+06	2.05117e+06	2.0109e+06
High	Pavir.2NG418700	2.4.2.9//2.7.1.48 - Uracil phosphoribosyltransferase / UMP pyrophosphorylase // Uridine kinase / Uridine monophosphokinase	59.8	7.28	8.855	39	398.76	3.08	2	6	2	0	2.042	0.699877		1.93315e+06	2.2971e+06	2.43365e+06	1.80523e+06	1.59456e+06	2.79546e+06	2.97376e+06	1.40301e+06	1.93315e+06	2.09066e+06	2.36607e+06	1.58752e+06	1.29462e+06	2.37155e+06	2.65729e+06	1.33605e+06
High	Pavir.2NG418900	K02732 - 20S proteasome subunit beta 6 (PSMB1)	24.3	7.3	74.655	3356	30994.8	319.89	9	337	6	3	1.282	0.915021		275027	289745	304997	337531	815226	534111	690075	463379		263706	296528	296825	661878	453117	616637	441263
High	Pavir.2NG423500	K02936 - large subunit ribosomal protein L7Ae (RP-L7Ae, RPL7A)	29.3	10.3	75.112	3668	54453.4	560.11	11	664	1	0	1.17	0.999125		1.49451e+07	2.01346e+07	2.04141e+07	1.97166e+07	2.94055e+07	2.44465e+07	2.66897e+07	1.79993e+07	1.49451e+07	1.83251e+07	1.98473e+07	1.73389e+07	2.38742e+07	2.07394e+07	2.38494e+07	1.71403e+07
High	Pavir.2NG432800	K02736 - 20S proteasome subunit beta 7 (PSMB4)	28.7	7.59	125.805	5127	44249.1	487.49	11	404	11	0	1.469	0.596207		1.19324e+06	1.75499e+06	1.83152e+06	2.16423e+06	2.12141e+06	2.07543e+06	2.72513e+06	1.14392e+06	1.19324e+06	1.59727e+06	1.78066e+06	1903226	1.72237e+06	1.7607e+06	2.43512e+06	1089324
High	Pavir.2NG433900	PTHR11935//PTHR11935:SF7 - BETA LACTAMASE DOMAIN // HYDROXYACYLGLUTATHIONE HYDROLASE 1, MITOCHONDRIAL-RELATED	37.1	8.1	8.812	0	1476.68	9.72	2	20	2	0	1.107	0.989448		1.00251e+07	1.38548e+07	1.46936e+07	1.29226e+07	2.3854e+07	1.88265e+07	2.05122e+07	1.25824e+07	1.00251e+07	1.26097e+07	1.42856e+07	1.13642e+07	1.9367e+07	1.59716e+07	1.83293e+07	1.19818e+07
High	Pavir.2NG444000	K01641 - hydroxymethylglutaryl-CoA synthase (E2.3.3.10)	52.7	6.47	42.298	317	5819.45	50.3	7	75	6	0	1.379	0.925302		420541	300714	316264	316333	387843	315889	234426	521130	420541	273689	307483	278184	314888	267987	209478	496258
High	Pavir.2NG445400	PTHR22936//PTHR22936:SF34 - RHOMBOID-RELATED // SUBFAMILY NOT NAMED	35.4	8.59	4.999	96	1662.53	21.21	2	33	2	0	1.072	0.989394		2.10111e+06	3.48393e+06	4.59931e+06	3.40342e+06	5.2184e+06	4.32344e+06	5.39898e+06	3.2922e+06	1.514e+06	3.17083e+06	4.4716e+06	2.99298e+06	4.23679e+06	3.66782e+06	4824414	2.7498e+06
High	Pavir.2NG447500	AT2G21385	36.6	7.81	17.426	214	4292.88	38.11	5	70	5	0	0.997	0.970915		2.30464e+06	2.82628e+06	2.31751e+06	3.36245e+06	2.7795e+06	3.059e+06	2.70679e+06	1.37063e+06	156122	2.57228e+06	2.25316e+06	2.95694e+06	2.25666e+06	2.59513e+06	2.41873e+06	1.30521e+06
High	Pavir.2NG449000	PTHR10992:SF754 - DNA PHOTOLYASE	78.6	7.5	61.671	955	10787.5	109.1	8	128	3	0	0.536	0.112212		3.7918e+06	2.77049e+06	2.11919e+06	2.45043e+06	1.8683e+06	3.1309e+06	4.00246e+06	2.15359e+06	3.7918e+06	2.52151e+06	2.06034e+06	2.15491e+06	1304561	2.65612e+06	3.57651e+06	2.0508e+06
High	Pavir.2NG449600	KOG2201//KOG4584 - Pantothenate kinase PanK and related proteins // Uncharacterized conserved protein	101.2	5.94	31.738	692	5754.48	60.32	6	62	6	0	1.217	0.997422		1.28291e+06	929686	865697	946461	602227	535560	370521	471620	1.28291e+06	846136	345218	832320		454346	331090	449110
High	Pavir.2NG450900	PTHR21139//PTHR21139:SF7 - TRIOSEPHOSPHATE ISOMERASE // TRIOSEPHOSPHATE ISOMERASE, CHLOROPLASTIC	40.7	8.94	207.907	14574	142037	1396.28	19	1362	7	11	0.938	0.970605		1.82165e+06	2.22356e+06	2.3513e+06	2.30505e+06	3.49286e+06	2.45656e+06	3.08766e+06	2.20825e+06	1.82165e+06	2.02373e+06	2.28601e+06	1.60188e+06	2.83583e+06	2.08404e+06	2.75906e+06	2.10286e+06
High	Pavir.2NG451403	3.1.4.11//4.6.1.13 - Phosphoinositide phospholipase C / Triphosphoinositide phosphodiesterase // Phosphatidylinositol diacylglycerol-lyase / Phosphatidylinositol phospholipase C	37.6	7.18	70.596	574	15504.8	170.79	9	197	9	0	0.978	0.957363		5.02963e+08	4.33724e+08	4.44144e+08	3.87502e+08	3.46956e+08	4.23677e+08	3.99702e+08	4.80103e+08	5.02963e+08	3.94746e+08	4.31812e+08	3.4077e+08	2.81692e+08	3.59429e+08	3.57166e+08	4.4514e+08
High	Pavir.2NG452300	PTHR11240//PTHR11240:SF24 - RIBONUCLEASE T2 // SUBFAMILY NOT NAMED	28.2	7.77	187.258	12090	117032	1146.26	15	1123	11	4	1.623	0.322487		9.11742e+06	1.16205e+07	9.2681e+06	1.48088e+07	1.59598e+07	9.4977e+06	1.08495e+07	6.95577e+06	6.50029e+06	1.05762e+07	9.01076e+06	1.30229e+07	1.29577e+07	7.19941e+06	9.69492e+06	6.62378e+06
High	Pavir.2NG452303	PTHR11240//PTHR11240:SF23 - RIBONUCLEASE T2 // SUBFAMILY NOT NAMED	27.4	7.74	88.798	4530	62223.7	542.35	8	810	5	0	1.856	0.0951127		1.39364e+08	4.02616e+08	5.28349e+08	5.26208e+08	7.5572e+08	7.37656e+08	7.69431e+08	7.38719e+08	1.39364e+08	3.66434e+08	5.13679e+08	4.62749e+08	6.13565e+08	6.25796e+08	6.87547e+08	7.03461e+08
High	Pavir.2NG452500	K02731 - 20S proteasome subunit alpha 4 (PSMA7)	27.2	7.93	75.851	1934	20888.4	193.83	9	201	1	8	1.426	0.707116		1.42179e+07	8.51885e+07	5.54442e+07	5.8341e+07	1.67372e+08	1.34814e+08	8.26777e+07	6.23936e+07	1.42179e+07	7.75327e+07	5.39047e+07	5.13052e+07	1.35889e+08	1.14371e+08	73878999	5.94157e+07
High	Pavir.2NG453400	4.2.3.4 - 3-dehydroquinate synthase / Dehydroquinate synthase	47.1	7.11	42.326	1016	14151.8	142.15	9	186	1	0	1.399	0.989394		1.14315e+07	1.40234e+07	1.58495e+07	1.27758e+07	2.17652e+07	1.89495e+07	1.92345e+07	1.48423e+07	1.14315e+07	1.27631e+07	1.54094e+07	1.12351e+07	1.7671e+07	1.6076e+07	1.71875e+07	1.36236e+07
High	Pavir.2NG455100	AT5G66090	20.9	6.29	28.64	370	7688.14	100.89	4	95	4	0	1.338	0.921666		184978	272928	322772	213925	322316	418692	241347	354773	184978	248401	313810	188126	261687	355201	215662	337840
High	Pavir.2NG455200	K03033 - 26S proteasome regulatory subunit N3 (PSMD3, RPN3)	58	8.44	67.482	1134	19862.9	181.65	12	249	1	0	1.273	0.998369		4.95987e+06	5.66641e+06	6.33664e+06	5.06185e+06	7.9605e+06	6.73605e+06	7.61306e+06	6.7468e+06	4.95987e+06	5.15717e+06	6.16069e+06	4.4514e+06	6.46309e+06	5.71458e+06	6.80287e+06	6.42479e+06
High	Pavir.2NG462109	K08912 - light-harvesting complex II chlorophyll a/b binding protein 1 (LHCB1)	27.8	5.26	115.539	9009	120983	1123.92	9	1243	5	2	0.916	0.946894	Acetyl [K36(100)]	569920	905497	448235	831818	891584	1.37275e+06	861642	468518	569920	824121	435790	731502	723873	1.16459e+06	769945	446157
High	Pavir.2NG474700	PTHR33222//PTHR33222:SF9 - FAMILY NOT NAMED // PROTEIN CURVATURE THYLAKOID 1B, CHLOROPLASTIC	15.3	8.81	34.991	1337	18705.6	162.91	4	216	1	3	0.767	0.409955		2.64135e+08	2.1828e+08	2.4865e+08	2.1998e+08	1.58842e+08	2.14385e+08	2.14004e+08	2.38399e+08	2.64135e+08	1.98663e+08	2.41746e+08	1.93451e+08	1.28963e+08	1.81875e+08	1.9123e+08	222357831
High	Pavir.2NG489500	PTHR23426//PTHR23426:SF27 - FERREDOXIN/ADRENODOXIN // SUBFAMILY NOT NAMED	20.7	8.18	65.523	1841	18404.2	195.26	5	242	5	0	0.869	0.877147		22842829	1.79268e+07	1.95716e+07	1.84455e+07	1.20411e+07	1.78475e+07	1.40531e+07	1.50997e+07	22842829	1.63157e+07	1.90281e+07	1.6221e+07	9776120	1.5141e+07	1.25576e+07	1.43791e+07
High	Pavir.2NG490600	K12180 - COP9 signalosome complex subunit 7 (COPS7, CSN7)	29.4	5.33	26.497	445	4631.38	49.38	4	65	4	0	1.052	0.989394		4.22857e+07	3.32579e+07	2.73167e+07	2.89589e+07	2.2626e+07	2.85946e+07	2.54295e+07	3.22041e+07	4.22857e+07	3.0269e+07	2.65582e+07	2.54666e+07	1.83699e+07	2.42584e+07	2.27232e+07	3.06671e+07
High	Pavir.2NG491003	PTHR11349//PTHR11349:SF66 - NUCLEOSIDE DIPHOSPHATE KINASE // SUBFAMILY NOT NAMED	16.8	7.5	73.972	2058	30353.8	274.71	8	371	4	5	1.281	0.922765	Acetyl [N-Term]	1.35516e+06	2.3138e+06	2.44337e+06	2.32877e+06	2.77813e+06	2.39086e+06	2.4961e+06	1.77196e+06	1.35516e+06	2.10587e+06	2.37552e+06	2.04792e+06	2.25555e+06	2.0283e+06	2.23046e+06	1.68739e+06
High	Pavir.2NG491318	K02957 - small subunit ribosomal protein S15Ae (RP-S15Ae, RPS15A)	17.4	10.04	52.187	2589	27155.2	264.2	6	298	6	0	1.277	0.924256		4.67795e+07	3.79473e+07	3.48844e+07	3.57429e+07	5.39477e+07	2.80404e+07	4.91393e+07	4.53185e+07	4.67795e+07	3.43305e+07	3.37374e+07	3.14323e+07	4.37999e+07	2.35713e+07	4.39099e+07	4.31555e+07
High	Pavir.2NG493300	PTHR11895//PTHR11895:SF68 - AMIDASE // SUBFAMILY NOT NAMED	53.3	9.07	27.706	183	3046.6	34.73	5	36	5	0	1.172	0.99693		3.11724e+07	4.47295e+07	4.53889e+07	5.33095e+07	5.99527e+07	5.52462e+07	6.15664e+07	3.56353e+07	3.11724e+07	4.07097e+07	4.41286e+07	4.68805e+07	48675347	4.68685e+07	5.50144e+07	3.39345e+07
High	Pavir.2NG496100	KOG1011//KOG1030//KOG1328 - Neurotransmitter release regulator, UNC-13 // Predicted Ca2+-dependent phospholipid-binding protein // Synaptic vesicle protein BAIAP3, involved in vesicle priming/regulation	108.2	8.76	32.337	556	7945.21	89.89	6	99	1	0	1.344	0.993356		1.78638e+06	4.0126e+06	5.24036e+06	5.81189e+06	5.39752e+06	5.35181e+06	7.27753e+06	3.03677e+06	1.78638e+06	3.65199e+06	5.09485e+06	5.11099e+06	4.38222e+06	4.54025e+06	6.50305e+06	2.6324e+06
High	Pavir.2NG497100	3.5.1.6 - Beta-ureidopropionase	45.6	6.15	23.023	303	2634.72	29.64	3	27	1	1	1.512	0.981307		367840	377859	350355	520543	364731	477264	552327	525719	367840	343901	340627	457767	296123	404891		500627
High	Pavir.2NG497200	PTHR22594:SF6 - ASPARAGINE--TRNA LIGASE, MITOCHONDRIAL	62.6	6.57	24.093	249	3659.64	44.56	5	45	5	0	0.83	0.66572		397500	362874	376199	320404	959860	319322	462800	674786	397500	330263		281764	779306	270899	413548	642580
High	Pavir.2NG499600	PTHR23406//PTHR23406:SF2//PTHR23406:SF32 - MALIC ENZYME-RELATED // NAD-DEPENDENT MALIC ENZYME 1, MITOCHONDRIAL // NAD-DEPENDENT MALIC ENZYME 2, MITOCHONDRIAL	69.3	6.44	178.59	5384	63352.5	654.56	21	652	21	0	1.236	0.963052		3.70122e+06	2.40323e+06	2.12997e+06	2.94821e+06	2.16928e+06	2.24423e+06	2.74424e+06	2.17487e+06	3.70122e+06	2.18725e+06	2.07083e+06	2.59266e+06	1.4278e+06	1.66035e+06	2.45219e+06	2.07107e+06
High	Pavir.2NG500000	K02134 - F-type H+-transporting ATPase subunit delta (ATPeF1D, ATP5D, ATP16)	21.2	6.39	31.682	258	6653.66	59.01	4	77	1	0	1.562	0.941545		2.61823e+07	2.76771e+07	2.75407e+07	2.47492e+07	3.84903e+07	2.81399e+07	3.0893e+07	3.56609e+07	2.5659e+07	2.51898e+07	2.6776e+07	2.10351e+07	3.12501e+07	2.20945e+07	2.76053e+07	3.39589e+07
High	Pavir.2NG502300	PTHR11926//PTHR11926:SF344 - GLUCOSYL/GLUCURONOSYL TRANSFERASES // SUBFAMILY NOT NAMED	52	5.57	12.09	366	6650.74	40.65	3	117	1	0	100	1.72375e-16		446938	452849	632651	1.03874e+06	871707	801392	885066	460374	446938	412152	615085	913467	707735	679867	790876	438401
High	Pavir.2NG502800	PTHR11926//PTHR11926:SF274 - GLUCOSYL/GLUCURONOSYL TRANSFERASES // SUBFAMILY NOT NAMED	51.6	6.54	56.676	1727	17940	161.53	8	213	6	1	1.364	0.925843						1.39717e+06	644550	687375	1.11203e+06					1.13435e+06	546808	614224	1.05895e+06
High	Pavir.2NG504700	PTHR13832:SF333 - PROTEIN PHOSPHATASE 2C 39-RELATED	31.8	6.47	32.841	339	6511.05	67.68	5	77	1	0	1.312	0.994195		2.97817e+06	3.63441e+06	3.72349e+06	3.46982e+06	6.64684e+06	4.28805e+06	4.53276e+06	5.17904e+06	2.97817e+06	3.30779e+06	3.6201e+06	3.05137e+06	5.39654e+06	3.6378e+06	4.05038e+06	4.93185e+06
High	Pavir.2NG510900	K02115 - F-type H+-transporting ATPase subunit gamma (ATPF1G, atpG)	40	7.96	170.424	12216	128227	1253.73	18	1349	2	17	0.816	0.738583		519073	569133	1.08511e+06	352514	763440	627076	982550	666443	519073	517986	1.05498e+06	310002	619833	531985	877986	634635
High	Pavir.2NG514800	PTHR24151//PTHR24151:SF1 - FAMILY NOT NAMED // ANKYRIN REPEAT DOMAIN-CONTAINING PROTEIN 50	19.7	5.73	13.332	589	10648.1	87.65	3	159	1	0	0.817	0.74959		5.49452e+08	3.8151e+08	3.77319e+08	3.94531e+08	2.63969e+08	3.371e+08	2.97434e+08	3.69696e+08	5.49452e+08	3.42157e+08	3.66842e+08	3.46951e+08	2.14315e+08	2.85981e+08	2.65781e+08	3.48186e+08
High	Pavir.2NG520000	PTHR31756:SF3 - PYRUVATE, PHOSPHATE DIKINASE REGULATORY PROTEIN 1, CHLOROPLASTIC-RELATED	46.7	8.63	151.054	3042	41677.9	471.69	14	416	8	5	1.028	0.996919		1.24715e+06	975611	894406	982439	856826	746422	551187	1.30126e+06	1.24715e+06	887934	869571	863959	695653	633233	492529	1.23916e+06
High	Pavir.2NG523500	K01177 - beta-amylase (E3.2.1.2)	55.4	5.19	330.099	13144	137699	1372	26	1197	4	21	0.604	0.0724555		3.13373e+07	2.10545e+07	2.74034e+07	2.53366e+07	2.29715e+07	3.1927e+07	1.94936e+07	3.71364e+07	3.13373e+07	1.91623e+07	2.66425e+07	2.2281e+07	1.86504e+07	2.70855e+07	1.74191e+07	3.5364e+07
High	Pavir.2NG523800	PTHR33399:SF3 - OXYGEN-EVOLVING ENHANCER PROTEIN 3-1, CHLOROPLASTIC-RELATED	23	9.77	171.236	13694	165589	1573.45	12	1755	4	0	0.905	0.933145		1.04267e+08	2.1154e+08	5.51646e+07	3.38532e+08	2.14583e+08	9.45353e+07	8.51421e+07	3.81021e+07	1.04267e+08	1.92529e+08	4.11757e+07	2.97706e+08	1.74219e+08	7.82616e+07	7.60811e+07	3.05686e+07
High	Pavir.2NG524000	K11251 - histone H2A (H2A)	13.9	10.23	11.038	151	12034.9	93.01	3	188	1	0	1.097	0.996919		1.71885e+08	1.20356e+08	1.50255e+08	1.21566e+08	1.00472e+08	1.19842e+08	1.24951e+08	1.3999e+08	1.61473e+08	1.0954e+08	1.38728e+08	1.06906e+08	7.4498e+07	1.01669e+08	1.11654e+08	1.33309e+08
High	Pavir.2NG525509	K01823 - isopentenyl-diphosphate delta-isomerase (idi, IDI)	27.2	5.02	117.351	4587	44769.5	384.89	15	479	1	0	0.663	0.185145	Acetyl [N-Term]	3.18096e+06	2.41361e+06	5.01181e+06	1.10921e+06	5.20333e+06	2.88147e+06	3.10796e+06	2.97172e+06	3.18096e+06	2.1967e+06	4872646	975441	4.22456e+06	2444515	2.77721e+06	2.82988e+06
High	Pavir.2NG529000	K03260 - translation initiation factor 4G (EIF4G)	193.8	7.3	20.535	98	3211.48	32.8	4	42	2	0	1.595	0.94771		1.1748e+06	2.8112e+06	2.178e+06	3.05762e+06	1.2243e+06	1.28992e+06	2.68207e+06	2.08706e+06	1.1748e+06	2558558	2.11752e+06	2.68887e+06	994005	1.09431e+06	2.39664e+06	1.98745e+06
High	Pavir.2NG531500	K08915 - light-harvesting complex II chlorophyll a/b binding protein 4 (LHCB4)	31.2	5.5	92.449	6514	74440.5	700.83	10	814	6	4	0.973	0.989394		345936	522743	719358	540695	763809	941945	1.17619e+06	651145	345936	475764	699384	475489	620133	537475	1.05102e+06	620067
High	Pavir.2NG531600	PTHR34793:SF1 - PROTEIN THYLAKOID FORMATION 1, CHLOROPLASTIC	32.1	8.79	97.555	3284	48043.7	432.2	10	578	2	0	1.913	0.766967		1.64773e+08	1.69543e+08	1.56482e+08	1.43058e+08	1.57338e+08	1.5157e+08	1.55025e+08	1.94322e+08	1.64773e+08	1.54307e+08	1.52137e+08	1.25805e+08	1.27742e+08	1.28585e+08	1.38527e+08	1.85048e+08
High	Pavir.2NG534309	PTHR23180//PTHR23180:SF160 - CENTAURIN/ARF // PROTEIN W09D10.1	50.5	8.82	15.23	49	708.98	5.55	3	9	3	0	1.283	0.996919		695476	320348	337044	138110	1.26373e+06	519181	651708	606217	695476	291558		121454	1.02602e+06	440451		577284
High	Pavir.2NG534800	K13462 - guanine nucleotide-exchange factor (MIN7)	189.8	5.76	70.251	835	14361.3	131.67	13	192	13	0	1.197	0.989394		394105	673146	798936	594763	1.02445e+06	741250	889276	531785	394105	612651	776753	523036	831745	512913	794638	506404
High	Pavir.2NG535700	PTHR11071//PTHR11071:SF174 - PEPTIDYL-PROLYL CIS-TRANS ISOMERASE // PEPTIDYL-PROLYL CIS-TRANS ISOMERASE CYP37, CHLOROPLASTIC	50.5	5.97	35.323	456	7680.14	73.59	6	96	2	4	1.005	0.981307		4.76322e+06	6.74263e+06	6.36682e+06	6.31928e+06	8.33373e+06	7.10482e+06	8.11694e+06	6.44104e+06	3.78625e+06	6.13668e+06	6.19004e+06	5.55719e+06	6.76611e+06	6.02742e+06	7.25313e+06	5.35281e+06
High	Pavir.2NG537500	K02836 - peptide chain release factor 2 (prfB)	49.7	5.94	13.19	66	1087.61	12.08	2	16	2	0	1.185	0.998369		6.22412e+06	6.02083e+06	6.68937e+06	6.27358e+06	6.09627e+06	6.16725e+06	7.24969e+06	6.3911e+06	5.8841e+06	5.47975e+06	6.50363e+06	5.517e+06	4.5021e+06	5.23203e+06	6.47817e+06	6.08607e+06
High	Pavir.2NG538400	K06700 - proteasome inhibitor subunit 1 (PI31) (PSMF1)	31.8	5.08	18.228	259	2971.92	4.42	3	26	2	0	0.909	0.909878	Acetyl [N-Term]	331664	291441	242571	293944	324459	370472	324855	386426	331664	265250	235835	258495	263427	314293	290284	367983
High	Pavir.2NG541200	PF00582 - Universal stress protein family (Usp)	27.9	4.97	45.535	1084	13656.5	138.24	5	120	1	4	1.006	0.980914		806664	702868	724881	846069	766011	630403	917615	611871	806664	639702	577937	744035	621921	534807	819962	500771
High	Pavir.2NG547800	PTHR28039//PTHR28039:SF7 - FAMILY NOT NAMED // FATTY-ACID-BINDING PROTEIN 1	31.4	9.44	15.599	234	1480.29	14.62	2	15	1	0	100	1.72375e-16		4.63122e+06	6.22776e+06	6.26899e+06	6.49692e+06	8.7355e+06	6.58871e+06	5.99806e+06	5.02151e+06	4.63122e+06	5.66808e+06	6.09493e+06	5.7134e+06	7.09231e+06	5.58959e+06	5.35974e+06	4.78185e+06
High	Pavir.2NG552800	PTHR10527//PTHR10527:SF29 - IMPORTIN BETA // SUBFAMILY NOT NAMED	123.5	4.94	140.518	3280	35758.2	375.87	15	373	3	12	1.275	0.94521						250160	210615	244884	272945					203104	178677	218823
High	Pavir.2NG555700	PTHR21649//PTHR21649:SF13 - CHLOROPHYLL A/B BINDING PROTEIN // LHCA2 PROTEIN	28.1	5.95	34.671	1018	12420.2	139.83	2	123	2	0	0.512	0.00163911		8.52766e+06	1.32961e+07	1.27754e+07	1.49991e+07	1.93154e+07	1.42924e+07	1.9458e+07	1.20075e+07	6.62837e+06	1.21012e+07	1.24207e+07	1.26921e+07	1.56821e+07	1.18849e+07	1.73872e+07	1.14344e+07
High	Pavir.2NG555800	K01899 - succinyl-CoA synthetase alpha subunit (LSC1)	34.3	8.22	76.706	3135	38348.6	389.03	8	374	1	0	1.372	0.973257		2.12901e+07	8.99391e+06	2.61624e+07	1.45654e+07	7.40237e+06	9.76246e+06	8.33597e+06	9.8647e+06	2.12901e+07	8.18564e+06	2.5436e+07	1.28088e+07	6.00995e+06	8.28205e+06	7.44884e+06	9.39388e+06
High	Pavir.2NG567420	K10685 - ubiquitin-like 1-activating enzyme E1 B (UBLE1B, SAE2, UBA2)	136.3	5.86	39.31	511	7593.23	67.07	7	108	1	5	0.859	0.782698		1311546	1.96715e+06	1.69454e+06	1.77876e+06	2.55088e+06	2.33682e+06	2.42769e+06	2.22587e+06	1311546	1790365	1.64749e+06	1.56425e+06	2.07105e+06	1982457	2.16933e+06	2.11963e+06
High	Pavir.2NG569000	K03265 - peptide chain release factor subunit 1 (ETF1, ERF1)	53.8	5.69	40.266	1223	14595.5	141.62	9	195	1	0	1.043	0.989394		4.44878e+06	4.49011e+06	3.58576e+06	4.26723e+06	3.57831e+06	3.63165e+06	3.86022e+06	4.11965e+06	4.44878e+06	4.08659e+06	3.4862e+06	3.75261e+06	2.90521e+06	3.08094e+06	3.44941e+06	3.92303e+06
High	Pavir.2NG570640	PF02136//PF14259 - Nuclear transport factor 2 (NTF2) domain (NTF2) // RNA recognition motif (a.k.a. RRM, RBD, or RNP domain) (RRM_6)	48.9	5.21	75.8	962	11320.2	110.78	9	96	2	5	1.057	0.989394	Acetyl [N-Term]	539239	894448	1.00282e+06	798697	999489	777022	1.08494e+06	647448	539239	814065	974976	702376	811481	659193	969478	616547
High	Pavir.2NG573000	PTHR34362//PTHR34362:SF1 - FAMILY NOT NAMED // WPP DOMAIN-CONTAINING PROTEIN 1-RELATED	16.3	4.41	11.474	361	4037.07	45.75	2	42	2	0	1.302	0.989394		2.74413e+06	4.86211e+06	6.40906e+06	5.11583e+06	4.50989e+06	6.15844e+06	7.33709e+06	3.95343e+06	2.30289e+06	4.42516e+06	6.23111e+06	4.49888e+06	3.66155e+06	5.22455e+06	6.55626e+06	3.76474e+06
High	Pavir.2NG574700	K03263 - translation initiation factor 5A (EIF5A)	17.4	5.99	118.557	5034	61500.9	426.13	8	486	1	0	1.156	0.998369	Acetyl [N-Term]; Acetyl [K50(100)]	768770	1.20882e+06	1.22521e+06	1.12491e+06	1.80719e+06	1.42983e+06	1.61106e+06	1.07743e+06	768770	1.10018e+06	1.19119e+06	989249	1.46725e+06	1.21301e+06	1.43961e+06	1026002
High	Pavir.2NG583100	PF11210 - Protein of unknown function (DUF2996) (DUF2996)	23.4	6.07	85.647	3624	28552.5	305.41	7	258	2	5	0.799	0.498699		2.15306e+06	2.17714e+06	2.63295e+06	1.35369e+06	2.50212e+06	2.50396e+06	2.1056e+06	2.65155e+06	2.15306e+06	1.98148e+06	2.55984e+06	1.19044e+06	2.03146e+06	2124253	1881515	2.52499e+06
High	Pavir.2NG583600	PTHR11760//PTHR11760:SF20//PTHR11760:SF22 - 30S/40S RIBOSOMAL PROTEIN S3 // 40S RIBOSOMAL PROTEIN S3-1-RELATED // SUBFAMILY NOT NAMED	25.8	9.66	53.865	2740	37114.8	288.82	12	573	3	0	0.758	0.462528	Acetyl [N-Term]	2.81778e+07	1.67376e+07	1.5514e+07	1.40226e+07	1.10127e+07	1.35387e+07	1.223e+07	1.76359e+07	2.81778e+07	1.52334e+07	1.50832e+07	1.23315e+07	8.94113e+06	1.14856e+07	1.09285e+07	1.67942e+07
High	Pavir.2NG585500	K02900 - large subunit ribosomal protein L27Ae (RP-L27Ae, RPL27A)	16	10.9	43.91	517	11184.4	102.87	5	131	2	0	0.01	1.72375e-16	Dimethyl [K94(100)]	1.68565e+06	2.55091e+06	1.87622e+06	2.2827e+06	1.5106e+06	1.88156e+06	1.62923e+06	1.00622e+06	1.68565e+06	2.32167e+06	1.82413e+06	1.57363e+06	1.22645e+06	1.59623e+06	1.45584e+06	958199
High	Pavir.2NG586100	PTHR10426//PTHR10426:SF35 - STRICTOSIDINE SYNTHASE-RELATED // SUBFAMILY NOT NAMED	39.5	5.55	34.293	264	2171.29	21.08	5	27	5	0	4.729	5.26765e-05		3147279	3.43694e+06	4.16339e+06	4.33545e+06					3147279	3.12806e+06	4.04779e+06	3.8126e+06
High	Pavir.2NG586400	K03232 - elongation factor 1-beta (EEF1B)	32.5	4.86	130.145	5451	67597.5	539.28	13	639	4	9	1.054	0.998369	Acetyl [N-Term]	207640	329571	387724	370056	2.77018e+06	984443	497937	2.9874e+06	207640	299953	376958		2.2491e+06	835159	444946	2.84481e+06
High	Pavir.2NG587500	PTHR10578//PTHR10578:SF67 - S -2-HYDROXY-ACID OXIDASE-RELATED // PEROXISOMAL (S)-2-HYDROXY-ACID OXIDASE GLO3-RELATED	43.6	9.63	25.024	181	3319.33	38.52	5	43	1	0	1.044	0.989394	Acetyl [N-Term]	8.39011e+07	1.23334e+08	1.37938e+08	1.28298e+08	1.46703e+08	1.31235e+08	1.33855e+08	8.77102e+07	8.39011e+07	1.1225e+08	1.34108e+08	1.12825e+08	1.19107e+08	1.11335e+08	1.1961e+08	8.35239e+07
High	Pavir.2NG591200	PTHR11751//PTHR11751:SF369 - SUBGROUP I AMINOTRANSFERASE RELATED // SUBFAMILY NOT NAMED	58.7	6.35	88.256	1817	27761.5	203.18	15	414	4	5	1	0.980334		336387	453698	350896	214517	486214	353895	363737	329578		412925	341153	188647	394755	300229	325028
High	Pavir.2NG593900	PF02893 - GRAM domain (GRAM)	26.3	7.53	38.895	704	9477.77	92.23	3	101	3	0	1.719	0.560761	Acetyl [N-Term]; Acetyl [K4(100)]	4.58232e+06	3.80233e+06	4.56611e+06	5.40749e+06	4.84909e+06	4.31192e+06	3.23732e+06	4.89158e+06	4.38982e+06	3.0752e+06	4.43932e+06	4.75536e+06	3.93695e+06	3.65805e+06	2.30452e+06	4.65811e+06
High	Pavir.2NG594100	K02267 - cytochrome c oxidase subunit 6b (COX6B)	19.5	4.32	22.367	530	6154.61	56.45	4	78	1	3	1.257	0.95839		1.83485e+06	1.72984e+06	2.78711e+06	2.19216e+06	3.99071e+06	3.80252e+06	3.12654e+06	2.31837e+06	1308487	1.57438e+06	2.70972e+06	1.92779e+06	3240041	3.2259e+06	921127	2.20772e+06
High	Pavir.2NG594600	K01626 - 3-deoxy-7-phosphoheptulonate synthase (E2.5.1.54, aroF, aroG, aroH)	59	8.24	99.695	2130	26052.6	286.65	13	274	4	8	1.164	0.995202		9.47856e+06	1.09344e+07	1.25011e+07	1.25691e+07	1.6061e+07	1.32322e+07	1.50485e+07	1.43511e+07	9.47856e+06	9.95174e+06	1.21539e+07	1.10533e+07	1.30399e+07	1.12257e+07	1.3447e+07	1.36662e+07
High	Pavir.2NG598300	PTHR24078//PTHR24078:SF231 - DNAJ HOMOLOG SUBFAMILY C MEMBER // CHAPERONE PROTEIN DNAJ	44.2	9.1	12.795	80	1632.72	18.78	2	18	2	0	0.01	1.72375e-16		3.8861e+06	1.03765e+07	9.57834e+06	9.9021e+06	1.39371e+07	1.11395e+07	1.15423e+07	5.12446e+06	3.56511e+06	9.44398e+06	9.31239e+06	8.70793e+06	1.13155e+07	9.45025e+06	1.0314e+07	3.64151e+06
High	Pavir.2NG598800	PTHR32438//PTHR32438:SF5 - FAMILY NOT NAMED // 4-ALPHA-GLUCANOTRANSFERASE DPE1, CHLOROPLASTIC/AMYLOPLASTIC	64.5	5.69	20.923	196	2809.81	23.71	4	38	4	0	1.397	0.988235		795206	646126	517471	594199					795206	588060	503103	522540
High	Pavir.2NG600600	PTHR11540//PTHR11540:SF25 - MALATE AND LACTATE DEHYDROGENASE // SUBFAMILY NOT NAMED	40.6	6.95	42.35	1385	12875.7	145.68	7	138	6	1	1.063	0.989394		659145	1.03131e+06	733099	890584	1.52398e+06	1.24253e+06	745223	1.02579e+06	659145	938629	310512	783181	1.23731e+06	1.05411e+06	665915	976831
High	Pavir.2NG608100	K12867 - pre-mRNA-splicing factor SYF1 (SYF1, XAB2)	112.3	6.71	4.996	27	465.36	2.76	2	9	2	0	1.299	0.99693		5.38692e+06	5.79193e+06	5.40039e+06	6.16672e+06	5.73248e+06	6.07968e+06	5.81791e+06	6.40212e+06	5.38692e+06	5.27142e+06	3586190	5.42303e+06	4.65417e+06	5.15775e+06	4.29202e+06	6.09656e+06
High	Pavir.2NG612001	PTHR31356:SF10 - L-ASCORBATE PEROXIDASE 2, CYTOSOLIC	27.2	5.49	172.215	12480	115646	1142.66	12	1183	10	0	1.206	0.988235		275179	535491	470301	429154	817385	522373	652292	416516	275179	487367	180078	377399	663631	443159	582875	396637
High	Pavir.2NG612500	PTHR10336//PTHR10336:SF95 - PHOSPHOINOSITIDE-SPECIFIC PHOSPHOLIPASE C FAMILY PROTEIN // SUBFAMILY NOT NAMED	68.4	6.67	17.078	391	3407.57	43.25	4	51	4	0	1.108	0.992403		1.30795e+08	1.55546e+08	1.47137e+08	1.5801e+08	2.09323e+08	1.91704e+08	1.73587e+08	1.58198e+08	1.30795e+08	1.41567e+08	1.43051e+08	1.38955e+08	1.69948e+08	1.62633e+08	1.55113e+08	1.50648e+08
High	Pavir.2NG613400	3.5.4.6 - AMP deaminase / Myoadenylate deaminase	99.9	8.92	8.935	33	1432.65	7.38	3	35	1	2	1.594	0.853116		1.6992e+06	1.62005e+06	1.52499e+06	1.60507e+06	2.55833e+06	1.8591e+06	1.54386e+06	1.71691e+06	1.6992e+06	1.47446e+06	866244	1411505	2.0771e+06	1.57718e+06	840007	1.63497e+06
High	Pavir.2NG617800	PF00581//PF13616 - Rhodanese-like domain (Rhodanese) // PPIC-type PPIASE domain (Rotamase_3)	32.8	8.62	60.522	879	13803.5	165.17	8	136	2	4	1.201	0.989448		561601	922602	797068	679745	1.43374e+06	802426	1.23877e+06	1.11077e+06	561601	839688	774936	597769	1.16404e+06	680744	1.10694e+06	1.05776e+06
High	Pavir.2NG619000	PTHR23115//PTHR23115:SF144 - TRANSLATION FACTOR // SUBFAMILY NOT NAMED	51.6	8.9	389.833	20728	305388	3442.96	30	4136	8	0	1.243	0.956544	Methyl [K64(100); K75(100); K416(100)]; Dimethyl [K64(100); K75(100); K207(100); K247(98.7); K281(100); K416(100)]; Trimethyl [K200(100); K232(90.4); K247(100); K326(100); K411(96.9)]; Acetyl [K247(100)]	4203557	3.42899e+06	3.87341e+06	3.47305e+06	4.0235e+06	4.74826e+06	4.08387e+06	4.75763e+06	4203557	3.12083e+06	3.76586e+06	3.05421e+06	3.26666e+06	4.02822e+06	3.64926e+06	4.53055e+06
High	Pavir.2NG619300	1.4.7.1 - Glutamate synthase (ferredoxin) / Ferredoxin-dependent glutamate synthase	174.8	6.58	304.272	11080	122577	1272.31	42	1312	7	0	1.054	0.989394		4.09038e+07	2.68848e+07	2.70684e+07	2.02441e+07	3.5137e+07	2.78949e+07	3.19816e+07	4.20106e+07	4.09038e+07	2.43439e+07	2.63168e+07	1.69031e+07	2.85276e+07	2.36648e+07	2.85781e+07	3.63801e+07
High	Pavir.2NG619400	PTHR13683//PTHR13683:SF258 - ASPARTYL PROTEASES // ASPARTYL PROTEASE FAMILY PROTEIN-RELATED	46.2	8.79	60.681	2592	34365.3	365.57	9	428	3	6	0.787	0.475481		1.53634e+07	1.0879e+07	1.00984e+07	1.09151e+07	9.4382e+06	1.15248e+07	1.30238e+07	1.14384e+07	1.53634e+07	9.9013e+06	9.81801e+06	9.59876e+06	7.66283e+06	9.77717e+06	1.16378e+07	1.08925e+07
High	Pavir.2NG621300	PTHR33790//PTHR33790:SF1 - FAMILY NOT NAMED // PROTEIN EARLY RESPONSIVE TO DEHYDRATION 15	17.6	6.07	10.336	163	1707.08	0	2	23	2	0	0.786	0.813639	Acetyl [N-Term]	1.04472e+07	2.60094e+07	3.58438e+07	1.63393e+07	1.65272e+07	1.28564e+07	2.49661e+07	1.59229e+07	1.04472e+07	2.3672e+07	34848521	1.43688e+07	1.34183e+07	7.36057e+06	2.23091e+07	15162905
High	Pavir.2NG622200	PTHR11595//PTHR11595:SF24 - ELONGATION FACTOR 1-BETA // ELONGATION FACTOR 1-BETA 1-RELATED	23.6	4.77	149.639	6309	60184.3	487.7	10	529	4	6	1.042	0.998369	Acetyl [N-Term]; Dimethyl [K96(100); K142(100)]	181829	275474	108075	229035	228778	90129.4	179841	143137	181829	250717	105074	201414	185744	54289.7	160702	136305
High	Pavir.2NG623200	PTHR32518:SF3 - 4-ALPHA-GLUCANOTRANSFERASE DPE2	108.8	6.11	129.768	2836	35192.6	379.63	21	383	3	14	1.095	0.999125		4.98736e+07	7.21886e+07	8.44096e+07	8.46957e+07	8.35239e+07	7.92418e+07	9.14245e+07	5.08051e+07	4.98736e+07	6.57011e+07	8.20659e+07	7.44816e+07	6.78127e+07	6.72254e+07	8.1695e+07	4.5208e+07
High	Pavir.2NG628800	PF05755 - Rubber elongation factor protein (REF) (REF)	27.9	6.81	34.11	257	5243.69	53.58	6	63	6	0	1.706	0.542039	Acetyl [N-Term]	1.18628e+07	1.72506e+07	1.31131e+07	1.51374e+07	1.53759e+07	1.54888e+07	1.58675e+07	1.36833e+07	1.18628e+07	1.57003e+07	1.14853e+07	1.33118e+07	11552802	1.31401e+07	1.35212e+07	1.30302e+07
High	Pavir.2NG631400	K00249 - acyl-CoA dehydrogenase (ACADM, acd)	92.2	8.41	38.791	757	8969.28	83	6	88	2	4	1.294	0.989394		1.56943e+06	2.56291e+06	2.5162e+06	2.5225e+06	4.16661e+06	4.61928e+06	4.0155e+06	4.43173e+06	1.56943e+06	2.03494e+06	2.44633e+06	2.21829e+06	2.88574e+06	3.9188e+06	3.58817e+06	4.22021e+06
High	Pavir.2NG633700	4.1.1.3 - Oxaloacetate decarboxylase / Oxaloacetate carboxy-lyase	29.2	9.73	8.652	99	2703.82	33.59	4	46	4	0	1.178	0.996919		1.72307e+06	2.53915e+06	2.99722e+06	2.84381e+06	4.45795e+06	3.25858e+06	3.71315e+06	2.49326e+06	1.72307e+06	2.31096e+06	2.914e+06	2.50085e+06	3.61939e+06	2.76444e+06	3.04786e+06	2.37426e+06
High	Pavir.2NG636900	PTHR11452//PTHR11452:SF33 - ALPHA-GALACTOSIDASE/ALPHA-N-ACETYLGALACTOSAMINIDASE // SUBFAMILY NOT NAMED	47.1	6.43	46.991	1273	11043.5	113.6	8	129	7	0	1.741	0.20124		3.60236e+06	4.73344e+06	5.63633e+06	5.30384e+06	7.19129e+06	4.11975e+06	6.49136e+06	5.37118e+06	3.60236e+06	4.30805e+06	5.47982e+06	4.66421e+06	5.83858e+06	3.49502e+06	5.80054e+06	5.11483e+06
High	Pavir.2NG638900	K00430 - peroxidase (E1.11.1.7)	35.5	6.76	66.068	998	13949.6	138.95	6	128	5	0	1.932	0.0501161		4.19418e+06	5.13332e+06	4.91344e+06	5.47806e+06	9.00406e+06	8.48869e+06	6.43735e+06	9.00696e+06	4.19418e+06	4.67199e+06	4.77701e+06	4.81742e+06	7.31035e+06	7.20144e+06	5.75228e+06	8.57707e+06
High	Pavir.2NG639100	K00384 - thioredoxin reductase (NADPH) (trxB)	56.1	6.2	75.906	1974	17353.2	202.52	9	202	9	0	0.724	0.231487		8.33689e+06	6.65643e+06	3.19199e+06	6.68621e+06	1.16285e+07	1.63799e+07	1.42863e+07	9.36992e+06	8.33689e+06	6.05823e+06	3.10336e+06	5.87986e+06	8.79709e+06	13895983	1.2766e+07	8.92271e+06
High	Pavir.2NG639600	K14005 - protein transport protein SEC31 (SEC31)	131.7	5.63	140.265	2607	31030.8	311.04	17	335	4	0	1.253	0.989394		8934163	6.55013e+06	8.00479e+06	5.84571e+06	5.15807e+06	4.85709e+06	5.32931e+06	5.38464e+06	8934163	3.98676e+06	7.78253e+06	5.14073e+06	3.66698e+06	4.12055e+06	4.76216e+06	4.4491e+06
High	Pavir.2NG647400	K00898 - pyruvate dehydrogenase kinase 2/3/4 [EC:2.7.11.2] (PDK2_3_4)	40.8	6.38	21.244	88	3000.26	37.48	5	48	5	0	1.144	0.997504		1.49792e+06	2.49572e+06	3.11248e+06	3.1001e+06	4.4046e+06	3.00209e+06	4.04471e+06	2.83493e+06	1.49792e+06	2.27143e+06	3.02605e+06	2.72624e+06	3576077	2.54685e+06	3.61426e+06	2.69962e+06
High	Pavir.2NG651500	AT3G55250	30.4	8.94	28.186	1208	9536.22	110.65	4	99	4	0	0.887	0.825401		1.62341e+06	1.48891e+06	1.53197e+06	1.24715e+06	1.13322e+06	2.01603e+06	1.48046e+06	2.0986e+06	1.50222e+06	1.06284e+06	1.48943e+06	1.09675e+06	788530	1.71031e+06	1.02224e+06	1.99844e+06
High	Pavir.3KG000032	K14297 - nuclear pore complex protein Nup98-Nup96 (NUP98, ADAR2, NUP116)	95.3	6.9	13.575	95	1207.84	11.35	2	15	2	0	1.027	0.989394		3.22075e+06	2.83761e+06	2.96953e+06	3.64087e+06	2.53353e+06	2.96938e+06	2.11067e+06	3.44884e+06	3.22075e+06	2.34206e+06	2.88708e+06	3.20178e+06	2.05696e+06	2.51909e+06	1.88605e+06	3.28423e+06
High	Pavir.3KG009616	PTHR13509//PTHR13509:SF4 - SEC61BETA-PROV PROTEIN // SUBFAMILY NOT NAMED	10.5	11.93	19.625	1391	6437.39	73.56	2	48	2	0	1.396	0.933145		359499	681897	606583	542178	548654	632679	700018	421516	359499		589740	476792		536738	625522	401398
High	Pavir.3KG009900	PTHR23050//PTHR23050:SF165 - CALCIUM BINDING PROTEIN // SUBFAMILY NOT NAMED	25.2	4.72	7.975	185	4278.17	10.6	3	106	1	0	100	1.72375e-16		1.17672e+06	2.82863e+06	2.5801e+06	3.95367e+06	4.32976e+06	3.51586e+06	4.04377e+06	1.91373e+06	1.17672e+06	2.57442e+06	2508461	3.47687e+06	3.51531e+06	2.98271e+06	3.61342e+06	1.82239e+06
High	Pavir.3KG017800	PTHR10933:SF9 - LD07294P	46.7	5.26	5.776	31	610.13	3.69	2	9	2	0	100	1.72375e-16						690477	184591	231670	157775					560595	156599	207015	150245
High	Pavir.3KG020300	K02880 - large subunit ribosomal protein L17e (RP-L17e, RPL17)	25.6	10.98	67.061	1714	31265.8	272.29	8	399	4	4	1.222	0.973257						131917	115145	168148	100051					107103	97683.8	150254
High	Pavir.3KG023700	PTHR11772:SF18 - ALUMINUM INDUCED PROTEIN WITH YGL AND LRDR MOTIFS	31.6	7.23	64.534	2280	17643.4	207.35	5	168	5	0	1.341	0.877147		2.89428e+07	3.82883e+07	3.94404e+07	3.75932e+07	4.74545e+07	4.52898e+07	5.01107e+07	3.45569e+07	2.89428e+07	3.48474e+07	3.83453e+07	3.30595e+07	3.82063e+07	3.84219e+07	4.47778e+07	3.29076e+07
High	Pavir.3KG023890	K03178 - ubiquitin-activating enzyme E1 (UBE1, UBA1)	116.3	5.43	280.641	8246	89450.9	944.93	31	959	31	0	1.198	0.989394	Acetyl [K305(100)]	1.30313e+07	9.004e+06	1.39791e+07	7.30074e+06	1.44906e+07	1.2695e+07	1.49506e+07	1.45648e+07	1.30313e+07	7.71837e+06	1.35909e+07	6.42029e+06	1.17648e+07	1.07699e+07	1.33595e+07	1.38697e+07
High	Pavir.3KG040227	K02148 - V-type H+-transporting ATPase subunit C (ATPeV1C, ATP6C)	42.6	5.52	80.218	3741	30136.5	276.97	10	288	2	0	1.494	0.984957		3.23674e+07	4.90278e+07	5.52624e+07	4.85327e+07	7.2691e+07	5.55566e+07	6.14587e+07	4.36994e+07	3.18536e+07	4.41169e+07	5.37279e+07	4.23844e+07	5.90175e+07	4.71318e+07	5.49182e+07	4.12173e+07
High	Pavir.3KG040389	PF02496 - ABA/WDS induced protein (ABA_WDS)	15.9	6.35	48.859	299	20245.8	209.31	2	160	2	0	0.625	0.0366316	Methyl [K120(100)]	399059	556921	879520	448498	1.07477e+06	731383	762499	729033	399059	506871	855099	394410	872603	620474	681353	694237
High	Pavir.3KG040686	KOG3203//KOG3204 - Mitochondrial/chloroplast ribosomal protein L13 // 60S ribosomal protein L13a	23.6	10.26	59.887	1477	22043.7	234.59	8	283	1	8	1.134	0.989394		1.07718e+07	1.7735e+07	1.46748e+07	1.66301e+07	1.49274e+07	7.50394e+06	1.26917e+07	3.63231e+06	1.07718e+07	1.61411e+07	1.42673e+07	1.46245e+07	1.21195e+07	6.36602e+06	1.08151e+07	3.45894e+06
High	Pavir.3KG040848	K03405 - magnesium chelatase subunit I (chlI, bchI)	45.8	5.86	181.812	5844	81139.5	784.57	21	835	3	16	0.87	0.87744		2.78733e+07	3.93924e+07	4.2455e+07	4.59879e+07	4.78063e+07	4.49719e+07	5.55395e+07	3.35167e+07	2.78733e+07	3.58522e+07	4.12761e+07	4.01882e+07	3.88137e+07	3.81522e+07	4.9629e+07	3.1917e+07
High	Pavir.3KG040983	K01897 - long-chain acyl-CoA synthetase (ACSL, fadD)	76.6	7.05	98.532	2546	25760.6	263.79	14	284	12	2	1.093	0.998369		7.21499e+07	7.43948e+07	5.52116e+07	6.87431e+07	4.38005e+07	7.27222e+07	6.67324e+07	5.62057e+07	7.21499e+07	6.77091e+07	5.36786e+07	6.04528e+07	3.52164e+07	6.16944e+07	5.96307e+07	5.35231e+07
High	Pavir.3KG041253	PTHR11627:SF15 - FRUCTOSE-BISPHOSPHATE ALDOLASE 2, CHLOROPLASTIC-RELATED	41.9	6.81	295.993	23038	239887	2265.83	25	2538	2	24	0.85	0.824502	Acetyl [K123(100); K272(100)]	1.25715e+07	9.75778e+06	1.13034e+07	9.55965e+06	1.13588e+07	1.11105e+07	1.26505e+07	1.16097e+07	1.25715e+07	8.1363e+06	1.09895e+07	8.40677e+06	8.4693e+06	9.42567e+06	1.075e+07	1.10556e+07
High	Pavir.3KG041280	PTHR24349//PTHR24349:SF132 - SERINE/THREONINE-PROTEIN KINASE // SUBFAMILY NOT NAMED	56.8	5.74	17.794	457	4063.43	39.99	2	36	2	0	2.323	0.44731		8.06913e+08	7.4711e+08	6.06713e+08	7.04034e+08	5.28017e+08	5.65855e+08	6.71486e+08	7.99518e+08	8.06913e+08	6.79968e+08	5.89867e+08	6.18452e+08	4.28694e+08	4.79905e+08	6.00026e+08	7.61359e+08
High	Pavir.3KG042100	PF00234 - Protease inhibitor/seed storage/LTP family (Tryp_alpha_amyl)	12.3	9.29	44.129	1732	18085.4	156.95	4	188	4	0	1.092	0.998369		398109	332901	426920	453415	1.08797e+06	872201	1.05131e+06	596630		302984	415066	398734	484755	739938	939428	568154
High	Pavir.3KG052000	PTHR13683//PTHR13683:SF227 - ASPARTYL PROTEASES // ASPARTYL PROTEASE FAMILY PROTEIN	48.9	7.17	16.39	678	4262.23	47.36	2	42	2	0	1.14	0.996919		1.42747e+07	2.86771e+07	2.25425e+07	6.71367e+07	4.91239e+07	3.23673e+07	2.38207e+07	1.09241e+07	1.36662e+07	2.60999e+07	2.19166e+07	5.90402e+07	3.98835e+07	2.74591e+07	2.12857e+07	1.01592e+07
High	Pavir.3KG054200	PTHR23151//PTHR23151:SF61 - DIHYDROLIPOAMIDE ACETYL/SUCCINYL-TRANSFERASE-RELATED // SUBFAMILY NOT NAMED	47.6	7.12	87.476	3012	26730.6	288.46	9	276	1	0	0.981	0.963052		620590	619500	453879	463146	607725	613503	537613	694049	620590	563826	441276	407292	493409	520470	480400	660923
High	Pavir.3KG055900	K15422 - 3'(2'), 5'-bisphosphate nucleotidase / inositol polyphosphate 1-phosphatase (SAL)	45.5	6.38	9.651	327	4148.23	49.05	2	56	2	0	1.23	0.989394		714385	934768	827118	921452	946123	894607	820148	454483	714385	850762	804151	810327	768152	758946	732867	432791
High	Pavir.3KG056000	K02437 - glycine cleavage system H protein (gcvH, GCSH)	24.2	5.5	34.455	1899	14904.9	172.89	2	132	1	1	0.801	0.501864		2.00297e+06	3.08367e+06	2.44061e+06	3.49273e+06	4.36525e+06	2.7021e+06	3.85993e+06	2.95153e+06	2.00297e+06	2.80654e+06	2.37284e+06	3.07152e+06	3.54413e+06	2.29235e+06	3.44915e+06	2.81066e+06
High	Pavir.3KG056500	KOG1390 - Acetyl-CoA acetyltransferase	41.1	6.42	99.056	2535	35509.9	366.64	10	346	9	1	1.134	0.995202		1.5216e+07	1.18036e+07	1.3216e+07	1.13985e+07	1.06258e+07	8.87302e+06	1.1206e+07	9.42816e+06	1.5216e+07	1.07428e+07	1.2849e+07	1.00239e+07	8.627e+06	7.52749e+06	7.95863e+06	8.97818e+06
High	Pavir.3KG056800	PTHR10438//PTHR10438:SF290 - THIOREDOXIN // SUBFAMILY NOT NAMED	18.6	8.47	50.804	4496	34899.8	352.74	8	402	2	0	0.932	0.905947	Methyl [K146(99.5)]	5.46614e+06	2.00674e+07	1.76844e+07	2.08904e+07	2.83507e+07	1.9745e+07	2.31097e+07	1.08159e+07	5.46614e+06	1.82639e+07	1.71933e+07	1.8371e+07	2.30178e+07	1.67508e+07	2.06503e+07	9.09701e+06
High	Pavir.3KG057300	PTHR36814//PTHR36814:SF1 - FAMILY NOT NAMED // PHOTOSYSTEM I REACTION CENTER SUBUNIT N, CHLOROPLASTIC	16	9.04	99.033	5714	52362.9	512.99	7	485	5	2	0.728	0.399911	Methyl [K122(100)]	3088866	2.28083e+06	2.31526e+06	2.11723e+06	1.76592e+06	2.49022e+06	1.84276e+06	3.06807e+06	3088866	2.07586e+06	2.25097e+06	1.8619e+06	1.43374e+06	2.11259e+06	1.64665e+06	2.92164e+06
High	Pavir.3KG062300	PTHR10121//PTHR10121:SF1 - COATOMER SUBUNIT DELTA // SUBFAMILY NOT NAMED	59.2	5.88	82.834	3154	32490.3	315.25	13	314	13	0	1.152	0.989394		83252596	3.97946e+07	7.70321e+07	4.88417e+07	4.18869e+07	4.76422e+07	4.11658e+07	6.98935e+07	83252596	3.62183e+07	7.48932e+07	4.29515e+07	3.40078e+07	4.04177e+07	3.56295e+07	6.65576e+07
High	Pavir.3KG063600	PF04770 - ZF-HD protein dimerisation region (ZF-HD_dimer)	33	9.06	5.817	19	406.28	3.64	2	6	2	0	0.01	1.72375e-16		9.41827e+06	1.91677e+07	2.3146e+07	2.22996e+07	2.64346e+07	2.26464e+07	2.50653e+07	1.3945e+07	7.95837e+06	1.74451e+07	2.25033e+07	1.96103e+07	2.14621e+07	1.92122e+07	2.23978e+07	1.32794e+07
High	Pavir.3KG064000	K01800 - maleylacetoacetate isomerase (maiA, GSTZ1)	46.6	7.08	26.971	295	3411.87	38.41	3	27	1	0	3.084	0.106347		204580	230030	239374	248297					204580	209358	232728
High	Pavir.3KG064300	2.5.1.55 - 3-deoxy-8-phosphooctulonate synthase / Phospho-2-keto-3-deoxyoctonate aldolase	33.3	7.37	120.79	2859	41379.2	409.38	13	470	1	0	1.287	0.996919	Acetyl [N-Term]	236154	388169	260004	208236	834486	707179	375107	825941		353285	252785	183124	677515	599941	335188	786520
High	Pavir.3KG066200	chloroplast outer envelope protein 37	36.6	9.11	88.527	2637	29014	265.79	11	334	6	5	0.556	0.0212521		283173	754593	831251	731321	905357	782636	1.2781e+06	1.01026e+06	283173	686779	808170	643125	735055	663955	1.14208e+06
High	Pavir.3KG066327	PTHR21495//PTHR21495:SF81 - NUCLEOPORIN-RELATED // SUBFAMILY NOT NAMED	18.1	7.02	112.469	3605	42870.5	338.81	7	402	7	0	3.73	1.41597e-07	Acetyl [N-Term]	2.91908e+07	2.85271e+07	2.20358e+07	2.99241e+07	1.52184e+07	1.88684e+07	1.68455e+07	1.52783e+07	2.91908e+07	2.59634e+07	2.1424e+07	2.63153e+07	1.23557e+07	1.60071e+07	15052746	1.45491e+07
High	Pavir.3KG066500	PTHR11695//PTHR11695:SF569//PTHR11695:SF572 - ALCOHOL DEHYDROGENASE RELATED // SUBFAMILY NOT NAMED // SUBFAMILY NOT NAMED	38.6	6.24	28.358	508	5096.91	49	4	53	4	0	0.718	0.27978		1.24755e+07	7.34003e+07	1.27166e+07	3.47272e+07	1.40313e+08	6.95979e+07	8.82659e+07	3.18367e+07	1.24755e+07	6.68039e+07	10476473	3.05392e+07	113919097	5.90439e+07	7.88726e+07	2.94371e+07
High	Pavir.3KG068600	PTHR11638//PTHR11638:SF96 - ATP-DEPENDENT CLP PROTEASE // SUBFAMILY NOT NAMED	101.9	6.81	487.976	22009	235128	2438.07	53	2448	3	47	0.967	0.989394		978069	1.19728e+06	1.84167e+06	1.79236e+06	1.37642e+06	1.02148e+06	1.08445e+06	709440	978069	1.08969e+06	1.79053e+06	1.5762e+06	1.11751e+06	866579	969040	675580
High	Pavir.3KG070500	6.3.4.5 - Argininosuccinate synthase / Citrulline--aspartate ligase	52.7	7.08	76.219	2021	27411.7	244.75	13	344	13	0	1.343	0.855194		2.59708e+08	2.19046e+08	2.00093e+08	1.9855e+08	1.91406e+08	2.13796e+08	1.91854e+08	2.39153e+08	2.59708e+08	1.9936e+08	1.93576e+08	1.74399e+08	1.55096e+08	1.79476e+08	1.71437e+08	2.27739e+08
High	Pavir.3KG071100	K01267 - aspartyl aminopeptidase [EC:3.4.11.21] (DNPEP)	52.3	6.64	42.884	822	8176.69	85.37	4	66	4	0	1.218	0.996919		1.01315e+07	1.51391e+07	1.22696e+07	1.52503e+07	2.31192e+07	1.63553e+07	1.91666e+07	1.74832e+07	1.01315e+07	1.3481e+07	1.19289e+07	1.34112e+07	1.87704e+07	1.38751e+07	1.71269e+07	1.66487e+07
High	Pavir.3KG071200	PTHR13271//PTHR13271:SF9 - UNCHARACTERIZED PUTATIVE METHYLTRANSFERASE // SUBFAMILY NOT NAMED	57	5.54	54.283	1247	11801.1	121.18	8	126	8	0	0.98	0.970605		1.92491e+06	3.02229e+06	1.71436e+06	1.90107e+06	4.36641e+06	2.06483e+06	2.31416e+06	2.34702e+06	1.92491e+06	2.75068e+06	1.66676e+06	1.6718e+06	3.54507e+06	1.75172e+06	2.06788e+06	2.235e+06
High	Pavir.3KG072000	PTHR12100 - SEC10	92.5	5.25	17.077	172	3630.92	18.4	4	46	4	0	0.98	0.94771		4.0963e+06	3.37349e+06	2.70803e+06	2.90195e+06	1.93279e+06	2.992e+06	3.14372e+06	3.78456e+06	4.0963e+06	3.07032e+06	2.63284e+06	2.16115e+06	1.56923e+06	2.53829e+06	2.80916e+06	3.60393e+06
High	Pavir.3KG074100	PTHR19375//PTHR19375:SF211 - HEAT SHOCK PROTEIN 70KDA // SUBFAMILY NOT NAMED	74.3	5.19	395.299	19883	202556	2021.31	40	2128	1	0	0.834	0.818947	Acetyl [K363(100)]; Methyl [R526(100)]	1.13376e+06	972671	1.02788e+06	1.08224e+06	1.06692e+06	1.01206e+06	1.05481e+06	945856	968816	885258	999340	849952	697436	858589	942553	900713
High	Pavir.3KG079900	K01759 - lactoylglutathione lyase (GLO1, gloA)	38.7	6.3	53.315	1559	16258.7	148.97	8	187	7	1	1.164	0.989394		745897	700485	675513	594640	571009	575959	599914	558333	745897	637533	656757	522928	463600	488619	536070	531685
High	Pavir.3KG081408	3.6.3.17//3.6.3.29 - Monosaccharide-transporting ATPase // Molybdate-transporting ATPase	76.5	9.22	6.817	32	683.96	9.33	2	12	2	0	0.772	0.726282		2.27465e+07	1.70601e+07	1.96051e+07	1.80921e+07	2.07925e+07	2.31301e+07	2.04265e+07	2.48179e+07	2.27465e+07	1.55269e+07	1.90607e+07	1.53928e+07	1.68814e+07	1.96226e+07	1.82527e+07	2.36334e+07
High	Pavir.3KG091700	PTHR11668:SF21 - SERINE/THREONINE-PROTEIN PHOSPHATASE 5	54.6	6.24	45.068	1502	10884.5	110.21	7	101	7	0	0.892	0.818947	Acetyl [N-Term]	574810	739139	916713	553335	467273	588774	375013	542059	574810	672714	891259	486604	379377	499491	335104	516188
High	Pavir.3KG093400	PTHR10540//PTHR10540:SF6 - EUKARYOTIC TRANSLATION INITIATION FACTOR 3 SUBUNIT F-RELATED // EUKARYOTIC TRANSLATION INITIATION FACTOR 3 SUBUNIT F	31.6	5.48	69.227	1162	14747.5	145.37	7	163	7	0	1.378	0.877147	Acetyl [N-Term]	2.552e+06	5.16788e+06	4.38808e+06	5.19095e+06	5.40827e+06	3.73984e+06	4.82782e+06	3.70298e+06	2.552e+06	4.70344e+06	4266242	4.56493e+06	4.39095e+06	3.05112e+06	4.31404e+06	3.52625e+06
High	Pavir.3KG093600	2.1.1.12 - Methionine S-methyltransferase	128.4	6.21	52.471	1141	8938.34	108.12	7	93	7	0	1.164	0.999125		3.75887e+06	5.50437e+06	5.74571e+06	5.04499e+06	7.51291e+06	7.01844e+06	7.84972e+06	5.56074e+06	3.75887e+06	5.0097e+06	5.30419e+06	4.43658e+06	6.0997e+06	5.95415e+06	7.01434e+06	4.86505e+06
High	Pavir.3KG094600	K07904 - Ras-related protein Rab-11A (RAB11A)	24	6.8	37.249	515	12517.5	106.57	7	177	3	0	1.502	0.877147		1.87464e+06	2.70815e+06	3.28014e+06	2.27155e+06	3.04569e+06	2.58835e+06	3.1507e+06	2.73546e+06	1.30718e+06	2.46477e+06	3.18906e+06	1.9976e+06	2.47278e+06	2.19585e+06	2.8154e+06	2.6049e+06
High	Pavir.3KG097800	PTHR12411//PTHR12411:SF357 - CYSTEINE PROTEASE FAMILY C1-RELATED // SUBFAMILY NOT NAMED	40.4	5.4	36.617	395	6828.2	75.1	5	73	5	0	0.678	0.226344		766920	991542	1.0378e+06	1.05163e+06	1.89322e+06	1.32255e+06	1.6115e+06	1.44057e+06	159760	902433	1.00899e+06	924807	1.5371e+06	1.122e+06	1.44001e+06	261315
High	Pavir.3KG097900	PTHR19359:SF26 - CYTOCHROME B5 ISOFORM B	14.8	5.15	60.125	2498	21346.5	194.24	4	144	2	0	1.011	0.978667		3.51981e+06	3.07057e+06	4.19411e+06	2.89638e+06	2.31757e+06	1.52671e+06	2.66774e+06	2.14363e+06		2.79462e+06	4.07765e+06	2.54708e+06	1.88162e+06	1.29519e+06	2.38384e+06
High	Pavir.3KG098000	PF00280 - Potato inhibitor I family (potato_inhibit)	15.3	8.6	34.124	214	5733.6	64.47	3	60	1	2	1.92	0.300519		1.20994e+06	1.85275e+06	2.10136e+06	1.6338e+06	2.18569e+06	1.35393e+06	2.3433e+06	1.41655e+06	1.20994e+06	1.68625e+06	2.04301e+06	1.43677e+06	1.77456e+06	1.14861e+06	2093925	1.34894e+06
High	Pavir.3KG098300	PF00280 - Potato inhibitor I family (potato_inhibit)	7.9	7.18	53.11	2320	20689.7	199.18	4	202	2	3	1.242	0.957363		1.59256e+06	3.10889e+06	1.72445e+06	1.63126e+06	4.07269e+06	2.98498e+06	3.47415e+06	2.23207e+06	1.59256e+06	2.8295e+06	1.67657e+06	1.43454e+06	3.3066e+06	2.53233e+06	3.10442e+06	2.12554e+06
High	Pavir.3KG099500	PTHR14194//PTHR14194:SF78 - NITROGEN METABOLIC REGULATION PROTEIN NMR-RELATED // SUBFAMILY NOT NAMED	31.5	8.75	92.406	1888	25486.3	238.41	8	212	2	0	0.902	0.837773		2.72159e+07	3.55439e+07	1.59692e+07	2.81269e+07	3.59965e+07	4.294e+07	3.2795e+07	2.84082e+07	2.72159e+07	3.23496e+07	1.55258e+07	1.33839e+07	2.92254e+07	3.64285e+07	2.88393e+07	2.70524e+07
High	Pavir.3KG101600	PTHR13683//PTHR13683:SF330 - ASPARTYL PROTEASES // SUBFAMILY NOT NAMED	54.7	7.64	7.752	198	2194.97	13.29	2	32	2	0	0.578	0.0738303		5.48627e+06	4.96129e+06	3.04695e+06	6.46283e+06	5.02948e+06	4.39911e+06	3.51123e+06	5.95984e+06	5.48627e+06	4.51543e+06	2.96234e+06	5.68343e+06	4.08341e+06	3.73201e+06	3.13756e+06	5.67539e+06
High	Pavir.3KG103027	PTHR15371//PTHR15371:SF2 - TIM23 // OUTER ENVELOPE PORE PROTEIN 16-1, CHLOROPLASTIC	15.7	9.07	21.566	615	3876.66	39.84	2	42	2	0	2.693	0.00290787		2.211e+06	2.15773e+06	2.02292e+06	2.58479e+06	764640	2.34802e+06	1.96621e+06	811893	566062	1963821	1.96675e+06	2.27307e+06	620808	1.99196e+06	1.75697e+06	773143
High	Pavir.3KG103554	PF01657 - Salt stress response/antifungal (Stress-antifung)	27.6	7.44	24.795	571	4549.38	48.56	4	45	4	0	0.763	0.478352		3.13989e+06	2.21097e+06	2.08222e+06	1.86051e+06	6.55726e+06	1.13288e+07	1.95888e+06	5.09119e+06	3.13989e+06	2.01227e+06	2.0244e+06	1.63613e+06	5.32381e+06	9.6109e+06	1.35175e+06	4.8482e+06
High	Pavir.3KG106700	K11251 - histone H2A (H2A)	15.9	10.61	28.463	204	17327.1	148.68	4	275	1	0	0.936	0.918035		3.88901e+06	3.75198e+06	2.52678e+06	1.90957e+06	2.48695e+06	1.95292e+06	2.22046e+06	2.79683e+06	3.88901e+06	3.4148e+06	2.45662e+06	1.67928e+06	2.01914e+06	1.2559e+06	1.98415e+06	2.66334e+06
High	Pavir.3KG107600	PTHR24361//PTHR24361:SF336 - MITOGEN-ACTIVATED KINASE KINASE KINASE // MITOGEN-ACTIVATED PROTEIN KINASE KINASE 6	39.9	5.83	14.492	332	2874.51	29.2	2	30	2	0	1.259	0.998369		4.76462e+06	4.08328e+06	7.71371e+06	1.67912e+06	6.13989e+06	3.37034e+06	4.73857e+06	3.59603e+06	4.76462e+06	3.71632e+06	7.49953e+06	1.47662e+06	4.98495e+06	2859250	4.23428e+06	3.4244e+06
High	Pavir.3KG111900	PTHR22600//PTHR22600:SF16 - BETA-HEXOSAMINIDASE // BETA-HEXOSAMINIDASE 1	60.4	6.18	38.589	378	7879.51	62.62	7	90	6	1	1.194	0.998369		454625	435162	659237	623550	946671	671171	669101	583128	313308	396054	640932	548352	768598	569393	597895	555297
High	Pavir.3KG112200	1.8.5.1 - Glutathione dehydrogenase (ascorbate)	23.4	6.3	89.476	4044	38486	361.26	8	371	3	4	0.877	0.890193		2.16082e+06	2.22265e+06	2.95812e+06	2.67205e+06	4.60611e+06	2.50087e+06	2.55142e+06	3.31677e+06	1.96126e+06	1.38067e+06	2.87598e+06	2.3498e+06	3.73968e+06	2.12163e+06	2.2799e+06	3.15847e+06
High	Pavir.3KG115400	K12896 - splicing factor, arginine/serine-rich 7 (SFRS7)	36.7	10.9	16.801	319	3925.15	33.61	3	54	2	0	0.622	0.0982708		26094613	3.24879e+07	2.47847e+07	3.25421e+07	3.265e+07	2.43152e+07	2.67929e+07	2.23156e+07	26094613	2.95683e+07	2.40965e+07	2.86176e+07	2.65084e+07	2.0628e+07	2.39416e+07	2.12505e+07
High	Pavir.3KG122400	PTHR32295//PTHR32295:SF32 - FAMILY NOT NAMED // PROTEIN IQ-DOMAIN 3-RELATED	51.7	10.26	10.588	46	2209.7	14.78	3	36	3	0	2.685	0.0301162		1.00323e+06	1.48457e+06	1.74686e+06	1.36072e+06	880449	887125	1.28926e+06	802182	1.00323e+06		1.69835e+06	1.19662e+06	714832	752599	1.15206e+06	218981
High	Pavir.3KG122783	PTHR11556//PTHR11556:SF17 - FRUCTOSE-1,6-BISPHOSPHATASE-RELATED // SUBFAMILY NOT NAMED	37.1	6.24	68.432	2660	25376.1	247.53	8	269	1	3	0.882	0.762528	Acetyl [N-Term]	627948	1.21281e+06	1.56525e+06	1.26681e+06	3.52524e+06	4.92421e+06	3.14171e+06	1.7845e+06	627948	1.10382e+06	1.52179e+06	1.11404e+06	902662	4.17749e+06	2.80736e+06	1.69933e+06
High	Pavir.3KG122810	PTHR10286//PTHR10286:SF10 - INORGANIC PYROPHOSPHATASE // F11O4.12	30.8	5.73	50.154	1135	14737.3	168.46	5	156	1	0	100	1.72375e-16		1.1883e+07	8.24607e+06	8.04609e+06	8.32457e+06	7.31225e+06	7.3094e+06	6.87118e+06	7.33402e+06	1.1883e+07	7.50501e+06	7.82268e+06	7.32064e+06	5.93678e+06	6.20098e+06	6.13994e+06	6.98398e+06
High	Pavir.3KG123053	PTHR24012:SF376 - POLYPYRIMIDINE TRACT-BINDING PROTEIN 3	49.7	6.83	41.944	403	6929.53	80.24	5	58	5	0	1.248	0.996919						364690	342990	330131	188257					296090	290978	294998	179272
High	Pavir.3KG123269	PTHR10795//PTHR10795:SF394 - PROPROTEIN CONVERTASE SUBTILISIN/KEXIN // SUBFAMILY NOT NAMED	79.5	6.48	42.96	700	9936.76	90.85	5	80	1	0	0.66	0.523075		804887	1.18898e+06	1.07165e+06	1.08545e+06	1.58774e+06	1.45994e+06	1.23261e+06	1.24074e+06	804887	943433	1.04189e+06	954543	1.28908e+06	1.23855e+06	1.10144e+06	1.18152e+06
High	Pavir.3KG123296	PTHR30272//PTHR30272:SF5 - 3R -HYDROXYMYRISTOYL- ACYL-CARRIER-PROTEIN DEHYDRATASE // (3R)-HYDROXYMYRISTOYL-[ACYL CARRIER PROTEIN] DEHYDRATASE-LIKE PROTEIN	24	9.48	19.818	344	5271.25	57.23	4	68	1	0	1.275	0.998369		486606	123336	489503	508156	414331	207919	344366	301642		112252	475912	446873	336393	176390		287245
High	Pavir.3KG123674	3.4.14.10 - Tripeptidyl-peptidase II / Tripeptidyl peptidase	14.9	7.2	9.634	23	933.21	7.35	2	16	2	0	1.057	0.989394		458695	519060	595960	615969	880657	569901	847303	593536	458695	472413	579412	541684	715001	483480	757132	565208
High	Pavir.3KG123700	1.3.8.4 - Isovaleryl-CoA dehydrogenase	44.2	6.92	40.476	380	4692.77	51.5	6	53	6	0	1.368	0.980914		626569	905485	1.04475e+06	1.2515e+06	832871	1.09865e+06	1.28519e+06	961237	626569	824110	1.01574e+06	1.10057e+06	676204	932048	1.14842e+06	915360
High	Pavir.3KG123782	PTHR12883//PTHR12883:SF0 - ADIPOCYTE-SPECIFIC PROTEIN 4-RELATED // COILED-COIL DOMAIN-CONTAINING PROTEIN 47	53.4	5.81	14.646	256	2696.74	29.79	4	37	4	0	1.197	0.998369		1.35969e+06	1.26656e+06	1.26779e+06	1.04913e+06	3.06573e+06	1.27748e+06	1.2459e+06	2.35401e+06	1.35969e+06	1.15274e+06	572796	922611	2.48905e+06	1.08376e+06	1.11331e+06	2.24166e+06
High	Pavir.3KG123809	K15849 - bifunctional aspartate aminotransferase and glutamate/aspartate-prephenate aminotransferase (PAT, AAT)	48.6	7.94	120.346	3928	38069.1	395.61	15	372	8	6	1.084	0.998369		984235	1.73586e+06	1.90121e+06	2.03122e+06	2.48998e+06	2.02218e+06	2.3391e+06	1.35328e+06	984235	1.57986e+06	1.84842e+06	1.78626e+06	2.0216e+06	1.71553e+06	2.09017e+06	1.28869e+06
High	Pavir.3KG124241	PTHR17630:SF45 - DIENELACTONE HYDROLASE-LIKE PROTEIN	34.1	6.43	43.612	386	6938.22	58.16	3	74	1	0	0.482	0.0347783	Dimethyl [R294(100)]	8.91536e+06	1.47199e+07	1.22004e+07	1.56648e+07	2.1703e+07	1.51709e+07	1.39057e+07	1.24539e+07	8.91536e+06	1.33971e+07	1.18617e+07	1.37756e+07	1.76206e+07	1.28704e+07	1.24259e+07	1.18595e+07
High	Pavir.3KG124322	PTHR23324//PTHR23324:SF81 - SEC14 RELATED PROTEIN // SUBFAMILY NOT NAMED	67.6	4.63	182.775	3109	48468.6	434.86	17	546	7	9	0.994	0.989394	Acetyl [N-Term]; Acetyl [K6(100)]	1.0138e+06	1.43962e+06	336519	1.261e+06	566624	631228	449575	524900		1.31024e+06	327175	1.10893e+06	460039	535507	401731
High	Pavir.3KG124646	K07374 - tubulin alpha (TUBA)	49.7	5.02	327.207	13109	140189	1356.38	25	1338	2	25	1.232	0.964282		1.59966e+07	1.70427e+07	2.4274e+07	2.74115e+07	3.34143e+07	1.90261e+07	2.14891e+07	1.80264e+07	1.59966e+07	1.41971e+07	2.36e+07	2.41057e+07	2.71289e+07	1.61409e+07	1.92022e+07	1.7166e+07
High	Pavir.3KG124836	K02951 - small subunit ribosomal protein S12e (RP-S12e, RPS12)	15	5.52	66.536	1947	25717	239.26	4	228	2	0	1.615	0.732345		6.34648e+07	1.54586e+08	3.61885e+08	2.08851e+08	2.87014e+08	1.88297e+08	2.60112e+08	6.83227e+07	6.34648e+07	1.40694e+08	3.51837e+08	1.83664e+08	2.33025e+08	1.59743e+08	2.32431e+08	6.30293e+07
High	Pavir.3KG125701	PTHR11961//PTHR11961:SF8 - CYTOCHROME C // SUBFAMILY NOT NAMED	12.2	9.44	40.961	4571	34027.4	307.17	5	528	5	0	1.225	0.970605	Acetyl [N-Term]; Methyl [K82(75)]	1.46654e+06	1.89899e+06	2.65461e+06	1.91512e+06	3.15995e+06	3.00315e+06	3.45589e+06	2.06029e+06	1.46654e+06	1.72833e+06	2.5809e+06	1.68416e+06	2.56555e+06	2.54775e+06	3.08811e+06	1.96195e+06
High	Pavir.3KG126187	K17255 - Rab GDP dissociation inhibitor (GDI1_2)	49.9	5.76	220.845	5354	71867	679.15	27	782	12	12	1.173	0.989394		1.63928e+07	2.27204e+07	2.28608e+07	2.12946e+07	3.24982e+07	2.68587e+07	2.70442e+07	2.36896e+07	1.63928e+07	2.06785e+07	2.2226e+07	1.87266e+07	26385167	2.27858e+07	2.41661e+07	2.2559e+07
High	Pavir.3KG126214	K17255 - Rab GDP dissociation inhibitor (GDI1_2)	49.6	5.95	111.692	3142	37190.7	347.63	17	436	2	0	2.044	0.622847		2.74141e+07	3.77231e+07	4.4542e+07	4.05802e+07	5.37937e+07	4.08114e+07	5.15884e+07	3.46039e+07	2.37548e+07	3.4333e+07	4.33053e+07	3.56863e+07	4.36749e+07	3.46227e+07	4.60983e+07	3.29524e+07
High	Pavir.3KG126349	K03030 - 26S proteasome regulatory subunit N11 (PSMD14, RPN11, POH1)	34.3	6.76	55.988	1504	22926.2	231.84	7	283	1	5	1.132	0.998369		198856	421452	523303	459100	828461	975805	1.21313e+06	744749	198856	383577	508773	403734	672623	827831	1.08402e+06	709204
High	Pavir.3KG126500	6.3.2.2 - Glutamate--cysteine ligase / Gamma-glutamylcysteine synthetase	56.1	6.68	53.436	987	13098.5	136.97	10	171	4	5	1.861	0.187235		7.12873e+06	1.0717e+07	1.08288e+07	1.09021e+07	1.45656e+07	1.15877e+07	1.28245e+07	8.12365e+06	7.12873e+06	9.75388e+06	1.05281e+07	9.58734e+06	1.18257e+07	9.83051e+06	1.14597e+07	7.73593e+06
High	Pavir.3KG126565	PTHR22600//PTHR22600:SF18 - BETA-HEXOSAMINIDASE // SUBFAMILY NOT NAMED	55.3	6.48	25	298	5933.83	52.72	5	85	1	0	0.912	0.948814		3.22145e+06	3.54739e+06	4.15339e+06	3.50979e+06	7.27374e+06	3.97143e+06	6.91455e+06	6.23822e+06	3.22145e+06	3.22859e+06	4.03807e+06	3.08652e+06	5.90551e+06	3.36919e+06	5.5366e+06	5.94048e+06
High	Pavir.3KG126836	K01823 - isopentenyl-diphosphate delta-isomerase (idi, IDI)	33	6.01	42.827	1182	16010.9	137.78	7	209	1	0	1.058	0.989394		305849	333543	280464	276153	253108	282003	309270	176314	305849	303568	272677	242849	205497	239239	276357	167899
High	Pavir.3KG126998	PTHR12526//PTHR12526:SF408 - GLYCOSYLTRANSFERASE // SUBFAMILY NOT NAMED	97.4	8.1	69.819	1562	23796	254.21	11	386	9	0	0.959	0.952085		465154	552438	770205	852536	661547	719512	778857	585573	465154	502791	748819	749722	537107	610403	695970	557625
High	Pavir.3KG128241	2.2.1.7 - 1-deoxy-D-xylulose-5-phosphate synthase / DXP-synthase	78.6	7.28	7.804	0	832.37	11.82	2	15	2	0	1.022	0.989394		3.90082e+06	4.04839e+06	4.55873e+06	3.76568e+06	4.02036e+06	4.77153e+06	3.52009e+06	3.61127e+06	3.90082e+06	3.68456e+06	4.43215e+06	3.31154e+06	3.26411e+06	4.04797e+06	3.14548e+06	3.43891e+06
High	Pavir.3KG128782	AT4G15545	37.7	5.36	37.531	726	5893.67	60.99	4	55	4	0	0.754	0.525992		377228	397307	236614	448511	460548	393197	398176	355791	377228	361601	230044	394422	373917	333571	355802	338809
High	Pavir.3KG129100	PTHR24096//PTHR24096:SF111 - FAMILY NOT NAMED // LONG CHAIN ACYL-COA SYNTHETASE 1	75.1	7.75	84.929	1571	15810.7	158.43	14	206	7	6	1.243	0.989394		1.48813e+06	1.03637e+06	948132	689288	913884	789782	517382	707785	1.48813e+06	943236	921805	606161	741978	670018	462322	674004
High	Pavir.3KG129800	PTHR30115:SF11 - NITROGEN REGULATORY PROTEIN P-II HOMOLOG	27.4	9.17	36.956	724	12047.9	129.56	6	127	6	0	1.318	0.96056		3.10027e+06	7.69451e+06	6.24892e+06	9.47667e+06	1.15532e+07	8.08564e+06	9.18217e+06	4.65123e+06	2.83102e+06	7.00301e+06	5.57565e+06	8.33381e+06	9.38002e+06	6.33334e+06	8.20499e+06	2.64753e+06
High	Pavir.3KG130700	K00430 - peroxidase (E1.11.1.7)	37.4	7.58	52.96	779	9059.51	82.61	6	120	6	0	0.907	0.810515		2.23409e+06	3.63583e+06	3.61361e+06	3.54431e+06	5.18535e+06	3.94297e+06	4.50489e+06	4.93522e+06	2.23409e+06	3309082	3.51327e+06	3116874	4.20996e+06	3.34505e+06	3.6113e+06	4.69967e+06
High	Pavir.3KG132100	PTHR27001//PTHR27001:SF177 - FAMILY NOT NAMED // F11A17.22 PROTEIN-RELATED	39.2	8.02	35.973	1035	6732.21	77.66	5	65	5	0	1.342	0.989154		3.35262e+06	6.18618e+06	7.19513e+06	8.06554e+06	9.45137e+06	5.29196e+06	6.71924e+06	5.44513e+06	2.5025e+06	5.63024e+06	6.99535e+06	7.09285e+06	7.67352e+06	4.48948e+06	6.00417e+06	5.18525e+06
High	Pavir.3KG136362	K02976 - small subunit ribosomal protein S26e (RP-S26e, RPS26)	17.5	11.02	58.302	696	21440.3	237.99	5	224	3	2	1.074	0.999125		1.27292e+06	2.0007e+06	2.37851e+06	2.28513e+06	3.57385e+06	2.81906e+06	2.92061e+06	1.82174e+06	759932	1.8209e+06	1.95467e+06	2.00955e+06	2.90159e+06	1.29095e+06	2.60979e+06	1.73479e+06
High	Pavir.3KG136900	PF02458 - Transferase family (Transferase)	47.7	6.65	18.546	238	3146.18	33	5	46	2	0	1.512	0.984249		1.90167e+07	2.49947e+07	2.95817e+07	3.20652e+07	3.03699e+07	2.85556e+07	2.98748e+07	2.09938e+07	1.90167e+07	2.27485e+07	2.87603e+07	2.81982e+07	24657159	2.42254e+07	2.66955e+07	19991829
High	Pavir.3KG137400	PTHR13683//PTHR13683:SF344 - ASPARTYL PROTEASES // SUBFAMILY NOT NAMED	54.3	7.53	101.301	2362	31433.2	302.87	16	376	3	12	1.387	0.770789		369435	368264	524256	490668	653400	752692	633934	243684		335168	509699	431495	530492	638552		232053
High	Pavir.3KG144800	PTHR22939:SF83 - PROTEASE DO-LIKE 2, CHLOROPLASTIC	65.7	6.18	68.236	872	15380.2	165.11	9	162	2	0	0.555	0.0904263		2.59314e+07	3.02874e+07	2.08607e+07	2.36622e+07	5.0013e+07	2.6985e+07	2.96603e+07	3.97947e+07	2.59314e+07	2.75655e+07	2.02815e+07	2.08086e+07	4.06053e+07	2.28929e+07	2.65038e+07	3.78954e+07
High	Pavir.3KG146000	PTHR11260//PTHR11260:SF188 - GLUTATHIONE S-TRANSFERASE, GST, SUPERFAMILY, GST DOMAIN CONTAINING // SUBFAMILY NOT NAMED	24.5	6.34	51.892	1058	12575.9	151.61	6	129	3	2	1.576	0.517722		1.15007e+06	1.09283e+06	715201	1.4351e+06	567079	682726	370490	855534	1.15007e+06	994619	403837	1.26203e+06	460408	579196	331062	814701
High	Pavir.3KG146300	K08501//K08503 - syntaxin 8 (STX8) // syntaxin of plants SYP5 (SYP5)	25.8	8.56	24.517	521	5213.77	57.2	4	54	4	0	1.33	0.989394		3.45632e+06	6.04116e+06	4.66538e+06	4.24129e+06	6.48568e+06	8.07667e+06	6.43712e+06	7.57569e+06	3.0383e+06	5.49824e+06	4.53584e+06	3.7298e+06	5.26569e+06	6.85191e+06	5.75207e+06	7.21411e+06
High	Pavir.3KG156700	PTHR13301:SF33 - CELLULOSE SYNTHASE A CATALYTIC SUBUNIT 1 [UDP-FORMING]	131	7.8	18.644	120	755.1	7.43	3	9	2	0	0.685	0.533851		1.47983e+06	1.78216e+06	1.27897e+06	1.85581e+06	2.18399e+06	2.13607e+06	2.37355e+06	1.56623e+06	215352	1.622e+06	1.24346e+06	1.63201e+06	1.77317e+06	1.81215e+06	2.12095e+06	665838
High	Pavir.3KG157200	K12825 - splicing factor 3A subunit 1 (SF3A1, SAP114)	87.3	5.34	28.213	366	4355.48	43.81	6	46	6	0	1.379	0.964282		512338	588764	370822	622057	419236	286289	387937	364351		535852	360526	547038	340376	242876	346652
High	Pavir.3KG160900	K09489 - heat shock 70kDa protein 4 (HSPA4)	93.6	5.34	314.996	11175	118432	1233.12	35	1178	9	25	1.154	0.989394		1.77404e+06	2.51267e+06	3.18241e+06	2.39173e+06	3.96537e+06	3.20377e+06	3.56928e+06	2.34739e+06	1.77404e+06	2.28686e+06	3.09405e+06	2.10329e+06	3.21947e+06	2.71794e+06	3.18943e+06	2.23536e+06
High	Pavir.3KG164800	PTHR23406//PTHR23406:SF11 - MALIC ENZYME-RELATED // SUBFAMILY NOT NAMED	63.5	6.23	35.008	308	3602.75	33.01	6	45	2	0	100	1.72375e-16		4.30273e+07	7.36834e+07	7.79562e+07	7.5603e+07	9.67992e+07	8.10819e+07	9.14702e+07	6.03505e+07	4.13291e+07	6.70615e+07	7.57916e+07	6.64854e+07	7.85908e+07	6.87865e+07	8.1318e+07	5.74701e+07
High	Pavir.3KG166000	3.1.3.2 - Acid phosphatase / Phosphomonoesterase	29.9	5.94	33.179	1147	13809	135.23	6	178	6	0	1.279	0.940834						667527	552779	308830	243784					541962	468954	275964	232148
High	Pavir.3KG166200	3.1.3.2 - Acid phosphatase / Phosphomonoesterase	32	6.71	126.757	7486	70876.4	678.74	10	670	10	0	2.104	0.0199062		1.11822e+07	1.49373e+07	6.90386e+06	1.2999e+07	1.91001e+07	1.3686e+07	9.63596e+06	1.73641e+07	1.11822e+07	1.35949e+07	6.71216e+06	1.14314e+07	1.55073e+07	1.16106e+07	8.61049e+06	1.65353e+07
High	Pavir.3KG167600	K11091 - U1 small nuclear ribonucleoprotein A (SNRPA)	28.1	9.17	13.33	279	3159.79	22.96	2	33	2	0	1.339	0.989394		5.74095e+07	2.18107e+08	1.19352e+08	9.90253e+07	3.52465e+08	1.42076e+08	2.02651e+08	2.58262e+08	5.74095e+07	1.98506e+08	1.16038e+08	8.70831e+07	2.86165e+08	1.20531e+08	1.81084e+08	2.45936e+08
High	Pavir.3KG172300	PTHR10934//PTHR10934:SF5 - 60S RIBOSOMAL PROTEIN L18 // SUBFAMILY NOT NAMED	21.2	11.43	72.114	5136	56677.1	565.61	8	591	7	1	1.102	0.998369		882737	1.33641e+06	1.56275e+06	1.17052e+06	1.87449e+06	1.49552e+06	1.89385e+06	1.31839e+06	882737	1.21631e+06	1.51936e+06	686139	1.52189e+06	1.26874e+06	1.69231e+06	1.25547e+06
High	Pavir.3KG172700	PTHR23316//PTHR23316:SF18 - IMPORTIN ALPHA // SUBFAMILY NOT NAMED	58.1	5.55	146.649	3209	47599.6	509.23	14	399	1	0	0.01	1.72375e-16		2.24874e+07	2.54963e+07	3.80486e+07	3.47248e+07	3.23122e+07	3.32708e+07	4.48609e+07	2.95929e+07	2.24874e+07	2.3205e+07	3.69921e+07	3.04177e+07	2.62341e+07	2.81452e+07	4.00868e+07	2.81805e+07
High	Pavir.3KG173500	KOG0191//KOG0907 - Thioredoxin/protein disulfide isomerase // Thioredoxin	39.7	6.87	70.48	1828	19783.9	192.24	7	211	6	0	1.246	0.981403		297246	720333	1.35006e+06	1.43134e+06					297246	655597	1.31258e+06	1.25872e+06
High	Pavir.3KG173600	K09517 - DnaJ homolog subfamily B member 11 (DNAJB11)	39.1	6.89	25.573	168	1445.78	14.96	4	13	4	0	2.092	0.533542		4.06256e+06	8.34005e+06	9.66002e+06	1.05701e+07	1.43933e+07	1.01138e+07	1.23596e+07	7.166e+06	4.06256e+06	7.59054e+06	9.39179e+06	9.29539e+06	1.16858e+07	8.58016e+06	1.10443e+07	6.82398e+06
High	Pavir.3KG173800	PTHR22912//PTHR22912:SF165 - DISULFIDE OXIDOREDUCTASE // DIHYDROLIPOYL DEHYDROGENASE 1, CHLOROPLASTIC-RELATED	61.8	7.47	98.61	2240	36139.2	362.06	12	472	5	7	0.894	0.858866		477830	407689	468120	428583	905782	969363	1.05105e+06	707378		371050	455122	376897	735400	822366	939196	673617
High	Pavir.3KG174200	PF00582 - Universal stress protein family (Usp)	17.8	5.2	32.365	526	4864.07	52.82	5	54	2	0	0.01	1.72375e-16		1.23138e+07	2.05866e+07	1.78664e+07	1.99483e+07	1.88457e+07	1.51073e+07	1.97407e+07	8.6629e+06	1.23138e+07	1.87365e+07	1.73703e+07	1.75426e+07	1.53008e+07	1.28164e+07	1.76399e+07	8.24944e+06
High	Pavir.3KG176962	K00430 - peroxidase (E1.11.1.7)	38.8	6.67	52.139	478	5253.87	44.33	8	66	5	2	2.98	0.000365579		535582	396078	572282	1.01723e+06						360483	556392	894559
High	Pavir.3KG178900	K02866 - large subunit ribosomal protein L10e (RP-L10e, RPL10)	24.8	10.21	59.712	2067	23303.5	178.85	10	328	10	0	1.206	0.988235		2.15394e+06	3.60581e+06	696461	2.35404e+06	1.19026e+07	1.33074e+07	3.78304e+06	2.41013e+06	2.15394e+06	3.28176e+06	677123		9.6637e+06	1.12895e+07	3.38045e+06	1.74198e+06
High	Pavir.3KG184400	6.1.1.19 - Arginine--tRNA ligase / Arginyl-tRNA synthetase	73.4	7.4	90.151	2360	26027.8	250.73	12	275	4	7	1.159	0.99693		2.19745e+07	2.83381e+07	3.24807e+07	3.02907e+07	3.68756e+07	3.38432e+07	4.18724e+07	2.8693e+07	2.19745e+07	2.57914e+07	3.12068e+07	2.66377e+07	2.99391e+07	2.87111e+07	3.74163e+07	2.73236e+07
High	Pavir.3KG184454	PF02469 - Fasciclin domain (Fasciclin)	26.2	9.5	28.848	111	2612	31.4	5	41	5	0	1.027	0.989394		4.85843e+06	6.24007e+06	7.12312e+06	7.15746e+06	8.63316e+06	7.13015e+06	8.3809e+06	7.03674e+06	3.92031e+06	5.67928e+06	6.92534e+06	6.29429e+06	6.40765e+06	6.04892e+06	7.48899e+06	6.4727e+06
High	Pavir.3KG186500	PTHR10909//PTHR10909:SF331 - ELECTRON TRANSPORT OXIDOREDUCTASE // ACYL-COENZYME A OXIDASE 4, PEROXISOMAL	46.6	8.75	17.595	84	874.3	10.02	3	9	3	0	1.873	0.802392		1.56278e+06	2.24446e+06	5.77496e+06	1.97328e+06	2.40819e+06	2.0493e+06	2.27884e+06	938572	1.56278e+06	2.04275e+06	5.61461e+06	1.7353e+06	1.9552e+06	1.73854e+06	2.03633e+06	893776
High	Pavir.3KG189300	6.3.3.1 - Phosphoribosylformylglycinamidine cyclo-ligase / Phosphoribosylaminoimidazole synthetase	41.2	6.09	35.033	495	7812.71	89.12	5	92	5	0	1.051	0.989394		350255	464213	425309	264673	1.26039e+06	859135	524416	608353	350255	422495	413500	174402	1.02331e+06	728854	295530	579318
High	Pavir.3KG194700	3.1.3.2 - Acid phosphatase / Phosphomonoesterase	32.4	9.39	86.245	1169	18125.3	181.79	7	195	7	0	0.964	0.963052		2.03235e+06	1.95558e+06	2.30484e+06	2.34471e+06	2.95154e+06	1.89991e+06	2.72487e+06	1.86312e+06	2.03235e+06	1.77983e+06	2.24084e+06	2.06195e+06	2.39634e+06	1.61181e+06	2.43489e+06	1.7742e+06
High	Pavir.3KG199500	PTHR21588 - COILED-COIL-HELIX-COILED-COIL-HELIX DOMAIN CONTAINING 6	20.8	8.21	20.204	121	1578.74	15.43	2	15	2	0	4.149	0.010226		1.19473e+07	1.47614e+07	1.15473e+07	1.21341e+07	1.70196e+07	7.9579e+06	1.63544e+07	8.24273e+06	1.19473e+07	1.34348e+07	1.12267e+07	1.06707e+07	1.38182e+07	6.27286e+06	1.4614e+07	7.84932e+06
High	Pavir.3KG199900	PTHR11071//PTHR11071:SF11 - PEPTIDYL-PROLYL CIS-TRANS ISOMERASE // PEPTIDYL-PROLYL CIS-TRANS ISOMERASE C	26.8	9.44	134.988	8414	124375	995.71	11	1281	11	0	0.976	0.989394		166591	132529	209374	268465	1.20865e+06	350544	791416	758777	166591	120619	203561	236089	981298	297387	707193	722562
High	Pavir.3KG201200	K13343 - peroxin-14 (PEX14)	52.9	6.58	14.541	51	865.38	4.78	3	13	3	0	1.289	0.998369		2.12259e+08	1.34391e+08	1.35726e+08	1.56101e+08	1.32462e+08	1.60787e+08	1.15052e+08	1.52463e+08	2.12259e+08	1.22314e+08	1.31957e+08	1.37275e+08	1.07545e+08	1.36405e+08	102807942	1.45187e+08
High	Pavir.3KG203335	PTHR11349//PTHR11349:SF53 - NUCLEOSIDE DIPHOSPHATE KINASE // NUCLEOSIDE DIPHOSPHATE KINASE-RELATED	26.2	9.19	48.361	1484	29822.4	312.07	7	350	7	0	1.287	0.91721		445937	782882	452373	628429	885007	662388	712673	584335	214701	712525	439812	552642	718533	561942	636830	556446
High	Pavir.3KG205989	PTHR23115:SF186 - EUKARYOTIC TRANSLATION INITIATION FACTOR 5B	143.6	5.29	7.457	21	524.38	2.22	3	9	3	0	0.741	0.260046		27034497	2.58205e+07	3.15984e+07	4.11362e+07	4.50259e+07	3.1674e+07	3.57214e+07	3.96122e+07	27034497	2.35e+07	3.0721e+07	3.61753e+07	3.65563e+07	2.68709e+07	3.19199e+07	3.77216e+07
High	Pavir.3KG206070	K10610 - DNA damage-binding protein 1 (DDB1)	121.8	5.39	39.663	438	7120.72	84.16	9	91	9	0	1.154	0.998369		1.74299e+06	1.04686e+06	1.39851e+06	1.57172e+06	981848	1.0166e+06	1.18586e+06	1.32883e+06	1.74299e+06	952776	1.35968e+06	1.38217e+06	797158	862437	1.05966e+06	1.26541e+06
High	Pavir.3KG206178	PTHR10381//PTHR10381:SF18 - ATP-DEPENDENT CLP PROTEASE PROTEOLYTIC SUBUNIT // SUBFAMILY NOT NAMED	42.9	9.03	17.855	112	922.14	10.97	3	12	3	0	0.969	0.935459		4.12939e+06	5.42888e+06	4.76062e+06	4.64099e+06	7.4129e+06	5.13218e+06	5.55205e+06	5.30321e+06	2.63114e+06	4.941e+06	4.62844e+06	4.08129e+06	6.01849e+06	4.35392e+06	4.64469e+06	3.61981e+06
High	Pavir.3KG207042	of 91) PF00069//PF08263//PF13855 - Protein kinase domain (Pkinase) // Leucine rich repeat N-terminal domain (LRRNT_2) // Leucine rich repeat (LRR_8)	69.7	7.03	4.825	51	875.21	6.48	2	19	2	0	0.413	0.0492585		2.75118e+06	2.461e+06	2.19341e+06	2.43813e+06	2.27767e+06	2.38036e+06	2.6104e+06	2.36476e+06	2.75118e+06	2239834	2.13251e+06	2.14409e+06	1.84923e+06	2.01939e+06	2332599	2.2519e+06
High	Pavir.3KG207154	K09645 - vitellogenic carboxypeptidase-like protein [EC:3.4.16.-] (CPVL)	46.6	7.24	27.744	348	3861.36	36.56	4	51	1	0	1.101	0.995814		760746	554459	665689	397710	244891	257665	313878	171422	760746	504630	647205	349747	198826	218592	280475	163240
High	Pavir.3KG207339	K19199 - histone-lysine N-methyltransferase SETD3 [EC:2.1.1.43] (SETD3)	56.6	5.43	10.231	46	689.32	3.32	2	9	2	0	0.913	0.952085		198853	195448	133294	152593	171992	210149	128173	212003	198853	177883	129593		139639		114533	201885
High	Pavir.3KG207744	PTHR24089//PTHR24089:SF325 - FAMILY NOT NAMED // MITOCHONDRIAL ADENINE NUCLEOTIDE TRANSPORTER ADNT1	38.5	9.32	25.357	222	2471.63	29.35	5	32	5	0	0.695	0.298811		152310	214696	241277	219527	191769	261853	204887	143099		195402	234578	193052	155696	222145	183083	136269
High	Pavir.3KG211806	PF01419 - Jacalin-like lectin domain (Jacalin)	16.6	7.05	46.493	1907	16133.1	161.2	9	177	2	0	0.01	1.72375e-16		1.13484e+06	1.58477e+06	1.76417e+06	1.7229e+06	1.21199e+06	1.08887e+06	1.49824e+06	890937	698766	1.44235e+06	491123	1.51512e+06	801789	640760	1.33879e+06	848415
High	Pavir.3KG217400	K07936 - GTP-binding nuclear protein Ran (RAN)	25.1	7.12	87.144	4422	53823.2	438.76	10	679	2	8	1.346	0.833208	Acetyl [N-Term]	1.2819e+07	1.11972e+07	8.37667e+06	1.22284e+07						1.0191e+07	8144080	1.07537e+07
High	Pavir.3KG217500	K00026 - malate dehydrogenase (MDH2)	48.5	9.79	176.701	11916	126262	1279	12	1105	1	12	1.071	0.999125		4.37002e+07	5.88351e+07	7.16825e+07	6.67152e+07	9.1524e+07	7.94066e+07	8.95626e+07	5.59044e+07	4.37002e+07	5.35476e+07	6.96921e+07	5.86695e+07	74307908	64203573	8.00312e+07	5.32362e+07
High	Pavir.3KG217600	K00026 - malate dehydrogenase (MDH2)	35.5	8.21	168.466	11078	119969	1205.18	12	1057	2	0	1.643	0.398741		1.20849e+08	1.28861e+08	1.06202e+08	1.03262e+08	1.43815e+08	1.27711e+08	1.15356e+08	1.03653e+08	1.20849e+08	1.1728e+08	1.03253e+08	9.08085e+07	1.16763e+08	1.08344e+08	1.0308e+08	9.87063e+07
High	Pavir.3KG220454	K00382 - dihydrolipoamide dehydrogenase (DLD, lpd, pdhD)	52.7	7.34	177.615	5337	74891.4	673.65	16	727	1	0	100	1.72375e-16		3.7748e+06	6.88961e+06	4.85859e+06	3.3648e+06	8.66236e+06	7.7111e+06	6.42148e+06	5.00042e+06	3.7748e+06	6.27045e+06	4.72369e+06	2.95901e+06	7.03293e+06	6.54177e+06	5.7381e+06	4.76176e+06
High	Pavir.3KG226751	2.7.2.11 - Glutamate 5-kinase / Gamma-glutamyl kinase	77.7	6.76	45.276	1386	12583.7	121.35	7	121	7	0	0.864	0.770751						718066	790433	646976	530648					582995		578124	505321
High	Pavir.3KG227102	PF00582 - Universal stress protein family (Usp)	17.8	7.5	26.074	626	4745.22	52.51	3	48	3	0	1.361	0.989394		2.48691e+06	3.36553e+06	3.34994e+06	2.94929e+06	3.61064e+06	2.3316e+06	3.15964e+06	1.96556e+06	2.48691e+06	3.06307e+06	3256921	2.30083e+06	2.93146e+06	1.97803e+06	2.82339e+06	1.87175e+06
High	Pavir.3KG227723	PTHR22903 - PLEKHH PROTEIN	18.6	6.02	30.337	105	3025.19	24.81	4	36	3	1	1.217	0.998369		637491	982773	1.0865e+06	846720	1.58415e+06	954286	2.07067e+06	972815	637491	894453	1.05633e+06	744607	1.28616e+06	809576	1.85031e+06	926385
High	Pavir.3KG227781	PTHR10366//PTHR10366:SF379 - NAD DEPENDENT EPIMERASE/DEHYDRATASE // SUBFAMILY NOT NAMED	48.7	8.98	85.965	1661	17764.3	157.7	13	205	4	7	1.05	0.994497		1.40963e+06	1.28061e+06	1.28583e+06	1.5505e+06	2.46821e+06	1.81322e+06	1.47229e+06	1.48151e+06	1.40963e+06	1.16552e+06	688823	1.36352e+06	2.00393e+06	1.14922e+06	1.31561e+06	1.4108e+06
High	Pavir.3KG227885	K02943 - large subunit ribosomal protein LP2 (RP-LP2, RPLP2)	11.6	4.31	121.022	3500	47963	519.28	8	326	1	0	1.825	0.107155		7.16762e+06	1.66852e+07	1.89802e+07	2.0931e+07	2.43189e+07	1.75572e+07	1.98797e+07	9.48808e+06	2.80216e+06	1.51857e+07	1.84532e+07	1.84068e+07	1.97444e+07	1.48948e+07	1.77641e+07	7.15613e+06
High	Pavir.3KG227889	K03456 - serine/threonine-protein phosphatase 2A regulatory subunit A (PPP2R1)	65.7	5.03	117.68	4111	37971.4	389.9	12	399	3	0	1.375	0.957724		5.12009e+06	8.47995e+06	5.67585e+06	4.90294e+06	1.29654e+07	7.36881e+06	1.02026e+07	9.48811e+06	5.12009e+06	7.71787e+06	5518250		1.05265e+07	6.25139e+06	9.11686e+06	9035266
High	Pavir.3KG228294	PF04398 - Protein of unknown function, DUF538 (DUF538)	18.6	7.71	23.419	276	3442.11	31.53	2	43	1	0	1.318	0.989394		2.33176e+06	2.92601e+06	2.8191e+06	2.77648e+06	5.6259e+06	3.58354e+06	4.13065e+06	3.42156e+06	2.33176e+06	2.15172e+06	2.1346e+06	2.44165e+06	4.56764e+06	3.04012e+06	3.69106e+06	2.33293e+06
High	Pavir.3KG230381	K01602 - ribulose-bisphosphate carboxylase small chain (rbcS)	24.7	9.32	140.655	10578	110057	1059.15	12	1224	1	11	0.677	0.231435		459885	945361	741586	761103	1.57117e+06	807532	687201	1.2148e+06	459885	860403	720995	669316	1275625	685076	614068	1.15682e+06
High	Pavir.3KG235800	K09754 - coumaroylquinate(coumaroylshikimate) 3'-monooxygenase (CYP98A3, C3'H)	58.1	8.9	25.408	66	5439.34	96.24	5	88	2	0	1.45	0.989154		4.94641e+08	3.83492e+08	4.59122e+08	4.25369e+08	2.90115e+08	2.96698e+08	3.85392e+08	3.01937e+08	4.94641e+08	3.49028e+08	4.46374e+08	3.7407e+08	2.35543e+08	2.51706e+08	3.44378e+08	2.87526e+08
High	Pavir.3KG236800	5.4.3.8 - Glutamate-1-semialdehyde 2,1-aminomutase / Glutamate-1-semialdehyde aminotransferase	50	6.95	147.725	5990	58783.4	623.23	16	548	4	11	1.098	0.998369		411969	551885	622489	731184	960100	926982	779365	436526	138369	502287	605204	643005	779501	786412	696424	415691
High	Pavir.3KG239000	PTHR22573:SF47 - PHOSPHOGLUCOMUTASE, CYTOPLASMIC 1-RELATED	53.3	8.18	228.927	9098	89151.8	893.27	17	809	6	0	0.84	0.645812		5.26379e+07	7.18713e+07	6.06955e+07	7.0814e+07	7.35246e+07	7.15318e+07	7.24756e+07	5.83868e+07	5.20048e+07	6.54123e+07	5.90102e+07	6.2274e+07	5.96943e+07	6.06845e+07	6.47626e+07	5.51096e+07
High	Pavir.3KG240200	PF11891 - Domain of unknown function (DUF3411) (DUF3411)	58.6	9.67	21.069	149	4203.9	50.81	4	48	4	0	1.256	0.996919		1.55059e+07	1.32156e+07	1.29445e+07	1.1505e+07	7.50108e+06	1.32238e+07	1.14551e+07	1.05452e+07	1.55059e+07	1.20279e+07	1.25851e+07	1.01175e+07	6.09009e+06	1.12185e+07	1.0236e+07	1.00419e+07
High	Pavir.3KG247300	PTHR10638:SF39 - AMINE OXIDASE-RELATED	84	7.84	43.323	176	3969.35	42.76	7	50	3	4	1.499	0.879014		1.05996e+06	1.20715e+06	791070	1.00627e+06	1.31391e+06	1.25316e+06	1.34411e+06	1.28099e+06	1.05996e+06	1.09866e+06	769105	500644	1.06676e+06	849475	1.20107e+06	1.21985e+06
High	Pavir.3KG261700	2.7.11.32//2.7.9.1 - [Pyruvate, phosphate dikinase] kinase / Pyruvate, phosphate dikinase regulatory protein // Pyruvate, phosphate dikinase / Pyruvate,phosphate dikinase	104.1	5.52	959.073	79556	988142	9529.5	47	8693	2	0	0.658	0.17982		2.22689e+06	2.05344e+06	1.881e+06	1.56982e+06	3.1185e+06	2.78374e+06	2.13518e+06	5.03535e+06	2.22689e+06	1.8689e+06	1.82877e+06	1.3805e+06	2531894	2.36161e+06	650846	4.79503e+06
High	Pavir.3KG261832	PTHR30373:SF2 - UPF0603 PROTEIN YGCG	31.1	9.5	27.257	1068	13914.9	134.98	4	196	2	0	0.785	0.365558		6.93422e+07	4.70604e+07	5.18299e+07	2.57724e+07	2.84336e+07	3.66012e+07	2.88178e+07	4.79913e+07	6.93422e+07	4.28311e+07	5.03908e+07	2.26643e+07	2.30851e+07	31050920	2.5751e+07	4.57008e+07
High	Pavir.3KG262102	PTHR19375//PTHR19375:SF147 - HEAT SHOCK PROTEIN 70KDA // SUBFAMILY NOT NAMED	73	5.3	394.789	19611	219870	2061.65	41	2428	2	0	1.01	0.973257	Acetyl [K342(100)]; Methyl [R505(100)]	8.70956e+06	8.16898e+06	8.46289e+06	9.81524e+06	6.88939e+06	6.49147e+06	6.59659e+06	7.93214e+06	8.70956e+06	7.43484e+06	8.22791e+06	8631543	5593462	5.50708e+06	3.14457e+06	7.55355e+06
High	Pavir.3KG262291	PF01738//PF12695 - Dienelactone hydrolase family (DLH) // Alpha/beta hydrolase family (Abhydrolase_5)	25.4	5.55	25.754	214	4678.89	42.71	3	57	3	0	1.531	0.818947		1.12992e+07	8.03134e+06	6.56536e+06	8.17628e+06	7.88441e+06	7.86719e+06	8.50267e+06	9.33689e+06	1.12992e+07	7309577	6.38307e+06	7.19024e+06	6.40131e+06	6.67419e+06	7597801	8891258
High	Pavir.3KG262372	3.1.1.45 - Carboxymethylenebutenolidase / Maleylacetate enol-lactonase	25.6	5.34	26.133	113	2228.65	23.64	5	29	1	3	1.559	0.796664		4.08065e+06	1.25438e+06	1.74398e+06	2.6998e+06	3.35876e+06	1.51836e+06	3.28378e+06	3.72847e+06	4.08065e+06	1.14165e+06	1.69555e+06	2.37421e+06	2.72697e+06	1.12195e+06	2.93432e+06	3.55052e+06
High	Pavir.3KG262696	3.5.1.52 - Peptide-N(4)-(N-acetyl-beta-glucosaminyl)asparagine amidase / N-oligosaccharide glycopeptidase	66.1	5.86	26.137	580	7046.26	79.82	4	85	4	0	1.014	0.989394		1.60986e+06	2.50298e+06	2.61238e+06	2.85305e+06	7.05951e+06	3.85396e+06	2.77748e+06	4.12223e+06	1.30688e+06	2.27804e+06	2.53985e+06	2.50897e+06	5.73158e+06	2.58631e+06	2.4819e+06	3.26388e+06
High	Pavir.3KG263587	PTHR31362:SF1 - EXPRESSED PROTEIN	87.6	7.96	7.17	178	1982.19	22.32	2	24	2	0	1.272	0.989394		9.37198e+06	1.07952e+07	8.94768e+06	1.17791e+07	1.04727e+07	1.10665e+07	9.93869e+06	8.8225e+06	9.37198e+06	9.82505e+06	4.0624e+06	1.03586e+07	5.23471e+06	9.38833e+06	8.881e+06	8.40142e+06
High	Pavir.3KG264209	1.13.11.12//1.13.11.33 - Linoleate 13S-lipoxygenase / Lipoxidase // Arachidonate 15-lipoxygenase / Arachidonate omega(6) lipoxygenase	103.5	6.27	100.756	1230	23243.7	217.92	17	315	13	0	10.097	1.72375e-16		845999	995901	1.19959e+06	2.16085e+06	1.22269e+06	2.02122e+06	1.58214e+06	781157	109768	906401	1.16628e+06	1.90025e+06	992697	1.71471e+06	1.41377e+06	743874
High	Pavir.3KG264884	PF11891 - Domain of unknown function (DUF3411) (DUF3411)	40.5	8.25	65.334	1840	21689.5	227.87	9	246	1	0	0.64	0.167755		260554	2.64093e+06	772548	396602	5.58303e+06	4.68315e+06	6.0047e+06	5.59522e+06	260554	2.40359e+06	751097	89630.3	4.53284e+06	3.97299e+06	5.36567e+06
High	Pavir.3KG264911	PTHR23105:SF5 - 39S RIBOSOMAL PROTEIN L1, MITOCHONDRIAL	37.5	8.66	78.198	3221	38166.5	360.57	13	471	3	0	0.9	0.763826		1.30269e+06	1.94135e+06	2.11047e+06	2.25831e+06	1.89531e+06	1.15699e+06	1.0663e+06	1.44877e+06	1.30269e+06	1.76689e+06	2051867	1.98596e+06	1.5388e+06	981537	952823	1.37962e+06
High	Pavir.3KG265209	3.13.1.1 - UDP-sulfoquinovose synthase / Sulfite:UDP-glucose sulfotransferase	52.6	8.16	81.47	2390	25850	252.62	11	280	3	8	1.07	0.996919		1.1989e+07	8.73919e+06	7.91418e+06	8.99308e+06	5.30136e+06	9.16955e+06	7.59491e+06	8.38744e+06	1.1989e+07	7953805	7.69443e+06	7.90853e+06	4.30415e+06	7.77905e+06	6.78665e+06	7.98713e+06
High	Pavir.3KG265614	PTHR10502:SF99 - ANNEXIN D3	35.2	6.54	13.719	49	1722.45	17.8	3	32	3	0	1.195	0.998369		9.4856e+06	1.66597e+07	1.02647e+07	1.29932e+07	1.20582e+07	1.26708e+07	1.41322e+07	1.04629e+07	9.4856e+06	1.51625e+07	9.97965e+06	1.14262e+07	9.42801e+06	1.07493e+07	1.26283e+07	9.96356e+06
High	Pavir.3KG265641	PTHR10502//PTHR10502:SF124 - ANNEXIN // SUBFAMILY NOT NAMED	36.4	6.74	121.546	2630	29055.8	291.62	13	285	8	0	0.737	0.197134	Acetyl [N-Term]	975733	2.75164e+06	1.71256e+06	2.36646e+06	4.47293e+06	2.17923e+06	2.65563e+06	1.89741e+06	975733	2.50435e+06	1.665e+06	2.08107e+06	3.63155e+06	1.84876e+06	2.37301e+06	1.80685e+06
High	Pavir.3KG266479	3.2.1.73 - Licheninase / Mixed linkage beta-glucanase	34.8	6.27	28.343	704	8909.51	104.22	3	57	3	0	0.604	0.0353559		2.72399e+06	1.33443e+07	9.3475e+06	1.21445e+07	1.76306e+07	8.10501e+06	7.59986e+06	4.69847e+06	2.72399e+06	1.2145e+07	9.08795e+06	1.06799e+07	1.43142e+07	6.5265e+06	6791073	4.47422e+06
High	Pavir.3KG266668	K03626 - nascent polypeptide-associated complex subunit alpha (EGD2, NACA)	22.1	4.48	121.614	2944	34029.8	304.42	7	243	6	1	1.29	0.933145	Acetyl [N-Term]	1.86389e+06	1.56365e+06	1.64764e+06	1.51287e+06	1.08253e+06	791015	867614	1.98093e+06	1.86389e+06	1.42313e+06	1.60189e+06	1.33042e+06	878898	671063	775282	1.88638e+06
High	Pavir.3KG266830	K03231 - elongation factor 1-alpha (EEF1A)	54.9	9.25	617.545	35395	510026	5414.72	33	5734	1	43	1.095	0.998369	Methyl [K44(100); K55(100); K179(99.7); K396(100)]; Dimethyl [K44(100); K55(100); K187(100); K227(98.7); K261(100); K396(100)]; Trimethyl [K180(99.4); K212(90.4); K227(100); K306(100)]; Acetyl [K227(100)]	7.53766e+06	1.06494e+07	1.71547e+07	1.42015e+07	1.68649e+07	1.49172e+07	2.01678e+07	1.19615e+07	7.53766e+06	9.69238e+06	1.66783e+07	1.24888e+07	1.36926e+07	1.26551e+07	1.76215e+07	9.90744e+06
High	Pavir.3KG266857	K03231 - elongation factor 1-alpha (EEF1A)	49.2	9.06	616.939	38852	542905	5778.04	33	6024	1	1	1.019	0.989394	Methyl [K44(100); K55(100); K179(99.7); K396(100)]; Dimethyl [K44(100); K55(100); K187(100); K227(98.7); K261(100); K396(100)]; Trimethyl [K180(99.4); K212(90.4); K227(100); K306(100)]; Acetyl [K227(100)]	1.00991e+09	1.42956e+09	1.43514e+09	1.41912e+09	1.71847e+09	1.41536e+09	1.73842e+09	1.09365e+09	1.00716e+09	1.30109e+09	1.39529e+09	1.24759e+09	1.39522e+09	1.20073e+09	1.55341e+09	1.03782e+09
High	Pavir.3KG267722	K02987 - small subunit ribosomal protein S4e (RP-S4e, RPS4)	29.8	10.14	90.625	2229	40489.1	257.53	14	619	4	0	0.971	0.963052		1.1239e+07	1.7484e+07	1.6183e+07	1.46682e+07	1.99989e+07	1.32693e+07	1.85702e+07	1.16941e+07	1.1239e+07	1.59127e+07	1.57337e+07	1.28993e+07	1.6237e+07	1.12571e+07	1.65939e+07	1.1136e+07
High	Pavir.3KG268600	PTHR11802//PTHR11802:SF71 - SERINE PROTEASE FAMILY S10 SERINE CARBOXYPEPTIDASE // SERINE CARBOXYPEPTIDASE-LIKE 26-RELATED	51.5	7.15	28.299	111	3590.6	37.42	4	42	3	0	3.017	0.143871		3.01009e+06	3.49416e+06	2.71212e+06	3.35677e+06	2.84388e+06	7.38926e+06	3.35121e+06	1.7415e+06	1.44959e+06	3.18014e+06	2.63682e+06	2.95195e+06	2.30893e+06	6.26873e+06	2.99457e+06	1.0765e+06
High	Pavir.3KG272800	K00830 - alanine-glyoxylate transaminase / serine-glyoxylate transaminase / serine-pyruvate transaminase (AGXT)	44	7.49	161.765	5505	58097.3	567.33	16	537	1	14	0.927	0.957724		260422	253679	243363	334728	1.51663e+06	714226	649315	842002	260422	230881	236605		1.23134e+06	605919	580214	473900
High	Pavir.3KG276800	PTHR24078:SF219 - DNAJ HEAT SHOCK N-TERMINAL DOMAIN-CONTAINING PROTEIN	37.8	6.96	36.684	527	8012.13	88.06	6	101	6	0	1.048	0.989394		3.79974e+07	4.57015e+07	3.95166e+07	3.14283e+07	3.55175e+07	3.45017e+07	3.63532e+07	3.6898e+07	3.79974e+07	4.15944e+07	3.84193e+07	2.76381e+07	2.88365e+07	2.92698e+07	3.24844e+07	3.5137e+07
High	Pavir.3KG278000	K06875 - programmed cell death protein 5 (PDCD5, TFAR19)	14.5	6.87	11.317	337	3329.64	13.14	2	34	2	0	1.283	0.989394	Acetyl [N-Term]	4.06249e+06	4.68378e+06	3.57025e+06	4.24041e+06	4.97698e+06	4.82209e+06	3.92267e+06	3.85523e+06	3.81227e+06	4.26286e+06	3.47112e+06	3.72902e+06	4.04078e+06	4.09086e+06	3.50522e+06	3.67123e+06
High	Pavir.3KG279100	PF08241//PF13489//PF13847 - Methyltransferase domain (Methyltransf_11) // Methyltransferase domain (Methyltransf_23) // Methyltransferase domain (Methyltransf_31)	57	6.02	35.417	361	5632.03	64.76	5	65	4	0	0.758	0.334543		1.51051e+06	1.72718e+06	2.4988e+06	2.01444e+06	2.50909e+06	2.29515e+06	2.49393e+06	1.5366e+06	1.51051e+06	1.57196e+06	2.42941e+06	1.7715e+06	2.03711e+06	1.9471e+06	2.22852e+06	1.46326e+06
High	Pavir.3KG280400	4.2.3.1 - Threonine synthase	57.8	7.71	58.342	1342	15248.5	168.15	8	177	5	0	1.032	0.989394		2.60159e+07	1.97947e+07	2.23677e+07	1.72351e+07	1.22098e+07	2.24479e+07	2.08118e+07	9.92619e+06	25176550	1.80158e+07	2.17466e+07	1.51566e+07	9.79973e+06	1.90438e+07	1.8597e+07	9.45244e+06
High	Pavir.3KG280600	PTHR11062//PTHR11062:SF102 - EXOSTOSIN HEPARAN SULFATE GLYCOSYLTRANSFERASE -RELATED // SUBFAMILY NOT NAMED	46.5	6.84	16.536	84	1798.09	19.28	4	21	4	0	0.917	0.890193		2.00837e+06	2.51912e+06	3.09582e+06	3.22349e+06	2.69467e+06	3.07971e+06	3.41687e+06	1.88441e+06	935496	2.29273e+06	3.00986e+06	2.83474e+06	2.18779e+06	2.61269e+06	3.05324e+06	1.79447e+06
High	Pavir.3KG284600	K02903 - large subunit ribosomal protein L28e (RP-L28e, RPL28)	22.8	10.76	44.326	940	16276.1	152.19	5	184	1	0	0.987	0.963052		1.90795e+06	1.67074e+06	2.03365e+06	2.17568e+06	1.91005e+06	1.70713e+06	2.16069e+06	1.43502e+06		1.52059e+06	1.97718e+06	1.9133e+06	1.55076e+06	1.44826e+06	1.93075e+06	88945
High	Pavir.3KG289000	K14753 - guanine nucleotide-binding protein subunit beta-2-like 1 protein (RACK1)	36.1	6.84	227.455	9874	98959.7	970.05	17	860	1	16	1.251	0.94771	Acetyl [N-Term]	1.74651e+06	2.59282e+06	2.40836e+06	2.60744e+06	2.45122e+06	2.48234e+06	3.67036e+06	1.84123e+06	1.74651e+06	2.35981e+06	2.34149e+06	2.29299e+06	1.99014e+06	2.10591e+06	3.27976e+06	1.75335e+06
High	Pavir.3KG289600	K02133 - F-type H+-transporting ATPase subunit beta (ATPeF1B, ATP5B, ATP2)	59	6.57	437.571	21235	258166	2582.43	27	2108	1	0	1.435	0.754917	Dimethyl [K504(100)]	6.51484e+07	9.39575e+07	1.04824e+08	9.54456e+07	1.28942e+08	1.10801e+08	1.26584e+08	8.49698e+07	6.51484e+07	8.55137e+07	1.01913e+08	8.39351e+07	1.04573e+08	9.39985e+07	1.13113e+08	8.09143e+07
High	Pavir.3KG292200	PTHR11566//PTHR11566:SF58 - DYNAMIN // DYNAMIN-RELATED PROTEIN 1A	68.8	8.12	126.769	2435	39771.2	420.06	20	432	1	0	1.253	0.992403	Acetyl [N-Term]	6.25111e+06	6.83815e+06	8.37513e+06	5.12533e+06	1.09898e+07	9.69512e+06	8.17072e+06	9.08366e+06	6.25111e+06	6.22362e+06	8.14258e+06	4.50722e+06	8.92258e+06	8.22493e+06	7.30118e+06	8650115
High	Pavir.3KG300800	KOG0977 - Nuclear envelope protein lamin, intermediate filament superfamily	119.2	7.2	18.98	146	2874.98	31.78	4	42	4	0	1.696	0.707816		1.69636e+06	1.13212e+06	1.8617e+06	1.1565e+06	1.64602e+06	1.59046e+06	1.87006e+06	2.2454e+06	1.69636e+06	1.03038e+06	1.81001e+06	1017027	1.33639e+06	1.34928e+06	1.67105e+06	2.13823e+06
High	Pavir.3KG301900	K12836 - splicing factor U2AF 35 kDa subunit (U2AF1)	35	9.22	20.248	660	7870.46	8.28	3	52	3	0	1.185	0.998369	Acetyl [N-Term]	799553	852224	782534	727904	1.67087e+06	1.27216e+06	1.37348e+06	1.31101e+06	335083	775636	760806	640120	1.35657e+06	1.07925e+06	1.22732e+06	1.24843e+06
High	Pavir.3KG309000	K03251 - translation initiation factor 3 subunit D (EIF3D)	65	5.47	17.457	192	2285.42	25.78	4	30	2	0	1.925	0.758295		1.44181e+06	2.32161e+06	2.40465e+06	1.63343e+06	2.91547e+06	2.06849e+06	2.57509e+06	1.9161e+06	1.44181e+06	2.11297e+06	2.33788e+06	1.43644e+06	2367060	1.75482e+06	2301043	1.82465e+06
High	Pavir.3KG309500	PTHR13683//PTHR13683:SF286//PTHR13683:SF312 - ASPARTYL PROTEASES // ASPARTIC PROTEINASE A1-RELATED // SUBFAMILY NOT NAMED	54.3	5.76	83.45	1532	22925.3	218.96	9	195	1	0	1.004	0.975501		282210	471657	332617	480703	724308	690341	866441	802755	282210	429269	323382	422731	588062	585656	774233	451010
High	Pavir.3KG311400	PTHR22939:SF81 - PROTEASE DO-LIKE 1, CHLOROPLASTIC	45.5	7.5	119.596	4077	46281.5	493.11	12	387	12	0	1.007	0.989394		757572	794216	853435	420048	1.16927e+06	769002	742176	789356		722841	829738	369391	949329		663193	751682
High	Pavir.3KG313900	K00031 - isocitrate dehydrogenase (IDH1, IDH2, icd)	46.2	6.86	203.097	10625	106286	1112.06	21	1174	9	0	1.319	0.900492	Dimethyl [R317(99.3); K321(100)]; Methyl [K321(99.4)]	3.38373e+07	2.4993e+07	2.50523e+07	2.22178e+07	2.59216e+07	2.29467e+07	2.44763e+07	2.94232e+07	3.38373e+07	2.27469e+07	2.43567e+07	1.95384e+07	2.10456e+07	1.9467e+07	2.18715e+07	2.80189e+07
High	Pavir.3KG314600	K00053 - ketol-acid reductoisomerase (ilvC)	63	6.49	100.798	4447	42603.1	446.84	13	419	7	5	1.091	0.998369		6.99273e+06	1.01494e+07	1.28852e+07	1.12659e+07	1.88185e+07	1.24991e+07	1.59071e+07	7.86401e+06	6.50849e+06	9.23724e+06	1.25275e+07	9.35979e+06	1.4972e+07	1.06037e+07	1.42142e+07	7.48867e+06
High	Pavir.3KG316800	Heavy metal transport/detoxification superfamily protein	16.2	4.82	25.046	1079	7765.22	90.44	2	74	2	0	0.588	0.0590862		1.8156e+07	3.38512e+07	2.8487e+07	3.53548e+07	3.94993e+07	2.69544e+07	4.61005e+07	2.90651e+07	1.8156e+07	3.0809e+07	2.7422e+07	3.10911e+07	3.20693e+07	2.25353e+07	4.11944e+07	2.76779e+07
High	Pavir.3KG319000	Pavir.3KG319000`description_N/A	21.6	4.64	38.064	718	10272.5	89.29	6	98	1	5	1.377	0.933145		3131171	2.13402e+06	3.00625e+06	1.98976e+06	1.41213e+06	2.05787e+06	1.44814e+06	1.53107e+06	3131171	1.94224e+06	2.92278e+06	1.7498e+06	1.1465e+06	1.74581e+06	1.29403e+06	1.45799e+06
High	Pavir.3KG320400	K06966 - uncharacterized protein (K06966)	26.4	5.43	9.956	92	741.79	8.25	2	8	2	0	1.111	0.996919		2.11887e+06	3.24143e+06	2.88691e+06	4.12657e+06	4.23449e+06	4.18735e+06	4.42818e+06	2.84266e+06	2.11887e+06	2.95013e+06	2.80675e+06	3628916	3.43796e+06	3.55237e+06	3.95693e+06	2.70699e+06
High	Pavir.3KG321408	K11279 - nucleosome assembly protein 1-like 1 (NAP1L1, NRP)	42.2	4.46	16.363	20	849.81	8.67	3	9	3	0	0.01	1.72375e-16		202730	439774	215426	161253	357095	218081	247063	199524	202730	400252	209445	141806	289924	185010	220771	190001
High	Pavir.3KG321489	K12309 - beta-galactosidase (GLB1, ELNR1)	81.4	6.42	19.964	106	2013.17	23.17	2	21	2	0	1.961	0.775534		1.04211e+06	1.30207e+06	2.9295e+06	829038					1.04211e+06		2.84816e+06	729058
High	Pavir.3KG321624	1.2.1.88 - L-glutamate gamma-semialdehyde dehydrogenase / Pyrroline-5-carboxylate dehydrogenase	60.8	6.84	67.07	582	9614.13	101.59	10	96	10	0	1.253	0.989394		236285	205338	337080	267775	741603	413785	428565	567997	236285		327721	235482	602104	351038	382956	540888
High	Pavir.3KG323900	PTHR11743//PTHR11743:SF34 - VOLTAGE-DEPENDENT ANION-SELECTIVE CHANNEL // SUBFAMILY NOT NAMED	29.4	7.69	96.606	7465	68628.3	576.79	9	589	1	0	1.47	0.905947	Acetyl [N-Term]	3.49555e+06	3.89659e+06	4.47371e+06	3.92761e+06	6.64276e+06	4.40719e+06	5.09461e+06	4.71644e+06	3.49555e+06	3.54641e+06	4.34949e+06	3.45395e+06	5.39323e+06	3.73888e+06	4.55244e+06	3.81697e+06
High	Pavir.3KG324000	PTHR32295//PTHR32295:SF14 - FAMILY NOT NAMED // PROTEIN IQ-DOMAIN 31-RELATED	63.2	9.86	18.256	162	2606.9	28.08	3	28	3	0	1.086	0.989394		1.76733e+06	1.69298e+06	2.03288e+06	1.85062e+06	3.12772e+06	2.70721e+06	2.55661e+06	2.61168e+06	1.76733e+06	1.54084e+06	1.97643e+06	1627443	2.53938e+06	2.29668e+06	2.28453e+06	2.48703e+06
High	Pavir.3KG325100	PTHR10836//PTHR10836:SF58 - GLYCERALDEHYDE 3-PHOSPHATE DEHYDROGENASE // SUBFAMILY NOT NAMED	36.6	7.55	293.517	22923	244613	2273.49	21	2726	8	13	1.086	0.998369	Methyl [K141(100)]; Dimethyl [K141(100)]	781995	731930	653423	882385	761992	759094	954122	885785		666153	635280	775972	618657	643983	852583
High	Pavir.3KG327800	K13199 - plasminogen activator inhibitor 1 RNA-binding protein (SERBP1)	40.7	8.06	77.861	3268	36336.5	373.41	8	356	3	0	1.025	0.989394	Dimethyl [R184(100)]; Methyl [K317(100)]	490969808	5.55419e+08	5.96335e+08	5.73959e+08	6.94103e+08	5.78948e+08	6.4971e+08	4.75178e+08	490969808	5.05504e+08	5.79777e+08	5.04741e+08	5.63539e+08	4.90696e+08	5.80567e+08	4.52499e+08
High	Pavir.3KG328900	PTHR24343//PTHR24343:SF183 - SERINE/THREONINE KINASE // SUBFAMILY NOT NAMED	57.5	8.28	19.185	317	3515.4	40.03	4	45	4	0	1.267	0.989394		3032598	5.27944e+06	3.81478e+06	5.59064e+06	4.50031e+06	5.9785e+06	4.69799e+06	3.42987e+06	3032598	4.80498e+06	3.70886e+06	4.91642e+06	3.65378e+06	5.0719e+06	4198022	3.26617e+06
High	Pavir.3KG331900	PTHR11926//PTHR11926:SF408 - GLUCOSYL/GLUCURONOSYL TRANSFERASES // SUBFAMILY NOT NAMED	52.5	6.33	13.918	58	1873.28	8.88	4	35	3	1	1.251	0.99474		1063787	1.54242e+06	1.87177e+06	1.69254e+06	2.64951e+06	2.01674e+06	2.07825e+06	1.34118e+06	1063787	1.40381e+06	1.63709e+06	1.48842e+06	2.15113e+06	1.71092e+06	1.85708e+06	1.27716e+06
High	Pavir.3KG333700	PTHR13697//PTHR13697:SF28 - PHOSPHOFRUCTOKINASE // SUBFAMILY NOT NAMED	62.9	6.49	35.081	951	10526.3	111.38	5	123	2	0	2.96	0.133456		1.26217e+06	1.73956e+06	1.84153e+06	1.42998e+06	3.17276e+06	1.88103e+06	1.67355e+06	2.0683e+06	1.26217e+06	1.58323e+06	1.7904e+06	1.25753e+06	2.57595e+06	1.59578e+06	1.49545e+06	1.26371e+06
High	Pavir.3KG333900	PTHR11851//PTHR11851:SF145 - METALLOPROTEASE // SUBFAMILY NOT NAMED	54	6.55	77.191	1754	17764.7	186.47	10	202	10	0	1.224	0.989394		183799	274433	292914	335120	1.02221e+06	666427	1.02325e+06	689233	183799	249770	284781	294705	829926	565368	914356	656338
High	Pavir.3KG346600	K07151 - dolichyl-diphosphooligosaccharide--protein glycosyltransferase (STT3)	86.9	9.1	11.749	177	3482.78	16.88	3	62	2	0	1.489	0.970915		3.89993e+06	6.96099e+06	6.95054e+06	6.91993e+06	9.63999e+06	5.63474e+06	8.47597e+06	8.50598e+06	3.89993e+06	6.33541e+06	6.75754e+06	6.0854e+06	7.82666e+06	4.78027e+06	7.57394e+06	8.10001e+06
High	Pavir.3KG350100	PTHR10788//PTHR10788:SF44 - TREHALOSE-6-PHOSPHATE SYNTHASE // SUBFAMILY NOT NAMED	101.7	5.6	43.635	115	5236.34	55.72	7	58	4	0	0.01	1.72375e-16		540270	564179	493488	613530	1.11789e+06	648189	1.04325e+06	481422		513477	479786	539540	907613	549896	932227	268539
High	Pavir.3KG350600	PTHR24073//PTHR24073:SF375 - FAMILY NOT NAMED // RAS-RELATED PROTEIN RABG3F	23	5.5	58.285	2043	21681.8	252.84	9	234	1	6	1.54	0.512111		282076	228514	256148	274236					282076	207978	249036	241164
High	Pavir.3KG353100	K02958 - small subunit ribosomal protein S15e (RP-S15e, RPS15)	17.4	10.24	52.983	1802	33434.4	203.87	4	319	2	0	0.01	1.72375e-16	Acetyl [N-Term]	4.85582e+06	7.06473e+06	7.22867e+06	7.6188e+06	1.19887e+07	1.14905e+07	1.05395e+07	7.57499e+06	4.85582e+06	6.42983e+06	6.32332e+06	6.69999e+06	9.73355e+06	9.74803e+06	8.14979e+06	7.21345e+06
High	Pavir.3KG353300	K03943 - NADH dehydrogenase (ubiquinone) flavoprotein 2 (NDUFV2)	30.6	7.42	55.587	1364	14474.8	168.03	8	174	8	0	1.697	0.231109		87541.6	595638	581515	279890					87541.6	542109	565368	246136
High	Pavir.3KG358400	K01259 - proline iminopeptidase (pip)	49.1	9.28	73.936	606	12936.6	141.03	10	162	2	7	1.238	0.989394		5.30482e+06	8.3857e+06	8.91314e+06	7.59499e+06	1.44044e+07	1.59015e+07	1.27257e+07	9.99368e+06	5.30482e+06	7.63208e+06	8.66566e+06	6.67905e+06	9.77958e+06	1.34902e+07	1.13715e+07	9.5167e+06
High	Pavir.3KG361500	PTHR10025:SF33 - BIFUNCTIONAL PROTEIN FOLD 2	31.6	7.11	25.077	85	2075	17.03	4	42	1	0	100	1.72375e-16		2.75307e+06	5.19128e+06	3.39572e+06	3.99391e+06	7.0038e+06	4.24696e+06	4.89272e+06	3.90034e+06	2.75307e+06	4.72475e+06	3.30143e+06	3.51226e+06	5.68635e+06	3.2973e+06	4.37203e+06	3.71418e+06
High	Pavir.3KG361600	PTHR11476:SF7 - HISTIDYL-TRNA SYNTHETASE, ISOFORM D	94.9	6.64	56.943	1232	10904.6	93.14	8	98	2	6	1.202	0.989394	Acetyl [N-Term]					1.07331e+06	262743	674640	814105					871417	222900	602844
High	Pavir.3KG361800	K02987 - small subunit ribosomal protein S4e (RP-S4e, RPS4)	29.9	10.11	152.536	4985	76998.2	608.7	20	1034	2	17	1.206	0.988235		2.87258e+06	4.12802e+06	4.08495e+06	4.38768e+06	4.94742e+06	4.95298e+06	4.92087e+06	4.02413e+06	2.47212e+06	3.75704e+06	3.24439e+06	3.85854e+06	4.01679e+06	4.2019e+06	4.39718e+06	3.44498e+06
High	Pavir.3KG362000	K01890 - phenylalanyl-tRNA synthetase beta chain (FARSB, pheT)	66.9	6.46	47.786	732	9141.32	96.95	7	114	1	0	1.358	0.989394		6.79057e+07	1.03687e+08	1.01369e+08	1.13232e+08	1.28921e+08	1.18502e+08	1.38932e+08	8.19664e+07	6.79057e+07	9.43685e+07	9.85544e+07	9.95764e+07	1.0467e+08	1.00532e+08	1.24147e+08	7.80543e+07
High	Pavir.3KG363100	PTHR12411//PTHR12411:SF387 - CYSTEINE PROTEASE FAMILY C1-RELATED // SUBFAMILY NOT NAMED	48.7	6.6	48.534	1990	11395.9	108.97	6	85	6	0	1.352	0.863162		752860	413915	937013	735004	611102	932565	1.31369e+06	1.09471e+06		376717	910996	646364	496151	791148	1.17389e+06
High	Pavir.3KG363400	PTHR11073//PTHR11073:SF15 - CALRETICULIN AND CALNEXIN // SUBFAMILY NOT NAMED	50	6.81	63.087	440	10251.1	106.16	9	112	8	0	1.672	0.629691		7.69772e+06	9.94824e+06	1.28069e+07	9.13597e+06	3.77259e+07	1.21406e+07	1.34011e+07	1.24041e+07	6.93591e+06	8.91672e+06	1.24513e+07	8.0342e+06	3.06295e+07	1.02996e+07	1.19749e+07	1.1812e+07
High	Pavir.3KG365900	1.8.7.1 - Assimilatory sulfite reductase (ferredoxin) / Sulfite reductase (ferredoxin)	74.6	8.76	54.437	1102	19685.6	199.75	9	233	1	0	1.044	0.989394		1.49906e+06	2.52393e+06	2.10962e+06	2.34413e+06	3.62312e+06	2.61025e+06	3.81626e+06	5.26787e+06	1.02195e+06	2.29711e+06	2.05105e+06	2.06144e+06	2.9416e+06	2.21442e+06	3.41013e+06	5.01644e+06
High	Pavir.3KG367527	PF00582 - Universal stress protein family (Usp)	28.8	5.52	17.826	40	2037.75	9.57	3	29	1	0	1.973	0.766967		1.19563e+06	1.24647e+06	1.42868e+06	1.53312e+06	1.33328e+06	1.01355e+06	1.64844e+06	1.45537e+06	1.19563e+06	1.13445e+06	1.38901e+06	1.34823e+06	1.08248e+06	859857	1.47301e+06	1.38591e+06
High	Pavir.3KG368400	PTHR30546//PTHR30546:SF5 - FLAVODOXIN-RELATED PROTEIN WRBA-RELATED // SUBFAMILY NOT NAMED	21.6	6.7	51.98	1222	15052.7	120.62	5	209	2	0	1.264	0.989394		247054	223437	555925	179006	615421	461148	458473	466184		203357	540489	157418	499658	391219	409682
High	Pavir.3KG372681	KOG1546 - Metacaspase involved in regulation of apoptosis	44.5	5.54	18.989	384	3300.97	38.17	3	30	1	0	1.145	0.996919		562715	1.12422e+06	1.78848e+06	1.47674e+06	2.46413e+06	791782	1.79413e+06	1.47763e+06	110009	1.02319e+06	1.73882e+06	1.29865e+06	2.00061e+06	671715	1.6032e+06	1.40711e+06
High	Pavir.3KG372762	PTHR11406:SF8 - PHOSPHOGLYCERATE KINASE 1, CHLOROPLASTIC-RELATED	50.3	7.49	353.224	27124	297606	2874.9	24	2761	3	0	0.921	0.950191	Trimethyl [K417(100)]	423503	479813	607097	444555	600384	394696	495533	564024		436693	590240	390942	487449	334843	442798
High	Pavir.3KG373381	K02901 - large subunit ribosomal protein L27e (RP-L27e, RPL27)	15.6	10.55	47.379	1620	22250.1	219.21	6	282	6	0	1.09	0.998369		77663463	6.77512e+07	6.21327e+07	6.21492e+07	4.43315e+07	5.93078e+07	6.02358e+07	7.04065e+07	77663463	61662517	6.04075e+07	54654175	3.59925e+07	5.03142e+07	5.38254e+07	6.70461e+07
High	Pavir.3KG374500	PTHR23050:SF153 - CALMODULIN-1-RELATED	16.8	4.27	176.865	6595	67547.4	608.71	11	616	3	7	1.219	0.977874	Acetyl [N-Term]; Acetyl [K116(100)]; Trimethyl [K116(100)]	1.82775e+07	2.23574e+07	2.57824e+07	2.75722e+07	2.62873e+07	2.60533e+07	3.28653e+07	1.74855e+07	1.82775e+07	2.03482e+07	2.50665e+07	2.42471e+07	2.13425e+07	2.21025e+07	2.93678e+07	1.66509e+07
High	Pavir.3KG375600	PTHR11449//PTHR11449:SF3 - RIBOSOMAL PROTEIN L30 // SUBFAMILY NOT NAMED	12.3	9.55	61.329	1828	18627.4	162.72	5	135	3	0	2.038	0.0927165		51054155	7.92621e+07	8.33605e+07	6.90413e+07	1.25268e+08	8.52611e+07	9.53756e+07	5.60777e+07	51054155	7.21389e+07	8.10458e+07	6.07151e+07	1.01704e+08	7.23319e+07	8.52256e+07	5.07979e+07
High	Pavir.3KG376570	PTHR19370//PTHR19370:SF111 - NADH-CYTOCHROME B5 REDUCTASE // SUBFAMILY NOT NAMED	31.2	8.57	47.314	946	10089.8	99.91	6	78	4	2	2.057	0.187235		2.13599e+06	3.0416e+06	4.00071e+06	2.77272e+06	6.38945e+06	5.65662e+06	6.19007e+06	3.82391e+06	1.98699e+06	2.76825e+06	3.88962e+06	2.43834e+06	5.18756e+06	4.79884e+06	5.53131e+06	3.64141e+06
High	Pavir.3KG377407	PTHR23091//PTHR23091:SF229 - N-TERMINAL ACETYLTRANSFERASE // ACETYLTRANSFERASE NSI	27.4	6.55	7.596	219	2049.93	21.87	3	41	3	0	0.971	0.946894		2.30847e+06	2.09304e+06	2.7212e+06	1.76727e+06	5.74471e+06	4.02744e+06	5.07575e+06	3.46882e+06	1.41451e+06	1.90494e+06	2.64564e+06	1.55414e+06	4.6641e+06	3.41671e+06	4.06357e+06	3.30326e+06
High	Pavir.3KG377569	K06689 - ubiquitin-conjugating enzyme E2 D/E (UBE2D_E, UBC4, UBC5)	17.4	8.25	9.007	0	2293.96	15.92	2	36	1	0	1.067	0.995814		8.16662e+06	5.08395e+06	6.80785e+06	5.66112e+06	4.80693e+06	5.02166e+06	7.24068e+06	7.90073e+06	8.16662e+06	4.62706e+06	6.61882e+06	4.56092e+06	3.90272e+06	4.26016e+06	6.47012e+06	7.28828e+06
High	Pavir.3KG379000	K15306 - Ran-binding protein 1 (RANBP1)	24.3	4.77	66.736	1739	14163.6	135.83	6	109	6	0	1.215	0.989394	Acetyl [N-Term]; Acetyl [K4(100)]	7201283	1.06658e+07	1.12285e+07	1.16902e+07	1.21063e+07	1.12601e+07	1.35431e+07	7.35178e+06	7201283	9707272	10916724	10280359	9829075	9552626	12101809	7.00089e+06
High	Pavir.3KG379100	PTHR10804//PTHR10804:SF11 - PROTEASE FAMILY M24 METHIONYL AMINOPEPTIDASE, AMINOPEPTIDASE P // PROLIFERATION-ASSOCIATED PROTEIN 2G4	42.9	7.47	80.334	1960	26880.6	227.49	13	329	3	0	1.197	0.998369		2.85056e+06	3.32311e+06	4.00297e+06	3.51247e+06	5.22672e+06	4.00626e+06	4.29999e+06	3.49091e+06	2.85056e+06	3.02447e+06	3.89182e+06	3.08887e+06	4.24355e+06	3.39874e+06	3.84238e+06	3.08778e+06
High	Pavir.3KG379581	K03347 - cullin 1 (CUL1, CDC53)	86.7	6.87	25.284	118	3455.7	31.89	4	41	4	0	1.319	0.989394		1.54661e+06	2.28285e+06	1.92863e+06	2.21233e+06	2.92131e+06	2.26988e+06	2.69375e+06	1.31628e+06	1.28385e+06	2.07769e+06	1.87508e+06	1.94553e+06	2122766	1.92567e+06	2.40708e+06	1.25346e+06
High	Pavir.3KG379900	PTHR22849:SF4 - U-BOX DOMAIN-CONTAINING PROTEIN 43-RELATED	89.6	5.6	16.289	90	1213.87	14.65	4	18	4	0	2.38	0.402991		639656	913139	1.18324e+06	942105	1.46202e+06	1.02035e+06	1.65473e+06	1.0237e+06	639656	831077	1.15039e+06	828489	1.18701e+06	865620	1.47863e+06	627917
High	Pavir.3KG383700	4.2.1.11 - Phosphopyruvate hydratase / Enolase	50.7	5.78	338.953	14602	157849	1552.06	26	1538	3	22	1.113	0.996919		219580	336681	366670	344838	1.0952e+06	740233	858629	765620	219580	306424	356488	303252	889189	472203	767252	729078
High	Pavir.3KG389400	PTHR10566//PTHR10566:SF85 - CHAPERONE-ACTIVITY OF BC1 COMPLEX CABC1 -RELATED // SUBFAMILY NOT NAMED	78.3	6.65	39.634	549	7993.97	87.5	8	103	8	0	1.452	0.766967		1.23777e+08	1.14079e+08	1.4158e+08	1.21718e+08	1.98779e+08	1.26208e+08	1.45241e+08	1.28524e+08	1.23346e+08	103431236	1.37649e+08	1.07039e+08	1.58644e+08	1.07069e+08	1.29784e+08	1.21926e+08
High	Pavir.3KG389500	PTHR11404//PTHR11404:SF6 - SUPEROXIDE DISMUTASE 2 // SUPEROXIDE DISMUTASE [MN], MITOCHONDRIAL	25.1	7.71	57.151	2127	20533.5	186.94	7	194	1	6	1.271	0.957363		4.79056e+06	4.42692e+06	4.90799e+06	5.55217e+06	7.77719e+06	6.38291e+06	5.89377e+06	7.76606e+06	4.79056e+06	4.02908e+06	4.77171e+06	4.88259e+06	6.31426e+06	4.063e+06	5.26655e+06	7395407
High	Pavir.3KG396300	K14007 - protein transport protein SEC24 (SEC24)	120.2	7.49	22.454	90	1848.66	18.29	5	22	1	0	1.602	0.950695		8.96571e+06	7.34544e+06	1.22009e+07	1.08838e+07	8.15838e+06	1.44101e+07	1.16431e+07	1.35399e+07	8.96571e+06	6.52936e+06	1.18621e+07	8.90568e+06	6.51515e+06	1.22249e+07	1.04041e+07	1.28937e+07
High	Pavir.3KG397900	K06185 - ATP-binding cassette, subfamily F, member 2 (ABCF2)	66.3	6.81	46.175	1370	12286.4	138	9	144	9	0	0.846	0.741353		125558	296880	381107	455225	590464	311986	525328	552765	125558	270199	370525	400326	479395	264676	469422
High	Pavir.3KG401700	6.1.1.15//6.1.1.17 - Proline--tRNA ligase / Prolyl-tRNA synthetase // Glutamate--tRNA ligase / Glutamyl-tRNA synthetase	57.8	6.67	145.314	2908	39097.2	405.25	20	442	4	15	1.076	0.998369		2.79581e+06	4.1017e+06	3.97624e+06	4.39387e+06	3.83018e+06	3.05093e+06	4.08141e+06	3.04786e+06	2.36235e+06	3.73308e+06	3.86583e+06	3.86398e+06	3.10971e+06	2.35066e+06	3.08897e+06	2.90239e+06
High	Pavir.3KG402302	1.14.12.17 - Nitric oxide dioxygenase / NOD	32.6	6.93	136.649	5602	54418.3	547.2	9	496	8	0	1.543	0.466987		1.50384e+07	1.97473e+07	2.10993e+07	2.02294e+07	2.32191e+07	2.11036e+07	2.18968e+07	1.35438e+07	1.50384e+07	17833382	1.94045e+07	1.77897e+07	1.88515e+07	1.79034e+07	1.95665e+07	1.26845e+07
High	Pavir.3KG402318	PTHR10579//PTHR10579:SF57 - CALCIUM-ACTIVATED CHLORIDE CHANNEL REGULATOR // SUBFAMILY NOT NAMED	70.6	8.05	11.308	35	1401.62	19.9	3	25	3	0	100	1.72375e-16		3.92736e+07	1.03261e+08	3.22472e+07	7.95869e+07	9.60419e+07	7.74576e+07	6.06245e+07	9.91482e+07	3.92736e+07	9.39809e+07	3.13518e+07	6.4409e+07	7.79759e+07	6.57117e+07	5.41728e+07	9.44161e+07
High	Pavir.3KG404200	KOG1371//KOG1430//KOG2865 - UDP-glucose 4-epimerase/UDP-sulfoquinovose synthase // C-3 sterol dehydrogenase/3-beta-hydroxysteroid dehydrogenase and related dehydrogenases // NADH:ubiquinone oxidoreductase, NDUFA9/39kDa subunit	41.5	8.92	175.629	5540	69203.4	626.81	18	782	18	0	0.72	0.365558						966310	483631	762334	689261					784542	410292		656364
High	Pavir.3KG404500	K11147 - dehydrogenase/reductase SDR family member 4 (DHRS4)	29.4	9.01	8.219	31	444.71	4.97	2	6	2	0	1.378	0.989394		7.35777e+07	7.46948e+07	6.32141e+07	5.51508e+07	4.14257e+07	5.22755e+07	4.61136e+07	7.55927e+07	7.35777e+07	6.7982e+07	6.14589e+07	4.84998e+07	3.36333e+07	4.43483e+07	4.12062e+07	7.19848e+07
High	Pavir.3KG405700	PTHR10992//PTHR10992:SF845 - ALPHA/BETA HYDROLASE FOLD-CONTAINING PROTEIN // SUBFAMILY NOT NAMED	40.7	6.39	11.188	44	812.49	9.5	2	12	1	0	0.802	0.847765		201857	446806	484542	602623	1.00357e+06	346930	1.09295e+06	409898	201857	406652	471088	529948	814794	294321	976636	390334
High	Pavir.3KG407300	PTHR22953//PTHR22953:SF33 - ACID PHOSPHATASE RELATED // SUBFAMILY NOT NAMED	71.8	6.15	189.182	4968	59309.9	551.93	19	669	18	1	2.768	0.000170995		215588	354982	243751	349318	415326	233895	234432	224552	215588	323081	236983	307191	337201	198427	209484	213834
High	Pavir.3KG407700	PTHR23421:SF69 - BETA-GALACTOSIDASE 9	103	6.43	91.182	977	12753.7	125.3	10	133	1	7	2.4	0.0122583		2.64412e+07	8.72558e+07	2.43501e+07	2.47301e+07	1.37731e+08	9.93093e+07	5.04513e+07	4.83031e+07	2.64412e+07	7.94142e+07	2.3674e+07	2.85533e+06	1.11823e+08	8.42498e+07	4.50822e+07	4.59977e+07
High	Pavir.3KG417600	K01602 - ribulose-bisphosphate carboxylase small chain (rbcS)	19.1	8.92	137.418	10396	109862	1065.26	12	1207	3	0	0.701	0.301657		2.43882e+06	2.93568e+06	2.93767e+06	2.55454e+06	7.03062e+06	6.14433e+06	4.27911e+06	7.06723e+06	1.34422e+06	2.67185e+06	2.66582e+06	2.24646e+06	5.70813e+06	5.21259e+06	3375262	6.72992e+06
High	Pavir.3KG419100	2.7.9.5 - Phosphoglucan, water dikinase	131.5	5.71	85.331	910	11322.2	130.23	12	134	12	0	0.439	1.14798e-05		8.09173e+07	6.12525e+07	6.35819e+07	6.79433e+07	3.4651e+07	4.66245e+07	6.00261e+07	4.55396e+07	8.09173e+07	5.57478e+07	6.18165e+07	5.97495e+07	2.8133e+07	3.95543e+07	5.36381e+07	4.33661e+07
High	Pavir.3KG430300	K02997 - small subunit ribosomal protein S9e (RP-S9e, RPS9)	22.5	10.32	61.485	2946	38622.5	335.28	10	501	5	5	1.163	0.989394		1.59975e+07	1.20342e+07	1.22723e+07	1.05106e+07	5.40636e+06	4.55073e+06	5.63702e+06	5.26837e+06	1.59975e+07	1.09527e+07	1.13316e+07	8.93281e+06	4.3894e+06	3.30629e+06	5.03712e+06	5.01692e+06
High	Pavir.3KG432704	PTHR10381:SF19 - ATP-DEPENDENT CLP PROTEASE PROTEOLYTIC SUBUNIT 1	11.9	5.03	11.483	563	5907.34	69.35	2	72	2	0	0.946	0.921919		4.50788e+07	6.75224e+07	6.81672e+07	7.19875e+07	8.40571e+07	7.4106e+07	8.75131e+07	5.55376e+07	4.50788e+07	6.14543e+07	6.62744e+07	63305980	6.82456e+07	6.28684e+07	7.81999e+07	5.28869e+07
High	Pavir.3KG435554	K07904 - Ras-related protein Rab-11A (RAB11A)	24	5.71	31.079	757	12514.7	116.34	6	178	1	0	1.415	0.989394		5.1614e+06	5.24206e+06	4.99188e+06	4.73192e+06	4.73664e+06	4.8474e+06	5.00852e+06	4.75202e+06	5.1614e+06	4.77096e+06	4.85328e+06	4161260	3.84565e+06	4.11233e+06	4.4755e+06	4.52522e+06
High	Pavir.3KG436400	PF12576 - Protein of unknown function (DUF3754) (DUF3754)	59.6	6.28	17.394	209	3263.76	33.98	3	44	3	0	1.396	0.957363		380610	611696	590275	669317	952637	879686	822294	386795	380610	556723	573885	588599	773441	746288	734784	368334
High	Pavir.3KG438024	PTHR11566//PTHR11566:SF45 - DYNAMIN // DYNAMIN-RELATED PROTEIN 4C-RELATED	75.6	5.41	51.354	727	8744.65	96.23	7	88	7	0	1.344	0.968565		1.51113e+06	1.30023e+06	1.17167e+06	1.25567e+06	2.335e+06	1.78204e+06	1.61901e+06	1.7853e+06	1.51113e+06	1.18338e+06	1.13914e+06	1.10424e+06	1.89577e+06	1.51181e+06	962044	1.70009e+06
High	Pavir.3KG445300	K11251 - histone H2A (H2A)	14.1	10.4	13.519	171	9620.39	62.35	3	156	1	1	1.501	0.602537		2.76097e+06	3.30884e+06	5.22863e+06	2.72817e+06	4.26138e+06	3.86963e+06	5.31925e+06	3.00667e+06	1.25822e+06	3.01148e+06	5.08345e+06	2.39916e+06	3.45979e+06	3.28283e+06	4.75317e+06	2.86317e+06
High	Pavir.3KG446600	KOG2783 - Phenylalanyl-tRNA synthetase	51.1	7.11	79.193	1797	16590.7	184.37	12	174	1	0	0.971	0.925302		6.05419e+06	6.68022e+06	8.18573e+06	6.30208e+06	1.01932e+07	9.70654e+06	9.77155e+06	7.58964e+06	6.05419e+06	6079878	7.95844e+06	5.54206e+06	8.27577e+06	8.23462e+06	8.73165e+06	7.2274e+06
High	Pavir.3KG451900	PTHR23244//PTHR23244:SF301 - KELCH REPEAT DOMAIN // SUBFAMILY NOT NAMED	16.5	6.68	73.367	2459	22744.3	227.42	10	238	3	5	0.919	0.948814		1.21667e+06	1.1161e+06	1.11373e+06	1.21414e+06	659335	1.24654e+06	1.02461e+06	1.45334e+06	1.21667e+06	1.0158e+06	1.0828e+06	1.06771e+06	535311	1057508	915569	1.38398e+06
High	Pavir.3KG453000	K01867 - tryptophanyl-tRNA synthetase (WARS, trpS)	45.5	6.8	70.627	1579	20694	213.54	11	259	4	7	1.074	0.997451		8.44566e+07	1.34177e+08	1.08659e+08	1.1998e+08	1.15574e+08	1.05459e+08	1.0449e+08	8.79974e+07	8.44566e+07	1.22118e+08	1.05642e+08	1.05511e+08	9.3834e+07	89466994	9.337e+07	7.93319e+07
High	Pavir.3KG453800	K02357 - elongation factor Ts (tsf, TSFM)	107	5	250.765	5518	70565.1	712.2	28	733	6	0	0.808	0.581239		9.53946e+06	1.37523e+07	1.35369e+07	1.27009e+07	1.78796e+07	1.38049e+07	1.4369e+07	9.86403e+06	9.15659e+06	1.25164e+07	1.3161e+07	1.11692e+07	1.45163e+07	1.17115e+07	1.24911e+07	8.96318e+06
High	Pavir.3KG457300	3.6.1.29 - Bis(5'-adenosyl)-triphosphatase / Dinucleosidetriphosphatase	31.9	6.64	70.609	1422	16089.6	125.55	9	162	9	0	1.066	0.989394	Acetyl [N-Term]	6.79554e+06	4.78709e+06	4.25024e+06	5.27688e+06	3.55507e+06	4.3204e+06	3.81295e+06	4.33464e+06	6.79554e+06	4.35688e+06	4.13222e+06	4.6405e+06	2.88635e+06	3.66524e+06	3.40717e+06	4.12776e+06
High	Pavir.3KG457800	K12741 - heterogeneous nuclear ribonucleoprotein A1/A3 (HNRNPA1_3)	23.9	5.63	17.201	924	5455.91	52.79	2	45	2	0	1.882	0.342251		3.09422e+06	4.02768e+06	5.29381e+06	4.70824e+06	4.91156e+06	4.24451e+06	4.54139e+06	4.74565e+06	3.09422e+06	3.33878e+06	4.83932e+06	4.14044e+06	3.54797e+06	3.60087e+06	3.73747e+06	4.51915e+06
High	Pavir.3KG458000	K18635 - protein SPIRAL1 and related proteins (SPR1)	10.3	9.07	45.103	1000	9950.71	103.98	5	86	5	0	1.319	0.989394		1.09315e+06	1.44139e+06	652467	1.26122e+06	2.02395e+06	2.08863e+06	2.66146e+06	2.33758e+06	235504	1.31185e+06	634350	1.10912e+06	1.64324e+06	1.77191e+06	2.37823e+06	283858
High	Pavir.3KG460900	K09487 - heat shock protein 90kDa beta (HSP90B, TRA1)	90.9	5.38	130.932	3760	35413.9	348.91	19	401	11	0	2.047	0.209644		1.52781e+06	1.51526e+06	1.74103e+06	1.68072e+06	2.10925e+06	2.18982e+06	2.11834e+06	1.62759e+06		1.37908e+06	1.69269e+06	1.47803e+06	1.71249e+06	1.85775e+06	1.8929e+06	53574.7
High	Pavir.3KG464100	PTHR31521:SF2 - EXPRESSED PROTEIN	62.5	5.03	15.838	140	1707.92	12.26	3	24	3	0	1.314	0.994195		1.48178e+06	3.40041e+06	2.37626e+06	2.12336e+06	5.87418e+06	4.01208e+06	5.26728e+06	3.90011e+06	1.37128e+06	3.09482e+06	2.31028e+06	1.44098e+06	4.76922e+06	2.90268e+06	4.70673e+06	1.89721e+06
High	Pavir.3KG465700	PTHR13844:SF8 - EXPRESSED PROTEIN	15.4	10.65	19.999	577	6089.6	71.38	4	89	4	0	1.027	0.989394		538789	788652	586270	627966	1.29969e+06	717620	885884	513609	538789	717777	569992	552235	1055216	256546	791607	489096
High	Pavir.3KG483481	PF04187 - Haem-binding uptake, Tiki superfamily, ChaN (Cofac_haem_bdg)	81	5.45	16.987	416	4497.31	46.11	3	45	3	0	0.597	0.0577294		5.80217e+06	4.37676e+06	4.43902e+06	4.02799e+06	4.42121e+06	4.63861e+06	4.76195e+06	4.09314e+06	5.80217e+06	3.98343e+06	4.31576e+06	3.54222e+06	3.58956e+06	3.9352e+06	4.25518e+06	3.89779e+06
High	Pavir.3KG483801	PTHR13683//PTHR13683:SF346 - ASPARTYL PROTEASES // SUBFAMILY NOT NAMED	51	9.79	89.822	3017	25472.8	245.51	8	238	5	3	1.259	0.943723		1.58045e+06	1.39041e+06	1.44455e+06	1.15384e+06	1.41131e+06	993201	632581	720181	1.58045e+06	1.26546e+06	1.00954e+06	1.01469e+06	1.14584e+06	842590	565261	685808
High	Pavir.3KG484102	K07277 - outer membrane protein insertion porin family (SAM50, TOB55, bamA)	57.7	5.31	18.312	332	4469.29	31.94	4	60	1	0	1.174	0.998369	Acetyl [N-Term]	6.89468e+07	2.93003e+07	4.78313e+07	2.71665e+07	3.66971e+07	9.37312e+07	4.27717e+07	5.1917e+07	6.89468e+07	1.37319e+07	4.65032e+07	2.26195e+07	2.97942e+07	79517531	3.82199e+07	4.94391e+07
High	Pavir.3KG485074	K02973 - small subunit ribosomal protein S23e (RP-S23e, RPS23)	15.7	10.37	23.614	1112	12758.7	145.41	5	177	5	0	1.147	0.998369		159402	215111	263510	217870	275938	235819	240512	268428	159402	195779	256193	191596	224033	200059	214917
High	Pavir.3KG486019	PTHR21327//PTHR21327:SF7 - GTP CYCLOHYDROLASE II-RELATED // MONOFUNCTIONAL RIBOFLAVIN BIOSYNTHESIS PROTEIN RIBA 3, CHLOROPLASTIC	58.8	5.9	13.392	144	3110.99	31.98	4	47	3	1	0.831	0.679598		6.24651e+06	8.03932e+06	9.4688e+06	8.48836e+06	9.82443e+06	9.14225e+06	1.10779e+07	7.16674e+06	6.24651e+06	7.31683e+06	9.20589e+06	7.46468e+06	7.97641e+06	7.7559e+06	9.89901e+06	6.82469e+06
High	Pavir.3KG486073	K10575 - ubiquitin-conjugating enzyme E2 G1 (UBE2G1, UBC7)	19.5	5.2	17.475	668	6185.43	38.38	2	45	1	0	1.146	0.998369	Acetyl [N-Term]	2.89854e+06	2.45526e+06	2.04883e+06	1.74583e+06	1.81704e+06	1.85578e+06	1.90791e+06	1.87247e+06	2.89854e+06	2.23461e+06	1.99194e+06	1.53528e+06	1.27388e+06	1.57436e+06	1.70486e+06	1.7831e+06
High	Pavir.3KG486209	K01883 - cysteinyl-tRNA synthetase (CARS, cysS)	62.3	5.83	34.992	218	5055.86	48.33	5	57	5	0	0.928	0.905947		775590	1.52985e+06	1.31507e+06	1.52219e+06	1.84055e+06	1.95071e+06	1.42724e+06	781463	775590	1.39236e+06	1.27855e+06	1.33862e+06	1.49433e+06	1654898	1.27535e+06	744165
High	Pavir.3KG486236	K03283 - heat shock 70kDa protein 1/8 (HSPA1_8)	71.1	5.22	226.093	15272	147690	1435.26	23	1585	1	0	100	1.72375e-16		1.47696e+06	2.12811e+06	2.13735e+06	2.15962e+06	2.7772e+06	1.82903e+06	2.14136e+06	1.58779e+06	1.47696e+06	1.93686e+06	2.078e+06	1.89918e+06	2.25479e+06	1.55167e+06	1.63535e+06	1.51201e+06
High	Pavir.3KG486290	K02920 - large subunit ribosomal protein L36e (RP-L36e, RPL36)	12.6	11.58	13.259	817	10902.9	120.84	4	185	4	0	0.973	0.963052						449179	256070	206995	227404					364686	217239	184967
High	Pavir.3KG486587	K08956 - AFG3 family protein [EC:3.4.24.-] (AFG3)	89.8	8.1	21.718	81	1249.34	10.24	4	14	4	0	0.842	0.878278		1.06901e+07	1.42197e+07	1.56783e+07	1.56951e+07	1.4815e+07	1.42367e+07	1.90569e+07	1.07041e+07	1.06901e+07	1.29418e+07	1.5243e+07	1.38023e+07	1.20282e+07	1.20779e+07	1.70288e+07	1.01932e+07
High	Pavir.3KG486800	PTHR11776//PTHR11776:SF8 - ADENINE PHOSPHORIBOSYLTRANSFERASE // ADENINE PHOSPHORIBOSYLTRANSFERASE 1, CHLOROPLASTIC	24.7	9.26	24.977	297	9308.74	89.19	6	105	6	0	1.092	0.99693		343835	417202	577133	489072	568898	304557	472160	306639	343835	379708	561108	430091	461886	258373	421913	292004
High	Pavir.3KG489700	PTHR31964//PTHR31964:SF16 - FAMILY NOT NAMED // ADENINE NUCLEOTIDE ALPHA HYDROLASES-LIKE PROTEIN	17.9	6.71	36.798	756	5658.53	40.53	3	39	2	0	0.536	0.143871	Acetyl [N-Term]	4.97787e+06	5.41539e+06	7.54163e+06	6.65211e+06	8.45759e+06	7.97699e+06	5.38647e+06	5.34326e+06	4.97787e+06	4.92871e+06	7.33222e+06	5.84988e+06	6.86667e+06	6.76734e+06	4.81323e+06	5.08824e+06
High	Pavir.3KG490200	PTHR11349:SF44 - NUCLEOSIDE DIPHOSPHATE KINASE II, CHLOROPLASTIC	24	9.67	13.415	717	9357.49	97.56	3	135	1	1	0.76	0.453535		961817	502366	829505	808925	408397	323606	559991	471790	961817	457219	806473	711370		274534	500396	449273
High	Pavir.3KG491001	K01778 - diaminopimelate epimerase (dapF)	37.8	6.46	12.971	676	4457.65	49.55	2	45	2	0	0.801	0.490939		2.75449e+06	2.42426e+06	2.42386e+06	1.7191e+06	2.00618e+06	1.69307e+06	2.25765e+06	1.39886e+06	2.75449e+06	2.20639e+06	2.35656e+06	1.51178e+06	1628805	1.43633e+06	2.01739e+06	1.3321e+06
High	Pavir.3KG493300	K13250 - translocon-associated protein subunit beta (SSR2)	20.9	9.79	14.56	274	2436.04	24.8	2	27	1	0	1.68	0.921919		7.38907e+06	7.03706e+06	4.62871e+06	6.12585e+06	5.87214e+06	4.95869e+06	5.17547e+06	5.34936e+06	7.38907e+06	6.40465e+06	4.50019e+06	5.38709e+06	4.76756e+06	4.20674e+06	4624688	5.09404e+06
High	Pavir.3KG493500	K02938 - large subunit ribosomal protein L8e (RP-L8e, RPL8)	28.2	10.99	115.042	4171	47274.4	476.53	9	461	9	0	1.213	0.981033		170447	227228	198860	217656	394623	329432	370797	166433	170447	206807	193338	191407	320392	279476	331337	158489
High	Pavir.3KG494700	KOG0101 - Molecular chaperones HSP70/HSC70, HSP70 superfamily	71	5.25	471.307	28646	280595	2683.58	34	2756	3	33	1.149	0.989394	Acetyl [N-Term]; Acetyl [K4(100)]; Methyl [K116(100)]	2.66341e+07	3.63936e+07	3.93664e+07	4.15943e+07	4.72646e+07	4.46224e+07	5.45818e+07	3.43145e+07	2.66341e+07	3.3123e+07	3.82734e+07	3.65781e+07	3.83739e+07	37855757	4.87732e+07	3.26767e+07
High	Pavir.3KG496700	PF06549 - Protein of unknown function (DUF1118) (DUF1118)	22.6	11.8	5.415	37	1919.82	4.06	2	42	2	0	0.872	0.796093		3.27531e+08	4.93965e+08	5.2409e+08	5.12599e+08	6.34205e+08	5.5101e+08	6.07024e+08	3.9369e+08	3.27531e+08	4.49573e+08	5.09538e+08	4.50781e+08	5.14908e+08	4.67453e+08	5.42423e+08	3.749e+08
High	Pavir.3KG497600	PTHR22953//PTHR22953:SF44 - ACID PHOSPHATASE RELATED // SUBFAMILY NOT NAMED	68.8	6.44	28.834	166	3674.98	28.74	6	57	5	0	8.9	2.27647e-14		8.63606e+06	5.16027e+06	3.72394e+06	4.69413e+06	4.48962e+06	4.1062e+06	3.72059e+06	5.51636e+06	8.63606e+06	4.69652e+06	3.62054e+06	4128028	3.6451e+06	3.48353e+06	3.32464e+06	5.25308e+06
High	Pavir.3KG503800	PTHR14363//PTHR14363:SF17 - HEPARANASE-RELATED // HEPARANASE-LIKE PROTEIN 1-RELATED	59.6	5.77	9.415	87	1794.84	21.95	3	30	3	0	1.279	0.989394		305227	283590	395537	174299	3.05019e+06	1.63585e+06	2.62488e+06	2.61233e+06		258104	384555	153279	2.47644e+06	457071	2345538	2.48765e+06
High	Pavir.3KG505300	K15304 - Ran-binding protein 3 (RANBP3)	48.2	4.86	25.64	746	4366.2	49.81	3	39	1	1	1.339	0.989394		1.44618e+06	1.39658e+06	1.05354e+06	1.05093e+06	1.22842e+06	1.8015e+06	1.33567e+06	1.85585e+06	1.44618e+06	1.27107e+06	1.02428e+06	924194	997349	1.52832e+06	1.19352e+06	1.76727e+06
High	Pavir.3KG505500	PF00226 - DnaJ domain (DnaJ)	25.1	5.03	83.624	4433	38670.3	396.5	7	339	3	0	0.74	0.209626		694178	846759	614108	764517	958329	993550	1.0826e+06	856464	694178	770662	336313	672318	778063	842886	967391	815587
High	Pavir.3KG508900	PF12708 - Pectate lyase superfamily protein (Pectate_lyase_3)	58.8	7.53	13.313	89	3520.57	35.39	3	49	3	0	1.04	0.989394		9.982e+06	1.00421e+07	7.06252e+06	1.02446e+07	7.28144e+06	8.20649e+06	7.32737e+06	7.49172e+06	9.982e+06	9.13961e+06	6.86642e+06	9.0091e+06	5.91177e+06	6.96203e+06	6.54759e+06	7.13415e+06
High	Pavir.3KG509600	PF00407 - Pathogenesis-related protein Bet v I family (Bet_v_1)	17.2	4.86	35.279	352	4343.53	47.17	6	56	1	1	1.322	0.989394		3.24795e+06	3.32695e+06	3.365e+06	3.11473e+06	3.5106e+06	4.21103e+06	3.33103e+06	2.94501e+06	3.24795e+06	3.02796e+06	3.27156e+06	2.7391e+06	2.85024e+06	3.57246e+06	2.97654e+06	2.80445e+06
High	Pavir.3KG509700	PF00407 - Pathogenesis-related protein Bet v I family (Bet_v_1)	17.2	4.68	19.969	212	2801.98	29.96	4	42	1	0	1.809	0.855336		2.24934e+06	2.00853e+06	1.3484e+06	1.69042e+06	3.40054e+06	1.77156e+06	2.27292e+06	2.61141e+06	2.24934e+06	1.82803e+06	1.31096e+06	1.48656e+06	2.76089e+06	1.50291e+06	2.03103e+06	2.48678e+06
High	Pavir.3KG512901	PTHR34372:SF2 - CYTOCHROME C OXIDASE SUBUNIT 5C-2-RELATED	14.8	10.23	10.593	51	1063.86	13.56	2	18	2	0	1.156	0.998369		412655	281496	185638	581945	633308	600126	808431	372386	412655	256198	180483	511763		509121	722397	354612
High	Pavir.3KG513800	K02991 - small subunit ribosomal protein S6e (RP-S6e, RPS6)	28.7	10.59	76.036	3093	26858	271.5	7	219	3	0	1.284	0.989394		1.57771e+06	1.83342e+06	2.67252e+06	2.47741e+06	1.74884e+06	2.70941e+06	3.5406e+06	2.2413e+06	1.57771e+06	1.66865e+06	2.59831e+06	2.17864e+06	1.41987e+06	2.29855e+06	3.16381e+06	2.13433e+06
High	Pavir.3KG515200	PF04398 - Protein of unknown function, DUF538 (DUF538)	25.2	6.33	77.08	1480	15251.9	130.63	8	126	6	2	0.896	0.738718		2.41159e+06	3.78451e+06	2.96515e+06	3.29303e+06	4.69591e+06	3.80956e+06	4.22292e+06	3.6423e+06	2.41159e+06	3444397	2.88282e+06	2.8959e+06	3.81259e+06	3.04754e+06	3.77351e+06	3.46846e+06
High	Pavir.3KG515700	PF01789 - PsbP (PsbP)	37	9.58	45.748	2070	14303.5	160.46	8	181	2	6	1.056	0.989394		3.94396e+06	1.00511e+07	7.47685e+06	1.25917e+07	8.78523e+06	8.56589e+06	7.03776e+06	3.40329e+06	2.35412e+06	9.14786e+06	7.26924e+06	1.10732e+07	7.13269e+06	7.26694e+06	6.2888e+06	2.70195e+06
High	Pavir.3KG517000	2.3.3.8 - ATP citrate synthase / Citric cleavage enzyme	46.6	5.48	73.58	2303	20769.4	193.38	11	255	6	0	1.181	0.996919		1.36369e+07	8.82237e+06	7.61425e+06	9.81262e+06	9.81835e+06	5.97495e+06	9.8269e+06	1.17059e+07	1.36369e+07	8.02951e+06	7.40283e+06	8.62924e+06	7.97148e+06	5068890	8.78111e+06	1.11472e+07
High	Pavir.3KG534000	KOG2449 - Methylmalonate semialdehyde dehydrogenase	36.2	8.68	13.23	25	963.81	7.46	2	15	2	0	1.594	0.742106		2.25042e+06	4.48134e+06	3.93911e+06	4.24051e+06	6.26725e+06	4.41872e+06	5.2752e+06	2.87958e+06	2.25042e+06	4.0786e+06	3.82974e+06	3.25561e+06	5.08835e+06	3.74865e+06	4.71381e+06	2.74214e+06
High	Pavir.3KG541800	K01011 - thiosulfate/3-mercaptopyruvate sulfurtransferase (TST, MPST, sseA)	41	7.85	35.589	646	9017.48	70.39	6	111	1	3	1.556	0.858253		834187	1.20619e+06	1.40082e+06	941464	1.74141e+06	1.65707e+06	1.56627e+06	2.02128e+06	834187	1.09779e+06	1.36192e+06	827926	1.41385e+06	1.40579e+06	1.39958e+06	1.92481e+06
High	Pavir.3KG544300	PTHR31384//PTHR31384:SF3//PTHR31384:SF33 - FAMILY NOT NAMED // AUXIN RESPONSE FACTOR 6 // SUBFAMILY NOT NAMED	101.5	6.25	12.998	35	1019.54	12.37	2	14	2	0	100	1.72375e-16		563140	1.35161e+06	1.5318e+06	1.5465e+06	2.76321e+06	1.69802e+06	2.65149e+06	1.88991e+06	563140	1.23014e+06	1.48927e+06	1.36e+06	2.24344e+06	1.44053e+06	2.36932e+06	1.7997e+06
High	Pavir.3KG546100	K12502 - MPBQ/MSBQ methyltransferase (VTE3, APG1)	38.8	9.55	131.61	4391	42508.5	441.79	14	410	12	2	1.084	0.998369						1.24328e+06	1.05237e+06	459567	889711					1.00941e+06		410660	847247
High	Pavir.3KG552600	PF01429 - Methyl-CpG binding domain (MBD)	31.5	4.65	59.314	1189	18267.6	185.66	6	201	4	0	1.362	0.973257	Dimethyl [K160(100)]	3.86271e+07	2.96598e+07	2.55701e+07	4.13774e+07	3.89265e+07	4.05542e+07	3.45612e+07	2.5367e+07	3.86271e+07	2.69943e+07	2.38926e+07	3.63874e+07	3.16042e+07	3.44045e+07	3.08831e+07	2.18622e+07
High	Pavir.3KG555300	K00549 - 5-methyltetrahydropteroyltriglutamate--homocysteine methyltransferase (metE)	92.4	7.18	602.631	27169	269876	2706.42	39	2389	3	36	1.112	0.996919	Methyl [K409(100); K493(100)]; Dimethyl [K493(100)]	2.41719e+06	1.56508e+06	2.78677e+06	2.38638e+06	3.68278e+06	2.91994e+06	2.64323e+06	3.66621e+06	2.41719e+06	1.05246e+06	2709388	2.09858e+06	2.99003e+06	2.47715e+06	2.36193e+06	3491231
High	Pavir.3KG556500	PTHR10314//PTHR10314:SF101//PTHR10314:SF108 - SER/THR DEHYDRATASE, TRP SYNTHASE // SUBFAMILY NOT NAMED // SUBFAMILY NOT NAMED	27.1	5.52	105.832	5205	48029.2	492.51	10	464	1	0	100	1.72375e-16		1.52007e+08	4.22476e+08	4.65939e+08	5.00046e+08	5.10126e+08	4.76905e+08	5.33796e+08	2.45637e+08	1.4921e+08	3.84509e+08	4.53002e+08	4.39741e+08	4.14169e+08	4.04586e+08	4.76989e+08	2.31116e+08
High	Pavir.3KG561600	PTHR10668//PTHR10668:SF83 - PHYTOENE DEHYDROGENASE // PYRIDINE NUCLEOTIDE-DISULFIDE OXIDOREDUCTASE DOMAIN-CONTAINING PROTEIN 2	34.9	5.47	8.168	62	592.26	6.93	2	9	2	0	1.584	0.963052						746883	376785	424461	533461					606391	319649		508000
High	Pavir.3KG561700	PF00076 - RNA recognition motif. (a.k.a. RRM, RBD, or RNP domain) (RRM_1)	23.3	9.66	71.751	3680	34132.6	311.45	7	315	5	2	1.096	0.998369	Acetyl [N-Term]; Dimethyl [R205(100)]	300209	324059	308429	332450	554458	452088	585750	329207	300209	294936	299865	292357	450162	383532	523413	313494
High	Pavir.3KG563002	2.1.2.1 - Glycine hydroxymethyltransferase / Threonine aldolase	58.9	7.93	134.712	4157	41016.8	422.69	12	420	3	1	0.87	0.781169		1.50432e+07	1.97417e+07	1.92845e+07	2.33434e+07	2.55367e+07	2.08584e+07	2.19151e+07	1.40566e+07	1.50432e+07	1.77747e+07	1.8749e+07	2.05282e+07	2.07332e+07	1.76954e+07	1.95828e+07	1.23696e+07
High	Pavir.3KG571400	PTHR22953//PTHR22953:SF29 - ACID PHOSPHATASE RELATED // SUBFAMILY NOT NAMED	54.6	6.8	144.304	3791	55775	581.38	14	634	13	1	0.638	0.131733		1.40373e+06	2.55725e+06	2.67015e+06	2.69195e+06	2.86475e+06	1.64687e+06	3.21094e+06	1.80605e+06	1.40373e+06	1.82589e+06	2.59601e+06	2.3673e+06	2.32588e+06	613003	2.86923e+06	1.71985e+06
High	Pavir.3KG572100	PTHR10285:SF75 - URIDINE KINASE-LIKE PROTEIN 5	54.8	7.39	10.417	53	482.09	3.72	2	5	2	0	0.888	0.933145		4.82554e+07	1.78252e+08	1.07089e+08	1.01965e+08	6.99865e+07	6.34723e+07	2.39178e+07	7.95331e+07	4.82554e+07	1.62233e+08	1.04116e+08	8.96686e+07	5.68217e+07	5.38472e+07	2.13724e+07	7.57371e+07
High	Pavir.3KG572300	K01535 - H+-transporting ATPase (E3.6.3.6)	105.4	6.57	160.343	3557	46604.8	448.25	17	411	6	2	1.383	0.863267	Acetyl [N-Term]; Acetyl [K4(100)]	169103	142520	159095	198022	58657.3	151695	217421	139970		129712	154678	174141	47623.6	128691	194283
High	Pavir.3KG575100	K11159 - carotenoid cleavage dioxygenase (K11159)	61	6.09	130.644	3480	31642.7	316.23	13	302	3	0	100	1.72375e-16		4.13291e+06	5.76438e+06	5.0183e+06	8.37035e+06	8.66202e+06	7.30093e+06	7.57792e+06	6.0611e+06	2.30971e+06	5.24634e+06	4.87896e+06	7.3609e+06	7.03265e+06	6.1938e+06	6.77147e+06	1.43767e+06
High	Pavir.3KG576000	PF13483 - Beta-lactamase superfamily domain (Lactamase_B_3)	39.5	8.28	20.928	549	5232.14	52.61	3	45	2	1	1.589	0.773949						623582	615983	809193	662535					506283	522574	723078	630914
High	Pavir.3NG002106	K01868 - threonyl-tRNA synthetase (TARS, thrS)	84.8	7.97	116.137	2068	27915.9	283.6	21	314	2	18	1.141	0.996919		1.23849e+06	1.28392e+06	854019	1.18921e+06	1.63744e+06	1.64267e+06	2.31765e+06	2.26246e+06	1.23849e+06	1.16854e+06	830306	1.04579e+06	1.32943e+06	1.39357e+06	2071006	2.15447e+06
High	Pavir.3NG010500	2.4.1.226 - N-acetylgalactosaminyl-proteoglycan 3-beta-glucuronosyltransferase / Chondroitin glucuronyltransferase II	10.2	9.99	29.663	1970	18675.5	159.17	4	231	3	0	0.681	0.239225		8.34398e+06	1.19561e+07	1.10611e+07	1.51701e+07	1.51761e+07	1.20989e+07	1.42182e+07	1.01338e+07	8.08002e+06	1.05018e+07	1.03533e+07	1.33406e+07	1.23214e+07	1.02642e+07	1.2416e+07	8.84842e+06
High	Pavir.3NG011100	K01209 - alpha-N-arabinofuranosidase (E3.2.1.55, abfA)	71.9	5.12	94.081	2406	24881	258.7	10	263	3	0	1.823	0.763618		6.86408e+07	5.40007e+07	5.10136e+07	5.71869e+07	3.00624e+07	4.58112e+07	3.93679e+07	3.63375e+07	6.86408e+07	4.91477e+07	49597148	5.02903e+07	2.44075e+07	3.88642e+07	3.51783e+07	3.46032e+07
High	Pavir.3NG013000	PTHR11817//PTHR11817:SF33 - PYRUVATE KINASE // SUBFAMILY NOT NAMED	57.3	6.67	187.661	7476	76838.1	711.63	19	871	1	0	100	1.72375e-16	Acetyl [N-Term]	674770	473099	408231	511826	1.34055e+06	796947	1.00939e+06	789917	674770	430582	396896	450101	1.08838e+06	676096	901967	752216
High	Pavir.3NG017700	PTHR31096//PTHR31096:SF14 - FAMILY NOT NAMED // ACT DOMAIN-CONTAINING PROTEIN	29.5	6.05	7.166	40	482.96	3.96	3	9	2	0	1.38	0.989394						270595	149411	191809	183381					219694	126754	171397
High	Pavir.3NG018400	K03106 - signal recognition particle subunit SRP54 (SRP54, ffh)	64.5	9.29	42.755	848	10199.3	115.22	8	118	6	0	0.643	0.170005	Methyl [R250(100)]	249686	258101	188332	340625	380970	322189	514406	286030		234905	183103	299547	309308	273331	459662	272378
High	Pavir.3NG024900	PTHR11937//PTHR11937:SF200//PTHR11937:SF252 - ACTIN // ACTIN-7 // SUBFAMILY NOT NAMED	41.7	5.49	329.99	26135	262220	2448.74	23	2506	2	23	1.02	0.994195	Acetyl [N-Term]	2.48931e+06	1.80461e+06	2.44118e+06	2.47965e+06	1.60611e+06	1.25916e+06	1.55718e+06	1.95753e+06	2.48931e+06	1.02581e+06	1.56031e+06	2.18061e+06	1.30399e+06	1.06822e+06	1.23219e+06	1.8641e+06
High	Pavir.3NG026800	K02148 - V-type H+-transporting ATPase subunit C (ATPeV1C, ATP6C)	43.9	5.92	89.36	3985	31495.7	289.37	10	291	2	8	1.19	0.989394		3.33946e+08	4.55393e+08	5.61128e+08	5.58299e+08	5.5444e+08	4.98307e+08	5.30565e+08	2.88205e+08	3.33447e+08	4.14467e+08	5.45547e+08	4.90969e+08	4.50147e+08	4.22742e+08	4.73787e+08	2.74449e+08
High	Pavir.3NG028200	K02925 - large subunit ribosomal protein L3e (RP-L3e, RPL3)	44.9	10.14	116.32	2411	41105.1	332.11	15	523	2	0	1.192	0.998369		1.11013e+07	1.5164e+07	1.41033e+07	1.91802e+07	2.54984e+07	1.58742e+07	1.87214e+07	1.61745e+07	1.08926e+07	1.38012e+07	1.37117e+07	1.68671e+07	2.07021e+07	1.32656e+07	1.6729e+07	1.54025e+07
High	Pavir.3NG028600	K03405 - magnesium chelatase subunit I (chlI, bchI)	49.8	7.4	153.4	4263	64765.7	632.7	19	685	1	0	1.056	0.989394		670365	337009	808600	1.16488e+06	1.05913e+06	1.05752e+06	687193	728889	670365	306722	786148	1.0244e+06	859903	897154	614061	694101
High	Pavir.3NG030100	PTHR11627:SF15 - FRUCTOSE-BISPHOSPHATE ALDOLASE 2, CHLOROPLASTIC-RELATED	42.3	7.33	261.41	22815	232159	2198.81	25	2537	2	0	0.838	0.721998	Acetyl [K127(100); K276(100)]; Dimethyl [R335(100)]	2.58912e+06	4.10711e+06	1.99167e+06	4.44379e+06	1.04086e+06	4.3151e+06	4.12355e+06	2.87662e+06	2.58912e+06	3.73801e+06	1.93637e+06	3.90788e+06	845073	3.66074e+06	3.68472e+06	2.73933e+06
High	Pavir.3NG039100	K15104 - solute carrier family 25 (mitochondrial oxoglutarate transporter), member 11 (SLC25A11, OGC)	33.4	9.67	62.313	2440	29868.5	294.14	10	373	6	4	1.21	0.984689		4.45059e+06	3.96618e+06	3.82917e+06	3.67063e+06	3.00527e+06	2.96345e+06	3.54548e+06	4.61141e+06	3.92356e+06	3.60974e+06	3.72285e+06	3.22796e+06	2.43996e+06	2.51406e+06	3.16816e+06	4.39132e+06
High	Pavir.3NG040000	PTHR22835//PTHR22835:SF260 - ZINC FINGER FYVE DOMAIN CONTAINING PROTEIN // SUBFAMILY NOT NAMED	39.3	8.43	13.97	131	3301.22	13.29	3	51	3	0	0.872	0.794894		2.46507e+07	3.47155e+07	3.33222e+07	3.88732e+07	4.35507e+07	3.8877e+07	4.3808e+07	3.77083e+07	2.46507e+07	3.15956e+07	3.23969e+07	3.41852e+07	3.53586e+07	3.29816e+07	3.91459e+07	3.59086e+07
High	Pavir.3NG041900	K06689 - ubiquitin-conjugating enzyme E2 D/E (UBE2D_E, UBC4, UBC5)	27	9.25	8.334	96	1175.96	10.97	2	18	1	1	1.084	0.989394		999207	1.1424e+06	753271	1.1368e+06	1.03534e+06	782959	1.04305e+06	834267		1.03973e+06	732355	999703	840587	664229	932051	794449
High	Pavir.3NG043319	PF00280 - Potato inhibitor I family (potato_inhibit)	7.6	5.36	14.721	89	2141.91	24.62	3	33	1	0	1.025	0.980334		2.74701e+06	2.40323e+06	2.68519e+06	2.11619e+06	3.21752e+06	2.35351e+06	2.70505e+06	2.80195e+06	2.74701e+06	2.18725e+06	2.61063e+06	1.86098e+06	2.61229e+06	1.99662e+06	2.41718e+06	2.66821e+06
High	Pavir.3NG043882	PF00280 - Potato inhibitor I family (potato_inhibit)	7.9	7.34	45.156	907	13283.3	121.23	4	142	2	0	0.941	0.893671		1.19469e+06	2.77316e+06	1.46187e+06	1.78661e+06	1.6076e+06	1.70756e+06	1.96996e+06	427720	1.19469e+06	2.52394e+06	1.42128e+06	1.57115e+06	1.3052e+06		1.76031e+06	407306
High	Pavir.3NG046100	PTHR21573:SF0 - ER MEMBRANE PROTEIN COMPLEX SUBUNIT 1	115.1	6.68	77.874	979	13157.5	137.79	11	137	2	5	1.614	0.574831		4.86274e+06	1.06347e+07	4.78664e+06	8.93562e+06	5.507e+06	6.13915e+06	8.1386e+06	6.26358e+06	4.86274e+06	9.67898e+06	4.65373e+06	7.858e+06	4.47111e+06	5.20819e+06	7.27248e+06	5.96463e+06
High	Pavir.3NG049512	PTHR14194//PTHR14194:SF78 - NITROGEN METABOLIC REGULATION PROTEIN NMR-RELATED // SUBFAMILY NOT NAMED	32	8.79	101.756	2121	25691.4	259.5	9	221	3	6	0.917	0.895443		1.8272e+06	3.36017e+06	3.19107e+06	3.09801e+06	5.57988e+06	4.79568e+06	5.37236e+06	3.81035e+06	1.8272e+06	3.0582e+06	3.10247e+06	2.7244e+06	4.53028e+06	4.06845e+06	4.80063e+06	3.62849e+06
High	Pavir.3NG053000	PTHR19375//PTHR19375:SF211 - HEAT SHOCK PROTEIN 70KDA // SUBFAMILY NOT NAMED	74.4	5.22	391.747	19806	201489	2008.21	40	2117	1	20	0.915	0.946894	Acetyl [K363(100)]; Methyl [R526(100)]	1.71966e+07	1.5525e+07	1.15484e+07	1.75233e+07	1.59924e+07	1.07258e+07	1.40453e+07	1.78812e+07	1.71966e+07	1.41298e+07	1.12277e+07	1.52713e+07	1.28603e+07	7.89704e+06	1.25506e+07	1.70278e+07
High	Pavir.3NG053753	PTHR11937//PTHR11937:SF200 - ACTIN // ACTIN-7	41.7	5.4	308.17	24835	241181	2252.35	22	2337	4	2	1.202	0.989394	Acetyl [N-Term]; Dimethyl [K286(100)]	8.45762e+07	7.83919e+07	6.90481e+07	6.6516e+07	5.76696e+07	7.93452e+07	6.48147e+07	6.99657e+07	8.45762e+07	7.13469e+07	6.71309e+07	5.70998e+07	4.68217e+07	6.73131e+07	5.79171e+07	6.66264e+07
High	Pavir.3NG054000	PTHR10579//PTHR10579:SF48 - CALCIUM-ACTIVATED CHLORIDE CHANNEL REGULATOR // SUBFAMILY NOT NAMED	64.3	5.52	76.273	729	10929.1	115.59	11	128	9	1	0.515	0.00619785		6.46414e+06	8.11734e+06	1.0245e+07	8.0275e+06	1.16316e+07	9.19036e+06	1.02424e+07	7.48576e+06	6.46414e+06	7.38784e+06	9.96051e+06	7.0594e+06	9.44363e+06	7.79671e+06	9.15235e+06	7128477
High	Pavir.3NG056100	PTHR23359//PTHR23359:SF99 - NUCLEOTIDE KINASE // SUBFAMILY NOT NAMED	26.4	7.42	77.284	2650	25357.3	236.75	9	257	9	0	1.076	0.999125	Acetyl [N-Term]	4.56813e+06	4.97751e+06	7.79633e+06	8.5107e+06	4.1324e+06	4.75727e+06	1.58644e+06	2.4932e+06	1.50491e+06	4.53018e+06	7.57985e+06	7.48433e+06	3.35508e+06	4.03586e+06	1.41761e+06	289934
High	Pavir.3NG058900	PF00004//PF02151//PF02861//PF07724//PF07728//PF10431 - ATPase family associated with various cellular activities (AAA) (AAA) // UvrB/uvrC motif (UVR) // Clp amino terminal domain, pathogenicity island component (Clp_N) // AAA domain (Cdc48 subfamily) (AAA_2) // AAA domain (dynein-related subfamily) (AAA_5) // C-terminal, D2-small domain, of ClpB protein (ClpB_D2-small)	102	6.81	490.077	21177	230705	2377.31	53	2410	2	1	1.001	0.980334		1.69311e+07	2.22107e+07	2.59282e+07	2.32541e+07	2.3853e+07	2.5089e+07	2.71331e+07	1.75716e+07	1.69311e+07	2.02147e+07	2.52082e+07	2.04497e+07	1.85136e+07	2.12844e+07	2.42456e+07	1.67329e+07
High	Pavir.3NG060400	1.1.1.54//1.3.1.102//1.3.1.74 - Allyl-alcohol dehydrogenase // 2-alkenal reductase (NADP(+)) / NADPH-dependent alkenal/one oxidoreductase // 2-alkenal reductase (NAD(P)(+)) / NADPH:2-alkenal alpha,beta-hydrogenase	38.4	5.8	55.663	1461	14180.6	118.86	7	134	7	0	1.41	0.800657	Acetyl [N-Term]	7.01639e+06	6.33511e+06	5.85559e+06	5.53773e+06	5.30472e+06	6.28595e+06	5.91159e+06	7.77106e+06	7.01639e+06	5.76578e+06	5.693e+06	4.8699e+06	3.97208e+06	5.33273e+06	5.28247e+06	7.40017e+06
High	Pavir.3NG060772	K11096 - small nuclear ribonucleoprotein D2 (SNRPD2, SMD2)	19.3	10.48	13.607	117	2367.17	24.79	3	33	3	0	1.355	0.970605		7.09432e+06	9.87279e+06	6.49741e+06	8.35521e+06	1.51981e+07	3.56447e+06	8.03596e+06	1.46715e+07	7.09432e+06	8985531	6.317e+06	7.34759e+06	1.23393e+07	3.02395e+06	1.55708e+06	1.39712e+07
High	Pavir.3NG061300	chloroplast outer envelope protein 37	44	9.29	47.929	1297	14866.5	159.21	6	160	1	0	1.045	0.978636		2.03773e+06	2.9659e+06	3.17897e+06	2.5442e+06	4.17162e+06	3.58917e+06	3.85968e+06	3.01994e+06	2.03773e+06	2.69935e+06	3090703	1.65754e+06	3386918	3.0449e+06	3.44893e+06	2.87581e+06
High	Pavir.3NG063300	2.5.1.55 - 3-deoxy-8-phosphooctulonate synthase / Phospho-2-keto-3-deoxyoctonate aldolase	31.7	7.37	131.685	3040	42821.7	430.51	14	486	2	12	1.169	0.989394	Acetyl [N-Term]	1.24395e+06	1.11633e+06	1.19508e+06	1.33082e+06	1.083e+06	1.54455e+06	1.16877e+06	1.38781e+06	1.24395e+06	1.016e+06	1.1619e+06	1.17033e+06	879285	1310333	1.04438e+06	1.32157e+06
High	Pavir.3NG063700	K01800 - maleylacetoacetate isomerase (maiA, GSTZ1)	23.6	6.11	24.485	209	2576.1	29.68	3	21	1	0	100	1.72375e-16		1.71349e+07	3.64165e+07	3.8005e+07	3.78847e+07	4.86012e+07	3.87744e+07	6.13181e+07	1.8825e+07	1.66811e+07	3.31438e+07	3.69498e+07	3.33159e+07	3.94591e+07	3.28946e+07	5.47926e+07	1.79265e+07
High	Pavir.3NG063900	PTHR11802//PTHR11802:SF62 - SERINE PROTEASE FAMILY S10 SERINE CARBOXYPEPTIDASE // SUBFAMILY NOT NAMED	54.5	6.48	15.6	168	3567.96	46.13	3	48	3	0	1.187	0.998369						318389	623127	330074	1.01334e+06					258498	528635	294947	964980
High	Pavir.3NG066600	K18801 - glucuronoxylan 4-O-methyltransferase (GXM)	32.5	7.08	16.345	124	1544.05	16.7	2	15	2	0	1.006	0.964282		933013	1.31507e+06	768043	877388	1.93263e+06	950106	871562	1.2148e+06	933013	1.19688e+06	746717	771577	1.56909e+06	604430	778810	1.15682e+06
High	Pavir.3NG070200	PTHR31407//PTHR31407:SF18 - FAMILY NOT NAMED // PSBP DOMAIN-CONTAINING PROTEIN 4, CHLOROPLASTIC	28.9	7.11	48.628	1221	12156	125.35	6	117	6	0	1.105	0.998369		1.039e+06	1.33171e+06	2.29243e+06	1.76352e+06	1.5263e+06	1.1122e+06	1.55695e+06	1.72633e+06	315028	1.21203e+06	2.22878e+06	1.55084e+06	1.2392e+06	943542	1.39126e+06
High	Pavir.3NG070400	K02701 - photosystem I subunit PsaN (psaN)	16	9.2	97.61	5729	58392.8	586.9	7	550	5	0	0.859	0.746283		1.34262e+07	9.92778e+06	8.02355e+06	8.76679e+06	8.03368e+06	1.07442e+07	9.88513e+06	1.2805e+07	1.34262e+07	9.03558e+06	7.80077e+06	7.0988e+06	6.52251e+06	9.11495e+06	8.83314e+06	1.21939e+07
High	Pavir.3NG070700	PTHR10438//PTHR10438:SF290 - THIOREDOXIN // SUBFAMILY NOT NAMED	18.9	8.46	59.764	4681	43360.5	441.4	8	504	2	8	0.958	0.989394	Methyl [K156(99.5)]	2.23672e+07	1.28816e+07	2.48121e+07	9.8859e+06	1.01827e+07	1.3377e+07	1.58925e+07	2.21805e+07	2.23672e+07	1.17239e+07	2.41231e+07	8.69368e+06	8.26731e+06	1.13485e+07	1.42012e+07	2.11219e+07
High	Pavir.3NG071590	K00434 - L-ascorbate peroxidase (E1.11.1.11)	33.8	7.23	94.736	2583	29873.1	299.1	10	280	8	0	1.332	0.921919	Acetyl [K190(100)]	3.7742e+08	2.50348e+08	2.59863e+08	2.47754e+08	1.97607e+08	2.54391e+08	2.34901e+08	2.97283e+08	3.7742e+08	2.27849e+08	2.52647e+08	2.17876e+08	1.60437e+08	2.15815e+08	2.09902e+08	2.83094e+08
High	Pavir.3NG071790	K02437 - glycine cleavage system H protein (gcvH, GCSH)	17	5.01	35.213	1737	14782.9	166.8	2	129	1	0	0.847	0.746283		3.94016e+06	6.23565e+06	6.74289e+06	5.90176e+06	7.83593e+06	7.05493e+06	8.33752e+06	1.14545e+07	2.67993e+06	5.67526e+06	6.55566e+06	5.19002e+06	5.74099e+06	5.9851e+06	7.10243e+06	1.09078e+07
High	Pavir.3NG073280	PTHR23151//PTHR23151:SF61 - DIHYDROLIPOAMIDE ACETYL/SUCCINYL-TRANSFERASE-RELATED // SUBFAMILY NOT NAMED	48.4	7.97	100.89	2972	28434.1	306.13	12	297	4	8	0.968	0.964282		4.81343e+06	4.41858e+06	4.26771e+06	4.41429e+06	3.80353e+06	3.68313e+06	3.90294e+06	3.33974e+06	4.81343e+06	4.02149e+06	4.14921e+06	3.88194e+06	3.08807e+06	3.12461e+06	3.48759e+06	3.18034e+06
High	Pavir.3NG076904	K01006 - pyruvate, orthophosphate dikinase (ppdK)	116.8	6.76	996.304	84075	1.02987e+06	9961.52	49	9052	3	64	0.893	0.91721		1.28339e+07	1.69915e+07	1.53788e+07	1.73427e+07	1.64605e+07	1.4865e+07	1.68354e+07	1.06104e+07	1.24995e+07	1.54645e+07	1.45434e+07	1.46573e+07	1.28362e+07	1.26108e+07	1.4395e+07	1.0104e+07
High	Pavir.3NG076911	K07305 - peptide-methionine (R)-S-oxide reductase (msrB)	22.2	9	85.121	1338	24907.5	248.89	7	238	7	0	0.796	0.387215		7.36405e+09	5.57694e+09	5.87719e+09	5.00629e+09	3.81712e+09	5.66955e+09	4.60612e+09	7.13904e+09	7.36405e+09	5.07462e+09	5.714e+09	4.40198e+09	3.09363e+09	4.80981e+09	4.11593e+09	6.79831e+09
High	Pavir.3NG076929	PF04536 - TLP18.3, Psb32 and MOLO-1 founding proteins of phosphatase (TPM)	31.2	8.06	51.026	1379	17403.8	176.55	6	221	4	2	0.862	0.858512		1.11636e+07	6.77104e+06	9.27613e+06	1.05877e+07	7.64009e+06	8.1367e+06	7.148e+06	1.17592e+07	1.11636e+07	6.16253e+06	9.01857e+06	9.31086e+06	5.93766e+06	6.90283e+06	6.3873e+06	1.11979e+07
[truncated: 2,366 more rows]
