# Supplementary material for: Greenbug (Schizaphis graminum) herbivory significantly impacts protein and phosphorylation abundance in switchgrass (Panicum virgatum)
Source: Sci Rep. 2020 Sep 9;10:14842. doi: 10.1038/s41598-020-71828-8 (PMC7481182; doi:10.1038/s41598-020-71828-8)
Supplement: Supplementary file 3 — Supplementary table S2 [file 41598_2020_71828_MOESM3_ESM.xlsx]

## Sheet: Table S2_429 DEPs
Table S2: DEPs identified in this study and comparison with RNA-Seq data previously published transcriptome* data. *RNA-Seq data previously published by Donze-Reiner, T. et al, 2017. Gray highlighted text represented down regulated proteins.
				Proteomic adjusted p-value < 5%					RNA-seq |log2(FC)|>1 and adjusted p-value < 5%*					Comparison to RNA-Seq data*
GeneID	A thaliana	Def-line	TF	log2FC(I10/C10)	Adj.pval	DEP	Up	Down	log2FC(I10/C10)	Adj.pval	DEG	Up	Down	category
Pavir.3KG040389	0	0	.	-0.678072	0.0366316	1	0	1	-1.8542	1.70897e-10	1	0	1	DEG-down DEPs-down
Pavir.6NG348800	0	0	.	-1.3474	0.000199047	1	0	1	-1.81597	0.0257107	1	0	1	DEG-down DEPs-down
Pavir.7NG206400	0	0	.	-6.64386	1.72375e-16	1	0	1	-3.57841	1.48305e-09	1	0	1	DEG-down DEPs-down
Pavir.9NG429900	0	0	.	-1.87832	3.4136e-11	1	0	1	-2.29785	0.0165623	1	0	1	DEG-down DEPs-down
Pavir.1NG462500	AT3G15110	0	.	-2.02327	6.2126e-05	1	0	1	-0.0834474	0.861022	FALSE	0	0	DEPs-down
Pavir.5KG656300	AT2G36145	0	.	-6.64386	1.72375e-16	1	0	1	-0.862373	0.00269879	1	0	0	DEPs-down
Pavir.9KG518900	AT4G00026	0	.	-1.62593	0.0107955	1	0	1	0.442748	0.110354	FALSE	0	0	DEPs-down
Pavir.2KG530100	AT2G04039	0	.	6.64386	1.72375e-16	1	1	0	-1.13009	1.21243e-06	1	0	1	DEG-down DEPs-up
Pavir.9NG074100	AT5G42765	0	.	6.64386	1.72375e-16	1	1	0	-3.91489	0.000506592	1	0	1	DEG-down DEPs-up
Pavir.2KG298155	0	0	.	3.86918	1.72375e-16	1	1	0	2.43111	1.24862e-05	1	1	0	DEGs-up DEPs-up
Pavir.6KG087500	0	0	.	6.64386	1.72375e-16	1	1	0	2.23398	0.00829879	1	1	0	DEGs-up DEPs-up
Pavir.8KG003601	0	0	.	6.64386	1.72375e-16	1	1	0	4.49186	3.51676e-12	1	1	0	DEGs-up DEPs-up
Pavir.9KG293700	0	0	.	1.25822	0.0189168	1	1	0	1.15459	0.00685356	1	1	0	DEGs-up DEPs-up
Pavir.3NG183661	0	0	.	6.64386	1.72375e-16	1	1	0	0.868994	0.000354497	1	0	0	DEPs-up
Pavir.5KG022200	0	0	.	6.64386	1.72375e-16	1	1	0	0.0464163	0.941372	FALSE	0	0	DEPs-up
Pavir.6NG212400	0	0	.	6.64386	1.72375e-16	1	1	0	0.76122	0.251904	FALSE	0	0	DEPs-up
Pavir.7KG024832	0	0	.	1.62387	0.00621854	1	1	0	-0.761875	0.634693	FALSE	0	0	DEPs-up
Pavir.9KG268000	AT4G34260	1,2-alpha-L-fucosidases	.	3.27813	2.47645e-07	1	1	0	-0.0359135	0.871163	FALSE	0	0	DEPs-up
Pavir.3KG017800	AT5G53000	2A phosphatase associated protein of 46 kD	.	6.64386	1.72375e-16	1	1	0	0.309639	0.3081	FALSE	0	0	DEPs-up
Pavir.8NG083800	AT1G52820	2-oxoglutarate (2OG) and Fe(II)-dependent oxygenase superfamily protein	.	-6.64386	1.72375e-16	1	0	1	-0.285236	0.735761	FALSE	0	0	DEPs-down
Pavir.3NG199434	AT1G77330	2-oxoglutarate (2OG) and Fe(II)-dependent oxygenase superfamily protein	.	1.50131	0.0146938	1	1	0	2.67039	6.91709e-20	1	1	0	DEGs-up DEPs-up
Pavir.9NG015900	AT5G24490	30S ribosomal protein, putative	.	-1.51046	0.000461724	1	0	1	-1.73815	6.52643e-08	1	0	1	DEG-down DEPs-down
Pavir.6KG406300	AT4G24770	31-kDa RNA binding protein	.	-1.66658	9.52696e-06	1	0	1	-0.750868	0.00572291	1	0	0	DEPs-down
Pavir.9KG032709	AT4G34350	4-hydroxy-3-methylbut-2-enyl diphosphate reductase	.	-0.72738	0.0431372	1	0	1	-0.153118	0.583522	FALSE	0	0	DEPs-down
Pavir.6KG078100	AT1G12350	4-phospho-panto-thenoylcysteine synthetase	.	-6.64386	1.72375e-16	1	0	1	-0.636104	0.0126636	1	0	0	DEPs-down
Pavir.3NG260901	AT5G40010	AAA-ATPase 1	.	6.64386	1.72375e-16	1	1	0	3.10102	0.000656116	1	1	0	DEGs-up DEPs-up
Pavir.1KG462000	AT5G16930	AAA-type ATPase family protein	.	1.42707	0.0141931	1	1	0	0.302028	0.254955	FALSE	0	0	DEPs-up
Pavir.5KG096900	AT2G27600	AAA-type ATPase family protein	.	6.64386	1.72375e-16	1	1	0	0.305606	0.271343	FALSE	0	0	DEPs-up
Pavir.5KG558600	AT4G37550	Acetamidase/Formamidase family protein	.	6.64386	1.72375e-16	1	1	0	-0.516748	0.0831123	FALSE	0	0	DEPs-up
Pavir.5KG658000	AT5G09810	actin 7	.	1.0827	0.0161389	1	1	0	1.00694	1.05451e-05	1	1	0	DEGs-up DEPs-up
Pavir.9KG389236	AT1G01750	actin depolymerizing factor 11	.	6.64386	1.72375e-16	1	1	0	3.14816	5.19687e-07	1	1	0	DEGs-up DEPs-up
Pavir.7KG376700	AT5G16370	acyl activating enzyme 5	.	6.64386	1.72375e-16	1	1	0	0.739359	0.13182	FALSE	0	0	DEPs-up
Pavir.7NG437500	AT5G16370	acyl activating enzyme 5	.	2.38156	0.000168615	1	1	0	0.678521	0.0260419	1	0	0	DEPs-up
Pavir.6KG401500	AT1G54580	acyl carrier protein 2	.	2.2394	0.000727538	1	1	0	1.64258	2.09838e-08	1	1	0	DEGs-up DEPs-up
Pavir.3KG174200	AT3G17020	Adenine nucleotide alpha hydrolases-like superfamily protein	.	-6.64386	1.72375e-16	1	0	1	0.547613	0.00117713	1	0	0	DEPs-down
Pavir.3NG248200	AT2G47710	Adenine nucleotide alpha hydrolases-like superfamily protein	.	3.24031	1.72375e-16	1	1	0	1.39287	1.69467e-06	1	1	0	DEGs-up DEPs-up
Pavir.3NG179657	AT1G27680	ADPGLC-PPase large subunit	.	1.35163	0.0141282	1	1	0	1.81716	2.73355e-06	1	1	0	DEGs-up DEPs-up
Pavir.9NG661700	AT2G13810	AGD2-like defense response protein 1	.	2.77695	7.54687e-06	1	1	0	11.0354	5.77643e-31	1	1	0	DEGs-up DEPs-up
Pavir.6NG247400	AT3G12050	Aha1 domain-containing protein	.	-6.64386	1.72375e-16	1	0	1	0.290824	0.384946	FALSE	0	0	DEPs-down
Pavir.9KG399531	AT1G08520	ALBINA 1	.	-1.191	0.00142043	1	0	1	-0.917885	0.000286941	1	0	0	DEPs-down
Pavir.5NG343205	AT4G01800	Albino or Glassy Yellow 1	.	-6.64386	1.72375e-16	1	0	1	-0.858459	0.0674204	FALSE	0	0	DEPs-down
Pavir.2NG076400	AT2G14170	aldehyde dehydrogenase 6B2	.	1.12499	0.00949186	1	1	0	0.171064	0.700201	FALSE	0	0	DEPs-up
Pavir.2KG347977	AT5G60360	aleurain-like protease	.	1.1776	0.00431012	1	1	0	1.71383	1.37943e-08	1	1	0	DEGs-up DEPs-up
Pavir.5KG155500	AT5G16970	alkenal reductase	.	1.38847	0.0153979	1	1	0	-0.0651036	0.886931	FALSE	0	0	DEPs-up
Pavir.6NG274100	AT1G08080	alpha carbonic anhydrase 7	.	6.64386	1.72375e-16	1	1	0	5.40357	6.63282e-25	1	1	0	DEGs-up DEPs-up
Pavir.2NG353400	AT1G47480	alpha/beta-Hydrolases superfamily protein	.	-6.64386	1.72375e-16	1	0	1	0.568663	0.58237	FALSE	0	0	DEPs-down
Pavir.3KG124241	AT1G35420	alpha/beta-Hydrolases superfamily protein	.	-1.05289	0.0347783	1	0	1	-0.381434	0.412312	FALSE	0	0	DEPs-down
Pavir.4KG228905	AT5G36210	alpha/beta-Hydrolases superfamily protein	.	6.64386	1.72375e-16	1	1	0	-2.40024	4.37572e-07	1	0	1	DEG-down DEPs-up
Pavir.1KG363000	AT1G47480	alpha/beta-Hydrolases superfamily protein	.	2.64777	1.9188e-10	1	1	0	2.68594	6.00315e-09	1	1	0	DEGs-up DEPs-up
Pavir.9KG146500	AT3G51000	alpha/beta-Hydrolases superfamily protein	.	1.81967	8.72179e-05	1	1	0	4.3395	6.14109e-24	1	1	0	DEGs-up DEPs-up
Pavir.3NG076950	AT3G23600	alpha/beta-Hydrolases superfamily protein	.	6.64386	1.72375e-16	1	1	0	0.720221	0.0669756	FALSE	0	0	DEPs-up
Pavir.5KG295500	AT3G47560	alpha/beta-Hydrolases superfamily protein	.	6.64386	1.72375e-16	1	1	0	0.51552	0.0357803	1	0	0	DEPs-up
Pavir.4KG363300	AT4G25000	alpha-amylase-like	.	6.64386	1.72375e-16	1	1	0	0.0288289	0.93968	FALSE	0	0	DEPs-up
Pavir.9KG151370	AT5G08380	alpha-galactosidase 1	.	1.13225	0.00958634	1	1	0	1.67889	3.50576e-07	1	1	0	DEGs-up DEPs-up
Pavir.6KG150800	AT3G56190	alpha-soluble NSF attachment protein 2	.	1.25096	0.00160447	1	1	0	0.21615	0.0289242	1	0	0	DEPs-up
Pavir.3KG361500	AT3G12290	Amino acid dehydrogenase family protein	.	6.64386	1.72375e-16	1	1	0	0.255902	0.497429	FALSE	0	0	DEPs-up
Pavir.1KG264669	AT5G10230	annexin 7	.	6.64386	1.72375e-16	1	1	0	2.40022	3.55336e-14	1	1	0	DEGs-up DEPs-up
Pavir.7KG136800	AT5G18280	apyrase 2	.	-6.64386	1.72375e-16	1	0	1	-2.26747	6.23075e-08	1	0	1	DEG-down DEPs-down
Pavir.9KG184800	AT4G08900	arginase	.	6.64386	1.72375e-16	1	1	0	0.929645	1.93018e-06	1	0	0	DEPs-up
Pavir.1KG519200	AT4G31990	aspartate aminotransferase 5	.	-6.64386	1.72375e-16	1	0	1	0.126264	0.833543	FALSE	0	0	DEPs-down
Pavir.9KG337000	AT4G31810	ATP-dependent caseinolytic (Clp) protease/crotonase family protein	.	6.64386	1.72375e-16	1	1	0	0.577033	0.0754386	FALSE	0	0	DEPs-up
Pavir.3KG544300	AT1G30330	auxin response factor 6	ARF	6.64386	1.72375e-16	1	1	0	-0.0194645	0.941261	FALSE	0	0	DEPs-up
Pavir.4KG114700	AT3G12500	basic chitinase	.	1.29572	0.0466883	1	1	0	3.44102	7.73142e-11	1	1	0	DEGs-up DEPs-up
Pavir.6KG207900	AT3G12500	basic chitinase	.	3.18428	1.72375e-16	1	1	0	6.53678	2.6113e-23	1	1	0	DEGs-up DEPs-up
Pavir.9NG755900	AT3G12500	basic chitinase	.	4.69572	1.72375e-16	1	1	0	3.1093	2.67987e-08	1	1	0	DEGs-up DEPs-up
Pavir.4NG215610	AT3G13750	beta galactosidase 1	.	-6.64386	1.72375e-16	1	0	1	-0.0893817	0.902808	FALSE	0	0	DEPs-down
Pavir.3KG407700	AT2G32810	beta galactosidase 9	.	1.26303	0.0122583	1	1	0	0.279441	0.46039	FALSE	0	0	DEPs-up
Pavir.8KG057336	AT5G44640	beta glucosidase 13	.	2.28836	4.52164e-11	1	1	0	-4.28573	2.30735e-05	1	0	1	DEG-down DEPs-up
Pavir.8KG095700	AT2G44450	beta glucosidase 15	.	-0.831358	0.0295648	1	0	1	-3.46355	0.000415819	1	0	1	DEG-down DEPs-down
Pavir.4KG113110	AT5G24550	beta glucosidase 32	.	2.37879	1.82746e-07	1	1	0	#N/A	#N/A	#N/A	#N/A	#N/A	DEPs-up
Pavir.5NG624600	AT3G57240	beta-1,3-glucanase 3	.	3.97545	1.72375e-16	1	1	0	6.99572	4.52014e-25	1	1	0	DEGs-up DEPs-up
Pavir.2KG465400	AT4G15210	beta-amylase 5	.	-1.18442	5.6241e-05	1	0	1	-1.26898	0.0523305	FALSE	0	0	DEPs-down
Pavir.9NG184400	AT1G08420	BRI1 suppressor 1 (BSU1)-like 2	.	-6.64386	1.72375e-16	1	0	1	-0.252636	0.0689337	FALSE	0	0	DEPs-down
Pavir.4KG384303	AT1G21630	Calcium-binding EF hand family protein	.	6.64386	1.72375e-16	1	1	0	-0.308786	0.127841	FALSE	0	0	DEPs-up
Pavir.3KG009900	AT2G27030	calmodulin 5	.	6.64386	1.72375e-16	1	1	0	#N/A	#N/A	#N/A	#N/A	#N/A	DEPs-up
Pavir.9KG477300	AT3G19690	CAP (Cysteine-rich secretory proteins, Antigen 5, and Pathogenesis-related 1 protein) superfamily protein	.	4.03051	1.72375e-16	1	1	0	8.68477	2.30822e-35	1	1	0	DEGs-up DEPs-up
Pavir.5KG190200	AT3G62360	Carbohydrate-binding-like fold	.	6.64386	1.72375e-16	1	1	0	0.503046	0.0384836	1	0	0	DEPs-up
Pavir.3KG575100	AT3G63520	carotenoid cleavage dioxygenase 1	.	6.64386	1.72375e-16	1	1	0	-0.902761	0.100069	FALSE	0	0	DEPs-up
Pavir.1NG010500	AT1G20630	catalase 1	.	1.4098	0.00038773	1	1	0	1.77185	2.73139e-05	1	1	0	DEGs-up DEPs-up
Pavir.1KG021100	AT1G20630	catalase 1	.	1.06005	0.0162561	1	1	0	0.306852	0.498086	FALSE	0	0	DEPs-up
Pavir.3KG419100	AT5G26570	catalytics;carbohydrate kinases;phosphoglucan, water dikinases	.	-1.18771	1.14798e-05	1	0	1	-0.313879	0.119988	FALSE	0	0	DEPs-down
Pavir.1KG316000	AT3G52600	cell wall invertase 2	.	6.64386	1.72375e-16	1	1	0	3.58443	4.50865e-16	1	1	0	DEGs-up DEPs-up
Pavir.1NG359214	AT3G52600	cell wall invertase 2	.	6.64386	1.72375e-16	1	1	0	5.93733	1.58549e-22	1	1	0	DEGs-up DEPs-up
Pavir.8NG107400	AT5G13930	Chalcone and stilbene synthase family protein	.	6.64386	1.72375e-16	1	1	0	-0.286247	0.739012	FALSE	0	0	DEPs-up
Pavir.2NG547800	AT3G63170	Chalcone-flavanone isomerase family protein	.	6.64386	1.72375e-16	1	1	0	0.499706	0.43191	FALSE	0	0	DEPs-up
Pavir.8KG161500	AT4G09350	Chaperone DnaJ-domain superfamily protein	.	-0.951764	0.0445898	1	0	1	-1.11202	1.28784e-05	1	0	1	DEG-down DEPs-down
Pavir.2NG598300	AT1G77930	Chaperone DnaJ-domain superfamily protein	.	-6.64386	1.72375e-16	1	0	1	-0.529493	0.0223512	1	0	0	DEPs-down
Pavir.3NG175600	AT2G38000	chaperone protein dnaJ-related	.	6.64386	1.72375e-16	1	1	0	0.503389	5.66903e-05	1	0	0	DEPs-up
Pavir.1NG523400	AT5G20720	chaperonin 20	.	-1.58208	0.00163911	1	0	1	-0.717839	0.152597	FALSE	0	0	DEPs-down
Pavir.5KG661100	AT1G44575	Chlorophyll A-B binding family protein	.	-0.720232	0.0341809	1	0	1	-0.674134	0.0325021	1	0	0	DEPs-down
Pavir.6NG024900	AT1G08640	Chloroplast J-like domain 1	.	-6.64386	1.72375e-16	1	0	1	0.308943	0.0769053	FALSE	0	0	DEPs-down
Pavir.3KG066200	AT2G43950	chloroplast outer envelope protein 37	.	-0.846843	0.0212521	1	0	1	-0.712198	0.0111893	1	0	0	DEPs-down
Pavir.2KG064448	AT3G52380	chloroplast RNA-binding protein 33	.	-1.00868	0.0129606	1	0	1	-0.634591	0.052624	FALSE	0	0	DEPs-down
Pavir.4NG171000	AT1G53280	Class I glutamine amidotransferase-like superfamily protein	.	-6.64386	1.72375e-16	1	0	1	0.326042	0.182773	FALSE	0	0	DEPs-down
Pavir.2NG048600	AT5G52520	Class II aaRS and biotin synthetases superfamily protein	.	-6.64386	1.72375e-16	1	0	1	-0.356081	0.0284753	1	0	0	DEPs-down
Pavir.2KG549900	AT4G24550	Clathrin adaptor complexes medium subunit family protein	.	-1.02034	0.0149317	1	0	1	0.144763	0.372818	FALSE	0	0	DEPs-down
Pavir.1NG344700	AT5G17710	Co-chaperone GrpE family protein	.	-0.715486	0.0423731	1	0	1	-0.234715	0.182096	FALSE	0	0	DEPs-down
Pavir.3NG187863	AT3G30841	Cofactor-independent phosphoglycerate mutase	.	-6.64386	1.72375e-16	1	0	1	0.184284	0.304219	FALSE	0	0	DEPs-down
Pavir.3KG199500	AT4G12340	copper ion binding	.	2.05276	0.010226	1	1	0	0.207206	0.216025	FALSE	0	0	DEPs-up
Pavir.6KG413000	AT2G28190	copper/zinc superoxide dismutase 2	.	6.64386	1.72375e-16	1	1	0	0.0284432	0.934841	FALSE	0	0	DEPs-up
Pavir.9KG191400	AT3G23490	cyanase	.	2.36485	1.81644e-06	1	1	0	-0.299843	0.304373	FALSE	0	0	DEPs-up
Pavir.1NG083000	AT4G35220	Cyclase family protein	.	1.49518	0.000368183	1	1	0	0.72998	0.00185981	1	0	0	DEPs-up
Pavir.8KG202504	AT2G07050	cycloartenol synthase 1	.	-1.38458	0.0170494	1	0	1	-7.06635	1.89444e-11	1	0	1	DEG-down DEPs-down
Pavir.6KG233200	AT3G01480	cyclophilin 38	.	-1.2723	6.0306e-06	1	0	1	-1.05172	0.00934957	1	0	1	DEG-down DEPs-down
Pavir.5KG144000	AT1G74070	Cyclophilin-like peptidyl-prolyl cis-trans isomerase family protein	.	-6.64386	1.72375e-16	1	0	1	0.180964	0.870247	FALSE	0	0	DEPs-down
Pavir.9KG568500	AT4G20960	Cytidine/deoxycytidylate deaminase family protein	.	-1.16812	0.0452573	1	0	1	0.876892	0.0384878	1	0	0	DEPs-down
Pavir.9NG780500	AT4G20960	Cytidine/deoxycytidylate deaminase family protein	.	-6.64386	1.72375e-16	1	0	1	-0.455293	0.0880895	FALSE	0	0	DEPs-down
Pavir.9KG201700	AT5G25140	cytochrome P450, family 71, subfamily B, polypeptide 13	.	6.64386	1.72375e-16	1	1	0	10.2803	1.67776e-38	1	1	0	DEGs-up DEPs-up
Pavir.1KG298110	AT5G36110	cytochrome P450, family 716, subfamily A, polypeptide 1	.	6.64386	1.72375e-16	1	1	0	#N/A	#N/A	#N/A	#N/A	#N/A	DEPs-up
Pavir.4NG165900	AT1G34540	cytochrome P450, family 94, subfamily D, polypeptide 1	.	2.68661	2.58348e-05	1	1	0	-2.79541	0.00434397	1	0	1	DEG-down DEPs-up
Pavir.9NG517600	AT1G34540	cytochrome P450, family 94, subfamily D, polypeptide 1	.	6.64386	1.72375e-16	1	1	0	-1.12602	0.123699	FALSE	0	0	DEPs-up
Pavir.1NG556800	AT1G31800	cytochrome P450, family 97, subfamily A, polypeptide 3	.	-6.64386	1.72375e-16	1	0	1	-1.07491	6.20188e-07	1	0	1	DEG-down DEPs-down
Pavir.5KG587200	AT2G40890	cytochrome P450, family 98, subfamily A, polypeptide 3	.	6.64386	1.72375e-16	1	1	0	#N/A	#N/A	#N/A	#N/A	#N/A	DEPs-up
Pavir.5NG243181	AT5G11200	DEAD/DEAH box RNA helicase family protein	.	6.64386	1.72375e-16	1	1	0	0.299119	0.217839	FALSE	0	0	DEPs-up
Pavir.1NG395900	AT1G20450	Dehydrin family protein	.	2.02786	0.00271231	1	1	0	2.95832	2.46281e-13	1	1	0	DEGs-up DEPs-up
Pavir.3KG066327	AT5G42500	Disease resistance-responsive (dirigent-like protein) family protein	.	1.89918	1.41597e-07	1	1	0	-2.69573	0.0168049	1	0	1	DEG-down DEPs-up
Pavir.5KG673100	AT2G21100	Disease resistance-responsive (dirigent-like protein) family protein	.	6.64386	1.72375e-16	1	1	0	1.1124	0.0795463	FALSE	0	0	DEPs-up
Pavir.2NG127000	AT5G66680	dolichyl-diphosphooligosaccharide-protein glycosyltransferase 48kDa subunit family protein	.	6.64386	1.72375e-16	1	1	0	0.171739	0.417427	FALSE	0	0	DEPs-up
Pavir.9KG525100	AT4G25370	Double Clp-N motif protein	.	-0.940645	0.0040528	1	0	1	-0.0797279	0.708086	FALSE	0	0	DEPs-down
Pavir.9NG001700	AT1G21680	DPP6 N-terminal domain-like protein	.	1.08406	0.00999326	1	1	0	-0.936161	0.000611996	1	0	0	DEPs-up
Pavir.9NG200100	AT1G50940	electron transfer flavoprotein alpha	.	1.71984	0.000395909	1	1	0	0.702081	0.00944378	1	0	0	DEPs-up
Pavir.7KG004200	AT5G43430	electron transfer flavoprotein beta	.	6.64386	1.72375e-16	1	1	0	1.07231	0.0102337	1	1	0	DEGs-up DEPs-up
Pavir.5KG070387	AT2G41475	Embryo-specific protein 3, (ATS3)	.	1.03562	0.0435087	1	1	0	0.943533	0.124007	FALSE	0	0	DEPs-up
Pavir.1KG519500	AT5G35160	Endomembrane protein 70 protein family	.	1.55238	0.00170306	1	1	0	0.859064	2.1449e-05	1	0	0	DEPs-up
Pavir.9KG529900	AT2G01970	Endomembrane protein 70 protein family	.	1.25641	0.0394061	1	1	0	0.674459	8.64033e-07	1	0	0	DEPs-up
Pavir.9KG485400	AT1G07670	endomembrane-type CA-ATPase 4	.	6.64386	1.72375e-16	1	1	0	0.573957	0.000307619	1	0	0	DEPs-up
Pavir.4NG033600	AT2G36530	Enolase	.	-1.03209	0.000342698	1	0	1	-0.569931	0.380403	FALSE	0	0	DEPs-down
Pavir.5KG235900	AT1G54570	Esterase/lipase/thioesterase family protein	.	-6.64386	1.72375e-16	1	0	1	-0.96752	0.0635901	FALSE	0	0	DEPs-down
Pavir.4NG172200	AT1G03230	Eukaryotic aspartyl protease family protein	.	-6.64386	1.72375e-16	1	0	1	6.04638	1.75899e-16	1	1	0	DEGs-up DEPs-down
Pavir.1KG484300	AT5G10770	Eukaryotic aspartyl protease family protein	.	3.28836	1.72375e-16	1	1	0	3.12161	0.000142524	1	1	0	DEGs-up DEPs-up
Pavir.7NG232000	AT3G26400	eukaryotic translation initiation factor 4B1	.	6.64386	1.72375e-16	1	1	0	0.511379	0.0156046	1	0	0	DEPs-up
Pavir.2KG476205	AT3G60240	eukaryotic translation initiation factor 4G	.	6.64386	1.72375e-16	1	1	0	0.126493	0.814126	FALSE	0	0	DEPs-up DPs-up
Pavir.2KG476210	AT3G60240	eukaryotic translation initiation factor 4G	.	6.64386	1.72375e-16	1	1	0	-0.0265372	0.898825	FALSE	0	0	DEPs-up DPs-up
Pavir.9NG474700	AT1G65680	expansin B2	.	-6.64386	1.72375e-16	1	0	1	#N/A	#N/A	#N/A	#N/A	#N/A	DEPs-down
Pavir.2KG068716	AT5G06580	FAD-linked oxidases family protein	.	-1.9105	0.000146549	1	0	1	0.204566	0.511647	FALSE	0	0	DEPs-down
Pavir.2KG549000	AT1G28200	FH interacting protein 1	.	6.64386	1.72375e-16	1	1	0	1.59313	4.23157e-05	1	1	0	DEGs-up DEPs-up
Pavir.8NG183501	AT4G04020	fibrillin	.	6.64386	1.72375e-16	1	1	0	0.831661	0.101321	FALSE	0	0	DEPs-up
Pavir.1NG490800	AT5G64350	FK506-binding protein 12	.	-0.915936	0.0223477	1	0	1	0.635027	0.00519359	1	0	0	DEPs-down
Pavir.4NG214600	AT5G25900	GA requiring 3	.	6.64386	1.72375e-16	1	1	0	7.96331	2.31943e-31	1	1	0	DEGs-up DEPs-up
Pavir.1KG542400	AT5G33370	GDSL-like Lipase/Acylhydrolase superfamily protein	.	6.64386	1.72375e-16	1	1	0	#N/A	#N/A	#N/A	#N/A	#N/A	DEPs-up
Pavir.6KG148700	AT5G33320	Glucose-6-phosphate/phosphate translocator-related	.	-1.32193	0.000413539	1	0	1	-1.56515	1.40281e-08	1	0	1	DEG-down DEPs-down
Pavir.6NG185900	AT5G33320	Glucose-6-phosphate/phosphate translocator-related	.	-1.4112	0.000298312	1	0	1	-0.864163	0.000223009	1	0	0	DEPs-down
Pavir.4KG352500	AT5G20500	Glutaredoxin family protein	.	6.64386	1.72375e-16	1	1	0	1.49651	4.34602e-06	1	1	0	DEGs-up DEPs-up
Pavir.4KG077300	AT2G25080	glutathione peroxidase 1	.	-0.793357	0.0402225	1	0	1	-1.23234	3.26523e-06	1	0	1	DEG-down DEPs-down
Pavir.1NG220400	AT1G10370	Glutathione S-transferase family protein	.	3.35233	1.72375e-16	1	1	0	2.72168	6.53712e-05	1	1	0	DEGs-up DEPs-up
Pavir.9KG118700	AT1G10370	Glutathione S-transferase family protein	.	6.64386	1.72375e-16	1	1	0	2.69527	4.87007e-06	1	1	0	DEGs-up DEPs-up
Pavir.9NG495714	AT1G10370	Glutathione S-transferase family protein	.	2.18301	8.24084e-06	1	1	0	2.3617	0.00666881	1	1	0	DEGs-up DEPs-up
Pavir.9KG578700	AT2G47730	glutathione S-transferase phi 8	.	6.64386	1.72375e-16	1	1	0	-0.410027	0.498269	FALSE	0	0	DEPs-up
Pavir.9NG767700	AT2G47730	glutathione S-transferase phi 8	.	6.64386	1.72375e-16	1	1	0	#N/A	#N/A	#N/A	#N/A	#N/A	DEPs-up
Pavir.5KG357900	AT1G10360	glutathione S-transferase TAU 18	.	1.09828	0.00435739	1	1	0	1.28516	7.77905e-06	1	1	0	DEGs-up DEPs-up
Pavir.5KG485700	AT1G10360	glutathione S-transferase TAU 18	.	2.52331	0.000172907	1	1	0	1.38336	0.0107195	1	1	0	DEGs-up DEPs-up
Pavir.9KG308800	AT1G10360	glutathione S-transferase TAU 18	.	6.64386	1.72375e-16	1	1	0	-0.390814	0.182401	FALSE	0	0	DEPs-up
Pavir.5KG762300	AT3G09270	glutathione S-transferase TAU 8	.	4.32647	1.72375e-16	1	1	0	4.15959	3.70631e-09	1	1	0	DEGs-up DEPs-up
Pavir.3NG063700	AT2G02390	glutathione S-transferase zeta 1	.	6.64386	1.72375e-16	1	1	0	1.16923	1.06574e-06	1	1	0	DEGs-up DEPs-up
Pavir.2KG574900	AT5G12110	Glutathione S-transferase, C-terminal-like;Translation elongation factor EF1B/ribosomal protein S6	.	1.06212	0.0190334	1	1	0	0.22969	0.212595	FALSE	0	0	DEPs-up
Pavir.3KG266479	AT4G16260	Glycosyl hydrolase superfamily protein	.	-0.72738	0.0353559	1	0	1	0.26673	0.53618	FALSE	0	0	DEPs-down
Pavir.5KG759000	AT4G16260	Glycosyl hydrolase superfamily protein	.	3.63145	1.72375e-16	1	1	0	5.12542	9.12823e-06	1	1	0	DEGs-up DEPs-up
Pavir.5KG759300	AT4G16260	Glycosyl hydrolase superfamily protein	.	6.64386	1.72375e-16	1	1	0	5.5793	3.92194e-16	1	1	0	DEGs-up DEPs-up
Pavir.5NG624702	AT4G16260	Glycosyl hydrolase superfamily protein	.	3.0861	1.72375e-16	1	1	0	3.61313	0.000228584	1	1	0	DEGs-up DEPs-up
Pavir.9KG621000	AT5G63840	Glycosyl hydrolases family 31 protein	.	-6.64386	1.72375e-16	1	0	1	0.834133	0.000815846	1	0	0	DEPs-down
Pavir.4NG304700	AT5G11720	Glycosyl hydrolases family 31 protein	.	6.64386	1.72375e-16	1	1	0	0.383539	0.340303	FALSE	0	0	DEPs-up
Pavir.7KG266000	AT1G12240	Glycosyl hydrolases family 32 protein	.	-6.64386	1.72375e-16	1	0	1	3.09774	3.00936e-19	1	1	0	DEGs-up DEPs-down
Pavir.4KG105500	AT3G18180	Glycosyltransferase family 61 protein	.	6.64386	1.72375e-16	1	1	0	1.8197	4.2201e-20	1	1	0	DEGs-up DEPs-up
Pavir.5NG426561	AT1G53580	glyoxalase II 3	.	2.12961	2.50843e-06	1	1	0	1.46649	6.611e-05	1	1	0	DEGs-up DEPs-up
Pavir.6NG218300	AT1G63660	GMP synthase (glutamine-hydrolyzing), putative / glutamine amidotransferase, putative	.	1.46884	0.0450318	1	1	0	0.32004	0.300175	FALSE	0	0	DEPs-up
Pavir.4KG193100	AT5G14950	golgi alpha-mannosidase II	.	6.64386	1.72375e-16	1	1	0	-0.285846	0.0623195	FALSE	0	0	DEPs-up
Pavir.9NG457428	AT3G60210	GroES-like family protein	.	-6.64386	1.72375e-16	1	0	1	-0.0457153	0.889636	FALSE	0	0	DEPs-down
Pavir.3KG166200	AT4G25150	HAD superfamily, subfamily IIIB acid phosphatase	.	1.07313	0.0199062	1	1	0	-0.942357	0.193092	FALSE	0	0	DEPs-up
Pavir.4NG008000	AT2G38740	Haloacid dehalogenase-like hydrolase (HAD) superfamily protein	.	6.64386	1.72375e-16	1	1	0	0.761138	0.0346079	1	0	0	DEPs-up
Pavir.3KG486236	AT3G12580	heat shock protein 70	.	6.64386	1.72375e-16	1	1	0	3.31878	6.42061e-07	1	1	0	DEGs-up DEPs-up
Pavir.1KG020800	AT5G42020	Heat shock protein 70 (Hsp 70) family protein	.	-6.64386	1.72375e-16	1	0	1	0.71302	0.0484501	1	0	0	DEPs-down
Pavir.3KG063600	AT1G75240	homeobox protein 33	ZF-HD	-6.64386	1.72375e-16	1	0	1	-0.889092	0.0436417	1	0	0	DEPs-down
Pavir.7KG221600	AT3G54420	homolog of carrot EP3-3 chitinase	.	2.57531	1.47506e-07	1	1	0	4.27105	3.59249e-08	1	1	0	DEGs-up DEPs-up
Pavir.7KG221700	AT3G54420	homolog of carrot EP3-3 chitinase	.	6.64386	1.72375e-16	1	1	0	5.62942	9.37247e-20	1	1	0	DEGs-up DEPs-up
Pavir.3NG149165	AT1G80600	HOPW1-1-interacting 1	.	1.40272	0.0303269	1	1	0	2.48559	8.13359e-15	1	1	0	DEGs-up DEPs-up
Pavir.1NG023600	AT4G31750	HOPW1-1-interacting 2	.	-6.64386	1.72375e-16	1	0	1	-0.171175	0.178683	FALSE	0	0	DEPs-down
Pavir.7KG429900	AT4G31750	HOPW1-1-interacting 2	.	6.64386	1.72375e-16	1	1	0	0.711901	1.74652e-05	1	0	0	DEPs-up
Pavir.7NG387363	AT5G39080	HXXXD-type acyl-transferase family protein	.	-1.26882	0.0197894	1	0	1	-1.21239	0.0134784	1	0	1	DEG-down DEPs-down
Pavir.8NG222600	AT5G41040	HXXXD-type acyl-transferase family protein	.	-0.897006	0.0321327	1	0	1	1.32771	0.0754198	FALSE	0	0	DEPs-down
Pavir.9NG251800	AT5G17540	HXXXD-type acyl-transferase family protein	.	1.89956	0.0328204	1	1	0	-1.90454	0.00193823	1	0	1	DEG-down DEPs-up
Pavir.7NG405500	AT3G23840	HXXXD-type acyl-transferase family protein	.	6.64386	1.72375e-16	1	1	0	-0.447746	0.316194	FALSE	0	0	DEPs-up
Pavir.9KG470488	AT4G29250	HXXXD-type acyl-transferase family protein	.	1.58256	0.0066024	1	1	0	-0.239751	0.714547	FALSE	0	0	DEPs-up
Pavir.9NG075746	AT4G29250	HXXXD-type acyl-transferase family protein	.	1.32769	0.0246308	1	1	0	-0.402808	0.595142	FALSE	0	0	DEPs-up
Pavir.1NG509200	AT5G48930	hydroxycinnamoyl-CoA shikimate/quinate hydroxycinnamoyl transferase	.	-0.907793	0.00138952	1	0	1	#N/A	#N/A	#N/A	#N/A	#N/A	DEPs-down
Pavir.1NG036000	AT1G68010	hydroxypyruvate reductase	.	6.64386	1.72375e-16	1	1	0	-1.19769	0.000508344	1	0	1	DEG-down DEPs-up
Pavir.3KG172700	AT3G06720	importin alpha isoform 1	.	-6.64386	1.72375e-16	1	0	1	-0.120309	0.243877	FALSE	0	0	DEPs-down
Pavir.4KG356400	AT5G64380	Inositol monophosphatase family protein	.	6.64386	1.72375e-16	1	1	0	-0.519636	0.21414	FALSE	0	0	DEPs-up
Pavir.5NG528700	AT2G41790	Insulinase (Peptidase family M16) family protein	.	6.64386	1.72375e-16	1	1	0	1.31467	9.47707e-08	1	1	0	DEGs-up DEPs-up
Pavir.3KG122400	AT5G03040	IQ-domain 2	.	1.42492	0.0301162	1	1	0	-0.300433	0.154192	FALSE	0	0	DEPs-up DPs-up
Pavir.7NG346866	AT5G14590	Isocitrate/isopropylmalate dehydrogenase family protein	.	-6.64386	1.72375e-16	1	0	1	#N/A	#N/A	#N/A	#N/A	#N/A	DEPs-down
Pavir.4KG212200	AT5G10470	kinesin like protein for actin based chloroplast movement 1	.	-6.64386	1.72375e-16	1	0	1	-0.900889	0.00105406	1	0	0	DEPs-down DPs-down
Pavir.3NG180401	AT1G53240	Lactate/malate dehydrogenase family protein	.	6.64386	1.72375e-16	1	1	0	0.0473824	0.909577	FALSE	0	0	DEPs-up
Pavir.9NG198100	AT1G34300	lectin protein kinase family protein	.	2.20977	3.94487e-06	1	1	0	1.55844	2.35926e-09	1	1	0	DEGs-up DEPs-up
Pavir.9NG198000	AT1G34300	lectin protein kinase family protein	.	6.64386	1.72375e-16	1	1	0	0.716594	0.454724	FALSE	0	0	DEPs-up
Pavir.3KG207042	AT2G26730	Leucine-rich repeat protein kinase family protein	.	-1.27579	0.0492585	1	0	1	-0.890402	0.00158765	1	0	0	DEPs-down
Pavir.6KG271600	AT3G47470	light-harvesting chlorophyll-protein complex I subunit A4	.	-0.852042	0.00552867	1	0	1	-1.27998	0.00229693	1	0	1	DEG-down DEPs-down
Pavir.6NG139300	AT3G47470	light-harvesting chlorophyll-protein complex I subunit A4	.	-0.96016	0.00655341	1	0	1	-1.24048	0.000333246	1	0	1	DEG-down DEPs-down
Pavir.1NG496900	AT4G39730	Lipase/lipooxygenase, PLAT/LH2 family protein	.	1.62199	0.0316018	1	1	0	0.324967	0.388924	FALSE	0	0	DEPs-up
Pavir.6KG367200	AT3G45140	lipoxygenase 2	.	3.83198	1.72375e-16	1	1	0	4.58186	4.02066e-14	1	1	0	DEGs-up DEPs-up
Pavir.6NG315500	AT3G45140	lipoxygenase 2	.	6.64386	1.72375e-16	1	1	0	1.98066	0.000266587	1	1	0	DEGs-up DEPs-up
Pavir.1KG101800	AT3G45140	lipoxygenase 2	.	2.19661	1.59708e-05	1	1	0	-0.388556	0.403698	FALSE	0	0	DEPs-up
Pavir.3KG264209	AT3G45140	lipoxygenase 2	.	3.33585	1.72375e-16	1	1	0	-0.195503	0.902555	FALSE	0	0	DEPs-up
Pavir.7KG108800	AT3G45140	lipoxygenase 2	.	1.05866	0.0230605	1	1	0	-1.6179	0.285569	FALSE	0	0	DEPs-up DPs-up
Pavir.1NG338414	AT2G02100	low-molecular-weight cysteine-rich 69	.	2.68302	3.87733e-07	1	1	0	#N/A	#N/A	#N/A	#N/A	#N/A	DEPs-up
Pavir.1NG250444	AT3G10230	lycopene cyclase	.	-0.870387	0.0412414	1	0	1	-0.505682	0.0647087	FALSE	0	0	DEPs-down
Pavir.9KG577900	AT2G17120	lysm domain GPI-anchored protein 2 precursor	.	1.46624	0.00690454	1	1	0	0.548541	0.217778	FALSE	0	0	DEPs-up
Pavir.9KG535026	AT5G42770	Maf-like protein	.	-6.64386	1.72375e-16	1	0	1	-0.501347	0.0335557	1	0	0	DEPs-down
Pavir.4KG145329	AT4G25080	magnesium-protoporphyrin IX methyltransferase	.	-0.72261	0.00980471	1	0	1	-0.422856	0.317083	FALSE	0	0	DEPs-down
Pavir.3NG150500	AT3G10920	manganese superoxide dismutase 1	.	6.64386	1.72375e-16	1	1	0	0.550292	0.0117248	1	0	0	DEPs-up
Pavir.3KG211806	AT1G73040	Mannose-binding lectin superfamily protein	.	-6.64386	1.72375e-16	1	0	1	-1.92852	0.335076	FALSE	0	0	DEPs-down
Pavir.1KG533600	AT2G24940	membrane-associated progesterone binding protein 2	.	6.64386	1.72375e-16	1	1	0	0.331055	0.717684	FALSE	0	0	DEPs-up
Pavir.3NG079556	AT1G79330	metacaspase 5	.	-2.05289	5.8391e-09	1	0	1	0.895556	6.18079e-05	1	0	0	DEPs-down
Pavir.6KG392000	AT3G59990	methionine aminopeptidase 2B	.	6.64386	1.72375e-16	1	1	0	0.102726	0.602021	FALSE	0	0	DEPs-up
Pavir.4KG116200	AT4G26760	microtubule-associated protein 65-2	.	6.64386	1.72375e-16	1	1	0	-0.148598	0.777257	FALSE	0	0	DEPs-up
Pavir.7KG227700	AT5G57870	MIF4G domain-containing protein / MA3 domain-containing protein	.	6.64386	1.72375e-16	1	1	0	0.498665	0.000103596	1	0	0	DEPs-up
Pavir.9KG400236	AT5G27540	MIRO-related GTP-ase 1	.	6.64386	1.72375e-16	1	1	0	-0.357576	0.00146466	1	0	0	DEPs-up
Pavir.2NG389000	AT5G09590	mitochondrial HSO70 2	.	6.64386	1.72375e-16	1	1	0	1.26766	3.89305e-06	1	1	0	DEGs-up DEPs-up
Pavir.2KG411460	AT5G09590	mitochondrial HSO70 2	.	1.3051	0.0328204	1	1	0	0.614804	0.0510232	FALSE	0	0	DEPs-up
Pavir.7KG121140	AT5G24650	Mitochondrial import inner membrane translocase subunit Tim17/Tim22/Tim23 family protein	.	6.64386	1.72375e-16	1	1	0	-0.555875	0.0487161	1	0	0	DEPs-up
Pavir.3KG220454	AT1G48030	mitochondrial lipoamide dehydrogenase 1	.	6.64386	1.72375e-16	1	1	0	1.37775	8.24795e-15	1	1	0	DEGs-up DEPs-up
Pavir.3NG236300	AT1G70850	MLP-like protein 34	.	1.70752	8.79336e-07	1	1	0	5.13035	9.9184e-16	1	1	0	DEGs-up DEPs-up
Pavir.3NG137800	AT3G06860	multifunctional protein 2	.	-6.64386	1.72375e-16	1	0	1	0.910747	0.0192295	1	0	0	DEPs-down
Pavir.8KG171900	AT3G03330	NAD(P)-binding Rossmann-fold superfamily protein	.	-6.64386	1.72375e-16	1	0	1	-1.02703	5.29558e-06	1	0	1	DEG-down DEPs-down
Pavir.9KG386698	AT2G37660	NAD(P)-binding Rossmann-fold superfamily protein	.	-6.64386	1.72375e-16	1	0	1	1.67443	2.16594e-05	1	1	0	DEGs-up DEPs-down
Pavir.1KG534400	AT4G13180	NAD(P)-binding Rossmann-fold superfamily protein	.	-6.64386	1.72375e-16	1	0	1	#N/A	#N/A	#N/A	#N/A	#N/A	DEPs-down
Pavir.5NG615500	AT1G07440	NAD(P)-binding Rossmann-fold superfamily protein	.	-6.64386	1.72375e-16	1	0	1	#N/A	#N/A	#N/A	#N/A	#N/A	DEPs-down
Pavir.7KG263200	AT2G24190	NAD(P)-binding Rossmann-fold superfamily protein	.	2.78848	5.55137e-10	1	1	0	-3.59942	0.000371301	1	0	1	DEG-down DEPs-up
Pavir.7KG263500	AT3G61220	NAD(P)-binding Rossmann-fold superfamily protein	.	1.61164	0.00198791	1	1	0	-1.61155	4.60882e-09	1	0	1	DEG-down DEPs-up
Pavir.7NG329400	AT3G61220	NAD(P)-binding Rossmann-fold superfamily protein	.	6.64386	1.72375e-16	1	1	0	-1.28198	0.00808364	1	0	1	DEG-down DEPs-up
Pavir.9NG062049	AT1G52340	NAD(P)-binding Rossmann-fold superfamily protein	.	6.64386	1.72375e-16	1	1	0	1.01398	0.0102165	1	1	0	DEGs-up DEPs-up
Pavir.9NG504300	AT4G24220	NAD(P)-binding Rossmann-fold superfamily protein	.	6.64386	1.72375e-16	1	1	0	2.16053	0.000367837	1	1	0	DEGs-up DEPs-up
Pavir.1KG179100	AT4G18810	NAD(P)-binding Rossmann-fold superfamily protein	.	6.64386	1.72375e-16	1	1	0	-0.785683	0.000590228	1	0	0	DEPs-up
Pavir.8NG324400	AT2G29360	NAD(P)-binding Rossmann-fold superfamily protein	.	6.64386	1.72375e-16	1	1	0	-0.13333	0.811903	FALSE	0	0	DEPs-up
Pavir.9KG444500	AT5G18660	NAD(P)-binding Rossmann-fold superfamily protein	.	1.30976	0.0271929	1	1	0	-0.412518	0.383574	FALSE	0	0	DEPs-up
Pavir.4KG227900	AT5G08740	NAD(P)H dehydrogenase C1	.	-6.64386	1.72375e-16	1	0	1	0.125498	0.59995	FALSE	0	0	DEPs-down
Pavir.7KG023445	AT1G60730	NAD(P)-linked oxidoreductase superfamily protein	.	1.53107	0.0148994	1	1	0	4.80113	2.27604e-17	1	1	0	DEGs-up DEPs-up
Pavir.7KG024178	AT1G60730	NAD(P)-linked oxidoreductase superfamily protein	.	2.27888	1.70374e-08	1	1	0	4.17366	1.4492e-13	1	1	0	DEGs-up DEPs-up
Pavir.7KG177600	AT1G59960	NAD(P)-linked oxidoreductase superfamily protein	.	1.614	0.00255817	1	1	0	1.13958	0.015876	1	1	0	DEGs-up DEPs-up
Pavir.5KG626400	AT2G37790	NAD(P)-linked oxidoreductase superfamily protein	.	6.64386	1.72375e-16	1	1	0	0.325581	0.19298	FALSE	0	0	DEPs-up
Pavir.8NG331500	AT1G60710	NAD(P)-linked oxidoreductase superfamily protein	.	2.5912	2.19372e-09	1	1	0	0.692752	0.236899	FALSE	0	0	DEPs-up
Pavir.9KG281300	AT1G59960	NAD(P)-linked oxidoreductase superfamily protein	.	6.64386	1.72375e-16	1	1	0	0.0597705	0.899442	FALSE	0	0	DEPs-up
Pavir.5NG555800	AT5G17770	NADH:cytochrome B5 reductase 1	.	1.38128	0.0186343	1	1	0	0.856945	0.0133136	1	0	0	DEPs-up
Pavir.9KG233600	AT3G03100	NADH:ubiquinone oxidoreductase, 17.2kDa subunit	.	1.36905	0.0190688	1	1	0	0.680468	5.20047e-07	1	0	0	DEPs-up
Pavir.9KG031612	AT5G37510	NADH-ubiquinone dehydrogenase, mitochondrial, putative	.	6.64386	1.72375e-16	1	1	0	0.532018	4.6868e-05	1	0	0	DEPs-up
Pavir.3KG164800	AT5G25880	NADP-malic enzyme 3	.	6.64386	1.72375e-16	1	1	0	1.47763	0.00052947	1	1	0	DEGs-up DEPs-up
Pavir.2NG393800	AT5G24400	NagB/RpiA/CoA transferase-like superfamily protein	.	-6.64386	1.72375e-16	1	0	1	-0.0164243	0.954625	FALSE	0	0	DEPs-down
Pavir.6KG143600	AT1G15980	NDH-dependent cyclic electron flow 1	.	-0.673463	0.0399016	1	0	1	1.85251	1.96466e-05	1	1	0	DEGs-up DEPs-down
Pavir.9NG101500	AT1G55370	NDH-dependent cyclic electron flow 5	.	-6.64386	1.72375e-16	1	0	1	-0.678273	0.177736	FALSE	0	0	DEPs-down
Pavir.9KG613100	AT5G12040	Nitrilase/cyanide hydratase and apolipoprotein N-acyltransferase family protein	.	1.21785	0.0148994	1	1	0	0.56182	0.103651	FALSE	0	0	DEPs-up
Pavir.5NG152600	AT1G75280	NmrA-like negative transcriptional regulator family protein	.	-6.64386	1.72375e-16	1	0	1	-1.33912	0.209133	FALSE	0	0	DEPs-down
Pavir.5KG148900	AT1G75280	NmrA-like negative transcriptional regulator family protein	.	1.37851	0.00163911	1	1	0	-1.47977	0.000111489	1	0	1	DEG-down DEPs-up
Pavir.4KG138300	AT4G39230	NmrA-like negative transcriptional regulator family protein	.	6.64386	1.72375e-16	1	1	0	-0.761087	7.42057e-07	1	0	0	DEPs-up
Pavir.9KG380635	AT1G07230	non-specific phospholipase C1	.	6.64386	1.72375e-16	1	1	0	0.573142	0.0259514	1	0	0	DEPs-up
Pavir.2KG517000	AT5G43960	Nuclear transport factor 2 (NTF2) family protein with RNA binding (RRM-RBD-RNP motifs) domain	.	6.64386	1.72375e-16	1	1	0	0.762494	0.00428741	1	0	0	DEPs-up
Pavir.3KG321408	AT2G19480	nucleosome assembly protein 1;2	.	-6.64386	1.72375e-16	1	0	1	-0.0907338	0.583376	FALSE	0	0	DEPs-down
Pavir.3KG556500	AT3G22460	O-acetylserine (thiol) lyase (OAS-TL) isoform A2	.	6.64386	1.72375e-16	1	1	0	-0.431154	0.0844773	FALSE	0	0	DEPs-up
Pavir.2KG073300	AT1G64760	O-Glycosyl hydrolases family 17 protein	.	-6.64386	1.72375e-16	1	0	1	#N/A	#N/A	#N/A	#N/A	#N/A	DEPs-down
Pavir.1KG148200	AT5G55180	O-Glycosyl hydrolases family 17 protein	.	4.55041	1.72375e-16	1	1	0	3.47814	6.689e-07	1	1	0	DEGs-up DEPs-up
Pavir.1KG148954	AT5G55180	O-Glycosyl hydrolases family 17 protein	.	6.64386	1.72375e-16	1	1	0	1.45137	0.0394959	1	1	0	DEGs-up DEPs-up
Pavir.2KG464100	AT5G55180	O-Glycosyl hydrolases family 17 protein	.	2.08984	6.37606e-06	1	1	0	2.35976	2.94981e-12	1	1	0	DEGs-up DEPs-up
Pavir.2KG464500	AT5G55180	O-Glycosyl hydrolases family 17 protein	.	6.64386	1.72375e-16	1	1	0	5.60695	1.01148e-17	1	1	0	DEGs-up DEPs-up
Pavir.2NG099900	AT4G35160	O-methyltransferase family protein	.	-1.03801	0.00339643	1	0	1	-2.24898	0.128935	FALSE	0	0	DEPs-down
Pavir.8KG176000	AT4G35160	O-methyltransferase family protein	.	6.64386	1.72375e-16	1	1	0	-0.378951	0.753327	FALSE	0	0	DEPs-up
Pavir.9KG072900	AT5G46180	ornithine-delta-aminotransferase	.	1.25157	0.046197	1	1	0	2.16807	2.33801e-15	1	1	0	DEGs-up DEPs-up
Pavir.2KG104700	AT4G11650	osmotin 34	.	-6.64386	1.72375e-16	1	0	1	2.87525	0.0180188	1	1	0	DEGs-up DEPs-down
Pavir.2KG506200	AT4G11650	osmotin 34	.	5.36845	1.72375e-16	1	1	0	5.46599	9.6478e-17	1	1	0	DEGs-up DEPs-up
Pavir.3NG269300	AT4G11650	osmotin 34	.	3.41048	1.02144e-13	1	1	0	2.06778	0.000642029	1	1	0	DEGs-up DEPs-up
Pavir.3NG327300	AT4G11650	osmotin 34	.	6.64386	1.72375e-16	1	1	0	6.63776	7.08147e-18	1	1	0	DEGs-up DEPs-up
Pavir.5NG548900	AT4G11650	osmotin 34	.	6.64386	1.72375e-16	1	1	0	9.93606	1.74306e-27	1	1	0	DEGs-up DEPs-up
Pavir.8KG097200	AT4G11650	osmotin 34	.	6.64386	1.72375e-16	1	1	0	5.52694	1.37234e-18	1	1	0	DEGs-up DEPs-up
Pavir.2NG079900	AT4G11650	osmotin 34	.	6.64386	1.72375e-16	1	1	0	1.37411	0.134485	FALSE	0	0	DEPs-up
Pavir.3KG103027	AT2G28900	outer plastid envelope protein 16-1	.	1.42921	0.00290787	1	1	0	1.61973	1.03049e-06	1	1	0	DEGs-up DEPs-up
Pavir.6NG214800	AT1G23740	Oxidoreductase, zinc-binding dehydrogenase family protein	.	6.64386	1.72375e-16	1	1	0	-0.4994	0.427952	FALSE	0	0	DEPs-up
Pavir.7KG415440	AT4G24520	P450 reductase 1	.	6.64386	1.72375e-16	1	1	0	0.267545	0.129412	FALSE	0	0	DEPs-up
Pavir.1KG224700	AT4G39090	Papain family cysteine protease	.	1.88323	0.000201745	1	1	0	1.32772	4.88732e-07	1	1	0	DEGs-up DEPs-up
Pavir.7NG035500	AT4G39090	Papain family cysteine protease	.	2.14796	5.08237e-08	1	1	0	0.0308389	0.957743	FALSE	0	0	DEPs-up
Pavir.8KG305700	AT3G04720	pathogenesis-related 4	.	6.64386	1.72375e-16	1	1	0	4.59031	1.58886e-14	1	1	0	DEGs-up DEPs-up
Pavir.8NG270602	AT3G04720	pathogenesis-related 4	.	4.77837	1.72375e-16	1	1	0	4.50479	1.0704e-13	1	1	0	DEGs-up DEPs-up
Pavir.5KG293200	AT2G14610	pathogenesis-related gene 1	.	6.64386	1.72375e-16	1	1	0	8.45234	9.3944e-40	1	1	0	DEGs-up DEPs-up
Pavir.1NG343900	AT1G19520	pentatricopeptide (PPR) repeat-containing protein	.	6.64386	1.72375e-16	1	1	0	0.1333	0.674303	FALSE	0	0	DEPs-up
Pavir.5KG208500	AT1G80270	PENTATRICOPEPTIDE REPEAT 596	.	1.9092	7.46318e-05	1	1	0	-0.388498	0.116683	FALSE	0	0	DEPs-up
Pavir.2KG132900	AT3G02875	Peptidase M20/M25/M40 family protein	.	-6.64386	1.72375e-16	1	0	1	0.174845	0.547478	FALSE	0	0	DEPs-down
Pavir.6NG312600	AT4G38220	Peptidase M20/M25/M40 family protein	.	1.06626	0.0236389	1	1	0	-0.00132558	0.994909	FALSE	0	0	DEPs-up
Pavir.5KG526700	AT5G19740	Peptidase M28 family protein	.	-2.05889	0.000186348	1	0	1	0.540014	0.132595	FALSE	0	0	DEPs-down
Pavir.9KG339500	AT4G25130	peptide met sulfoxide reductase 4	.	-0.83908	0.00757989	1	0	1	0.0476793	0.884889	FALSE	0	0	DEPs-down
Pavir.9NG367300	AT2G02040	peptide transporter 2	.	6.64386	1.72375e-16	1	1	0	0.295451	0.332233	FALSE	0	0	DEPs-up
Pavir.3NG186327	AT5G05340	Peroxidase superfamily protein	.	-1.59946	0.00502929	1	0	1	#N/A	#N/A	#N/A	#N/A	#N/A	DEPs-down
Pavir.5NG345600	AT4G08770	Peroxidase superfamily protein	.	-6.64386	1.72375e-16	1	0	1	#N/A	#N/A	#N/A	#N/A	#N/A	DEPs-down
Pavir.2KG398300	AT2G22420	Peroxidase superfamily protein	.	6.64386	1.72375e-16	1	1	0	-2.59031	6.14062e-08	1	0	1	DEG-down DEPs-up
Pavir.1NG141000	AT5G05340	Peroxidase superfamily protein	.	1.14926	0.00416543	1	1	0	4.30065	2.04826e-10	1	1	0	DEGs-up DEPs-up
Pavir.2KG589500	AT5G05340	Peroxidase superfamily protein	.	2.54003	1.09394e-13	1	1	0	2.62064	3.93037e-08	1	1	0	DEGs-up DEPs-up
Pavir.2KG589600	AT5G05340	Peroxidase superfamily protein	.	1.65306	0.00241749	1	1	0	1.69721	0.00599496	1	1	0	DEGs-up DEPs-up
Pavir.3KG176962	AT4G11290	Peroxidase superfamily protein	.	1.57531	0.000365579	1	1	0	2.12956	0.000181493	1	1	0	DEGs-up DEPs-up
Pavir.5KG262900	AT1G71695	Peroxidase superfamily protein	.	1.48646	1.35097e-05	1	1	0	6.5492	4.72113e-22	1	1	0	DEGs-up DEPs-up
Pavir.5NG345000	AT1G71695	Peroxidase superfamily protein	.	1.29807	0.00621854	1	1	0	3.49366	0.021943	1	1	0	DEGs-up DEPs-up
Pavir.5NG641600	AT1G71695	Peroxidase superfamily protein	.	6.64386	1.72375e-16	1	1	0	3.25041	1.26773e-08	1	1	0	DEGs-up DEPs-up
Pavir.8NG068900	AT3G01420	Peroxidase superfamily protein	.	6.64386	1.72375e-16	1	1	0	5.6523	1.91015e-32	1	1	0	DEGs-up DEPs-up
Pavir.3NG077400	AT3G05290	peroxisomal adenine nucleotide carrier 1	.	6.64386	1.72375e-16	1	1	0	0.30619	0.12859	FALSE	0	0	DEPs-up
Pavir.1NG356400	AT2G37040	PHE ammonia lyase 1	.	1.55925	0.00358994	1	1	0	1.76646	7.59852e-07	1	1	0	DEGs-up DEPs-up
Pavir.7NG355500	AT2G37040	PHE ammonia lyase 1	.	1.58448	0.000101554	1	1	0	1.54637	0.00914407	1	1	0	DEGs-up DEPs-up
Pavir.7NG133700	AT2G43180	Phosphoenolpyruvate carboxylase family protein	.	1.52256	0.00537137	1	1	0	2.71639	2.46929e-15	1	1	0	DEGs-up DEPs-up
Pavir.7KG113400	AT2G43180	Phosphoenolpyruvate carboxylase family protein	.	1.72596	1.40951e-06	1	1	0	0.965467	0.0554161	FALSE	0	0	DEPs-up
Pavir.2KG357400	AT4G24620	phosphoglucose isomerase 1	.	1.62807	0.0014985	1	1	0	-0.0855244	0.781952	FALSE	0	0	DEPs-up
Pavir.4NG276011	AT1G79550	phosphoglycerate kinase	.	-6.64386	1.72375e-16	1	0	1	1.39452	5.81898e-10	1	1	0	DEGs-up DEPs-down
Pavir.1NG067500	AT2G32260	phosphorylcholine cytidylyltransferase	.	1.98258	0.00130163	1	1	0	-0.980015	5.83431e-07	1	0	0	DEPs-up
Pavir.2NG555700	AT3G61470	photosystem I light harvesting complex gene 2	.	-0.965784	0.00163911	1	0	1	-1.24897	0.000608194	1	0	1	DEG-down DEPs-down
Pavir.4KG305900	AT1G61520	photosystem I light harvesting complex gene 3	.	-0.865122	0.0218105	1	0	1	-1.51282	1.29627e-05	1	0	1	DEG-down DEPs-down
Pavir.4NG184100	AT1G61520	photosystem I light harvesting complex gene 3	.	-0.805913	0.00288384	1	0	1	-1.42027	1.00958e-06	1	0	1	DEG-down DEPs-down
Pavir.1KG350505	AT1G51400	Photosystem II 5 kD protein	.	-6.64386	1.72375e-16	1	0	1	-0.723382	0.0256054	1	0	0	DEPs-down
Pavir.5KG468900	AT2G34420	photosystem II light harvesting complex gene B1B2	.	-1.59074	2.03689e-06	1	0	1	3.68968	0.031078	1	1	0	DEGs-up DEPs-down
Pavir.3NG181353	AT2G34420	photosystem II light harvesting complex gene B1B2	.	-0.867752	0.0188861	1	0	1	-0.107304	0.840757	FALSE	0	0	DEPs-down
Pavir.7NG283000	AT4G14210	phytoene desaturase 3	.	-6.64386	1.72375e-16	1	0	1	-1.48901	0.00197257	1	0	1	DEG-down DEPs-down
Pavir.3NG269400	AT1G32100	pinoresinol reductase 1	.	6.64386	1.72375e-16	1	1	0	2.52619	0.00163212	1	1	0	DEGs-up DEPs-up
Pavir.9KG154585	AT2G15220	Plant basic secretory protein (BSP) family protein	.	6.64386	1.72375e-16	1	1	0	2.90848	3.79304e-05	1	1	0	DEGs-up DEPs-up
Pavir.5NG170934	AT5G09760	Plant invertase/pectin methylesterase inhibitor superfamily	.	2.05624	0.00862409	1	1	0	#N/A	#N/A	#N/A	#N/A	#N/A	DEPs-up
Pavir.9KG142100	AT1G14890	Plant invertase/pectin methylesterase inhibitor superfamily protein	.	-1.39973	0.00296401	1	0	1	-1.76451	0.00607824	1	0	1	DEG-down DEPs-down
Pavir.4KG280700	AT5G21100	Plant L-ascorbate oxidase	.	0.989139	0.0348248	1	1	0	-1.61868	0.0878948	FALSE	0	0	DEPs-up
Pavir.4NG212040	AT5G21100	Plant L-ascorbate oxidase	.	1.53705	0.000207561	1	1	0	-1.52617	0.150653	FALSE	0	0	DEPs-up
Pavir.1NG221800	AT4G20260	plasma-membrane associated cation-binding protein 1	.	-0.749038	0.00862409	1	0	1	0.0750637	0.950718	FALSE	0	0	DEPs-down
Pavir.5KG695600	AT1G65260	plastid transcriptionally active 4	.	-6.64386	1.72375e-16	1	0	1	-1.3171	1.05226e-14	1	0	1	DEG-down DEPs-down
Pavir.7KG104809	AT2G38140	plastid-specific ribosomal protein 4	.	-0.634867	0.0309591	1	0	1	-1.23991	0.154498	FALSE	0	0	DEPs-down
Pavir.9NG150900	AT3G22400	PLAT/LH2 domain-containing lipoxygenase family protein	.	-6.64386	1.72375e-16	1	0	1	0.489539	0.184274	FALSE	0	0	DEPs-down
Pavir.7NG086400	AT4G25280	P-loop containing nucleoside triphosphate hydrolases superfamily protein	.	-6.64386	1.72375e-16	1	0	1	0.292715	0.494478	FALSE	0	0	DEPs-down
Pavir.2KG375801	AT1G01910	P-loop containing nucleoside triphosphate hydrolases superfamily protein	.	1.96643	0.0037353	1	1	0	0.358895	0.0130996	1	0	0	DEPs-up
Pavir.5NG427900	AT2G34560	P-loop containing nucleoside triphosphate hydrolases superfamily protein	.	6.64386	1.72375e-16	1	1	0	0.320542	0.197802	FALSE	0	0	DEPs-up
Pavir.8KG320800	AT5G13700	polyamine oxidase 1	.	-1.89432	2.98497e-09	1	0	1	8.84639	4.20142e-09	1	1	0	DEGs-up DEPs-down
Pavir.4NG216900	AT5G13700	polyamine oxidase 1	.	-1.83136	1.19806e-10	1	0	1	2.13834	0.225937	FALSE	0	0	DEPs-down
Pavir.2KG469900	AT3G53970	proteasome inhibitor-related	.	4.38557	2.40725e-13	1	1	0	0.24422	0.0606192	FALSE	0	0	DEPs-up
Pavir.5KG702800	AT4G24810	Protein kinase superfamily protein	.	-6.64386	1.72375e-16	1	0	1	-0.267649	0.239961	FALSE	0	0	DEPs-down
Pavir.9NG765700	AT2G20920	Protein of unknown function (DUF3353)	.	-1.2109	0.0496225	1	0	1	-0.174919	0.521639	FALSE	0	0	DEPs-down
Pavir.1NG109800	AT5G51200	Protein of unknown function (DUF3414)	.	6.64386	1.72375e-16	1	1	0	-0.426232	0.391255	FALSE	0	0	DEPs-up
Pavir.2KG375641	AT5G06970	Protein of unknown function (DUF810)	.	-6.64386	1.72375e-16	1	0	1	0.521055	0.00590836	1	0	0	DEPs-down
Pavir.5KG038300	AT5G46230	Protein of unknown function, DUF538	.	-6.64386	1.72375e-16	1	0	1	-0.480883	0.335473	FALSE	0	0	DEPs-down
Pavir.9NG063874	AT3G08030	Protein of unknown function, DUF642	.	1.25338	0.00203676	1	1	0	#N/A	#N/A	#N/A	#N/A	#N/A	DEPs-up
Pavir.9NG007000	AT3G04830	Protein prenylyltransferase superfamily protein	.	6.64386	1.72375e-16	1	1	0	0.231591	0.0514657	FALSE	0	0	DEPs-up
Pavir.6KG416500	AT2G05620	proton gradient regulation 5	.	-0.926865	0.0157161	1	0	1	-0.831943	0.00462148	1	0	0	DEPs-down
Pavir.7KG076036	AT1G19920	Pseudouridine synthase/archaeosine transglycosylase-like family protein	.	-0.816037	0.00722369	1	0	1	-0.24311	0.636659	FALSE	0	0	DEPs-down
Pavir.3KG407300	AT5G50400	purple acid phosphatase 27	.	1.46884	0.000170995	1	1	0	-2.67352	0.00165183	1	0	1	DEG-down DEPs-up
Pavir.8KG272200	AT1G14700	purple acid phosphatase 3	.	6.64386	1.72375e-16	1	1	0	#N/A	#N/A	#N/A	#N/A	#N/A	DEPs-up
Pavir.3KG497600	AT1G13750	Purple acid phosphatases superfamily protein	.	3.15381	2.27647e-14	1	1	0	1.65387	4.42659e-11	1	1	0	DEGs-up DEPs-up
Pavir.6NG369700	AT5G03630	Pyridine nucleotide-disulphide oxidoreductase family protein	.	2.15995	8.05781e-06	1	1	0	2.40075	3.7068e-13	1	1	0	DEGs-up DEPs-up
Pavir.7NG402425	AT3G22200	Pyridoxal phosphate (PLP)-dependent transferases superfamily protein	.	1.1551	0.00722369	1	1	0	#N/A	#N/A	#N/A	#N/A	#N/A	DEPs-up
Pavir.3KG122810	AT2G46860	pyrophosphorylase 3	.	6.64386	1.72375e-16	1	1	0	3.34344	3.36224e-13	1	1	0	DEGs-up DEPs-up
Pavir.3NG013000	AT3G52990	Pyruvate kinase family protein	.	6.64386	1.72375e-16	1	1	0	0.00654052	0.985395	FALSE	0	0	DEPs-up
Pavir.6NG307600	AT2G31680	RAB GTPase homolog A5D	.	6.64386	1.72375e-16	1	1	0	0.498045	0.34949	FALSE	0	0	DEPs-up
Pavir.5KG536800	AT3G18820	RAB GTPase homolog G3F	.	6.64386	1.72375e-16	1	1	0	0.223093	0.0592093	FALSE	0	0	DEPs-up
Pavir.1NG377800	AT1G02130	RAS 5	.	6.64386	1.72375e-16	1	1	0	0.911195	0.000522027	1	0	0	DEPs-up
Pavir.9KG200500	AT3G54840	Ras-related small GTP-binding family protein	.	6.64386	1.72375e-16	1	1	0	-0.108062	0.513606	FALSE	0	0	DEPs-up
Pavir.9KG522400	AT4G38630	regulatory particle non-ATPase 10	.	1.41954	0.000118882	1	1	0	0.123292	0.278216	FALSE	0	0	DEPs-up
Pavir.6KG025500	AT2G40010	Ribosomal protein L10 family protein	.	2.26003	9.18116e-10	1	1	0	0.340778	0.0414086	1	0	0	DEPs-up
Pavir.2NG585500	AT1G70600	Ribosomal protein L18e/L15 superfamily protein	.	-6.64386	1.72375e-16	1	0	1	0.564255	0.00451182	1	0	0	DEPs-down
Pavir.3NG258137	AT4G36130	Ribosomal protein L2 family	.	6.64386	1.72375e-16	1	1	0	#N/A	#N/A	#N/A	#N/A	#N/A	DEPs-up
Pavir.3KG353100	AT5G09500	Ribosomal protein S19 family protein	.	-6.64386	1.72375e-16	1	0	1	0.93496	0.00193928	1	0	0	DEPs-down
Pavir.9KG415890	AT5G09500	Ribosomal protein S19 family protein	.	6.64386	1.72375e-16	1	1	0	0.396102	0.0740527	FALSE	0	0	DEPs-up
Pavir.9KG126000	AT2G33800	Ribosomal protein S5 family protein	.	-0.880976	0.0047601	1	0	1	-0.278252	0.34376	FALSE	0	0	DEPs-down
Pavir.6KG319200	AT4G09040	RNA-binding (RRM/RBD/RNP motifs) family protein	.	-0.78339	0.0448731	1	0	1	-1.28877	2.23072e-08	1	0	1	DEG-down DEPs-down
Pavir.6NG278500	AT4G09040	RNA-binding (RRM/RBD/RNP motifs) family protein	.	-6.64386	1.72375e-16	1	0	1	-1.0287	0.00026875	1	0	1	DEG-down DEPs-down
Pavir.5KG759900	AT4G36960	RNA-binding (RRM/RBD/RNP motifs) family protein	.	1.82944	0.0301162	1	1	0	0.042305	0.772715	FALSE	0	0	DEPs-up
Pavir.7KG407300	AT2G41060	RNA-binding (RRM/RBD/RNP motifs) family protein	.	6.64386	1.72375e-16	1	1	0	-0.467813	0.00010805	1	0	0	DEPs-up
Pavir.2KG267700	AT3G56070	rotamase cyclophilin 2	.	6.64386	1.72375e-16	1	1	0	0.515285	0.431881	FALSE	0	0	DEPs-up
Pavir.6NG264600	AT4G34050	S-adenosyl-L-methionine-dependent methyltransferases superfamily protein	.	1.65901	0.00134603	1	1	0	1.6051	0.00580475	1	1	0	DEGs-up DEPs-up
Pavir.6KG340400	AT4G34050	S-adenosyl-L-methionine-dependent methyltransferases superfamily protein	.	1.29042	0.000896403	1	1	0	0.570585	0.274477	FALSE	0	0	DEPs-up
Pavir.8NG304717	AT3G63410	S-adenosyl-L-methionine-dependent methyltransferases superfamily protein	.	6.64386	1.72375e-16	1	1	0	#N/A	#N/A	#N/A	#N/A	#N/A	DEPs-up
Pavir.3NG140808	AT4G09160	SEC14 cytosolic factor family protein / phosphoglyceride transfer family protein	.	6.64386	1.72375e-16	1	1	0	1.11901	7.16616e-06	1	1	0	DEGs-up DEPs-up
Pavir.6NG281400	AT2G21630	Sec23/Sec24 protein transport family protein	.	2.0314	0.0269969	1	1	0	-0.324686	0.103212	FALSE	0	0	DEPs-up
Pavir.2KG220600	AT5G45890	senescence-associated gene 12	.	6.64386	1.72375e-16	1	1	0	0.419724	0.319365	FALSE	0	0	DEPs-up
Pavir.2KG236800	AT5G09640	serine carboxypeptidase-like 19	.	6.64386	1.72375e-16	1	1	0	3.0551	4.43273e-08	1	1	0	DEGs-up DEPs-up
Pavir.8NG335100	AT2G35780	serine carboxypeptidase-like 26	.	0.997112	0.0309137	1	1	0	-2.21435	0.000530719	1	0	1	DEG-down DEPs-up
Pavir.3NG166400	AT3G07990	serine carboxypeptidase-like 27	.	6.64386	1.72375e-16	1	1	0	2.65183	0.00169139	1	1	0	DEGs-up DEPs-up
Pavir.9KG238600	AT1G73280	serine carboxypeptidase-like 3	.	6.64386	1.72375e-16	1	1	0	3.16057	1.09316e-08	1	1	0	DEGs-up DEPs-up
Pavir.2KG581400	AT3G63470	serine carboxypeptidase-like 40	.	1.60644	0.00227424	1	1	0	2.09517	4.13821e-08	1	1	0	DEGs-up DEPs-up
Pavir.1NG400600	AT1G73990	signal peptide peptidase	.	6.64386	1.72375e-16	1	1	0	-0.142466	0.602723	FALSE	0	0	DEPs-up
Pavir.7KG134400	AT3G48530	SNF1-related protein kinase regulatory subunit gamma 1	.	6.64386	1.72375e-16	1	1	0	-0.133217	0.677319	FALSE	0	0	DEPs-up
Pavir.4KG032400	AT2G02740	ssDNA-binding transcriptional regulator	Whirly	-0.818579	0.0394061	1	0	1	-0.49436	0.0679596	FALSE	0	0	DEPs-down
Pavir.7NG287700	AT1G48410	Stabilizer of iron transporter SufD / Polynucleotidyl transferase	.	6.64386	1.72375e-16	1	1	0	-1.16175	5.66547e-06	1	0	1	DEG-down DEPs-up
Pavir.2NG586100	AT3G51420	strictosidine synthase-like 4	.	2.24154	5.26765e-05	1	1	0	1.26943	0.00026303	1	1	0	DEGs-up DEPs-up
Pavir.7KG159800	AT4G08390	stromal ascorbate peroxidase	.	-6.64386	1.72375e-16	1	0	1	0.43997	0.177087	FALSE	0	0	DEPs-down
Pavir.5NG632040	AT2G45000	structural constituent of nuclear pore	.	6.64386	1.72375e-16	1	1	0	-1.01237	1.90067e-05	1	0	1	DEG-down DEPs-up
Pavir.2KG163600	AT5G04940	SU(VAR)3-9 homolog 1	.	1.93659	0.0327138	1	1	0	0.0367916	0.860965	FALSE	0	0	DEPs-up
Pavir.9KG107640	AT5G67360	Subtilase family protein	.	-2.26534	1.46016e-05	1	0	1	-1.03838	0.0251846	1	0	1	DEG-down DEPs-down
Pavir.1NG081900	AT3G14067	Subtilase family protein	.	6.64386	1.72375e-16	1	1	0	-1.17459	0.00599983	1	0	1	DEG-down DEPs-up
Pavir.5KG580100	AT1G32960	Subtilase family protein	.	6.64386	1.72375e-16	1	1	0	3.57692	7.57547e-09	1	1	0	DEGs-up DEPs-up
Pavir.7NG201700	AT3G14240	Subtilase family protein	.	1.60502	0.00296592	1	1	0	1.70224	1.524e-06	1	1	0	DEGs-up DEPs-up
Pavir.6KG012800	AT5G66760	succinate dehydrogenase 1-1	.	1.12631	0.0030152	1	1	0	1.12886	9.38421e-10	1	1	0	DEGs-up DEPs-up
Pavir.8KG147100	AT4G10120	Sucrose-phosphate synthase family protein	.	-6.64386	1.72375e-16	1	0	1	0.515152	0.155331	FALSE	0	0	DEPs-down
Pavir.1KG461300	AT5G16880	Target of Myb protein 1	.	-6.64386	1.72375e-16	1	0	1	0.220786	0.101867	FALSE	0	0	DEPs-down
Pavir.8KG089300	AT1G21380	Target of Myb protein 1	.	6.64386	1.72375e-16	1	1	0	0.265846	0.0745163	FALSE	0	0	DEPs-up
Pavir.1KG250105	AT5G23960	terpene synthase 21	.	-2.35107	4.50665e-09	1	0	1	-1.55108	0.0332151	1	0	1	DEG-down DEPs-down
Pavir.6NG135600	AT5G23960	terpene synthase 21	.	2.99077	4.71394e-10	1	1	0	1.39214	0.0453627	1	1	0	DEGs-up DEPs-up
Pavir.3NG211100	AT1G79460	Terpenoid cyclases/Protein prenyltransferases superfamily protein	.	1.73639	4.21852e-07	1	1	0	8.45821	3.39344e-39	1	1	0	DEGs-up DEPs-up
Pavir.3NG211300	AT1G79460	Terpenoid cyclases/Protein prenyltransferases superfamily protein	.	1.55533	0.000248527	1	1	0	6.63884	3.67459e-14	1	1	0	DEGs-up DEPs-up
Pavir.6KG047135	AT3G14490	Terpenoid cyclases/Protein prenyltransferases superfamily protein	.	6.64386	1.72375e-16	1	1	0	-1.95801	0.088528	FALSE	0	0	DEPs-up
Pavir.6NG075400	AT3G32030	Terpenoid cyclases/Protein prenyltransferases superfamily protein	.	6.64386	1.72375e-16	1	1	0	-1.81173	0.0792742	FALSE	0	0	DEPs-up
Pavir.2NG291603	AT1G78915	Tetratricopeptide repeat (TPR)-like superfamily protein	.	-6.64386	1.72375e-16	1	0	1	-1.04902	6.47641e-05	1	0	1	DEG-down DEPs-down
Pavir.1NG510519	AT4G28080	Tetratricopeptide repeat (TPR)-like superfamily protein	.	-1.03505	0.0119672	1	0	1	-1.31098	0.000877245	1	0	1	DEG-down DEPs-down DPs-down
Pavir.9KG628100	AT1G04080	Tetratricopeptide repeat (TPR)-like superfamily protein	.	6.64386	1.72375e-16	1	1	0	-0.28753	0.0652953	FALSE	0	0	DEPs-up
Pavir.5KG008200	AT5G17380	Thiamine pyrophosphate dependent pyruvate decarboxylase family protein	.	-6.64386	1.72375e-16	1	0	1	0.812061	2.80733e-05	1	0	0	DEPs-down
Pavir.7KG020900	AT1G20225	Thioredoxin superfamily protein	.	-6.64386	1.72375e-16	1	0	1	2.34828	0.00194933	1	1	0	DEGs-up DEPs-down
Pavir.9NG214600	AT5G38900	Thioredoxin superfamily protein	.	-6.64386	1.72375e-16	1	0	1	0.55133	0.0115146	1	0	0	DEPs-down
Pavir.9NG712600	AT1G07080	Thioredoxin superfamily protein	.	1.46884	3.6673e-05	1	1	0	0.678804	0.0139706	1	0	0	DEPs-up
Pavir.9KG181300	AT3G46560	Tim10/DDP family zinc finger protein	.	6.64386	1.72375e-16	1	1	0	0.35074	0.216218	FALSE	0	0	DEPs-up
Pavir.2KG137400	AT2G30050	transducin family protein / WD-40 repeat family protein	.	6.64386	1.72375e-16	1	1	0	0.777009	1.38333e-07	1	0	0	DEPs-up
Pavir.9NG211200	AT3G50590	Transducin/WD40 repeat-like superfamily protein	.	6.64386	1.72375e-16	1	1	0	0.242618	0.213846	FALSE	0	0	DEPs-up
Pavir.2KG103000	AT4G14100	transferases, transferring glycosyl groups	.	2.11036	6.92934e-07	1	1	0	0.0395815	0.905117	FALSE	0	0	DEPs-up
Pavir.3KG350100	AT1G06410	trehalose-phosphatase/synthase 7	.	-6.64386	1.72375e-16	1	0	1	-1.42186	9.15044e-05	1	0	1	DEG-down DEPs-down
Pavir.5NG582700	AT3G55440	triosephosphate isomerase	.	1.29866	0.0245173	1	1	0	2.6748	1.4625e-10	1	1	0	DEGs-up DEPs-up
Pavir.2KG505100	AT5G19780	tubulin alpha-5	.	0.986957	0.0372514	1	1	0	-0.36737	0.417446	FALSE	0	0	DEPs-up
Pavir.1NG004400	AT1G20960	U5 small nuclear ribonucleoprotein helicase, putative	.	6.64386	1.72375e-16	1	1	0	-0.294243	0.0427502	1	0	0	DEPs-up
Pavir.2NG502300	AT1G07250	UDP-glucosyl transferase 71C4	.	6.64386	1.72375e-16	1	1	0	1.18308	0.000258458	1	1	0	DEGs-up DEPs-up
Pavir.4NG142317	AT2G15480	UDP-glucosyl transferase 73B5	.	6.64386	1.72375e-16	1	1	0	2.49978	4.71632e-12	1	1	0	DEGs-up DEPs-up
Pavir.7NG278724	AT3G46660	UDP-glucosyl transferase 76E12	.	6.64386	1.72375e-16	1	1	0	4.17075	4.37897e-12	1	1	0	DEGs-up DEPs-up
Pavir.7NG284600	AT2G15490	UDP-glycosyltransferase 73B4	.	6.64386	1.72375e-16	1	1	0	1.64201	0.00844486	1	1	0	DEGs-up DEPs-up
Pavir.2KG114400	AT5G49690	UDP-Glycosyltransferase superfamily protein	.	-6.64386	1.72375e-16	1	0	1	-0.185708	0.836113	FALSE	0	0	DEPs-down
Pavir.2NG299003	AT1G32900	UDP-Glycosyltransferase superfamily protein	.	1.41846	0.00715151	1	1	0	-1.45216	0.00135524	1	0	1	DEG-down DEPs-up
Pavir.8NG197300	AT3G02100	UDP-Glycosyltransferase superfamily protein	.	6.64386	1.72375e-16	1	1	0	0.649469	0.390996	FALSE	0	0	DEPs-up
Pavir.7NG029000	AT2G34470	urease accessory protein G	.	-6.64386	1.72375e-16	1	0	1	0.285145	0.286695	FALSE	0	0	DEPs-down
Pavir.5NG631100	AT3G54470	uridine 5\'-monophosphate synthase / UMP synthase (PYRE-F) (UMPS)	.	6.64386	1.72375e-16	1	1	0	2.18718	3.9349e-17	1	1	0	DEGs-up DEPs-up
Pavir.9KG649700	AT2G26540	uroporphyrinogen-III synthase family protein	.	-6.64386	1.72375e-16	1	0	1	-0.984582	3.1551e-05	1	0	0	DEPs-down
Pavir.9KG096000	AT3G52850	vacuolar sorting receptor homolog 1	.	6.64386	1.72375e-16	1	1	0	0.0701793	0.758044	FALSE	0	0	DEPs-up
Pavir.6KG068600	AT3G60600	vesicle associated protein	.	1.41522	0.023053	1	1	0	0.880703	9.76282e-08	1	0	0	DEPs-up
Pavir.5NG492000	AT2G41740	villin 2	.	1.7536	0.00127293	1	1	0	-0.239227	0.237818	FALSE	0	0	DEPs-up
Pavir.4NG057200	AT4G30160	villin 4	.	-6.64386	1.72375e-16	1	0	1	0.24957	0.412311	FALSE	0	0	DEPs-down
Pavir.5KG532300	AT4G23630	VIRB2-interacting protein 1	.	6.64386	1.72375e-16	1	1	0	0.73341	0.00735196	1	0	0	DEPs-up
Pavir.9NG506500	AT4G34890	xanthine dehydrogenase 1	.	6.64386	1.72375e-16	1	1	0	1.2643	5.65114e-09	1	1	0	DEGs-up DEPs-up
Pavir.4NG277838	AT5G57560	Xyloglucan endotransglucosylase/hydrolase family protein	.	6.64386	1.72375e-16	1	1	0	0.90651	0.349567	FALSE	0	0	DEPs-up
Pavir.4NG277400	AT4G25810	xyloglucan endotransglycosylase 6	.	-1.46993	0.00116766	1	0	1	-2.72277	1.14958e-07	1	0	1	DEG-down DEPs-down
Pavir.2NG156200	AT5G25120	ytochrome p450, family 71, subfamily B, polypeptide 11	.	5.05011	1.72375e-16	1	1	0	5.46084	6.29205e-29	1	1	0	DEGs-up DEPs-up
Pavir.3NG054000	AT5G60710	Zinc finger (C3HC4-type RING finger) family protein	.	-0.957356	0.00619785	1	0	1	-0.560416	0.709851	FALSE	0	0	DEPs-down
Pavir.3KG402318	AT1G08050	Zinc finger (C3HC4-type RING finger) family protein	.	6.64386	1.72375e-16	1	1	0	#N/A	#N/A	#N/A	#N/A	#N/A	DEPs-up
