# Supplementary material for: Greenbug (Schizaphis graminum) herbivory significantly impacts protein and phosphorylation abundance in switchgrass (Panicum virgatum)
Source: Sci Rep. 2020 Sep 9;10:14842. doi: 10.1038/s41598-020-71828-8 (PMC7481182; doi:10.1038/s41598-020-71828-8)
Supplement: Supplementary file 4 — Supplementary table S3 [file 41598_2020_71828_MOESM4_ESM.xlsx]

## Sheet: Table S3_Phosphoproteome 
Table S3: Phosphoproteome data
Annotated Sequence	Modifications	Qvality PEP	# Proteins	# PSMs	Master Protein Accessions	Positions in Master Proteins	# Missed Cleavages	Theo. MH+ [Da]	# Razor Quan Results	Abundance Ratio: (I10) / (C10)	Abundance Ratio Adj. P-Value: (I10) / (C10)	Abundances (Normalized): F1: Control, C10	Abundances (Normalized): F7: Control, C10	Abundances (Normalized): F8: Control, C10	Abundances (Normalized): F10: Control, C10	Abundances (Normalized): F2: Sample, I10	Abundances (Normalized): F3: Sample, I10	Abundances (Normalized): F4: Sample, I10	Abundances (Normalized): F6: Sample, I10	XCorr (by Search Engine): Sequest HT	Ions Score (by Search Engine): Mascot	Amanda Score (by Search Engine): MS Amanda 2.0
[R].DATPEPDELDEEIVESDLELEEDTLPSDHDDPPQK.[M]	1xPhospho [S16(100)]	2.65143e-10	1	211	Pavir.1KG001700	Pavir.1KG001700 [77-111]	0	4041.7	0	1.189	0.882849	6.68858e+06	4.90651e+06	3.77141e+06	3.98623e+06	3.98287e+06	7.95549e+06	4.60938e+06	5.99543e+06	5.72	18	480.17
[K].SPEGQTMPSPLMPGKPSHSR.[S]	1xPhospho [S19(99.4)]	0.00494254	1	50	Pavir.1KG005900	Pavir.1KG005900 [1460-1479]	0	2200.99	0	1.019	0.994988	1.615e+06	1.93963e+06	712339	1.70891e+06	1.14062e+06	2.26987e+06	1.80699e+06	1.58748e+06	4.89	18	425.2
[R].SVSEPDFGR.[T]	1xPhospho [S3(100)]	0.295496	1	6	Pavir.1KG005900	Pavir.1KG005900 [1170-1178]	0	1073.43	0	1.377	0.79168	4.51898e+06	3.47333e+06	1.55845e+06	2.46245e+06	2.04585e+06	4.64766e+06	3.49059e+06	5.11761e+06	1.8	6	146.88
[R].TGSGAVDFTDPK.[Y]	1xPhospho [S3(100)]	0.00440434	1	13	Pavir.1KG005900	Pavir.1KG005900 [155-166]	0	1274.53	0	1.515	0.680178	1.4047e+06	1.94456e+06	559683	1.54321e+06	1.1189e+06	3.47722e+06	1.81559e+06	2.74176e+06	2.95	23	252.99
[R].RAPPSPSPSTSSR.[A]	1xPhospho [S5(100)]	0.00380436	1	60	Pavir.1KG008100	Pavir.1KG008100 [28-40]	1	1406.64	0	1.244	0.863736	1.47882e+06	3.06415e+06	1.69285e+06	985811	294513	1.94867e+06	1.98766e+06	3.09496e+06	3.05	44	374.5
[M].PGLAASDNSPPAAAPPPR.[R]	1xPhospho [S9(100)]	1.15526e-20	1	116	Pavir.1KG008100	Pavir.1KG008100 [2-19]	0	1765.83	0	0.874	0.932591	1.11679e+07	11551372	3.0095e+06	7.4869e+06	3.44755e+06	1.13812e+07	7.25295e+06	8.79714e+06		48	793.03
[M].PGLAASDNSPPAAAPPPRR.[L]	1xPhospho [S9(100)]	0.0150623	1	12	Pavir.1KG008100	Pavir.1KG008100 [2-20]	1	1921.93	0	0.973	0.953714	3.13894e+06	2.84386e+06	966079	1.73685e+06	1.82859e+06	2.55574e+06	1.73882e+06	2.62189e+06		25	303.14
[R].RAPPSPSPSTSSR.[A]	2xPhospho [S5(100); S7(98.8)]	0.0137969	1	46	Pavir.1KG008100	Pavir.1KG008100 [28-40]	1	1486.61	0	1.397	0.763505	1.6458e+06	1.02994e+06	1.28838e+06	1.10919e+06	1.85609e+06	1.7447e+06	838737	1.5979e+06	2.61	29	308.54
[K].GFGFISPEDGSEDLFVHQSSIKSEGFR.[S]	1xPhospho [S20(99.3)]	2.36771e-05	2	39	Pavir.1KG014586	Pavir.1KG014586 [19-45]	1	3052.37	0	0.828	0.893332	1.96339e+06	1.41084e+06	1.54775e+06	989707	838353	269442	2.9826e+06	1.78545e+06	7.14	44	451.45
[K].GKQQASTSAEEPDEPPLSPTSEK.[I]	1xPhospho [S18(99.7)]	1.21197e-14	2	52	Pavir.1KG024600	Pavir.1KG024600 [68-90]	1	2493.1	0	1.355	0.763828	2.459e+06	1.44841e+06	1.09454e+06	1.03146e+06	1.26826e+06	2.02768e+06	1.43598e+06	2.04571e+06	5.71	88	834.05
[K].TAMGPENLGESEFQEHQETGTEQKSPK.[A]	1xOxidation [M3]; 1xPhospho [S25(100)]	3.34491e-05	1	3	Pavir.1KG036500	Pavir.1KG036500 [2798-2824]	1	3085.31	0	0.01	5.44e-17	1.43334e+06	1.24923e+06	1.33382e+06	1.65478e+06					4.51	6	501.91
[R].EAPEAEENFVDVTKPEFNTDEDQSPKADAEEK.[A]	1xPhospho [S24(100)]	2.70062e-05	1	13	Pavir.1KG036500	Pavir.1KG036500 [2884-2915]	1	3688.57	0	3.464	0.010495	746793	459069	1.50214e+06	428820	3.33187e+06	2.36342e+06	732782	1.74026e+06	5.83	28	465.83
[K].TAMGPENLGESEFQEHQETGTEQKSPK.[A]	1xPhospho [S25(100)]	1.29364e-06	1	52	Pavir.1KG036500	Pavir.1KG036500 [2798-2824]	1	3069.31	0	0.63	0.510051	7.52761e+06	11885472	9.99053e+06	9.80409e+06	9.32572e+06	4.96231e+06	6.45761e+06	6.01168e+06	7.6	11	525.32
[R].DTDKVSEEAEETSNDRPQK.[S]	1xPhospho [S6(100)]	1.17597e-10	1	22	Pavir.1KG036500	Pavir.1KG036500 [2698-2716]	1	2257.95	0	0.01	5.44e-17	1.24068e+06	403581	1.07602e+06	1.70725e+06					5.5	36	629.7
[R].DLNVVSPR.[E]	1xPhospho [S6(100)]	0.00672853	1	45	Pavir.1KG036500	Pavir.1KG036500 [2876-2883]	0	979.461	0	1.141	0.956221	2.24233e+06	2416540	3.74569e+06	2.56491e+06	3.77919e+06	3.61811e+06	2.11921e+06	2.22987e+06	2.26	37	341.72
[R].HDPFAAGEATPDPSVR.[T]	1xPhospho [T10(100)]	0.000254121	3	24	Pavir.1KG045700	Pavir.1KG045700 [130-145]	0	1746.75	0	1.337	0.86841	1.85994e+06	1.8631e+06	1.93831e+06	2.0323e+06	1.91656e+06	3.31449e+06	2.36494e+06	2.72941e+06	4.2	61	497.56
[K].TSSDWDAPDATPGIGR.[W]	1xPhospho [T11(100)]	4.37404e-09	3	27	Pavir.1KG045700	Pavir.1KG045700 [215-230]	0	1725.71	0	1.134	0.937294	1.61362e+06	1.61547e+06	1.21362e+06	1.53407e+06	2.24269e+06	2.39488e+06	1.41965e+06	847949	4.28	46	480.32
[K].LPGGVTPTPGKK.[Q]	1xPhospho [T6(100)]	0.127807	3	3	Pavir.1KG045700	Pavir.1KG045700 [287-298]	1	1231.64	0	1.324	0.862193	739718	975003	937010	900810	591338	1.35266e+06	1.14149e+06	1.29686e+06	2.13	17	222.43
[K].LPGGVTPTPGKK.[Q]	2xPhospho [T6(100); T8(100)]	0.0377977	3	13	Pavir.1KG045700	Pavir.1KG045700 [287-298]	1	1311.61	0	1.065	0.983907	5.03992e+06	4.66242e+06	4.49456e+06	6.22539e+06	4.64462e+06	7.61537e+06	4.72572e+06	5.6439e+06	2.98	10	279.35
[K].NAKPFVEWLQSAESEEEDDE.[-]	1xPhospho [S14(100)]	2.6114e-06	1	185	Pavir.1KG047654	Pavir.1KG047654 [438-457]	0	2431.98	0	1.037	0.999913	4.28439e+06	3715207	2.97169e+06	2.83736e+06	1.28333e+07	4.01498e+06	2.95916e+06	1.32513e+06	5.02	48	487.59
[K].IGNVVSSANTDKVKDSPAK.[H]	1xPhospho [S16(100)]	3.86698e-14	1	6	Pavir.1KG065000	Pavir.1KG065000 [353-371]	2	2009.99	0	0.658	0.48279	4.95828e+06	5.02329e+06	6.439e+06	4.42701e+06	3.52997e+06	5.81026e+06	3.05079e+06	3.00788e+06	4.9	57	664.77
[K].ILSGDDKEDQEIQLK.[Q]	1xPhospho [S3(100)]	6.83922e-11	1	66	Pavir.1KG065000	Pavir.1KG065000 [165-179]	1	1810.85	0	1.448	0.570472	2.80659e+06	1.02017e+07	6.57218e+06	2.17259e+06	5.80545e+06	7.03311e+06	5.23581e+06	6.6635e+06	4.63	56	527.23
[K].AEAAQARPESSQEEEEDWKEAEGDVAEVDR.[A]	2xPhospho [S10(100); S11(100)]	6.46423e-17	1	15	Pavir.1KG075800	Pavir.1KG075800 [7-36]	1	3520.41	0	100	5.44e-17					862263	2.42343e+06	1.17264e+06	902229	7.36	74	836.41
[R].VTTFEDSEKESEYGYVR.[K]	1xPhospho [S7(100)]	1.28599e-14	2	61	Pavir.1KG078608	Pavir.1KG078608 [7-23]	1	2118.89	0	1.086	0.959788	3.94656e+06	2.30079e+06	3.74419e+06	4.37455e+06	5.29379e+06	5.28583e+06	2.80469e+06	3.29948e+06	4.64	88	515.81
[R].KVPSRPPSAHGHGHAPAPAPK.[A]	2xPhospho [S4(100); S8(100)]	0.072307	1	1	Pavir.1KG096400	Pavir.1KG096400 [99-119]	1	2256.06	0	0.01	5.44e-17	1.2551e+06	759738	1.11725e+06	960510					3.03
[R].RPSGLGAGQPNR.[S]	1xPhospho [S3(100)]	0.0160727	2	13	Pavir.1KG098300	Pavir.1KG098300 [108-119]	0	1289.61	0	0.888	0.912676	2.46308e+06	2260412	1.75619e+06	2.90851e+06	1.108e+06	6.55461e+06	1.39325e+06	3.14784e+06	2.74	30	302.18
[R].SASPLRPAAARPAK.[E]	1xPhospho [S3(99.1)]	0.0337147	2	18	Pavir.1KG098300	Pavir.1KG098300 [120-133]	0	1472.77	0	1.4	0.838281	1.83026e+06	1.72593e+06	673819	1.79325e+06	872097	4.6672e+06	1.95728e+06	3.09798e+06	2.69	12	255.52
[K].LASSPGQATGESSK.[A]	1xPhospho [S4(100)]	5.93321e-09	1	40	Pavir.1KG104900	Pavir.1KG104900 [331-344]	0	1399.61	0	1.093	0.978017	2.99004e+06	1.89512e+06	1.85706e+06	2.81399e+06	2.80576e+06	6.00993e+06	2.26916e+06	2.03737e+06	3.22	61	279.87
[R].EGTPDLPQR.[T]	1xPhospho [T3(100)]	0.0199355	1	33	Pavir.1KG104900	Pavir.1KG104900 [347-355]	0	1092.47	0	1.262	0.815776	5.76076e+06	8.08397e+06	2.9892e+06	3.29231e+06	3.30218e+06	9.24736e+06	5.73891e+06	5.26232e+06	2.07	37	190.73
[K].AREGTPDLPQR.[T]	1xPhospho [T5(100)]	0.00303883	1	66	Pavir.1KG104900	Pavir.1KG104900 [345-355]	1	1319.61	0	0.765	0.716526	7.04445e+06	1.03588e+07	1.71961e+06	4.5645e+06	1.94962e+06	9.04409e+06	5.03832e+06	3.73725e+06	3.49	42	368.09
[K].LSVSHSFGR.[N]	1xPhospho [S6(100)]	0.0438609	1	8	Pavir.1KG111099	Pavir.1KG111099 [620-628]	0	1069.48	0	1.737	0.464693	1.7599e+06	993087	997681	2.0144e+06	1.89613e+06	2.66952e+06	2.45647e+06	2.15609e+06	1.83	32	224.98
[R].RHSFGEEELAYLPYRR.[R]	1xPhospho [S3(100)]	0.000211979	2	5	Pavir.1KG111983; Pavir.1NG527300	Pavir.1KG111983 [504-519]; Pavir.1NG527300 [503-518]	2	2102.98	0	0.926	0.948284	1.32224e+06	1.99159e+06	1.15965e+06	924369	183113	1.24927e+06	1.05316e+06	1.51629e+06	4.78	28	337.62
[R].RHSFGEEELAYLPYR.[R]	1xPhospho [S3(100)]	5.29493e-13	2	69	Pavir.1KG111983; Pavir.1NG527300	Pavir.1KG111983 [504-518]; Pavir.1NG527300 [503-517]	1	1946.88	0	1.112	0.947977	5.15389e+06	5.32659e+06	581415	3.27627e+06	873954	6.77009e+06	4.30513e+06	4.85038e+06	6.23	43	711.93
[R].RRHSFGEEELAYLPYR.[R]	1xPhospho [S4(100)]	2.17457e-05	2	24	Pavir.1KG111983; Pavir.1NG527300	Pavir.1KG111983 [503-518]; Pavir.1NG527300 [502-517]	2	2102.98	0	1.607	0.551581	1.49152e+06	1.90496e+06	263558	776338	1.28606e+06	1.73451e+06	1.93218e+06	1.72436e+06	4.57	32	464.19
[R].APDTELPEPDEDQADPDERHDPDSDMEMDDHKAVEESTR.[R]	1xPhospho [S24(100)]	5.14943e-07	1	8	Pavir.1KG117200	Pavir.1KG117200 [398-436]	2	4543.79	0	100	5.44e-17					2.02114e+06	2.66364e+06	551256	1.29992e+06	6.16	14	400.46
[R].DSGSPDFQKEADGSSPVVRPVR.[D]	1xPhospho [S4(100)]	0.00143373	1	21	Pavir.1KG120800	Pavir.1KG120800 [229-250]	1	2410.1	0	0.01	5.44e-17	1.50689e+06	1.44881e+06	409842	1.43685e+06					3.9	22	298.5
[R].SYDRERDPYHER.[D]	1xPhospho [S1(100)]	0.025852	1	105	Pavir.1KG122300	Pavir.1KG122300 [116-127]	2	1702.7	0	1.593	0.52165	1.12984e+07	6.89991e+06	5.71681e+06	8.23398e+06	8.04529e+06	1.46689e+07	9.82466e+06	1.77116e+07	3.5	32	272.67
[R].HQSIDAQLR.[L]	1xPhospho [S3(100)]	0.000103456	2	78	Pavir.1KG181862	Pavir.1KG181862 [9-17]	0	1147.53	1	1.601	0.458281	4.71706e+07	2.24337e+07	2.39066e+07	3.5448e+07	4.53445e+07	9.60964e+07	3.92042e+07	4.79078e+07	3.02	56	341.69
[R].IRDPAFQVSPQPALSK.[E]	1xPhospho [S9(100)]	8.63908e-05	2	21	Pavir.1KG181862	Pavir.1KG181862 [906-921]	1	1833.93	0	2.897	0.0160962	492991	746482	641759	1.01959e+06	1.80618e+06	3.22678e+06	2.01934e+06	1.99153e+06	4.56	47	369.94
[K].KGGVDSDVESGELVPGK.[Y]	2xPhospho [S6(100); S10(100)]	5.51457e-06	2	6	Pavir.1KG184200	Pavir.1KG184200 [163-179]	1	1832.77	0	100	5.44e-17					1.39114e+06	1.6501e+06	955423	1.45587e+06	4.12	52	523.17
[K].NEQWDEENVHRDDEEYASDGAGGDYEDNVHSPLLSR.[Q]	1xPhospho [S18(100)]	5.21084e-12	1	33	Pavir.1KG186300	Pavir.1KG186300 [342-377]	1	4227.71	2	0.569	0.394971	8.68506e+06	4.31769e+06	2.22542e+06	3.19644e+06	2.20522e+06	4.51551e+06	1.51842e+06	2.02752e+06	7.98	25	581.39
[R].TGFSSGPPPASPPAGGGVSSYNSVPPPPDEIQLAK.[Q]	1xPhospho [S11(99)]	2.27995e-05	1	144	Pavir.1KG189500	Pavir.1KG189500 [22-56]	0	3442.62	0	0.01	5.44e-17	703674	528703	834404	3.11079e+06					6.35	30	400.45
[K].YDDPSPPPRR.[T]	1xPhospho [S5(100)]	0.250308	2	81	Pavir.1KG189500; Pavir.1NG118800	Pavir.1KG189500 [12-21]; Pavir.1NG118800 [12-21]	1	1279.55	0	1.607	0.538006	8.44056e+06	5.94703e+06	5.31025e+06	7.37075e+06	9.09185e+06	1.69481e+07	1.05211e+07	1.07549e+07	2.75	30	209.37
[K].RKYDDPSPPPR.[R]	1xPhospho [S7(100)]	0.0214209	2	44	Pavir.1KG189500; Pavir.1NG118800	Pavir.1KG189500 [10-20]; Pavir.1NG118800 [10-20]	2	1407.64	2	1.459	0.602851	2.65039e+07	2.70948e+07	6.65125e+06	1.64962e+07	1.81194e+07	3.38171e+07	2.81298e+07	3.30658e+07	3.24	29	283.93
[R].SGSVTNWSSANRR.[S]	1xPhospho [S3(100)]	0.0119413	2	69	Pavir.1KG190200	Pavir.1KG190200 [150-162]	1	1501.65	0	0.36	0.0209292	8.89461e+06	3.67483e+06	4.38701e+06	1.91358e+06	1.48724e+06	5.09678e+06	1.40564e+06	1.08789e+06	2.8	33	274.58
[R].SGSVTNWSSANR.[R]	1xPhospho [S3(100)]	0.000281095	2	27	Pavir.1KG190200	Pavir.1KG190200 [150-161]	0	1345.55	0	100	5.44e-17					331743	6.50654e+06	1.48808e+06	1.61907e+06	2.89	38	250.59
[K].RSGSVTNWSSANR.[R]	1xPhospho [S4(100)]	0.000126704	2	18	Pavir.1KG190200	Pavir.1KG190200 [149-161]	1	1501.65	0	1.115	0.976451	1.30838e+06	403388	406839	1.36068e+06	1.01669e+06	2.50665e+06	651344	466498	3.52	50	357.95
[K].TVSDMEKLEK.[I]	1xPhospho [S3(100)]	0.0155366	1	18	Pavir.1KG208521	Pavir.1KG208521 [192-201]	1	1259.56	0	0.739	0.720714	5.07206e+06	2650487	3.32588e+06	4.40912e+06	3.0696e+06	2.41567e+06	3.13808e+06	2.60848e+06	2.02	23	270.62
[K].GILAADESTGTIGKR.[L]	1xPhospho [S8(99.6)]	0.000131012	4	3	Pavir.1KG219100; Pavir.5NG012556	Pavir.1KG219100 [25-39]; Pavir.5NG012556 [89-103]	1	1568.77	0	100	5.44e-17					1.05975e+06	1.20979e+06	1.26526e+06	815955	3.29	47	331.47
[K].SKVPDVFVR.[I]	1xPhospho [S1(100)]	0.258651	2	9	Pavir.1KG222600	Pavir.1KG222600 [228-236]	1	1126.57	0	1.939	0.410749	365315	420007	477602	585811	921507	1.51379e+06	609817	818125	2.23	12	186.85
[R].LRDKEVGADSVHDMDIDPPER.[S]	1xPhospho [S10(100)]	0.000218826	1	3	Pavir.1KG259400	Pavir.1KG259400 [989-1009]	2	2474.1	0	100	5.44e-17					1.301e+06	1.09413e+06	1.01826e+06	1.59928e+06	3.91	22	444.07
[K].EVGADSVHDMDIDPPER.[S]	1xPhospho [S6(100)]	1.79734e-05	1	9	Pavir.1KG259400	Pavir.1KG259400 [993-1009]	0	1961.79	0	0.01	5.44e-17	540643	951857	1.31077e+06	652383					3.45	47	398.07
[R].DKEVGADSVHDMDIDPPER.[S]	1xPhospho [S8(100)]	0.00412391	1	7	Pavir.1KG259400	Pavir.1KG259400 [991-1009]	1	2204.92	0	0.836	0.844935	1.74154e+06	2.16619e+06	2.37225e+06	2.07971e+06	3.80109e+06	3.16978e+06	992859	874999	3.64	16	319.17
[R].LAETALDSKLR.[T]	1xPhospho [S8(100)]	0.0254688	1	9	Pavir.1KG259400	Pavir.1KG259400 [971-981]	1	1296.66	0	1.549	0.690693	820314	705741	1.16162e+06	425468	1.37299e+06	1.42364e+06	1.01139e+06	821067	1.77	30	244.29
[-].MAAATTALSTPAAAPMVPPPSYPASSASSASNTASTEDDDDLYGR.[L]	1xPhospho [T5(98)]	0.0207276	1	30	Pavir.1KG262800	Pavir.1KG262800 [1-45]	0	4493.96	0	100	5.44e-17					140070	186523	198338	85763.8	3.28	1	167.19
[R].RVLSKMEGVETFDIDLK.[E]	1xOxidation [M6]; 1xPhospho [S4(100)]	6.23087e-11	3	77	Pavir.1KG297200	Pavir.1KG297200 [27-43]	2	2076.01	0	0.913	0.915671	6.07071e+06	8.13537e+06	7.02912e+06	5.1022e+06	6.97255e+06	5.10679e+06	4.59468e+06	7.02654e+06	4.9	58	594.56
[R].VLSKMEGVETFDIDLK.[E]	1xPhospho [S3(100)]	8.27143e-16	3	138	Pavir.1KG297200	Pavir.1KG297200 [28-43]	1	1903.91	0	0.148	5.45002e-06	715025	7.25847e+06	6.82046e+06	305615	333331	253138	4.35787e+06	319334	5.54	85	609.62
[R].VLSKMEGVETFDIDLK.[E]	1xPhospho [S3(100)]; 1xOxidation [M5]	1.08663e-13	3	93	Pavir.1KG297200	Pavir.1KG297200 [28-43]	1	1919.91	0	0.554	0.227136	6.05003e+06	5.66034e+06	5.21739e+06	3.4248e+06	2.77447e+06	391470	3.27124e+06	5.40378e+06	5.01	85	486.75
[R].RVLSKMEGVETFDIDLK.[E]	1xPhospho [S4(100)]	5.28019e-16	3	132	Pavir.1KG297200	Pavir.1KG297200 [27-43]	2	2060.01	0	0.503	0.194118	2.098e+07	2.34937e+07	1.7591e+07	1.21035e+07	8.88924e+06	1.71871e+06	1.05039e+07	1.57266e+07	6.97	52	717.93
[K].VTMSCEGCAGAVR.[R]	2xCarbamidomethyl [C5; C8]; 1xPhospho [S4(100)]	0.000200455	1	3	Pavir.1KG297200	Pavir.1KG297200 [14-26]	0	1477.56	0	1.682	0.556375	888006	1.14424e+06	597189	730216	1.41807e+06	2.40838e+06	799107	1.2933e+06	2.7	36	205.94
[R].FHGPHHHHHSAGTTPTGAAASPR.[A]	1xPhospho [S10(100)]	1.93458e-12	1	283	Pavir.1KG308210	Pavir.1KG308210 [21-43]	0	2448.09	0	0.867	0.927689	4.0666e+07	3.56074e+07	1.22944e+07	4.40649e+07	2.20167e+07	3.55649e+07	3.05831e+07	4.96369e+07	7.28	44	632.69
[R].SFSSASSGGGHSHGGGAK.[C]	1xPhospho [S3(100)]	7.50696e-11	1	13	Pavir.1KG308210	Pavir.1KG308210 [48-65]	0	1654.66	0	1.125	0.976384	621349	1.5e+06	684109	724906	518538	1.93501e+06	1.15694e+06	542113	5.24	63
[R].FHGPHHHHHSAGTTPTGAAASPR.[A]	2xPhospho [S10(100); S21(100)]	7.14168e-10	1	320	Pavir.1KG308210	Pavir.1KG308210 [21-43]	0	2528.05	0	0.885	0.943859	3.4782e+07	21772010	1.15525e+07	3.99183e+07	1.72286e+07	2.88583e+07	2.0533e+07	3.35457e+07	8.38	38	718.19
[R].FHGPHHHHHSAGTTPTGAAASPR.[A]	3xPhospho [S10(100); T14(99.1); S21(100)]	5.81082e-08	1	251	Pavir.1KG308210	Pavir.1KG308210 [21-43]	0	2608.02	0	1.188	0.891024	9.31717e+06	4.63812e+06	2.85448e+06	1.15737e+07	7.00198e+06	8.71597e+06	6.03996e+06	9.56654e+06	6.61	42	520.78
[K].GADGVAPAAAEADTADASR.[R]	1xPhospho [S18(100)]	2.3537e-06	1	3	Pavir.1KG326500	Pavir.1KG326500 [38-56]	0	1795.75	0	0.01	5.44e-17	2.83475e+06	880378	596945	1.01711e+06					3.87	42	452.75
[R].SLVGTPASSALHSFEPHPIVGDAWEALR.[R]	1xPhospho [S1(100)]	9.37344e-09	2	32	Pavir.1KG330900	Pavir.1KG330900 [75-102]	0	3024.46	1	1.393	0.853281	93980	1.70976e+06	1.13199e+06	116783	135184	380143	2.04969e+06	674383	6.1	14	424.57
[R].SLVGTPASSALHSFEPHPIVGDAWEALRR.[S]	1xPhospho [S13(100)]	4.67195e-11	2	76	Pavir.1KG330900	Pavir.1KG330900 [75-103]	1	3180.56	0	0.702	0.657072	4.01641e+06	3006978	1.52074e+06	4.80445e+06	2.08182e+06	572348	2.86105e+06	3.24877e+06	6.69	33	391.4
[R].LLSKPR.[I]	1xPhospho [S3(100)]	0.242193	2	9	Pavir.1KG330900	Pavir.1KG330900 [29-34]	0	793.433	0	0.943	0.958368	6.7745e+06	3272691	532846	2.88157e+06	3.20195e+06	3.48805e+06	1.91183e+06	2.61791e+06	1.62	30	140.66
[R].RSASHTSLSESDDFELTR.[L]	1xPhospho [S4(100)]	1.29934e-12	2	85	Pavir.1KG330900	Pavir.1KG330900 [11-28]	1	2117.91	0	0.847	0.874461	6.80466e+06	7.17078e+06	3.32089e+06	1.11043e+07	2.1293e+06	6.82843e+06	5.12612e+06	7.00064e+06	5.34	37	566.26
[R].SFDDRSLSDVSHSGGYGR.[G]	1xPhospho [S6(98.6)]	0.0568109	2	19	Pavir.1KG330900	Pavir.1KG330900 [42-59]	1	2021.83	0	0.01	5.44e-17	755769	640848	471616	1.56819e+06					3.68	5	230.74
[R].GGAFDGMYSPGGGLR.[S]	1xPhospho [S9(100)]	3.062e-10	2	78	Pavir.1KG330900	Pavir.1KG330900 [60-74]	0	1521.62	0	0.77	0.786839	1.36774e+07	10061792	6.89852e+06	1.4656e+07	7.58519e+06	1.20895e+07	7.70625e+06	1.06006e+07	4.08	57	433.5
[R].GGAFDGMYSPGGGLR.[S]	1xPhospho [S9(100)]; 1xOxidation [M7]	8.1704e-11	2	45	Pavir.1KG330900	Pavir.1KG330900 [60-74]	0	1537.61	0	0.917	0.94272	5.10981e+06	2.48508e+06	2.05484e+06	4.6086e+06	2.51657e+06	3.74062e+06	2.57553e+06	3.97133e+06	4.18	65	448.94
[R].SASHTSLSESDDFELTR.[L]	2xPhospho [S3(100); S6(100)]	1.80785e-12	2	149	Pavir.1KG330900	Pavir.1KG330900 [12-28]	0	2041.78	0	0.835	0.844947	8.53059e+06	4.84159e+06	3.60403e+06	8.28955e+06	5.28187e+06	7.5737e+06	3.88628e+06	5.30369e+06	5.59	78	524.55
[R].RSASHTSLSESDDFELTR.[L]	2xPhospho [S4(100); T6(99.3)]	1.6362e-10	2	40	Pavir.1KG330900	Pavir.1KG330900 [11-28]	1	2197.88	0	0.797	0.782443	3.2233e+06	2.1588e+06	867545	2.70712e+06	1.6509e+06	2.24777e+06	1.53344e+06	2.27012e+06	5.58	30	409.99
[K].QVHASGDFQHLIK.[-]	1xPhospho [S5(100)]	0.00704247	2	3	Pavir.1KG331900	Pavir.1KG331900 [352-364]	0	1559.74	0	1.261	0.849703	1.50663e+06	2.1085e+06	1.56088e+06	1.30794e+06	1.78597e+06	2.39929e+06	1.39585e+06	2.09501e+06	2.69	30	269.38
[K].SSLLHSKPKSTVGTPAYIAPEVLSR.[RG]	2xPhospho [S6(100); T11(100)]	3.49655e-13	4	61	Pavir.1KG331900	Pavir.1KG331900 [149-173]	1	2798.39	0	100	5.44e-17					2.81387e+06	6.67094e+06	2.55767e+06	3.21892e+06	7.4	61	649.47
[K].TSGSFVLR.[R]	1xPhospho [S4(100)]	0.00720322	2	36	Pavir.1KG333000	Pavir.1KG333000 [692-699]	0	946.439	0	1.297	0.784199	4.68657e+06	2.94072e+06	1.46182e+06	4.13147e+06	4.96481e+06	8.93036e+06	4.11428e+06	3.70235e+06	2.18	56	203.15
[M].SLPAELSR.[E]	1xAcetyl [N-Term]; 1xPhospho [S1(100)]	0.0426138	2	22	Pavir.1KG349400	Pavir.1KG349400 [2-9]	0	994.461	0	0.818	0.872495	2.64515e+06	3.10093e+06	2.47109e+06	3.05264e+06	1.61241e+06	2.73045e+06	2.52366e+06	2.14293e+06		33	162.22
[M].SLPAELSREENVYMAK.[L]	1xAcetyl [N-Term]; 1xPhospho [S1(100)]	5.79995e-06	2	10	Pavir.1KG349400	Pavir.1KG349400 [2-17]	1	1958.89	0	0.83	0.878468	272914	2.08686e+06	1.18402e+06	1.43179e+06	1.10177e+06	302621	1.06078e+06	1.15171e+06		45	491.22
[R].DNLTLWTSDISEDAAEEIKEAPK.[G]	1xPhospho [S11(100)]	8.42926e-23	1	174	Pavir.1KG349400	Pavir.1KG349400 [233-255]	1	2655.21	0	1.39	0.787796	2.56921e+06	1.00889e+06	458899	3.11798e+06	9.5737e+06	3.37338e+06	724155	1.48532e+06	7.27	47	660.11
[R].DNLTLWTSDISEDAAEEIKEAPKGESGDGQ.[-]	1xPhospho [S26(100)]	5.5917e-09	1	97	Pavir.1KG349400	Pavir.1KG349400 [233-262]	2	3285.43	0	0.925	0.941475	1.17196e+06	875347	731499	1.11202e+06	3.38813e+06	1.25317e+06	665191	519371	7.94	34	677.03
[R].DNLTLWTSDISEDAAEEIKEAPK.[G]	2xPhospho [S8(99.1); S11(100)]	7.20242e-10	1	20	Pavir.1KG349400	Pavir.1KG349400 [233-255]	1	2735.17	0	0.01	5.44e-17	260589	184394	139423	197898					5.06	44	387.07
[R].SFAFPVLQR.[E]	1xPhospho [S1(100)]	0.0163717	2	9	Pavir.1KG352800	Pavir.1KG352800 [444-452]	0	1144.56	0	0.01	5.44e-17	442570	369784	305559	331789					2.27	17	241.43
[R].EWISSPVR.[M]	1xPhospho [S5(99.6)]	0.109224	2	2	Pavir.1KG352800	Pavir.1KG352800 [453-460]	0	1053.48	0	1.072	0.986423	988681	595147	424186	707000	355605	1.1843e+06	1.00656e+06	480556	1.89	35	175.29
[K].KLEEQEILGETEDSDDDLAAIIR.[N]	1xPhospho [S14(100)]	1.36848e-20	1	68	Pavir.1KG355000	Pavir.1KG355000 [358-380]	1	2682.24	0	0.632	0.653707	185308	1.91873e+06	1.28289e+06	92200.2	241857	389455	2.07513e+06	244182	6.27	35	840.41
[R].KGSSDHLVLNIGSESER.[L]	1xPhospho [S3(99.6)]	4.01727e-08	1	42	Pavir.1KG365000	Pavir.1KG365000 [1699-1715]	1	1907.89	0	0.843	0.908839	1.75723e+06	1.53716e+06	953053	1.46922e+06	938283	1.33225e+06	1.20349e+06	1.53285e+06	5.11	41	475.1
[K].ESFAQITGTAETKEEEAEGKEEK.[F]	1xPhospho [T12(100)]	1.12407e-13	2	57	Pavir.1KG365400	Pavir.1KG365400 [210-232]	2	2621.15	0	0.657	0.543581	4.77272e+06	6.52672e+06	9.15732e+06	8.40492e+06	7.09073e+06	3.33634e+06	7.69574e+06	3.05632e+06	6.1	62	655.59
[R].NCTVTGVEMFQK.[T]	1xCarbamidomethyl [C2]; 1xPhospho [T3(100)]	4.37654e-07	2	50	Pavir.1KG368100	Pavir.1KG368100 [323-334]	0	1493.62	0	1.154	0.915671	5.39447e+06	3.55797e+06	3.1181e+06	3.00085e+06	3.93175e+06	6.25827e+06	3.5277e+06	3.75592e+06	3.56	58	297.29
[R].YPSLGGGGGGFR.[D]	1xPhospho [S3(100)]	0.001903	1	12	Pavir.1KG368200	Pavir.1KG368200 [208-219]	0	1204.51	0	0.01	5.44e-17	2.33574e+06	1.59979e+06	2.13556e+06	2.08923e+06					2.58	41	252.36
[R].VLSRSPPPPPAR.[S]	2xPhospho [S3(100); S5(100)]	0.000177633	1	306	Pavir.1KG377400	Pavir.1KG377400 [201-212]	1	1433.67	0	1.119	0.932591	4.49925e+07	40042544	2.79107e+07	4.60075e+07	3.56007e+07	7.13717e+07	3.8199e+07	5.90385e+07	4.44	59	479
[R].VLSRSPPPPPARSR.[S]	3xPhospho [S3(100); S5(100); S13(100)]	0.182153	1	2	Pavir.1KG377400	Pavir.1KG377400 [201-214]	2	1756.77	0	1.096	0.998249	2.88553e+06	1.53961e+06	2.00252e+06	1.89377e+06	2.28914e+06	2.5269e+06	1.85369e+06	1.99001e+06	1.65		346.07
[R].ARSYSRSPPPPPPR.[N]	3xPhospho [S3(100); S5(100); S7(100)]	0.000200455	1	423	Pavir.1KG377400	Pavir.1KG377400 [177-190]	2	1804.73	0	0.887	0.945827	3.09594e+07	1.29197e+07	1.45532e+07	2.68243e+07	2.53569e+07	3.33834e+07	1.14855e+07	1.21033e+07	4.78	28	477.97
[R].SLSAAPVSQGALAR.[V]	1xPhospho [S1(100)]	0.00140042	1	3	Pavir.1KG385715	Pavir.1KG385715 [396-409]	0	1407.7	0	0.01	5.44e-17	1.63365e+06	1.38033e+06	1.15162e+06	1.30023e+06					2.76	34	315.82
[K].RLSGDIHEEVETHNR.[M]	1xPhospho [S3(100)]	1.54346e-09	2	57	Pavir.1KG435000	Pavir.1KG435000 [53-67]	1	1871.84	0	1.147	0.922067	7.4024e+06	3.80943e+06	1.94099e+06	6.57888e+06	4.29895e+06	5.99419e+06	7.81064e+06	5.50384e+06	5.42	50	476.03
[K].KPEDAAAPAVHAPAPAPHAEDVGSPDGKEK.[K]	1xPhospho [S24(100)]	4.45749e-16	1	72	Pavir.1KG438510	Pavir.1KG438510 [236-265]	1	3039.42	0	0.949	0.978017	2.32374e+07	8.70532e+06	4.1317e+06	7.01985e+06	6.42206e+06	1.60713e+07	8.15376e+06	6.7453e+06	9.82	54	983.47
[K].KPEDAAAPAVHAPAPAPHAEDVGSPDGK.[E]	1xPhospho [S24(100)]	3.97798e-20	1	124	Pavir.1KG438510	Pavir.1KG438510 [236-263]	0	2782.28	0	0.97	0.993695	6.97215e+07	2.80058e+07	1.12178e+07	2.12289e+07	2.25501e+07	5.68908e+07	2.32082e+07	2.41064e+07	9.43	44	1108.35
[K].KPEDAAAPAVHAPAPAPHAEDVGSPDGKEKK.[G]	1xPhospho [S24(100)]	0.00150217	1	5	Pavir.1KG438510	Pavir.1KG438510 [236-266]	2	3167.52	0	0.973	0.960131	1.07537e+07	2.0069e+06	1.55596e+06	1.92456e+06	1.70933e+06	3.60075e+06	2.13749e+06	1.52715e+06	4.39	22	406.65
[K].EKLPGGHKKPEDAAAPAVHAPAPAPHAEDVGSPDGK.[E]	1xPhospho [S32(100)]	0.00990445	1	8	Pavir.1KG438510	Pavir.1KG438510 [228-263]	2	3628.75	0	100	5.44e-17					1.26517e+06	3.74385e+06	808366	1.5223e+06	5.98	4	393.66
[R].TLPDPDAEVIALSPK.[T]	1xPhospho [S13(100)]	1.0434e-08	4	111	Pavir.1KG439415	Pavir.1KG439415 [68-82]	0	1645.81	0	1.063	0.961015	1.0174e+07	1.39484e+07	1.73013e+07	1.84148e+07	2.01447e+07	1.31604e+06	1.89128e+07	1.44218e+07	4.53	51	484.01
[K].RTLPDPDAEVIALSPK.[T]	1xPhospho [S14(100)]	5.32192e-05	4	6	Pavir.1KG439415	Pavir.1KG439415 [67-82]	1	1801.91	0	1.16	0.953185	574569	564744	636520	628128	855168	609590	796808	561144	4.4	52	370.64
[R].AILPSISAPEHNIR.[A]	1xPhospho [S7(100)]	0.00154618	2	13	Pavir.1KG462100	Pavir.1KG462100 [127-140]	0	1597.81	0	1.431	0.806985	484911	614247	275364	614976	283800	1.24922e+06	858232	710588	3.73	28	304.49
[R].RAILPSISAPEHNIR.[A]	1xPhospho [S8(100)]	5.18055e-05	2	15	Pavir.1KG462100	Pavir.1KG462100 [126-140]	1	1753.91	0	0.952	0.961114	3.66532e+06	2.50116e+06	1.72487e+06	2.25931e+06	1.8892e+06	3.77796e+06	2.01613e+06	2.53869e+06	4.9	42	398.26
[R].GGDAGAAAEAGSPR.[S]	1xPhospho [S12(100)]	3.59145e-08	2	10	Pavir.1KG472400	Pavir.1KG472400 [3-16]	0	1266.51	0	1.091	0.957552	1.7316e+06	1.37025e+06	629568	1.35929e+06	1.6123e+06	2.91138e+06	1.37579e+06	642961	4.25	55	463.06
[K].SLSSLELPGVATVANAMSR.[Q]	1xPhospho [S18(100)]	2.57696e-05	2	23	Pavir.1KG472400	Pavir.1KG472400 [197-215]	0	1982.96	0	2.053	0.552102	164940	126792	67099.2	69056.7	813546	147932	73057.7	249588	4.48	50	476.49
[R].YQPIKSTKPVVGK.[A]	1xPhospho [S6(99.7)]	0.000147159	1	57	Pavir.1KG485900	Pavir.1KG485900 [7-19]	1	1524.82	0	0.579	0.287352	1.05113e+07	6.74907e+06	6.0684e+06	9.3647e+06	4.81974e+06	1.1721e+07	4.39518e+06	2.92612e+06	3.23	34	365.14
[K].SVDSSFSSTSRKDVSEDTR.[E]	1xPhospho [S10(99)]	6.96556e-07	2	80	Pavir.1KG485900; Pavir.1NG466738	Pavir.1KG485900 [155-173]; Pavir.1NG466738 [155-173]	2	2169.93	0	1.044	0.997235	7.16638e+06	2.36654e+06	2.35668e+06	2.20895e+06	1.54462e+06	4.8093e+06	2.30826e+06	2.63437e+06	3.53	28	341.38
[R].YMAYSPSPSTTPHSPR.[I]	1xPhospho [S14(100)]	0.00129624	2	16	Pavir.1KG485910	Pavir.1KG485910 [6-21]	0	1858.78	0	0.446	0.0948848	2.73831e+06	1.72305e+06	1.63882e+06	2.68749e+06	748448	2.13564e+06	532838	1.22976e+06	4.25	46	451.95
[R].IGGLRSPSAAVAEQEK.[Y]	1xPhospho [S6(100)]	3.062e-10	2	40	Pavir.1KG485910	Pavir.1KG485910 [22-37]	1	1692.83	0	1.125	0.942671	4.05477e+06	2.93364e+06	2.80869e+06	3.87593e+06	3.11999e+06	6.0657e+06	3.89592e+06	3.69507e+06	5.32	32	489.29
[M].ASPTGNPNPNPPFELGK.[L]	1xAcetyl [N-Term]; 1xPhospho [S2(100)]	3.01057e-10	1	12	Pavir.1KG486400	Pavir.1KG486400 [2-18]	0	1858.84	0	0.01	5.44e-17	704925	479922	384736	344391						48	375.67
[R].SLEQTVEMISER.[S]	1xPhospho [S1(100)]	4.52142e-07	2	6	Pavir.1KG486400; Pavir.1NG466100	Pavir.1KG486400 [816-827]; Pavir.1NG466100 [817-828]	0	1501.66	0	1.1	0.98405	902325	907648	606704	1.15904e+06	1.01579e+06	975483	1.10152e+06	778826	3.54	51	357.94
[K].TRSLEQTVEMISER.[S]	1xPhospho [S3(100)]	4.77882e-14	2	161	Pavir.1KG486400; Pavir.1NG466100	Pavir.1KG486400 [814-827]; Pavir.1NG466100 [815-828]	1	1758.81	0	1.05	0.97965	3.94193e+06	4.95941e+06	1.61609e+06	4.1201e+06	3.88218e+06	5.48552e+06	4.61518e+06	3.33776e+06	5.53	63	618.46
[R].MLSSTSSKVPR.[G]	1xPhospho [S7(99.7)]	0.00145911	2	20	Pavir.1KG486400; Pavir.1NG466100	Pavir.1KG486400 [153-163]; Pavir.1NG466100 [153-163]	1	1272.6	0	0.967	0.977495	2.88847e+06	2.80682e+06	2.02424e+06	3.60804e+06	2.24198e+06	5.02842e+06	2.70354e+06	2.80686e+06	2.64	56	307.75
[R].SMSVDQMETVAQGR.[V]	1xPhospho [S3(100)]	6.42761e-14	2	29	Pavir.1KG490600	Pavir.1KG490600 [545-558]	0	1618.66	0	0.594	0.44121	985154	962045	1.81953e+06	1.74096e+06	938179	1.0156e+06	644448	509816	4.04	89	385.58
[R].ASSPQTGSDETGGNLK.[S]	1xPhospho [S3(99.3)]	3.90713e-12	1	30	Pavir.1KG503900	Pavir.1KG503900 [545-560]	0	1628.68	0	0.298	0.019228	4.44223e+06	2.91548e+06	656389	4.2498e+06	752239	4.64138e+06	1.14126e+06	961065	3.21	37	275.44
[R].ADSYGNDSSGAESPRSPGQSGEDWK.[S]	2xPhospho [S13(100); S16(100)]	1.18087e-08	1	31	Pavir.1KG503900	Pavir.1KG503900 [840-864]	1	2744.01	0	0.471	0.163603	4.38081e+06	2.7322e+06	4.28019e+06	3.85557e+06	2.11278e+06	4.15088e+06	1.73061e+06	440516	5.01	45
[R].AASPGGLTER.[S]	1xPhospho [S3(100)]	0.0338181	2	12	Pavir.1KG505900; Pavir.1NG413000	Pavir.1KG505900 [1886-1895]; Pavir.1NG413000 [1885-1894]	0	1038.46	0	1.129	0.94272	6.69207e+06	6500045	8.25157e+06	5.10562e+06	8.09051e+06	9.69283e+06	4.53056e+06	6.85237e+06	1.82	23	191.23
[R].RHEAPADADAARPPSPPRR.[G]	1xPhospho [S15(100)]	0.149938	2	3	Pavir.1KG506700	Pavir.1KG506700 [55-73]	2	2147.03	0	0.01	5.44e-17	2.22438e+06	1.65437e+06	1.68712e+06	1.10736e+06					3.67	20	254.56
[R].RHEAPADADAARPPSPPR.[R]	1xPhospho [S15(100)]	2.73806e-07	2	490	Pavir.1KG506700	Pavir.1KG506700 [55-72]	1	1990.92	0	1.203	0.869419	4.36317e+07	4.05216e+07	3.25292e+07	5.49006e+07	5.05094e+07	8.58611e+07	5.06735e+07	2.6668e+07	6.03	39	585.08
[R].VRGPSVPVSTR.[Y]	1xPhospho [S5(100)]	0.101937	1	3	Pavir.1KG509700	Pavir.1KG509700 [450-460]	1	1234.63	0	1.862	0.258965	7.74701e+06	4.48694e+06	3.25039e+06	6.70419e+06	3.93854e+06	1.27207e+07	9.91846e+06	1.05111e+07	2.29	31	287.68
[R].QVPQHVEERGTPVHAR.[A]	1xPhospho [T11(100)]	0.182153	1	25	Pavir.1KG509700	Pavir.1KG509700 [298-313]	1	1919.92	0	1.899	0.433129	1.5414e+06	1.76155e+06	1.26121e+06	2.62957e+06	2.43554e+06	4.4824e+06	2.58636e+06	3.78674e+06	4.7	11	201.08
[R].YHGHSMSDPGSTYR.[S]	1xOxidation [M6]; 1xPhospho [S5(100)]	1.70658e-07	2	277	Pavir.1KG511300	Pavir.1KG511300 [289-302]	0	1690.63	0	1.857	0.241969	3.09703e+07	2.05232e+07	4.2084e+06	2.3316e+07	3.87777e+07	4.25366e+07	3.47297e+07	7.25418e+07	4.05	42	462.31
[R].YHGHSMSDPGSTYR.[S]	1xPhospho [S5(100)]	9.77887e-09	2	428	Pavir.1KG511300	Pavir.1KG511300 [289-302]	0	1674.64	0	0.683	0.639917	2.67338e+08	1.14144e+08	2.98881e+08	2.53453e+08	3.63889e+08	3.28002e+08	9.62431e+07	8.18376e+07	4.22	46	462.14
[M].SPTASQLAGGEPFR.[V]	1xPhospho [S1(100)]	3.27969e-09	1	39	Pavir.1KG515900	Pavir.1KG515900 [2-15]	0	1497.67	0	1.491	0.549154	6.30821e+06	2.64611e+06	956611	6.369e+06	2.30617e+06	8.58537e+06	6.05344e+06	6.1339e+06		46	449.14
[R].HYEPQSPPHMDNLVWLPPGAVIQQNAGFPGNLSR.[S]	1xPhospho [S6(100)]	1.28001e-06	1	10	Pavir.1KG527100	Pavir.1KG527100 [256-289]	0	3846.82	0	1.85	0.669169	16049.1	45282.6	56507.9	41141.9	744106	77764.7	33473.5	81961.5	4.61	18	315.67
[R].FQVGAEDFDERIPDDFVRQSPK.[Y]	1xPhospho [S20(100)]	0.00275527	2	63	Pavir.1KG527100; Pavir.1NG515100	Pavir.1KG527100 [232-253]; Pavir.1NG515100 [232-253]	2	2675.21	0	0.837	0.869419	2.68178e+06	3.24044e+06	5.40822e+06	3.06316e+06	5.01594e+06	437496	2.58797e+06	2.68404e+06	6.44	19	481.84
[R].DFPISPSSAR.[F]	1xPhospho [S5(100)]	0.0406294	2	18	Pavir.1KG527100; Pavir.1NG515100	Pavir.1KG527100 [222-231]; Pavir.1NG515100 [222-231]	0	1156.5	0	0.957	0.965448	5.32337e+06	4440739	7.48151e+06	5.28566e+06	5.63344e+06	5.4587e+06	4.72191e+06	4.45385e+06	2.02	18	181.83
[K].VYEMHSASLGR.[S]	1xPhospho [S8(100)]	0.0348726	2	7	Pavir.1KG527100; Pavir.1NG515100	Pavir.1KG527100 [439-449]; Pavir.1NG515100 [439-449]	0	1329.57	0	0.847	0.916688	1.64395e+06	1.19056e+06	1.88002e+06	952973	1.21317e+06	1.36621e+06	1.15867e+06	1.00205e+06	2.22	29	213.91
[K].VKQHTLVSGGVR.[G]	2xPhospho [T5(100); S8(100)]	0.210216	2	6	Pavir.1KG527100; Pavir.1NG515100	Pavir.1KG527100 [994-1005]; Pavir.1NG515100 [1008-1019]	1	1440.68	0	0.01	5.44e-17	457245	413646	755211	423088					2.85	35	250.11
[R].GRGSNADGPTQDERPIER.[K]	1xPhospho [S4(100)]	5.81949e-05	1	129	Pavir.1KG535000	Pavir.1KG535000 [275-292]	1	2034.9	0	0.768	0.79421	1.24207e+07	8.45384e+06	2.45952e+06	1.25067e+07	3.27174e+06	1.444e+07	7.16315e+06	8.63496e+06	4.35	13	537.66
[R].DYREDEYKGSHSNHEYAEGTGR.[R]	1xPhospho [S12(100)]	1.01158e-08	2	57	Pavir.1KG535000; Pavir.1NG498800	Pavir.1KG535000 [234-255]; Pavir.1NG498800 [238-259]	2	2680.07	0	0.989	0.98405	2.91546e+06	2.60185e+06	1.4903e+06	2.20824e+06	1.88359e+06	4.87483e+06	2.62181e+06	2.1446e+06	5.23	17	589.6
[R].KLSNQQIASPPPNYEDVTR.[D]	1xPhospho [S3(100)]	2.38657e-23	2	111	Pavir.1KG535000; Pavir.1NG498800	Pavir.1KG535000 [293-311]; Pavir.1NG498800 [304-322]	1	2237.06	0	1.013	0.998128	8.11869e+06	4.30696e+06	2.1865e+06	7.03506e+06	4.07518e+06	1.0845e+07	5.27883e+06	5.88478e+06	5.62	91	579.94
[K].LSNQQIASPPPNYEDVTR.[D]	1xPhospho [S8(100)]	1.00595e-14	2	21	Pavir.1KG535000; Pavir.1NG498800	Pavir.1KG535000 [294-311]; Pavir.1NG498800 [305-322]	0	2108.96	0	1.113	0.978402	655596	606299	354237	832800	604776	1.30158e+06	678896	725752	4.5	47	456.29
[R].DDDRYGGPGDTPNREGDR.[Y]	1xPhospho [T11(100)]	0.0741975	2	27	Pavir.1KG535000; Pavir.1NG498800	Pavir.1KG535000 [205-222]; Pavir.1NG498800 [209-226]	2	2071.81	0	0.976	0.982536	1.84596e+06	1.15284e+06	458143	1.16101e+06	886116	1.54031e+06	514172	1.44017e+06	3.33	4	301.56
[R].KLSNQQIASPPPNYEDVTR.[D]	2xPhospho [S3(100); S9(100)]	5.92829e-19	2	264	Pavir.1KG535000; Pavir.1NG498800	Pavir.1KG535000 [293-311]; Pavir.1NG498800 [304-322]	1	2317.03	0	0.956	0.978017	1.71071e+07	1.01342e+07	5.14703e+06	1.04438e+07	7.84713e+06	1.76921e+07	8.81267e+06	1.09788e+07	6.27	56	741.68
[R].VFLFPVQSPPPPPQPAGLLEPKPQR.[H]	1xPhospho [S8(100)]	7.42982e-13	1	48	Pavir.1KG538200	Pavir.1KG538200 [157-181]	0	2816.49	0	1.276	0.92226	189389	278785	26621.3	153004	202865	237628	154090	232646	5.61	24	513.48
[K].SFADALQENISRPAAMAGHLSR.[S]	1xOxidation [M16]; 1xPhospho [S21(100)]	0.0385131	1	23	Pavir.1KG545900	Pavir.1KG545900 [206-227]	0	2438.13	0	0.939	0.952635	1.10217e+06	813211	771680	873986	817620	1.26015e+06	619831	766480	5.26	28	336.71
[R].VQSLGSSMSHTFASAVGSSVSR.[S]	1xOxidation [M8]; 1xPhospho [S3(100)]	1.59071e-13	1	15	Pavir.1KG545900	Pavir.1KG545900 [272-293]	0	2278.02	0	100	5.44e-17					834247	1.94631e+06	742569	1.65095e+06	4.72	72	164.37
[K].SFADALQENISRPAAMAGHLSR.[S]	1xPhospho [S21(100)]	0.00457891	1	67	Pavir.1KG545900	Pavir.1KG545900 [206-227]	0	2422.13	0	0.445	0.238301	639238	728198	354710	685635	333531	136702	378327	260340	5.8	48	481.53
[R].VQSLGSSMSHTFASAVGSSVSR.[S]	1xPhospho [S3(100)]	2.39571e-28	1	103	Pavir.1KG545900	Pavir.1KG545900 [272-293]	0	2262.02	0	0.983	0.990199	5.98829e+06	6.57804e+06	7.14802e+06	7.24349e+06	8.15494e+06	879644	8.16315e+06	5.57659e+06	6.81	68	504.89
[R].VQSLGSSMSHTFASAVGSSVSR.[S]	2xPhospho [S3(100); S21(99.1)]	1.56437e-08	1	2	Pavir.1KG545900	Pavir.1KG545900 [272-293]	0	2341.99	0	0.556	0.500295	577101	455720	894079	580366	296939	56169.2	348348	542641	4.27	79
[R].RKSFADALQENISRPAAMAGHLSR.[S]	2xPhospho [S3(100); S23(100)]	0.0464922	1	4	Pavir.1KG545900	Pavir.1KG545900 [204-227]	2	2786.3	0	1.026	0.996486	395447	304623	430472	439856	350387	496436	1.14284e+06	360963	4.38	12	360.23
[M].AADSVATTTTTPRPVVRPK.[R]	1xAcetyl [N-Term]; 1xPhospho [T11(95.8)]	0.0224023	1	9	Pavir.1KG553100	Pavir.1KG553100 [2-20]	0	2090.06	0	0.01	5.44e-17	1.94249e+06	1.57315e+06	510739	1.22119e+06						5	294.61
[M].AADSVATTTTTPRPVVRPK.[R]	1xPhospho [T7(98.5)]	0.0268768	1	30	Pavir.1KG553100	Pavir.1KG553100 [2-20]	0	2048.05	0	1.488	0.786839	5.95172e+06	1.00172e+06	970984	2.54849e+06	1.1078e+06	8.24813e+06	3.90685e+06	1.44774e+06		7	297.97
[R].SDSIADMMPEALR.[Q]	1xPhospho [S3(100)]	4.69888e-08	1	14	Pavir.1KG555800	Pavir.1KG555800 [9-21]	0	1515.62	0	0.01	5.44e-17	655788	908985	544029	630833					3.5	59	369.51
[R].LVYTNDQGEIVK.[G]	1xPhospho [T4(100)]	0.00714935	1	12	Pavir.1NG001600	Pavir.1NG001600 [164-175]	0	1458.69	0	0.835	0.907634	1.10322e+06	1.48494e+06	1.65035e+06	1.1893e+06	2.40504e+06	1.16452e+06	1.05627e+06	915053	2.36	28	239.33
[R].DATPEPDELDEEIVESDLELEGDTVQSDHDDPPQK.[M]	1xPhospho [S16(100)]	1.3658e-13	1	184	Pavir.1NG006100	Pavir.1NG006100 [80-114]	0	3986.67	0	1.129	0.942671	6.26303e+06	4.84825e+06	5.28912e+06	4.22493e+06	2.00259e+07	8.43044e+06	3.86542e+06	3.87685e+06	6.6	11	506.78
[K].SLENLFGTNSQR.[A]	1xPhospho [S10(100)]	4.28249e-07	1	44	Pavir.1NG007573	Pavir.1NG007573 [575-586]	0	1445.64	0	0.649	0.538695	3.67179e+06	5288379	1.80801e+06	4.33227e+06	1.81969e+06	146883	3.75262e+06	3.68002e+06	4.22	70	418.36
[R].RAPPSPSPSASSR.[A]	1xPhospho [S5(100)]	0.0952261	1	12	Pavir.1NG007573	Pavir.1NG007573 [28-40]	1	1376.63	0	100	5.44e-17					917804	1.02068e+06	739805	1.27456e+06	2.21	20	263.86
[M].PGLATSDNSPPAAAPPQRR.[L]	1xPhospho [S9(100)]	0.0280284	1	14	Pavir.1NG007573	Pavir.1NG007573 [2-20]	1	1982.94	0	0.91	0.924805	1.87821e+06	2.01051e+06	1.83859e+06	1.89037e+06	1.63023e+06	2.99131e+06	1.80166e+06	1.55702e+06		23	291.34
[M].PGLATSDNSPPAAAPPQR.[R]	1xPhospho [S9(100)]	5.53995e-19	1	27	Pavir.1NG007573	Pavir.1NG007573 [2-19]	0	1826.84	0	0.984	0.985466	4.29065e+06	6.12295e+06	2.06985e+06	5.57173e+06	1.61708e+06	8.00408e+06	4.72953e+06	4.89392e+06		62	705.1
[R].RWSNFGFR.[S]	1xPhospho [S3(100)]	0.0498135	2	73	Pavir.1NG007573; Pavir.1KG008100	Pavir.1NG007573 [593-600]; Pavir.1KG008100 [591-598]	1	1149.5	0	0.543	0.316818	5.56266e+06	5.65208e+06	1.13969e+06	2.92145e+06	1.03875e+06	5.63389e+06	2.28095e+06	2.10274e+06	3.15	33	232.44
[R].RLSSPLPR.[R]	1xPhospho [S3(100)]	0.0375627	2	55	Pavir.1NG007573; Pavir.1KG008100	Pavir.1NG007573 [20-27]; Pavir.1KG008100 [20-27]	1	1005.52	0	0.92	0.96293	3.31045e+07	34683624	1.15187e+07	2.70914e+07	1.24343e+07	5.28034e+07	2.36793e+07	3.20698e+07	2.25	34	270.17
[R].LSSPLPR.[R]	1xPhospho [S3(100)]	0.0143732	2	43	Pavir.1NG007573; Pavir.1KG008100	Pavir.1NG007573 [21-27]; Pavir.1KG008100 [21-27]	0	849.423	0	0.951	0.958368	4.83593e+06	7.91199e+06	2.18327e+06	6.23326e+06	1.89318e+06	8.80515e+06	4.83763e+06	5.63484e+06	2.34	56	196.5
[K].VKDSPVKHVLPSTGMAAHAVDDLFEAVELEDR.[H]	1xOxidation [M15]; 1xPhospho [S4(100)]	1.38552e-05	1	42	Pavir.1NG017300	Pavir.1NG017300 [365-396]	2	3571.71	0	0.396	0.301732	58469.1	451933	436775	15931.8	61205.3	65402.7	577539	17919.8	6.6	22	386.87
[R].GANEEVSSVNVDEDPNGPYERSPNAATTK.[K]	1xPhospho [S22(100)]	4.64118e-09	1	19	Pavir.1NG017300	Pavir.1NG017300 [276-304]	1	3127.35	0	0.01	5.44e-17	905442	1.63009e+06	1.30425e+06	958926					7.38	18	506.32
[K].VKDSPVKHVLPSTGMAAHAVDDLFEAVELEDR.[H]	1xPhospho [S4(100)]	3.84548e-20	1	78	Pavir.1NG017300	Pavir.1NG017300 [365-396]	2	3555.72	0	1.065	0.999913	534301	775822	552157	400938	2.08012e+06	395190	420939	794414	10.09	25	617.9
[R].DRSVDREFPSR.[E]	1xPhospho [S3(100)]	0.0261629	2	60	Pavir.1NG017300; Pavir.1KG065000	Pavir.1NG017300 [3-13]; Pavir.1KG065000 [3-13]	2	1443.64	0	0.822	0.878468	2.93362e+07	1.11097e+07	2.25779e+07	1.03197e+07	2.04028e+07	1.50133e+07	1.12921e+07	9.72073e+06	3.35	22	308.3
[R].DFGSLLQYDSDDYEEEDEDEHFEDVHE.[-]	1xPhospho [S10(100)]	5.58188e-20	1	153	Pavir.1NG067500	Pavir.1NG067500 [326-352]	0	3386.23	0	1.527	0.667	1.18691e+06	3.79942e+06	2.06229e+06	816885	5.65818e+06	1.91027e+06	2.98964e+06	773988	7.25	60	615.36
[R].ARPESSQEEEEDWKEAEGDVAEVDR.[A]	1xPhospho [S6(99.5)]	3.51974e-15	1	91	Pavir.1NG067500	Pavir.1NG067500 [46-70]	1	2970.23	0	1.073	0.984788	3.15717e+06	2.52256e+06	3.51959e+06	1.96939e+06	3.83924e+06	3.94911e+06	2.38974e+06	1.12215e+06	5.81	27	676.32
[R].ARPESSQEEEEDWKEAEGDVAEVDR.[A]	2xPhospho [S5(100); S6(100)]	2.45e-13	1	36	Pavir.1NG067500	Pavir.1NG067500 [46-70]	1	3050.19	0	0.906	0.90566	1.97279e+06	2.13705e+06	2.73704e+06	1.20385e+06	2.19406e+06	2.7549e+06	1.57841e+06	998317	7.2	63	776.44
[K].WSREDDISDDEDRK.[G]	1xPhospho [S8(100)]	0.0630612	2	9	Pavir.1NG076600	Pavir.1NG076600 [761-774]	2	1845.73	0	1.3	0.872936	621085	519021	750889	1.1788e+06	1.30786e+06	2.3689e+06	555792	602367	3.37	12	244.14
[K].WSREDDISDDEDR.[K]	1xPhospho [S8(100)]	0.16456	2	14	Pavir.1NG076600	Pavir.1NG076600 [761-773]	1	1717.63	0	1.512	0.548763	2.53406e+07	17038678	2.04483e+07	2.5508e+07	4.24312e+07	3.92506e+07	2.19455e+07	3.01824e+07	2.7	10	256.85
[K].LASSLGQATGESSK.[A]	1xPhospho [S3(100)]	3.38009e-13	1	18	Pavir.1NG096800	Pavir.1NG096800 [331-344]	0	1415.64	0	0.78	0.74521	7.77038e+06	5.90381e+06	3.26823e+06	5.1219e+06	1.86804e+06	8.94363e+06	4.30465e+06	4.27553e+06	4.11	68	472.81
[R].EGTPDLPQQTPAGAPVANPPQAGDFEAK.[I]	1xPhospho [T3(100)]	1.08004e-06	1	30	Pavir.1NG096800	Pavir.1NG096800 [347-374]	0	2883.32	0	0.919	0.936295	2.27549e+06	1.41887e+06	393135	1.92608e+06	1.12048e+06	2.9744e+06	2.06146e+06	1.11819e+06	5.22	24	378.56
[K].AREGTPDLPQQTPAGAPVANPPQAGDFEAK.[I]	1xPhospho [T5(100)]	6.02396e-20	1	87	Pavir.1NG096800	Pavir.1NG096800 [345-374]	1	3110.46	0	0.954	0.962901	7.54353e+06	5.76535e+06	2.4349e+06	6.08409e+06	4.52009e+06	8.43658e+06	5.82796e+06	5.47695e+06	8.84	51	884.18
[R].KPDSGSPDFQKEADGSSPVVRPVR.[D]	1xPhospho [S17(99.2)]	7.75533e-07	1	133	Pavir.1NG103400	Pavir.1NG103400 [226-249]	1	2635.25	0	0.738	0.663629	7.58882e+06	9.92721e+06	2.3427e+06	7.07207e+06	4.04996e+06	7.10411e+06	5.47769e+06	5.33829e+06	5.54	22	564
[K].TMSSASSIASSEGISEPVK.[V]	1xPhospho [S3(100)]	7.3262e-19	1	18	Pavir.1NG103400	Pavir.1NG103400 [320-338]	0	1947.86	0	100	5.44e-17					789073	1.57984e+06	858738	340169	4.82	88	488.02
[R].KPDSGSPDFQKEADGSSPVVRPVR.[D]	2xPhospho [S6(99.1); S17(99.1)]	8.04815e-09	1	279	Pavir.1NG103400	Pavir.1NG103400 [226-249]	1	2715.22	0	1.297	0.80406	1.81362e+07	19117445	6.58048e+06	7.74988e+06	1.58631e+07	1.42758e+07	1.68908e+07	1.48944e+07	5.68	40	679.23
[R].YFEGADDRSGKTTPVQR.[F]	2xPhospho [S9(100); T13(99.5)]	0.00784342	1	52	Pavir.1NG103400	Pavir.1NG103400 [199-215]	2	2086.86	0	1.287	0.8183	5.24087e+06	2.75522e+06	1.45554e+06	3.68181e+06	3.67078e+06	5.50144e+06	3.27014e+06	4.57406e+06	3.09	20	376.71
[K].EADGSSPVVRPVR.[D]	1xPhospho [S6(99.5)]	0.00873767	2	37	Pavir.1NG103400; Pavir.1KG120800	Pavir.1NG103400 [237-249]; Pavir.1KG120800 [238-250]	0	1448.69	0	1.098	0.946867	2.17468e+07	1.78388e+07	1.04208e+07	2.59823e+07	1.60801e+07	3.18814e+07	2.02042e+07	2.3149e+07	2.75	40	202.91
[R].SYDRERDPYHDR.[D]	1xPhospho [S1(100)]	0.11333	1	8	Pavir.1NG104400	Pavir.1NG104400 [116-127]	2	1688.68	0	0.01	5.44e-17	943068	315250	428061	628338					3.17	17	207.32
[R].APEMHNMDSENDRDKEHGSR.[K]	1xPhospho [S9(100)]	4.64931e-05	1	49	Pavir.1NG104400	Pavir.1NG104400 [171-190]	2	2434.95	0	1.466	0.608058	2.99381e+06	4.06201e+06	3.53423e+06	2.95509e+06	4.68444e+06	7.54294e+06	4.85273e+06	4.19357e+06	5.65	30	387.7
[R].RTGFSSGPPPASPPAGAPSYNSVPPPPDEIQLAK.[Q]	1xPhospho [S12(100)]	2.05847e-09	1	23	Pavir.1NG118800	Pavir.1NG118800 [21-54]	1	3466.67	0	0.01	5.44e-17	2.2162e+06	1.44554e+06	516971	2.94246e+06					5.67	20	545.12
[R].RMSGPAMIHPSEAAAK.[G]	1xOxidation [M]; 1xPhospho [S3(100)]	0.0022232	1	11	Pavir.1NG124100	Pavir.1NG124100 [514-529]	1	1749.78	0	0.01	5.44e-17	419189	613411	654005	1.12597e+06					5.04	12	413.36
[R].RMSGPAMIHPSEAAAK.[G]	1xPhospho [S3(100)]	2.63863e-06	1	6	Pavir.1NG124100	Pavir.1NG124100 [514-529]	1	1733.79	0	1.199	0.936295	2.35469e+06	2.30766e+06	1.59701e+06	2.8007e+06	3.58487e+06	8.18276e+06	2.17949e+06	1.99258e+06	4.41	47	403.77
[K].GPSMLGSVLSLASR.[H]	1xPhospho [S13(100)]	3.21052e-08	2	9	Pavir.1NG124100; Pavir.1KG186300	Pavir.1NG124100 [294-307]; Pavir.1KG186300 [275-288]	0	1454.71	0	1.78	0.658329	161564	89597.5	46071.2	175261	1.19349e+06	346625	32041.7	132358	4.31	52	492.36
[K].KGDVESDVESGELVPGR.[Y]	2xPhospho [S6(100); S10(100)]	1.41813e-09	1	6	Pavir.1NG126000	Pavir.1NG126000 [162-178]	1	1932.8	0	100	5.44e-17					868265	1.45771e+06	699803	759708	4.44	71	595.8
[R].LVSDDDDSETDRKK.[A]	2xPhospho [S3(100); S8(99.6)]	0.00225846	2	9	Pavir.1NG126000; Pavir.1KG184200	Pavir.1NG126000 [269-282]; Pavir.1KG184200 [271-284]	2	1782.68	0	100	5.44e-17					783280	603007	340281	987320	3.67	50	459.16
[R].VSSQFLPPDGSR.[K]	1xPhospho [S3(100)]	0.0199955	1	76	Pavir.1NG172300	Pavir.1NG172300 [83-94]	0	1369.61	0	0.509	0.219294	2.22728e+06	1.01469e+06	2.10647e+06	2.70654e+06	820468	1.64402e+06	1.06115e+06	1.14661e+06	2.43	30	191.08
[R].TSSSPHQDAQYDPVEPILGAK.[S]	1xPhospho [S3(98.4)]	1.16605e-10	1	299	Pavir.1NG193900	Pavir.1NG193900 [148-168]	0	2320.05	0	1.964	0.342027	3.28104e+06	1.72999e+06	2.01456e+06	2.01306e+06	1.69935e+06	3.93872e+06	4.40386e+06	3.97308e+06	3.82	86	449.28
[R].FSIDMSPVK.[I]	1xOxidation [M5]; 1xPhospho [S6(100)]	0.109672	3	3	Pavir.1NG198200	Pavir.1NG198200 [467-475]	0	1119.48	0	1.511	0.699352	891306	847730	765994	1.01821e+06	1.15999e+06	1.36341e+06	1.26498e+06	1.4658e+06	2.15	9	237.78
[R].MSSPERWEAK.[Q]	1xPhospho [S3(100)]	0.00691044	3	17	Pavir.1NG198200	Pavir.1NG198200 [406-415]	1	1300.54	0	0.94	0.964432	8.35212e+06	7.48506e+06	5.33007e+06	7.79761e+06	8.0222e+06	1.01251e+07	6.42399e+06	4.30472e+06	2.73	32	280.5
[R].FSIDMSPVK.[I]	1xPhospho [S6(100)]	0.000240569	3	69	Pavir.1NG198200	Pavir.1NG198200 [467-475]	0	1103.48	0	1.138	0.930818	4.23923e+06	4672436	4.46344e+06	5.38071e+06	5.74662e+06	6.83017e+06	4.69584e+06	4.41802e+06	2.97	44	322.37
[R].KLAGVHSETDDDLIEELR.[S]	1xPhospho [T9(100)]	4.90635e-13	1	7	Pavir.1NG201800	Pavir.1NG201800 [91-108]	1	2119.99	0	1.182	0.955808	2.24246e+06	2.00447e+06	2.01639e+06	1.6639e+06	1.29151e+06	2.26245e+06	2.85763e+06	2.49691e+06	5.71	89	559.64
[K].LAGVHSETDDDLIEELR.[S]	2xPhospho [S6(100); T8(100)]	1.34787e-09	1	21	Pavir.1NG201800	Pavir.1NG201800 [92-108]	0	2071.86	0	1.333	0.806512	1.07714e+06	890709	57404.6	1.11444e+06	1.35192e+06	53540.1	1.35575e+06	1.26126e+06	4.64	66	499.22
[R].KLAGVHSETDDDLIEELR.[S]	2xPhospho [S7(100); T9(100)]	2.02223e-19	1	54	Pavir.1NG201800	Pavir.1NG201800 [91-108]	1	2199.96	0	1.063	0.971809	6.35895e+06	4.59225e+06	2.68727e+06	4.31069e+06	4.22448e+06	4.69913e+06	4.91311e+06	4.75621e+06	6.84	87	759.43
[M].AAATTAPSTPAAGPMAPPPSYPASSAFSPSNTAFTEDDDDLYGR.[L]	1xAcetyl [N-Term]; 1xPhospho [T4(96.1)]	1.44235e-09	1	13	Pavir.1NG205100	Pavir.1NG205100 [2-45]	0	4492.94	0	0.431	0.320477	73218	196907	209275	151705	31427	371578	75779.5	73208.5		56	283
[R].HAVPIDPTGLFFSLR.[R]	1xPhospho [S13(100)]	1.39308e-06	2	12	Pavir.1NG248700	Pavir.1NG248700 [171-185]	0	1749.87	0	1.186	0.958368	21563	34154.9	25383.4	30978.9	385552	24047.1	22639.9	46012.9	3.86	57	469.58
[R].ILSGFDNR.[L]	1xPhospho [S3(100)]	0.00233023	3	27	Pavir.1NG248700; Pavir.5KG734600	Pavir.1NG248700 [53-60]; Pavir.5KG734600 [36-43]	0	1001.45	0	0.626	0.558123	1.79489e+06	1.98748e+06	1.58249e+06	1.27887e+06	1.05856e+06	1.6599e+06	1.05259e+06	1.01886e+06	2.32	48	217.28
[R].HVESMSQLPSGAGK.[I]	1xPhospho [S4(100)]	5.26494e-10	2	15	Pavir.1NG277300	Pavir.1NG277300 [85-98]	0	1507.66	0	1.858	0.395636	5.10834e+06	1.08346e+06	2.00742e+06	2.24891e+06	3.55902e+06	4.98553e+06	2.58108e+06	4.37795e+06	4.54	52	503.72
[-].MDASSGDRSSPR.[S]	1xAcetyl [N-Term]; 1xPhospho [S10(99.6)]	0.0926217	2	8	Pavir.1NG285138	Pavir.1NG285138 [1-12]	1	1387.53	0	1.477	0.786839	1.71966e+06	942097	2.34102e+06	2.5048e+06	2.77248e+06	3.36037e+06	1.61606e+06	3.16774e+06	2.71	27	299.44
[R].EFLLSPTAALSPAAR.[L]	1xPhospho [S11(100)]	4.59488e-06	2	9	Pavir.1NG285138	Pavir.1NG285138 [136-150]	0	1623.81	0	100	5.44e-17					32898.7	64547.2	519286	22601.8	3.78	58	353.84
[R].YPSLGGGGGGGFR.[D]	1xPhospho [S3(100)]	4.32927e-07	1	12	Pavir.1NG285200	Pavir.1NG285200 [202-214]	0	1261.54	0	0.642	0.594454	4.09539e+06	1.88119e+06	2.31096e+06	3.36918e+06	1.23344e+06	5.05382e+06	1.7347e+06	1.85047e+06	3.2	55	304.73
[R].YHSLDHGQLSPSLGR.[S]	1xPhospho [S10(100)]	7.57785e-10	1	39	Pavir.1NG294400	Pavir.1NG294400 [451-465]	0	1746.8	0	2.112	0.0683727	2.04739e+06	3.01787e+06	2.39892e+06	6.66038e+06	4.88038e+06	1.15004e+07	6.61808e+06	3.61669e+06	3.87	59	507.84
[R].GWRSPPRYDNLPADDGAWTPHSYPSR.[Q]	1xPhospho [S4(100)]	2.95609e-07	1	36	Pavir.1NG294400	Pavir.1NG294400 [471-496]	2	3078.36	0	0.01	5.44e-17	3.31628e+06	2.46088e+06	3.55071e+06	5.01238e+06					6.17	32	539.58
[R].SLSDLLK.[Q]	1xPhospho [S1(99.5)]	0.0952261	2	39	Pavir.1NG296200; Pavir.1KG326500	Pavir.1NG296200 [103-109]; Pavir.1KG326500 [59-65]	0	855.422	0	0.767	0.775597	1.08685e+06	1.20542e+06	384326	1.00616e+06	473762	879099	1.07224e+06	731909	2.05	20	214.59
[R].GLVPVGGGSSGRHEGLK.[N]	1xPhospho [S10(99.3)]	0.0247937	1	24	Pavir.1NG309300	Pavir.1NG309300 [14-30]	1	1686.83	0	0.726	0.72379	3.80107e+06	1.47708e+06	2.58569e+06	5.47051e+06	484826	1.13096e+07	4.25081e+06	1.21899e+06	3.2	15	277.66
[R].SYQVPKPGSGDTTMTEESSPISTLK.[L]	1xPhospho [S19(99.1)]	4.14512e-07	2	26	Pavir.1NG323900	Pavir.1NG323900 [426-450]	0	2720.24	0	0.897	0.94272	1.72056e+06	1034683	874090	1.75628e+06	1.0563e+06	1.64692e+06	1.01535e+06	1.35596e+06	5.34	30	387.26
[K].FGESPTKLL.[-]	1xPhospho [S4(100)]	0.0250914	2	14	Pavir.1NG323900	Pavir.1NG323900 [524-532]	1	1071.51	0	0.607	0.488783	1.20094e+06	932635	515217	865568	554323	1.15544e+06	360556	537455	2.55	28	289.59
[R].ELSRSPPPPPAR.[R]	2xPhospho [S3(100); S5(100)]	0.0444295	1	131	Pavir.1NG363114	Pavir.1NG363114 [201-212]	1	1463.64	0	1.233	0.842175	4.42468e+07	37502192	4.03102e+07	5.17392e+07	4.88612e+07	9.00429e+07	3.88454e+07	5.54891e+07	2.75	26	278.15
[R].ELSRSPPPPPARR.[S]	2xPhospho [S3(100); S5(100)]	0.21829	1	20	Pavir.1NG363114	Pavir.1NG363114 [201-213]	2	1619.75	0	1.749	0.458971	851449	929440	633335	936128	1.24265e+06	2.14087e+06	1.48976e+06	1.62552e+06	3.12	4	228.29
[R].ARSLSRTPPPPPPR.[N]	3xPhospho [S3(100); S5(100); T7(100)]	9.02012e-05	1	190	Pavir.1NG363114	Pavir.1NG363114 [177-190]	2	1768.77	0	1.009	0.99085	2.89179e+07	2.05838e+07	3.27493e+07	3.32187e+07	2.5632e+07	4.69596e+07	2.33303e+07	3.75959e+07	4.72	30	467.29
[R].ARSLSRSPPPAR.[A]	3xPhospho [S3(100); S5(100); S7(100)]	0.00543605	2	114	Pavir.1NG363114; Pavir.1KG377400	Pavir.1NG363114 [165-176]; Pavir.1KG377400 [165-176]	2	1534.63	0	1.158	0.901825	2.09882e+07	8.02282e+06	1.47225e+07	2.89575e+07	1.53579e+07	2.69764e+07	1.04894e+07	2.8007e+07	3.89	22	424.99
[R].IGSGGLGSGR.[R]	1xPhospho [S8(100)]	0.0361885	6	9	Pavir.1NG363114; Pavir.4KG081900; Pavir.1KG377400	Pavir.1NG363114 [104-113]; Pavir.4KG081900 [107-116]; Pavir.1KG377400 [104-113]	0	940.425	0	0.985	0.998128	1.3011e+06	1.39496e+06	1.16175e+06	1.36462e+06	546244	2.36968e+06	1.18178e+06	1.45862e+06	2.65	47	175.87
[K].KPSTPAPAVSDADKEK.[Q]	1xPhospho [S10(100)]	1.08048e-10	1	59	Pavir.1NG363500	Pavir.1NG363500 [737-752]	1	1720.82	0	1.048	0.974928	6.85283e+06	6.07603e+06	7.03276e+06	8.52706e+06	7.72067e+06	1.51126e+07	6.84979e+06	3.04086e+06	4.47	83	543.64
[K].STSSKQQKDEALSEEDPAEDLSLK.[E]	2xPhospho [S1(98.1); S13(100)]	1.41376e-08	1	32	Pavir.1NG363500	Pavir.1NG363500 [466-489]	2	2795.19	0	1.604	0.624495	1.57804e+06	766781	472816	505778	1.01009e+06	1.73839e+06	987932	536710	5.38	30	363.72
[R].TISDELPQESSK.[A]	1xPhospho [S3(100)]	3.7556e-09	2	51	Pavir.1NG363500; Pavir.1KG380000	Pavir.1NG363500 [287-298]; Pavir.1KG380000 [287-298]	0	1413.61	0	1.212	0.861246	1.46293e+07	12332751	1.21199e+07	1.57164e+07	1.88538e+07	2.18113e+07	1.40564e+07	1.34152e+07	3.51	60	347.61
[K].DEALSEEDPAEDLSLK.[E]	1xPhospho [S5(100)]	5.02325e-15	2	87	Pavir.1NG363500; Pavir.1KG380000	Pavir.1NG363500 [474-489]; Pavir.1KG380000 [507-522]	0	1840.77	0	1.235	0.84052	1.11931e+07	13126794	1.36869e+07	1.47732e+07	2.05363e+07	2.82481e+06	1.92821e+07	1.4211e+07	4.91	77	564.96
[K].DEALSEEDPAEDLSLKEMISPK.[S]	1xPhospho [S5(100)]	9.59676e-11	2	30	Pavir.1NG363500; Pavir.1KG380000	Pavir.1NG363500 [474-495]; Pavir.1KG380000 [507-528]	1	2526.12	0	2.284	0.28116	155658	971186	705933	10585.4	620745	111160	923816	1.00878e+06	5.13	42	440.18
[K].QQKDEALSEEDPAEDLSLKEMISPK.[S]	1xPhospho [S8(100)]	4.47825e-11	2	27	Pavir.1NG363500; Pavir.1KG380000	Pavir.1NG363500 [471-495]; Pavir.1KG380000 [504-528]	2	2910.33	0	1.04	0.997235	1.61627e+06	900193	897808	981694	1.18348e+06	156427	1.06812e+06	895132	5.82	25	413.89
[K].QQKDEALSEEDPAEDLSLK.[E]	1xPhospho [S8(100)]	2.02787e-16	2	117	Pavir.1NG363500; Pavir.1KG380000	Pavir.1NG363500 [471-489]; Pavir.1KG380000 [504-522]	1	2224.99	0	1.332	0.744023	1.20475e+07	14046348	1.03061e+07	1.20251e+07	1.48219e+07	1.90459e+07	1.73519e+07	1.29225e+07	4.7	81	499.2
[K].VEDDSPPAPEEEKK.[G]	1xPhospho [S5(100)]	9.02758e-13	1	21	Pavir.1NG395900	Pavir.1NG395900 [204-217]	1	1649.69	0	1.128	0.958368	3.88792e+06	2.38565e+06	2.40023e+06	3.51357e+06	3.98628e+06	1.95701e+07	2.69109e+06	1.88397e+06	4.18	64	537.43
[K].AAYPDVEVQPPSPPR.[T]	1xPhospho [S12(100)]	0.000144747	1	21	Pavir.1NG398200	Pavir.1NG398200 [697-711]	0	1702.78	0	1.183	0.95134	1.04649e+06	721700	790318	930057	887723	1.5847e+06	1.08099e+06	951015	4.16	51	366.31
[R].KTSPGSSPASAAAGGSGAVGGIDAVR.[T]	1xPhospho [S3(99.2)]	1.17937e-16	1	44	Pavir.1NG398200	Pavir.1NG398200 [104-129]	1	2308.09	0	1.516	0.72379	559979	528275	607783	810418	936778	1.32153e+06	834995	777865	5.95	80	445.63
[R].RKTSPGSSPASAAAGGSGAVGGIDAVR.[T]	2xPhospho [T3(98.8); S7(98.8)]	6.89738e-11	1	63	Pavir.1NG398200	Pavir.1NG398200 [103-129]	2	2544.16	0	100	5.44e-17					1.588e+06	2.19247e+06	1.1798e+06	1.49975e+06	5.17	59	328.76
[R].TLDPHIEEQFGSGR.[L]	1xPhospho [S12(100)]	0.00015335	4	27	Pavir.1NG399019; Pavir.1KG265700; Pavir.1NG411500	Pavir.1NG399019 [166-179]; Pavir.1KG265700 [166-179]; Pavir.1NG411500 [159-172]	0	1665.73	0	1.021	0.989682	1.52588e+06	1.15723e+06	934189	1.60316e+06	1.19614e+06	774237	1.546e+06	1.53996e+06	3.49	62	458.23
[R].VIPAGQIGTTSSATR.[A]	1xPhospho [T9(99.6)]	1.44592e-08	1	83	Pavir.1NG402900	Pavir.1NG402900 [354-368]	0	1538.76	0	0.8	0.855819	1.07094e+07	12878587	1.6489e+07	2.36791e+07	1.16196e+07	2.05893e+07	7.9781e+06	1.17012e+07	3.35	61	386.64
[R].VIPAGQIGTTSSATR.[A]	2xPhospho [T9(100); T14(100)]	0.000276787	1	118	Pavir.1NG402900	Pavir.1NG402900 [354-368]	0	1618.72	0	1.008	0.998034	6.80097e+06	8057136	1.24086e+07	1.32804e+07	1.04642e+07	1.68454e+07	9.70436e+06	8.96488e+06	3.92	61	532.86
[R].VIPAGQIGTTSSATRATSR.[K]	2xPhospho [T9(100); T14(98.9)]	0.00127307	1	73	Pavir.1NG402900	Pavir.1NG402900 [354-372]	1	2033.94	0	0.96	0.953714	5.87168e+06	3.26523e+06	8.21629e+06	6.64636e+06	7.09179e+06	8.61815e+06	1.91027e+06	5.07586e+06	3.9	43	464.54
[R].VIPAGQIGTTSSATRATSR.[K]	3xPhospho [T9(99.3); T14(100); T17(100)]	1.92171e-05	1	41	Pavir.1NG402900	Pavir.1NG402900 [354-372]	1	2113.91	0	1.385	0.782284	806978	2.42072e+06	4.10601e+06	2.99688e+06	4.92306e+06	4.64213e+06	2.26152e+06	2.99592e+06	4.59	13	543.63
[R].TLSGPVTDPSKLPK.[W]	1xPhospho [S3(100)]	0.017723	2	5	Pavir.1NG410200	Pavir.1NG410200 [39-52]	1	1519.78	0	1.014	0.978017	847174	738564	736440	869021	1.1475e+06	731674	601837	879816	2.48	31	319.86
[R].ASSPQTGSDEAGGSLK.[S]	1xPhospho [S3(100)]	1.95285e-11	1	154	Pavir.1NG411919	Pavir.1NG411919 [552-567]	0	1571.66	0	0.693	0.664579	4.51617e+06	2.37547e+06	2.8847e+06	3.24518e+06	1.77412e+06	5.60313e+06	2.04327e+06	2.20298e+06	3.2	65	305.96
[R].AASYGNDSSGAESPRSPGQSGEDWK.[S]	2xPhospho [S13(100); S16(100)]	4.60204e-09	1	23	Pavir.1NG411919	Pavir.1NG411919 [847-871]	1	2700.02	0	0.532	0.275015	2.29739e+06	1.40055e+06	2.98157e+06	2.24659e+06	1.26607e+06	2.59393e+06	1.154e+06	728807	6.78	53
[R].SDGSLDTMAR.[GR]	1xPhospho [S1(100)]	0.000542905	2	51	Pavir.1NG411919; Pavir.1KG503900	Pavir.1NG411919 [737-746]; Pavir.1KG503900 [730-739]	0	1132.43	0	1.008	0.993277	4.10582e+06	3.54194e+06	1.70478e+06	3.64497e+06	1.61143e+06	4.50712e+06	3.31333e+06	3.96216e+06	2.61	45	268.75
[R].GSSFNHNDFYSMVGR.[S]	1xPhospho [S3(100)]	5.75753e-14	2	60	Pavir.1NG417500	Pavir.1NG417500 [253-267]	0	1797.71	0	1.034	0.984397	3.11878e+06	1.96813e+06	1.60829e+06	1.92971e+06	2.4123e+06	2.01763e+06	2.01414e+06	1.66216e+06	3.97	73	305.09
[R].KLHIGEGSSDGGSSPPPPPSR.[K]	1xPhospho [S13(99.2)]	4.69156e-05	1	35	Pavir.1NG417600	Pavir.1NG417600 [7-27]	1	2138.99	0	0.704	0.684828	1.6676e+06	1.70079e+06	2.15375e+06	2.18652e+06	1.8798e+06	1.64819e+06	986308	1.10245e+06	4.08	35	321.54
[K].DLSQADFGR.[L]	1xPhospho [S3(100)]	0.1837	4	9	Pavir.1NG430900; Pavir.1KG456400	Pavir.1NG430900 [18-26]; Pavir.1KG456400 [18-26]	0	1088.44	0	1.115	0.975383	916123	620830	778741	675191	749054	872840	615780	911139	2	13	153.89
[K].LTKSQADYISVPIEGPYKPAHYR.[Y]	1xPhospho [T2(99.4)]	1.2492e-08	4	37	Pavir.1NG430900; Pavir.1KG456400	Pavir.1NG430900 [462-484]; Pavir.1KG456400 [462-484]	1	2713.34	0	100	5.44e-17					954807	894452	647179	842074	5.58	25	440.4
[K].MTAGMSSMSFK.[M]	1xOxidation [M]; 1xPhospho [S9(100)]	0.00983683	2	42	Pavir.1NG438100	Pavir.1NG438100 [86-96]	0	1273.47	0	0.993	0.994988	8.83884e+06	5.98915e+06	5.85917e+06	7.57666e+06	6.6277e+06	1.16811e+07	6.61705e+06	6.7533e+06	2.97	44	322.53
[K].KMTAGMSSMSFK.[M]	1xOxidation [M6]; 1xPhospho [S10(100)]	0.0275286	2	30	Pavir.1NG438100	Pavir.1NG438100 [85-96]	1	1401.56	0	1.01	0.974001	2.59752e+06	1.52242e+06	1.17104e+06	1.99093e+06	1.25656e+06	3.04567e+06	1.61191e+06	1.91731e+06	2.81	44	279.77
[K].KMTAGMSSMSFK.[M]	1xPhospho [S10(99.7)]	0.000542905	2	15	Pavir.1NG438100	Pavir.1NG438100 [85-96]	1	1385.57	0	0.758	0.745321	9.40232e+06	7.0482e+06	4.68313e+06	8.54083e+06	6.15125e+06	9.08496e+06	5.62163e+06	4.92751e+06	3.77	84	348.02
[R].ARSGGDDDILDDLDEMIFGKK.[G]	1xPhospho [S3(100)]; 1xOxidation [M16]	9.19033e-12	2	12	Pavir.1NG438100	Pavir.1NG438100 [409-429]	2	2406.05	0	100	5.44e-17					291355	75411.5	23138.6	41445.5	4.42	41	651.06
[K].MTAGMSSMSFK.[M]	1xPhospho [S9(100)]	2.80355e-05	2	42	Pavir.1NG438100	Pavir.1NG438100 [86-96]	0	1257.47	0	0.859	0.918281	2.10858e+07	18227966	1.36876e+07	1.7535e+07	1.5207e+07	2.23801e+07	1.55021e+07	1.29379e+07	3.6	73	367.96
[R].DNESLAPIFTPPR.[S]	1xPhospho [T10(100)]	7.08978e-06	2	51	Pavir.1NG438100	Pavir.1NG438100 [245-257]	0	1536.71	0	0.857	0.902338	5.42788e+06	2962949	329645	4.05023e+06	4.43196e+06	559785	2.71492e+06	3.2446e+06	4.5	51	432.32
[K].MTAGMSSMSFK.[M]	2xOxidation [M1; M5]; 1xPhospho [S9(100)]	0.185259	2	12	Pavir.1NG438100	Pavir.1NG438100 [86-96]	0	1289.46	0	1.378	0.756819	1.48562e+06	1137409	920827	1.31879e+06	1.13863e+06	2.24598e+06	1.45433e+06	1.95935e+06	2.15	20	212.86
[-].MEQHDSMADSPR.[R]	1xAcetyl [N-Term]; 1xPhospho [S10(100)]	0.00864513	2	6	Pavir.1NG452700	Pavir.1NG452700 [1-12]	0	1525.54	0	2.047	0.256422	756435	694025	1.31543e+06	814208	1.99412e+06	2.20965e+06	1.29405e+06	924011	2.92	30	354.84
[K].ASTEEGESEISKPASR.[V]	1xPhospho [S15(100)]	1.55658e-09	1	18	Pavir.1NG452900	Pavir.1NG452900 [165-180]	0	1757.76	0	100	5.44e-17					685199	2.37761e+06	684650	1.12029e+06	3.81	52	529.64
[K].SAPSLGAAFAAGGGSLR.[Q]	1xPhospho [S1(100)]	2.24039e-09	2	9	Pavir.1NG458900	Pavir.1NG458900 [69-85]	0	1569.74	0	0.601	0.445107	1.76865e+06	1.64329e+06	1.37492e+06	1.10115e+06	627448	85845.6	1.29964e+06	2.3001e+06	4.67	60	393.22
[R].SKSAPSLGAAFAAGGGSLR.[Q]	1xPhospho [S3(100)]	2.17608e-13	2	157	Pavir.1NG458900	Pavir.1NG458900 [67-85]	1	1784.87	0	1.438	0.627252	8.02397e+06	6.74199e+06	2.30322e+06	4.64248e+06	695872	8.92129e+06	7.25592e+06	9.77217e+06	5.75	77	515.83
[R].GNEVGVDSVHHMDIDPPER.[S]	1xPhospho [S8(100)]	0.0346587	1	4	Pavir.1NG462800	Pavir.1NG462800 [988-1006]	0	2182.92	0	1.735	0.588337	485342	380315	473314	510857	705870	1.36364e+06	538558	979780	2.57	10	238.15
[R].GGDASPSSSSAAAAAGGTGTPR.[S]	1xPhospho [T20(100)]	1.61939e-12	1	13	Pavir.1NG462800	Pavir.1NG462800 [18-39]	0	1912.8	0	100	5.44e-17					1.58456e+06	1.19707e+06	465949	443917	5.03	42	568.98
[M].ASPTGNPNPNPNPPFELGK.[L]	1xAcetyl [N-Term]; 1xPhospho [S2(99.4)]	0.000102578	1	12	Pavir.1NG466100	Pavir.1NG466100 [2-20]	0	2069.93	0	100	5.44e-17					748471	282984	1.60977e+06	1.29353e+06		32	356.26
[R].YQHIKSTKPVVGK.[A]	1xPhospho [S6(99.7)]	1.70193e-06	1	106	Pavir.1NG466738	Pavir.1NG466738 [7-19]	1	1564.82	0	1.291	0.78068	1.88803e+07	1.03504e+07	3.5049e+06	7.55963e+06	4.79149e+06	1.48788e+07	8.76178e+06	1.86501e+07	3.62	45	452.92
[K].LVESLSEQDFRK.[YH]	1xPhospho [S6(100)]	3.47074e-05	4	81	Pavir.1NG473800	Pavir.1NG473800 [225-236]	1	1530.72	0	0.839	0.854661	6.69541e+06	5.34963e+06	2.96634e+06	5.32612e+06	6.99373e+06	4.81658e+06	4.16075e+06	4.13158e+06	3.34	54	318.65
[K].LVESLSEQDFR.[K]	1xPhospho [S6(99.5)]	0.0162715	4	3	Pavir.1NG473800	Pavir.1NG473800 [225-235]	0	1402.62	0	1.069	0.980839	2.23978e+06	1.38906e+06	745384	1.53805e+06	2.87072e+06	1.58452e+06	1.41842e+06	1.54139e+06	2.17	42	193.85
[K].SFTNVPSSTHHVDSFNR.[T]	1xPhospho [S14(100)]	1.29198e-09	1	38	Pavir.1NG475000	Pavir.1NG475000 [297-313]	0	2011.87	0	0.845	0.869419	7.78806e+06	5.83205e+06	2.36989e+06	4.79651e+06	2.4873e+06	6.40464e+06	4.48516e+06	4.4512e+06	4.22	71	582.32
[R].SWDQFETNAALFGVK.[S]	1xPhospho [S1(100)]	2.18013e-11	2	6	Pavir.1NG475000; Pavir.1KG256600	Pavir.1NG475000 [207-221]; Pavir.1KG256600 [207-221]	0	1792.79	0	100	5.44e-17					683203	89339.2	80153	151614	4.1	50	360.1
[K].GNRSWDQFETNAALFGVK.[S]	1xPhospho [S4(100)]	0.0011197	2	5	Pavir.1NG475000; Pavir.1KG256600	Pavir.1NG475000 [204-221]; Pavir.1KG256600 [204-221]	1	2119.96	0	100	5.44e-17					444361	469743	345568	387599	3.88	37	286.58
[K].LNISHSFGR.[N]	1xPhospho [S6(100)]	0.032108	1	30	Pavir.1NG475276	Pavir.1NG475276 [606-614]	0	1110.51	0	1.561	0.697435	1.01872e+06	1.709e+06	2.03866e+06	1.88424e+06	1.87463e+06	3.20199e+06	2.54271e+06	3.08452e+06	2.59	32	232.05
[K].IVAISLDDPKASLVNDVDDVEK.[H]	1xPhospho [S12(100)]	3.21861e-11	2	6	Pavir.1NG479100; Pavir.1KG111268	Pavir.1NG479100 [201-222]; Pavir.1KG111268 [205-226]	1	2435.2	0	0.51	0.260811	810420	1.50389e+06	1.20547e+06	1.74635e+06	567421	119073	1.20262e+06	829394	4.14	77	411.58
[R].APLLGAGGRPPSLR.[R]	1xPhospho [S12(100)]	0.00615443	2	17	Pavir.1NG482900	Pavir.1NG482900 [8-21]	0	1441.77	0	1.192	0.880574	4.98798e+06	3.41305e+06	3.78695e+06	4.76986e+06	3.65387e+06	1.06253e+07	7.02722e+06	1.92662e+06	2.88	25	405.88
[R].RAPLLGAGGRPPSLR.[R]	1xPhospho [S13(100)]	0.0471031	2	43	Pavir.1NG482900	Pavir.1NG482900 [7-21]	1	1597.87	0	1.046	0.981374	1.55761e+07	8755016	9.87867e+06	1.9555e+07	8.78038e+06	3.71348e+07	1.9163e+07	5.38806e+06	3.71	26	345.7
[R].SPGGYGGGYDNDRFEGSYGSR.[Y]	1xPhospho [S1(100)]	4.92464e-09	1	61	Pavir.1NG498800	Pavir.1NG498800 [172-192]	1	2277.88	0	0.631	0.523971	2.82828e+06	2.33952e+06	552089	1.93143e+06	873606	1.64478e+06	1.09251e+06	1.83015e+06	4.55	24	415.11
[M].SPTPSQLAGGEPFR.[V]	1xPhospho [S1(100)]	1.35807e-10	1	7	Pavir.1NG509000	Pavir.1NG509000 [2-15]	0	1523.69	0	1.323	0.775597	3.99984e+06	2.85948e+06	662450	4.02766e+06	1.15865e+06	5.31017e+06	4.2225e+06	4.74248e+06		65	368.68
[R].YSSSYESDGEEDEEALGGGGWGR.[R]	1xPhospho [S7(100)]	1.59845e-26	1	113	Pavir.1NG509400	Pavir.1NG509400 [52-74]	0	2516.94	0	1.108	0.988976	1.72592e+06	1531233	1.92513e+06	1.72378e+06	3.55505e+06	1.2646e+06	1.93342e+06	1.8893e+06	5.41	139	636.2
[R].VSPNETAAPVASSPLAK.[K]	1xPhospho [S13(99.4)]	1.12698e-06	1	109	Pavir.1NG510519	Pavir.1NG510519 [1300-1316]	0	1718.84	2	0.527	0.24289	1.38378e+07	1.1787e+07	1.73462e+07	9.76842e+06	5.61763e+06	6.75108e+06	8.03021e+06	6.71971e+06	4.11	42	386.64
[R].VPSNFSPR.[V]	1xPhospho [S6(100)]	0.069967	1	10	Pavir.1NG510519	Pavir.1NG510519 [1292-1299]	0	983.435	0	0.438	0.0785981	6.58517e+06	3605039	7.64138e+06	2.96828e+06	2.1399e+06	2.70363e+06	2.13085e+06	1.7584e+06	1.87	37	223.94
[K].SWADYSDGEVEAVEVAG.[-]	1xPhospho [S6(100)]	0.0114429	1	12	Pavir.1NG510519	Pavir.1NG510519 [1775-1791]	0	1863.73	0	1.929	0.528807	104698	486321	1.03773e+06	56263.9	1.02362e+06	47784.5	392599	482491	3.6	38	332.23
[R].VPSNFSPRVSPNETAAPVASSPLAK.[K]	2xPhospho [S6(99.1); S10(100)]	0.000474038	1	33	Pavir.1NG510519	Pavir.1NG510519 [1292-1316]	1	2683.25	0	0.01	5.44e-17	5.94833e+06	469352	1.07115e+06	1.47614e+06					3.21	21	364.21
[R].VPSNFSPRVSPNETAAPVASSPLAK.[K]	3xPhospho [S6(100); S10(100); S21(98.5)]	0.0120194	1	31	Pavir.1NG510519	Pavir.1NG510519 [1292-1316]	1	2763.22	0	0.614	0.56835	1.75689e+06	1.89846e+06	2.46751e+06	1.31863e+06	1.85811e+06	52576.1	1.15223e+06	1.09297e+06	4.91	5	294.18
[R].YGEMDSPWSPAYISPGQYAVHDPR.[D]	2xPhospho [S9(98.9); S14(100)]	0.000770764	1	15	Pavir.1NG515100	Pavir.1NG515100 [198-221]	0	2883.15	0	0.419	0.237234	135685	964808	1.03976e+06	95837.9	168905	136186	111210	364988	3.4	18	427.44
[R].SGLGSDLKLPLVSDK.[T]	1xPhospho [S5(100)]	3.03541e-08	1	24	Pavir.1NG516500	Pavir.1NG516500 [108-122]	1	1608.82	0	0.973	0.953852	3.16882e+06	2.16174e+06	152503	2.0168e+06	4.33465e+06	125443	1.85122e+06	2.22741e+06	4.09	56	448.8
[R].SQSASLLESIAETDEDAGLMK.[Q]	1xPhospho [S3(100)]	1.98273e-22	1	44	Pavir.1NG537600	Pavir.1NG537600 [246-266]	0	2275	0	0.01	5.44e-17	160798	47599.7	93064.9	58041.3					6.22	86	528.36
[M].ARSPPPPPSAGGAQYAQQFLNTALSQR.[G]	1xAcetyl [N-Term]; 1xPhospho [S3(100)]	6.39187e-20	2	16	Pavir.1NG543900	Pavir.1NG543900 [2-28]	1	2932.41	0	2.41	0.340164	170419	70278	49697.4	136526	951337	220789	158426	252353		61	913.62
[M].ARSPPPPPSAGGAQYAQQFLNTALSQR.[G]	1xPhospho [S3(100)]	9.57103e-23	2	34	Pavir.1NG543900	Pavir.1NG543900 [2-28]	1	2890.4	0	0.857	0.919114	247509	1.61558e+06	1.1759e+06	224351	136675	168067	1.27115e+06	1.71809e+06		92	1038.75
[R].SGPLQYAAGSGFGSLMGQGGGSATDSGVVAR.[D]	1xPhospho [S1(100)]	0.0677238	2	2	Pavir.1NG545900	Pavir.1NG545900 [2165-2195]	0	2922.31	0	0.01	5.44e-17	132570	134365	452980	71367.2					3.72		147.75
[R].SRESLDKLAFDR.[E]	1xPhospho [S1(99.6)]	0.176838	2	5	Pavir.1NG545900	Pavir.1NG545900 [1082-1093]	2	1516.72	0	1.465	0.760096	752594	1.10812e+06	268775	506496	535316	1.01804e+06	949751	861811	3.21	19	244.79
[-].MEAPGSPYASSPESAPK.[R]	1xAcetyl [N-Term]; 1xPhospho [S6(100)]	3.3045e-10	1	52	Pavir.1NG552700	Pavir.1NG552700 [1-17]	0	1827.75	0	0.86	0.864819	2.45424e+06	1.51355e+06	2.07989e+06	2.76256e+06	2.23758e+06	3.09868e+06	1.68648e+06	1.61951e+06	4.04	55	330.66
[-].MEAPGSPYASSPESAPK.[R]	1xAcetyl [N-Term]; 1xPhospho [S6(100)]; 1xOxidation [M1]	1.71323e-05	1	2	Pavir.1NG552700	Pavir.1NG552700 [1-17]	0	1843.75	0	0.93	0.937872	1.17121e+06	789701	631955	1.04165e+06	554421	1.24955e+06	834282	852902		59	297
[-].MEAPGSPYASSPESAPK.[R]	1xAcetyl [N-Term]; 2xPhospho [S6(100); S11(100)]	0.000397862	1	36	Pavir.1NG552700	Pavir.1NG552700 [1-17]	0	1907.72	0	0.974	0.978482	1.18184e+06	1237187	557118	1.62426e+06	1.15504e+06	138758	1.22775e+06	1.19987e+06	4.42	53	406.11
[R].SPPQQQQHQQQPSEEGDDKEKPTHLR.[F]	1xPhospho [S1(100)]	3.82725e-16	1	155	Pavir.1NG552700	Pavir.1NG552700 [22-47]	1	3132.41	0	1.298	0.780164	1.01021e+08	3.55199e+07	2.54953e+07	3.52656e+07	4.71011e+07	6.05102e+07	3.82289e+07	4.48344e+07	6.44	36	693.71
[R].APRSPPQQQQHQQQPSEEGDDKEKPTHLR.[F]	1xPhospho [S4(100)]	2.67149e-11	1	29	Pavir.1NG552700	Pavir.1NG552700 [19-47]	2	3456.6	0	1.15	0.953852	6.85303e+06	1.97976e+06	1.76543e+06	1.69532e+06	2.02762e+06	4.04256e+06	1.97773e+06	2.27961e+06	8.69	23	601.56
[R].SPPQQQQHQQQPSEEGDDKEKPTHLR.[F]	2xPhospho [S1(100); S13(100)]	1.43019e-09	1	93	Pavir.1NG552700	Pavir.1NG552700 [22-47]	1	3212.38	0	1.77	0.305424	3.10376e+07	9.11206e+06	9.41034e+06	5.42842e+06	1.71227e+07	2.15007e+07	1.45136e+07	1.56941e+07	5	28	633.49
[R].APRSPPQQQQHQQQPSEEGDDKEKPTHLR.[F]	2xPhospho [S4(100); S16(100)]	0.00142535	1	5	Pavir.1NG552700	Pavir.1NG552700 [19-47]	2	3536.57	0	1.875	0.291757	5.23718e+06	1087964	831627	862901	2.09479e+06	2.5915e+06	1.18335e+06	1.57528e+06	4.38	10	336.67
[K].SFADALQENISRPAATTGHLSR.[S]	1xPhospho [S21(100)]	0.00145061	1	82	Pavir.1NG555900	Pavir.1NG555900 [206-227]	0	2422.15	2	0.846	0.862289	6.15215e+06	6.83861e+06	4.84674e+06	7.58419e+06	5.41105e+06	4.54097e+06	5.55891e+06	6.25264e+06	5.62	56	477.35
[R].RKSFADALQENISRPAATTGHLSR.[S]	1xPhospho [S3(100)]	0.00513174	1	6	Pavir.1NG555900	Pavir.1NG555900 [204-227]	2	2706.35	1	2.113	0.364283	264736	249399	302715	237936	263188	461023	639373	737547	6.26	2	300.68
[R].RKSFADALQENISRPAATTGHLSR.[S]	2xPhospho [S3(100); S23(100)]	0.000143555	1	10	Pavir.1NG555900	Pavir.1NG555900 [204-227]	2	2786.31	1	1.164	0.915671	1.38128e+06	1.01623e+06	1.32144e+06	1.52359e+06	1.47904e+06	1.41529e+06	2.17054e+06	1.67314e+06	5.35	33	580.31
[R].SNSRNALESPNPLR.[S]	1xPhospho [S3(99.5)]	0.00296604	2	58	Pavir.1NG555900; Pavir.1KG545900	Pavir.1NG555900 [228-241]; Pavir.1KG545900 [228-241]	1	1634.76	0	0.571	0.384708	1.97103e+06	2.08821e+06	1.72242e+06	1.55735e+06	841003	1.37079e+06	924953	1.19584e+06	2.87	38	339.43
[R].SGSAPPTVEGSR.[T]	1xPhospho [S3(99.5)]	0.0120194	2	41	Pavir.1NG555900; Pavir.1KG545900	Pavir.1NG555900 [41-52]; Pavir.1KG545900 [41-52]	0	1224.53	0	100	5.44e-17					2.77291e+06	6.22353e+06	4.78783e+06	1.45194e+06	2.66	34	218.54
[R].SSDSPKPQLQNR.[S]	1xPhospho [S4(100)]	0.000169178	2	113	Pavir.1NG555900; Pavir.1KG545900	Pavir.1NG555900 [242-253]; Pavir.1KG545900 [242-253]	0	1436.65	0	1.767	0.528807	2.22706e+06	1.86744e+06	2.52265e+06	1.7993e+06	1.54684e+06	3.93572e+06	3.29832e+06	6.33289e+06	2.79	50	373.07
[R].STTPDPQLIR.[R]	1xPhospho [T3(100)]	0.00188227	2	30	Pavir.1NG555900; Pavir.1KG545900	Pavir.1NG555900 [294-303]; Pavir.1KG545900 [294-303]	0	1207.57	0	1.027	0.998128	2.7969e+06	2916878	1.77177e+06	2.94766e+06	2.50173e+06	4.82906e+06	1.99554e+06	3.44178e+06	2.35	37	212.43
[R].LHLLRPAPGSGGGSNR.[G]	1xPhospho [S10(99.3)]	0.0257749	2	27	Pavir.1NG563300; Pavir.1KG538200	Pavir.1NG563300 [133-148]; Pavir.1KG538200 [134-149]	0	1668.83	0	1.165	0.948059	3.15228e+06	2.65157e+06	773842	2.50351e+06	1.8978e+06	6.89369e+06	3.66731e+06	2.45561e+06	3.5	17	316.62
[K].NDDRHPNPAGEHVAVSPVVSPAEFQR.[Q]	1xPhospho [S16(100)]	2.14551e-10	2	42	Pavir.1NG563300; Pavir.1KG538200	Pavir.1NG563300 [299-324]; Pavir.1KG538200 [299-324]	1	2905.34	0	0.82	0.869419	3.96903e+06	4.71149e+06	363228	4.56188e+06	575150	4.96445e+06	3.70149e+06	3.28847e+06	6.25	48	538.32
[K].NDDRHPNPAGEHVAVSPVVSPAEFQR.[Q]	2xPhospho [S16(100); S20(100)]	1.32523e-09	2	42	Pavir.1NG563300; Pavir.1KG538200	Pavir.1NG563300 [299-324]; Pavir.1KG538200 [299-324]	1	2985.3	0	0.937	0.94272	6.74793e+06	5.36411e+06	7.85525e+06	6.22867e+06	7.63828e+06	7.23234e+06	2.94406e+06	5.10221e+06	7.1	28	585.22
[R].SLELLSLGGGK.[R]	1xPhospho [S1(100)]	1.61721e-05	1	18	Pavir.1NG564200	Pavir.1NG564200 [455-465]	0	1153.59	0	0.01	5.44e-17	581484	611853	317168	526385					3.42	46	306.85
[R].RNPTGSINQSDNYAQRPR.[E]	1xPhospho [S6(99.3)]	0.00615443	1	24	Pavir.1NG564200	Pavir.1NG564200 [332-349]	1	2153.98	0	0.466	0.171951	5.02312e+06	2.91985e+06	2.77802e+06	5.21289e+06	2.18493e+06	3.76785e+06	1.305e+06	1.45899e+06	3.29	11	378.94
[R].LDVRSPDRLAGELHFLDETITLTPEELSR.[A]	1xPhospho [S5(100)]	2.91601e-17	2	6	Pavir.2KG033400	Pavir.2KG033400 [754-782]	2	3402.69	0	0.01	5.44e-17	65625.5	102066	81525.6	89829.4					6.99	72	436.69
[K].SAVGGFSPSK.[G]	1xPhospho [S7(99.6)]	0.216472	1	8	Pavir.2KG033400	Pavir.2KG033400 [723-732]	0	1016.44	0	1.229	0.871702	1.57659e+06	1.90691e+06	315865	971254	1.20377e+06	2.58728e+06	1.15954e+06	1.92202e+06	2.22	10	200.74
[R].LQPADSIEGTVIDRDGDEVDDAAHDSGDR.[S]	1xPhospho [S6(100)]	1.06233e-10	1	31	Pavir.2KG035700	Pavir.2KG035700 [496-524]	1	3148.33	0	1.309	0.871702	1.31455e+06	924142	574843	749518	1.29356e+06	1.07032e+06	947935	1.10813e+06	4.43	16	408.79
[R].EKQGLDTEIPLSPQWLMK.[V]	1xPhospho [S12(100)]	0.00577588	1	6	Pavir.2KG047000	Pavir.2KG047000 [29-46]	1	2193.07	0	4.799	0.00660547	19939.1	383676	479528	39185	619798	60627	558759	752662	5.36	21	310.9
[R].YAPAADRYSGDRYSGADR.[N]	1xPhospho [S14(100)]	0.0361885	1	69	Pavir.2KG098100	Pavir.2KG098100 [206-223]	2	2070.87	0	0.977	0.996486	2.82823e+07	13241183	1.77223e+07	2.68411e+07	2.03908e+07	4.07495e+07	2.22564e+07	1.76558e+07	3.11	19	283.37
[R].YAPAADRYSGDR.[Y]	1xPhospho [S9(100)]	0.171676	1	25	Pavir.2KG098100	Pavir.2KG098100 [206-217]	1	1421.58	0	0.805	0.7969	4.42028e+06	2.6204e+06	5.84045e+06	5.58998e+06	3.66681e+06	6.94444e+06	4.36495e+06	3.17933e+06	2.07	33	315.74
[R].TLHGLQAPEATIFENK.[T]	1xPhospho [T1(100)]	2.29164e-12	2	42	Pavir.2KG103600	Pavir.2KG103600 [889-904]	0	1848.89	0	0.966	0.97011	3.44381e+06	2.39242e+06	1.4013e+06	2.99343e+06	2.36464e+06	5.14083e+06	2.8244e+06	2.34864e+06	5.01	58	524.13
[R].VGAIVRPTTPKSPVPVVSAFER.[I]	1xPhospho [S12(100)]	1.6362e-10	1	77	Pavir.2KG111900	Pavir.2KG111900 [107-128]	1	2387.28	0	2.08	0.323666	982337	1.51438e+06	1.96518e+06	1.87752e+06	4.26812e+06	4.48365e+06	1.68733e+06	2.88321e+06	5.31	48	498.09
[R].IEDSDDEEDLVPDAK.[N]	1xPhospho [S4(100)]	5.81949e-05	1	6	Pavir.2KG111900	Pavir.2KG111900 [129-143]	0	1769.7	0	1.793	0.343268	6.2915e+06	3.91196e+06	6.09253e+06	1.09566e+07	1.4444e+07	2.56384e+07	7.35219e+06	8.52863e+06	2.28	36	344.06
[R].EGRPVISPGSTK.[R]	1xPhospho [S7(100)]	0.0106352	1	152	Pavir.2KG111900	Pavir.2KG111900 [94-105]	0	1307.64	0	1.213	0.871702	6.89345e+06	2.65567e+06	4.36706e+06	7.1832e+06	5.45084e+06	1.27367e+07	5.0824e+06	8.12305e+06	3.18	35	314.57
[R].EGRPVISPGSTKR.[V]	1xPhospho [S7(100)]	0.013155	1	91	Pavir.2KG111900	Pavir.2KG111900 [94-106]	1	1463.74	0	1.851	0.226573	1.08061e+07	5.86918e+06	6.30488e+06	9.62352e+06	1.21759e+07	2.08253e+07	9.18434e+06	1.70798e+07	4.06	29	326.24
[R].TRLPPDGGAHDYDLDDAEEDQDHTPPHR.[D]	1xPhospho [T24(100)]	0.1837	1	6	Pavir.2KG111900	Pavir.2KG111900 [46-73]	1	3249.35	0	1.144	0.956092	755259	714337	510841	881378	990957	847319	833266	613450	3.37		188.07
[R].VGAIVRPTTPKSPVPVVSAFER.[I]	2xPhospho [T9(99.3); S12(100)]	3.45064e-09	1	189	Pavir.2KG111900	Pavir.2KG111900 [107-128]	1	2467.25	0	1.195	0.887613	1.27139e+07	8.65662e+06	1.01198e+07	1.52256e+07	2.20596e+07	1.79022e+06	9.58883e+06	1.91773e+07	4.72	34	541.75
[R].SHSATGSLHAPQLNPIAADILR.[K]	1xPhospho [S3(100)]	3.68947e-19	2	200	Pavir.2KG111900; Pavir.2NG613400	Pavir.2KG111900 [181-202]; Pavir.2NG613400 [226-247]	0	2349.17	0	1.084	0.958709	8.42e+06	6.7023e+06	1.36132e+07	1.74931e+07	1.3594e+07	1.58458e+06	9.9012e+06	1.51405e+07	8.65	74	841.78
[R].SNSAVPTAPPQHPR.[N]	1xPhospho [S3(100)]	5.22728e-05	1	30	Pavir.2KG132500	Pavir.2KG132500 [288-301]	0	1538.71	0	0.01	5.44e-17	3.96544e+06	2.09724e+06	2.44689e+06	2.20745e+06					3.53	31	359.95
[R].STSLVNPSHFSPLTSAQTAMVR.[S]	1xOxidation [M20]; 1xPhospho [S3(98.3)]	1.24547e-12	2	67	Pavir.2KG132500; Pavir.2NG115200	Pavir.2KG132500 [266-287]; Pavir.2NG115200 [266-287]	0	2427.14	0	0.503	0.204468	2.26502e+06	1.23919e+06	550830	1.12289e+06	481399	577492	609270	883034	4.76	43	486.78
[R].STSLVNPSHFSPLTSAQTAMVR.[S]	1xPhospho [S3(99)]	6.51315e-18	2	156	Pavir.2KG132500; Pavir.2NG115200	Pavir.2KG132500 [266-287]; Pavir.2NG115200 [266-287]	0	2411.14	0	0.318	0.0248167	6.15143e+06	4.19759e+06	936083	2.80401e+06	910548	345186	1.30773e+06	1.72615e+06	6.02	53	481.73
[M].SGLYSQGFSPAR.[T]	1xAcetyl [N-Term]; 1xPhospho [S9(100)]	0.0108874	1	2	Pavir.2KG161600	Pavir.2KG161600 [2-13]	0	1391.6	0	100	5.44e-17					700534	1.46705e+06	751811	982779		32	312.47
[R].TLSPQIR.[S]	1xPhospho [S3(100)]	0.0445731	1	19	Pavir.2KG161600	Pavir.2KG161600 [14-20]	0	894.444	0	1.471	0.683273	1.341e+06	1.19947e+06	337807	1.54467e+06	313625	2.4722e+06	1.40836e+06	2.74035e+06	2.3	37	189.95
[M].TSPPASTSWFSGLAR.[A]	1xAcetyl [N-Term]; 1xPhospho [S2(99.5)]	1.55514e-10	1	38	Pavir.2KG169700	Pavir.2KG169700 [2-16]	0	1686.75	0	1.367	0.886064	253531	72494.8	109668	84890.4	138937	653852	125242	54421.2		38	319.87
[R].SGPAFGGPGFSPR.[S]	1xPhospho [S11(100)]	0.00401536	1	51	Pavir.2KG200100	Pavir.2KG200100 [303-315]	0	1313.57	0	1.272	0.861755	4.00075e+06	2.91863e+06	2.89736e+06	2.59337e+06	2.2753e+06	5.95416e+06	2.78214e+06	4.92045e+06	4.14	43	384.01
[R].WSGGGGGGAGSPPHR.[Y]	1xPhospho [S11(100)]	1.06541e-16	1	75	Pavir.2KG200100	Pavir.2KG200100 [29-43]	0	1416.58	0	1.296	0.810504	4.00918e+06	2.81629e+06	1.90745e+06	3.16841e+06	3.34119e+06	6.78285e+06	3.90691e+06	3.83826e+06	5.22	79	541.54
[R].VAHASPDLSR.[E]	1xPhospho [S5(100)]	0.0135803	1	6	Pavir.2KG203286	Pavir.2KG203286 [376-385]	0	1132.51	0	0.908	0.943859	4.92213e+06	3.4853e+06	2.07347e+06	4.70025e+06	1.65449e+06	6.71206e+06	3.99432e+06	3.38461e+06	2.32	23	268.33
[R].LSSIDAQLR.[M]	1xPhospho [S3(100)]	0.00036392	1	49	Pavir.2KG207600	Pavir.2KG207600 [11-19]	0	1082.52	0	1.052	0.967339	1.78583e+07	17680160	2.37851e+07	2.92578e+07	3.96989e+07	2.11375e+07	1.46893e+07	2.22192e+07	2.75	53	235.03
[R].LSSIDAQLR.[M]	2xPhospho [S2(100); S3(100)]	0.251338	1	3	Pavir.2KG207600	Pavir.2KG207600 [11-19]	0	1162.49	0	0.937	0.95005	677129	589542	1.7699e+06	382808	4.21116e+06	842598	415775	370534	1.85	12	178.24
[R].NHLPVDGAIMITASHLPYNR.[N]	1xOxidation [M10]; 1xPhospho [S14(100)]	2.79869e-07	2	46	Pavir.2KG232200; Pavir.2NG272900	Pavir.2KG232200 [194-213]; Pavir.2NG272900 [195-214]	0	2315.1	0	0.878	0.893857	1.56984e+06	1.58267e+06	4.07977e+06	3.27929e+06	2.21094e+06	1.81124e+06	1.4794e+06	5.3035e+06	5.72	46	490.38
[R].NHLPVDGAIMITASHLPYNR.[N]	1xPhospho [S14(100)]	1.08663e-13	2	77	Pavir.2KG232200; Pavir.2NG272900	Pavir.2KG232200 [194-213]; Pavir.2NG272900 [195-214]	0	2299.11	0	0.751	0.782284	4.6694e+06	5.75512e+06	1.42739e+07	1.2575e+07	9.15801e+06	340313	4.45309e+06	9.27925e+06	6.11	67	762.7
[R].SFDQQVYQDAEKETSTKEEK.[R]	1xPhospho [S1(100)]	6.48227e-14	1	36	Pavir.2KG237200	Pavir.2KG237200 [424-443]	2	2470.07	0	1.098	0.957812	2.27296e+06	1.46743e+06	1.1644e+06	1.57554e+06	1.55385e+06	1.79338e+06	1.49947e+06	2.25749e+06	5.61	48	457.91
[K].IEEGAYPFDSLEHDTTNVK.[N]	1xPhospho [S10(100)]	2.2215e-09	1	57	Pavir.2KG237200	Pavir.2KG237200 [814-832]	0	2244.97	0	2.273	0.216986	2.84175e+06	1238112	926113	2.13047e+06	3.63611e+06	4.12285e+06	3.74755e+06	912993	4.23	28	433.08
[R].HNEETSQDVESHNQPGSR.[S]	1xPhospho [S17(100)]	3.15649e-07	1	21	Pavir.2KG237200	Pavir.2KG237200 [679-696]	0	2130.85	0	1.679	0.664184	764661	231626	343144	417914	521117	909686	503889	775692	5.3	75	619.58
[R].HSLDVQEHSEEASNR.[N]	1xPhospho [S9(100)]	1.76578e-10	1	15	Pavir.2KG241400	Pavir.2KG241400 [371-385]	0	1817.75	0	1.778	0.516957	1.91974e+06	1.34784e+06	2.39026e+06	2.03288e+06	3.78423e+06	3.2616e+06	1.73099e+06	3.85999e+06	4.54	79	507.08
[K].ELPKDDGTDVMSEAEVKQSPK.[S]	1xPhospho [S19(100)]	5.50857e-16	1	115	Pavir.2KG241900	Pavir.2KG241900 [1217-1237]	2	2383.07	0	0.768	0.785929	1.70447e+07	9.00479e+06	1.96601e+07	1.00389e+07	8.69552e+06	1.23042e+07	1.15939e+07	4.9606e+06	6.7	51	741.82
[K].ELPKDDGTDVMSEAEVKQSPK.[S]	2xPhospho [S12(100); S19(100)]	6.8698e-08	1	24	Pavir.2KG241900	Pavir.2KG241900 [1217-1237]	2	2463.04	0	0.01	5.44e-17	1.10907e+06	883769	1.65336e+06	779431					6.38	23	625.09
[R].TASPPPASPSKESSAAK.[E]	2xPhospho [S3(100); S10(100)]	2.6114e-06	1	25	Pavir.2KG241900	Pavir.2KG241900 [162-178]	1	1772.75	0	0.728	0.68245	576829	1.05649e+06	1.11791e+06	1.04274e+06	1.10713e+06	896234	651721	459035	2.57	48	394.34
[R].LLDIVACTTSFGPAPPPPPPPSPK.[DY]	1xCarbamidomethyl [C7]; 1xPhospho [S22(100)]	0.00337444	2	9	Pavir.2KG241900; Pavir.2NG274400	Pavir.2KG241900 [111-134]; Pavir.2NG274400 [111-134]	0	2536.26	0	100	5.44e-17					128332	141431	2.07034e+06	95070.7	5.38	15	388.61
[R].RLLDIVACTTSFGPAPPPPPPPSPK.[DY]	1xCarbamidomethyl [C8]; 1xPhospho [S23(100)]	9.49774e-05	2	14	Pavir.2KG241900; Pavir.2NG274400	Pavir.2KG241900 [110-134]; Pavir.2NG274400 [110-134]	1	2692.36	0	0.01	5.44e-17	1.06575e+06	557364	750034	1.3912e+06					5.87	26	502.04
[R].RDSADLEPPSSSR.[K]	1xPhospho [S3(100)]	0.00983683	1	12	Pavir.2KG279800	Pavir.2KG279800 [125-137]	1	1496.64	0	0.01	5.44e-17	1.1618e+06	1.55668e+06	610197	1.132e+06					3.28	32	331.64
[R].ARASVEPPPPK.[E]	1xPhospho [S4(100)]	0.00725738	1	27	Pavir.2KG279800	Pavir.2KG279800 [158-168]	1	1228.61	0	1.376	0.804089	1.60273e+06	1.84436e+06	1.22016e+06	1.78874e+06	1.7865e+06	2.73807e+06	1.98341e+06	3.36119e+06	2.94	25	324.27
[K].SGAADTDEPSESDAKSDEAVEAQAEEEAAPVSTTGK.[K]	1xPhospho [S16(100)]	1.95305e-20	1	47	Pavir.2KG289900	Pavir.2KG289900 [517-552]	1	3659.52	0	0.01	5.44e-17	955132	362232	494257	1.92507e+06					6.25	83	545.7
[K].SGAADTDEPSESDAKSDEAVEAQAEEEAAPVSTTGKK.[E]	1xPhospho [S16(100)]	1.30674e-15	1	49	Pavir.2KG289900	Pavir.2KG289900 [517-553]	2	3787.62	0	100	5.44e-17					2.01689e+06	1.79931e+06	903172	1.97407e+06	7.44	32	571.04
[R].LRFDSDEEAEEVEMEVEEGPDAEGEEEQAAEVIGSDK.[T]	1xOxidation [M14]; 1xPhospho [S5(100)]	6.17258e-12	1	12	Pavir.2KG292200	Pavir.2KG292200 [23-59]	1	4192.71	0	100	5.44e-17					137246	157689	112371	42737.7	4.92	34	460.25
[R].FGTYLEHDIGHHTSGDHQK.[I]	1xPhospho [S14(99.2)]	0.017723	2	12	Pavir.2KG303300	Pavir.2KG303300 [168-186]	0	2258.96	0	1.16	0.961114	2.20965e+06	1.03308e+06	1.90126e+06	1.73479e+06	2.39867e+06	3.1823e+06	1.84915e+06	1.85157e+06	4.76	23	333.75
[R].RAVEGSPPPPAPLALPAPPVLPSVLHGQPHR.[G]	1xPhospho [S6(100)]	1.30176e-10	1	18	Pavir.2KG306502	Pavir.2KG306502 [86-116]	1	3234.73	0	0.583	0.460247	306591	993333	621762	1.11123e+06	1.59184e+06	392624	278382	535381	6.63	24	660.24
[R].RVDSLDVEAMSVR.[G]	1xPhospho [S4(100)]	5.93321e-09	2	36	Pavir.2KG316002	Pavir.2KG316002 [81-93]	1	1556.71	0	0.647	0.522441	3.10654e+06	2.82994e+06	3.43268e+06	1.2712e+06	1.61423e+06	3.78654e+06	1.41661e+06	2.27967e+06	4.23	51	503.84
[R].VHPYPVSEPGSAKWDEK.[K]	1xPhospho [S11(100)]	0.222896	1	6	Pavir.2KG339200	Pavir.2KG339200 [193-209]	1	2005.91	0	0.01	5.44e-17	3.11284e+06	557407	1.07819e+06	741049					3.13	10	214.53
[R].VHPYPVSEPGSAK.[W]	1xPhospho [S11(99.5)]	0.194066	1	3	Pavir.2KG339200	Pavir.2KG339200 [193-205]	0	1447.66	0	0.953	0.954124	2.20994e+06	1.53814e+06	1.82433e+06	1.7376e+06	1.88776e+06	1.27007e+06	1.52561e+06	2.45294e+06	2.54	22	193.48
[R].VHPYPVSEPGSAKWDEKK.[E]	2xPhospho [S7(100); S11(100)]	0.0222026	1	11	Pavir.2KG339200	Pavir.2KG339200 [193-210]	2	2213.97	0	0.507	0.203604	4.68513e+06	3.60559e+06	4.493e+06	4.63587e+06	1.27781e+06	3.11966e+06	3.10668e+06	1.72001e+06	2.99	30	338.3
[R].VHPYPVSEPGSAKWDEK.[K]	2xPhospho [S7(100); S11(100)]	0.00753245	1	12	Pavir.2KG339200	Pavir.2KG339200 [193-209]	1	2085.87	0	0.867	0.872936	2.06869e+06	2.162e+06	1.837e+06	2.69368e+06	3.08023e+06	1.91657e+06	1.75529e+06	616503	3.56	24	339.17
[K].IAEAEEQTAGGLLLTQATK.[DE]	1xPhospho [T8(100)]	1.03184e-14	2	63	Pavir.2KG347828; Pavir.2NG339000	Pavir.2KG347828 [165-183]; Pavir.2NG339000 [165-183]	0	2023.99	0	0.958	0.953714	1.1859e+06	2.65204e+06	3.4171e+06	1.21519e+06	3.11501e+06	2.12284e+06	1.39366e+06	1.37908e+06	5.09	84	562.28
[K].SQSFAAVSTRPSVAGEK.[K]	1xPhospho [S3(100)]	2.25525e-11	1	49	Pavir.2KG358900	Pavir.2KG358900 [151-167]	0	1801.85	0	0.01	5.44e-17	1.83345e+07	588484	1.10184e+06	1.53037e+06					4.84	74	515.1
[R].GAFTAVLSGGSLIDSLSK.[L]	1xPhospho [S11(100)]	2.86142e-10	1	6	Pavir.2KG376031	Pavir.2KG376031 [101-118]	0	1802.89	0	0.948	0.974001	116651	50034.2	79072.7	88362.7	70709.2	88798.9	53362.2	94118.6	4.17	36	410.1
[R].SSSRPQLDLSGAAIHGTLEDR.[N]	1xPhospho [S3(99.4)]	2.13358e-16	2	230	Pavir.2KG380000	Pavir.2KG380000 [47-67]	0	2290.08	0	1.241	0.833616	1.16294e+07	14053805	1.55284e+07	1.4802e+07	1.43366e+07	2.14145e+07	1.61907e+07	1.97753e+07	6.31	66	840.62
[R].GGVDSPSWR.[S]	1xPhospho [S5(100)]	0.0103523	2	56	Pavir.2KG380000	Pavir.2KG380000 [159-167]	0	1040.42	0	1.539	0.52165	3.86376e+06	2.76796e+06	3.46951e+06	3.8059e+06	6.91742e+06	1.03393e+07	4.5214e+06	2.36373e+06	1.98	36	196.28
[R].SRSFTAAGLASFLR.[S]	1xPhospho [S3(99.4)]	0.190014	1	3	Pavir.2KG389600	Pavir.2KG389600 [12-25]	1	1563.77	0	1.573	0.731417	363421	606301	417912	307389	775961	94699.4	1.27483e+06	484055	1.98	15	269.7
[R].KGVDYVPEETEDGAPPFSPGR.[L]	1xPhospho [S18(100)]	0.000145949	1	15	Pavir.2KG393900	Pavir.2KG393900 [741-761]	1	2327.02	0	1.067	0.996486	960871	908454	587308	959469	881142	1.27009e+06	694698	1.12661e+06	5.06	45	455.45
[K].VAASGSPWYGPDR.[V]	1xPhospho [S6(100)]	1.61475e-06	2	53	Pavir.2KG395800	Pavir.2KG395800 [39-51]	0	1442.61	0	0.723	0.706105	3.82705e+06	2.87732e+06	3.82614e+06	3.5683e+06	3.89598e+06	2.83907e+06	2.51285e+06	1.8152e+06	3.28	76	340.7
[K].TAAKPKVAASGSPWYGPDR.[V]	1xPhospho [T1(100)]	9.07536e-08	2	69	Pavir.2KG395800	Pavir.2KG395800 [33-51]	1	2038.97	0	0.975	0.993277	1.10116e+06	1.82557e+06	1.94352e+06	1.33416e+06	1.51739e+06	1.52658e+06	47990.9	2.03793e+06	4.69	40	348.18
[K].TTEKEISDDEDEEEKK.[D]	1xPhospho [S7(100)]	4.32105e-13	3	72	Pavir.2KG411200	Pavir.2KG411200 [214-229]	2	2004.82	0	1.16	0.945724	3.31259e+06	2.68993e+06	1.62977e+06	3.02734e+06	2.79044e+06	6.40578e+06	2.66023e+06	3.92955e+06	5.41	85	616.41
[K].VAPAAPSSPPSR.[G]	1xPhospho [S8(100)]	0.0415412	1	38	Pavir.2KG411435	Pavir.2KG411435 [342-353]	0	1216.57	0	2.743	0.0482112	1.41772e+06	1.56554e+06	1.50265e+06	2.02105e+06	6.07255e+06	8.18314e+06	2.47275e+06	2.91436e+06	3.13	28	298.02
[K].AGSSLSEESNHLSDEQKPK.[L]	1xPhospho [S13(100)]	0.000678026	2	40	Pavir.2KG411571	Pavir.2KG411571 [280-298]	0	2122.93	0	0.971	0.953714	2.66938e+06	1787804	1.93154e+06	2.29142e+06	2.14165e+06	4.37572e+06	1.95017e+06	1.21063e+06	3.61	20	403.01
[K].NLSIAYNR.[Q]	1xPhospho [S3(100)]	0.0830659	2	9	Pavir.2KG414200	Pavir.2KG414200 [334-341]	0	1030.47	0	0.564	0.414754	864489	299502	829261	854481	1.18466e+06	424624	530927	419117	2.16	24	187.55
[R].LYVTEVNPEHEPYIDDSNSGPMER.[N]	1xPhospho [S19(100)]	0.0223355	1	4	Pavir.2KG415000	Pavir.2KG415000 [307-330]	0	2871.22	0	1.145	0.956307	1.04081e+06	736524	1.66917e+06	1.35531e+06	1.02481e+06	1.30009e+06	1.52902e+06	1.42259e+06	3.39	31	318.68
[R].ATSSGEGATEDVPEIVK.[A]	1xPhospho [T2(100)]	9.77986e-18	1	639	Pavir.2KG422000	Pavir.2KG422000 [44-60]	0	1769.78	0	0.684	0.644708	1.48897e+08	1.24654e+08	1.98289e+08	1.8957e+08	1.49628e+08	8.972e+07	1.13129e+08	1.16816e+08	4.93	55	646.72
[R].FDVPQSPNTPKR.[T]	1xPhospho [S6(100)]	0.01735	2	6	Pavir.2KG431800	Pavir.2KG431800 [399-410]	1	1465.68	0	1.732	0.598476	363554	385359	685032	480903	567782	1.13167e+06	810678	685669	2.72	22	223.86
[R].SHQLTFSSTTGSNVIDADRSPSDPDRK.[H]	1xPhospho [S20(99)]	0.0134943	1	32	Pavir.2KG431815	Pavir.2KG431815 [318-344]	2	2998.35	0	1.237	0.864819	1.6644e+06	1.24973e+06	1.35821e+06	1.39048e+06	2.1717e+06	1.89553e+06	1.52429e+06	1.27537e+06	6.12	24	208.67
[R].SHQLTFSSTTGSNVIDADRSPSDPDR.[K]	1xPhospho [S20(99.1)]	0.00498415	1	25	Pavir.2KG431815	Pavir.2KG431815 [318-343]	1	2870.26	0	1.226	0.948059	1.67014e+06	1534601	2.08597e+06	1.80404e+06	2.44775e+06	3.19347e+06	1.85018e+06	1.77336e+06	4.65	11	277.73
[K].DVADLAHAESPPER.[HR]	1xPhospho [S10(100)]	7.19572e-11	2	185	Pavir.2KG437600	Pavir.2KG437600 [373-386]	0	1586.68	0	1.418	0.653183	1.03671e+07	10689969	1.12507e+07	1.22518e+07	1.67848e+07	2.12506e+07	1.3278e+07	1.44169e+07	4.86	68	664.03
[R].RHWSPPANR.[K]	1xPhospho [S4(100)]	0.027364	2	37	Pavir.2KG437600	Pavir.2KG437600 [572-580]	1	1200.54	0	2.405	0.0458228	2.65559e+07	5.7419e+07	6.37537e+06	2.2629e+07	3.13269e+07	4.87758e+07	7.12568e+07	8.30306e+07	2.4	24	232.82
[R].VSSRELSPHGQKR.[R]	2xPhospho [S3(99.3); S7(100)]	0.219204	2	19	Pavir.2KG437600	Pavir.2KG437600 [402-414]	2	1640.73	0	1.42	0.782284	1.15755e+06	972812	305676	587754	1.20283e+06	958544	937849	3.3686e+06	3.57	23	210.32
[R].LERDTPSPDGRVSPDR.[F]	3xPhospho [T5(100); S7(100); S13(100)]	0.00279652	2	53	Pavir.2KG437600	Pavir.2KG437600 [320-335]	2	2036.79	0	1.173	0.908839	6.83923e+06	4.59082e+06	5.87059e+06	7.69789e+06	8.75974e+06	1.13823e+07	4.90611e+06	6.3045e+06	4.67	10	488.77
[K].IPQPSSGQESPTGK.[N]	1xPhospho [S10(100)]	1.88462e-07	2	117	Pavir.2KG446900	Pavir.2KG446900 [84-97]	0	1492.67	0	1.152	0.915671	1.44766e+07	6.24899e+06	9.86921e+06	1.54853e+07	1.66173e+07	3.01212e+07	1.14051e+07	1.05913e+07	3.8	57	451.88
[R].FTSGLGLRLSPK.[A]	1xPhospho [S10(100)]	0.00586894	2	31	Pavir.2KG446900	Pavir.2KG446900 [103-114]	1	1355.71	0	1.495	0.568846	6.46512e+06	5.55476e+06	4.76363e+06	5.27677e+06	6.57642e+06	8.41503e+06	8.20716e+06	7.98394e+06	3.64	42	410.92
[K].AAQQDEIAEGSTSPTTGQSGVFGSLTK.[G]	1xPhospho [S13(100)]	1.34176e-23	2	296	Pavir.2KG446900	Pavir.2KG446900 [115-141]	0	2747.24	0	1.303	0.785037	1.16133e+07	9.94184e+06	7.28807e+06	1.46853e+07	9.15874e+06	1.68569e+07	1.38739e+07	1.41301e+07	6.55	71	726.97
[K].AIAADASVFSFGDEDDYESE.[-]	1xPhospho [S19(100)]	0.0191717	2	38	Pavir.2KG446900	Pavir.2KG446900 [625-644]	0	2217.84	0	1.561	0.763505	339799	176104	132804	178076	292005	2.30635e+06	193256	261842	3.36	29	297.94
[K].GTGSNDKDEVFSDSEGEDGSSK.[G]	2xPhospho [S12(100); S14(100)]	1.56109e-15	2	73	Pavir.2KG446900	Pavir.2KG446900 [522-543]	1	2406.85	0	0.831	0.873664	3.77189e+06	1.80786e+06	2.74535e+06	3.36056e+06	2.47852e+06	8.21118e+06	1.77368e+06	2.57301e+06	5.67	86	775.33
[R].FTSGLGLRLSPK.[A]	2xPhospho [S3(100); S10(100)]	0.0336116	2	10	Pavir.2KG446900	Pavir.2KG446900 [103-114]	1	1435.67	0	1.013	0.993277	3.01889e+06	2621032	2.35509e+06	4.57584e+06	2.52702e+06	180076	3.21267e+06	3.77901e+06	3.63	37	357.93
[R].RGGGPALGFDSSPGR.[S]	1xPhospho [S12(100)]	0.00822252	2	67	Pavir.2KG449000	Pavir.2KG449000 [602-616]	1	1510.68	0	0.941	0.954124	3.58055e+06	3.17624e+06	1.22187e+06	3.46833e+06	1.45019e+06	3.16004e+06	3.26687e+06	3.08457e+06	2.87	42	337.67
[K].EGALVLYTLADPSMAEAIKK.[A]	1xPhospho [S13(100)]	8.87571e-08	1	36	Pavir.2KG454100	Pavir.2KG454100 [202-221]	1	2200.1	0	0.648	0.683061	150280	1.66666e+06	1.94817e+06	81941.6	93201	126749	2.28607e+06	828978	6.24	48	549.47
[R].WHPSKPSSPPAPVSAPVVETPVAPPPMERPR.[S]	1xOxidation [M27]; 1xPhospho [S4(96.7)]	0.00342218	1	22	Pavir.2KG468300	Pavir.2KG468300 [169-199]	0	3393.68	0	100	5.44e-17					570669	1.31763e+06	1.57159e+06	1.42077e+06	4.27	16	355.23
[R].SKPIEASEPSPTYAEDK.[Q]	1xPhospho [S10(100)]	5.8777e-10	1	42	Pavir.2KG468300	Pavir.2KG468300 [246-262]	0	1928.85	1	1.681	0.59038	2.76324e+06	1.38064e+06	1.73565e+06	2.26109e+06	3.58046e+06	3.6925e+06	2.28915e+06	3.09767e+06	4.54	51	513.23
[R].WHPSKPSSPPAPVSAPVVETPVAPPPMERPR.[S]	1xPhospho [S8(99.1)]	6.82651e-13	1	99	Pavir.2KG468300	Pavir.2KG468300 [169-199]	0	3377.69	0	1.159	0.913951	6.69954e+06	4.25403e+06	3.48904e+06	4.56317e+06	4.17501e+06	7.27509e+06	5.12267e+06	5.08997e+06	7.36	43	550.85
[R].KPVEPPKPEVTTPR.[F]	1xPhospho [T12(100)]	0.0104225	2	39	Pavir.2KG468300; Pavir.2NG525512	Pavir.2KG468300 [447-460]; Pavir.2NG525512 [446-459]	0	1654.86	0	1.277	0.88929	2.86155e+06	1.93512e+06	1.93578e+06	1.80738e+06	1.55849e+06	3.4986e+06	2.39796e+06	2.54705e+06	4.3	16	325.35
[K].GVPLSPGRDMDLANGPSIINYR.[G]	1xOxidation [M10]; 1xPhospho [S5(100)]	0.0377977	1	7	Pavir.2KG476205	Pavir.2KG476205 [1093-1114]	1	2438.15	0	100	5.44e-17					1.26424e+06	1.76569e+06	863944	1.01692e+06	1.95	12	144.39
[K].SESMSSDQSSAATIGSVRPVSR.[E]	1xOxidation [M4]; 1xPhospho [S21(100)]	0.00950375	1	9	Pavir.2KG476205	Pavir.2KG476205 [870-891]	0	2335.02	0	1.365	0.760459	1.59316e+06	996263	1.08759e+06	1.28438e+06	969770	1.55439e+06	1.67326e+06	2.46405e+06	1.7	55	195.36
[K].SESMSSDQSSAATIGSVRPVSR.[E]	1xPhospho [S21(100)]	8.83392e-09	1	71	Pavir.2KG476205	Pavir.2KG476205 [870-891]	0	2319.03	0	1.018	0.998128	6.74047e+06	6908513	5.37648e+06	8.32107e+06	6.13959e+06	7.85393e+06	5.85232e+06	7.93894e+06	4.13	81	296.05
[K].SYVVDREPHPSPGR.[G]	1xPhospho [S11(100)]	0.103598	2	3	Pavir.2KG476205; Pavir.2NG529000	Pavir.2KG476205 [1056-1069]; Pavir.2NG529000 [1059-1072]	1	1675.76	0	2.065	0.129064	2.50484e+06	2003554	3.01467e+06	3.21044e+06	9.35928e+06	6.85403e+06	4.69646e+06	4.48601e+06	4.05	15	292.64
[K].GGGGSSGQPPLSSNRSFRK.[S]	1xPhospho [S16(99.3)]	0.0174558	2	101	Pavir.2KG476205; Pavir.2NG529000	Pavir.2KG476205 [34-52]; Pavir.2NG529000 [34-52]	2	1955.91	0	0.762	0.703383	9.14473e+06	3.55661e+06	4.71512e+06	7.05483e+06	3.69782e+06	7.28805e+06	4.80074e+06	4.0222e+06	4.53	16	382.47
[R].TSSAPPNLDEQKR.[N]	1xPhospho [S3(100)]	2.27866e-09	2	288	Pavir.2KG476205; Pavir.2NG529000	Pavir.2KG476205 [177-189]; Pavir.2NG529000 [178-190]	1	1522.69	0	1.711	0.389997	3.44244e+06	2607148	779005	2.89253e+06	1.26442e+06	6.51125e+06	4.03341e+06	5.47657e+06	2.99	48	308.79
[K].GLMPSPVTPMQAMHK.[A]	1xPhospho [S5(100)]	6.4165e-05	2	3	Pavir.2KG476205; Pavir.2NG529000	Pavir.2KG476205 [1161-1175]; Pavir.2NG529000 [1163-1177]	0	1704.77	0	2.8	0.119298	350420	235565	249363	251851	834052	416648	795604	619034	2.87	25	205.9
[K].KKVEPDDWEDAADMSTPK.[L]	1xPhospho [T16(99.3)]	0.000320165	2	4	Pavir.2KG476205; Pavir.2NG529000	Pavir.2KG476205 [975-992]; Pavir.2NG529000 [978-995]	2	2141.91	0	100	5.44e-17					1.4369e+06	572192	757011	1.07727e+06	3.84	22	264.89
[R].TPASSQSAGPSQRPASQEGR.[S]	1xPhospho [S16(100)]	5.11381e-14	1	187	Pavir.2KG476210	Pavir.2KG476210 [205-224]	0	2078.93	0	1.22	0.86234	1.29297e+07	8.70556e+06	5.66484e+06	1.163e+07	8.86697e+06	1.56452e+07	9.63627e+06	1.91979e+07	5.23	67	643.19
[K].SDAAETPRQHGDEDEASVPAR.[Q]	1xPhospho [T6(100)]	1.04546e-09	2	6	Pavir.2KG484600	Pavir.2KG484600 [241-261]	1	2317.97	0	0.01	5.44e-17	1.61447e+06	1.27454e+06	738302	1.36711e+06					4.86	48	478.01
[R].NKSDAAETPRQHGDEDEASVPAR.[Q]	1xPhospho [T8(100)]	5.73738e-07	2	50	Pavir.2KG484600	Pavir.2KG484600 [239-261]	2	2560.11	0	0.519	0.117988	8.38108e+06	6.22985e+06	255515	6.95986e+06	3.42874e+06	6.64985e+06	3.40093e+06	2.65379e+06	5.48	31	486.46
[R].YRSAPSSVLGELCEDFLPAGAR.[A]	1xCarbamidomethyl [C13]; 1xPhospho [S3(100)]	3.80204e-14	1	24	Pavir.2KG484800	Pavir.2KG484800 [26-47]	1	2475.14	0	1.486	0.837374	60788.9	74818.6	115108	90801.5	708820	155420	74269.1	96568.3	5.3	61	588.24
[R].AASPDAGADGVFAR.[F]	1xPhospho [S3(100)]	3.92827e-08	1	6	Pavir.2KG484800	Pavir.2KG484800 [48-61]	0	1384.59	0	1.018	0.998034	3.39778e+06	2.65195e+06	3.39986e+06	3.68703e+06	4.73878e+06	3.2549e+06	3.64312e+06	3.28779e+06	3.62	53	298.35
[K].NEAGGIIGTRFESSEVK.[S]	1xPhospho [T9(100)]	2.54649e-17	1	1186	Pavir.2KG486800	Pavir.2KG486800 [101-117]	1	1873.87	0	1.458	0.602851	5.77967e+08	8.30007e+08	1.25172e+09	1.39792e+09	1.93936e+09	1.5045e+09	1.46852e+09	1.16799e+09	6.18	72	768.26
[K].NEAGGIIGTR.[F]	1xPhospho [T9(100)]	0.014876	1	58	Pavir.2KG486800	Pavir.2KG486800 [101-110]	0	1067.49	0	1.517	0.551581	2.36646e+06	4280761	6.06644e+06	6.98517e+06	1.05717e+07	7.42426e+06	8.0481e+06	5.60742e+06	3.31	34	290.04
[K].NHIDLNIQPERDDEQSPK.[S]	1xPhospho [S16(100)]	0.0424779	1	12	Pavir.2KG489400	Pavir.2KG489400 [936-953]	1	2228	0	1.511	0.68245	1.057e+06	1.9889e+06	1.30939e+06	1.65821e+06	2.36502e+06	3.158e+06	1.8819e+06	2.09538e+06	4.5	6	369.51
[R].ADDIAPPSPVKAPDDDEAVKAEEEDSPMMETVR.[S]	1xPhospho [S8(100)]	1.18279e-22	1	81	Pavir.2KG490600	Pavir.2KG490600 [1458-1490]	2	3634.58	0	0.82	0.853281	8.22153e+06	6.88698e+06	1.72995e+06	8.66337e+06	4.93113e+06	9.74316e+06	5.69771e+06	6.69012e+06	8.14	32	793.35
[K].YDEDSRPASPAKPELAESSSRPEAASAAR.[S]	1xPhospho [S9(100)]	2.21659e-08	1	82	Pavir.2KG499800	Pavir.2KG499800 [205-233]	0	3125.42	0	1.093	0.948536	1.59626e+07	1.75542e+07	1.56505e+07	1.83187e+07	1.88493e+07	2.82509e+07	1.73326e+07	1.77584e+07	5.54	19	258.45
[R].TVQFVDWCPTGFK.[C]	1xCarbamidomethyl [C8]; 1xPhospho [T10(100)]	1.21394e-06	2	42	Pavir.2KG505100	Pavir.2KG505100 [340-352]	0	1664.72	0	0.475	0.319965	135512	5901952	555695	559230	180157	389022	3.04133e+06	38961.8	4.41	39	445.1
[R].NLPGTPDPDAEVIALSPGTLLATNR.[F]	1xPhospho [S16(100)]	3.68224e-12	2	24	Pavir.2KG509600	Pavir.2KG509600 [38-62]	0	2612.3	0	2.18	0.450055	131996	81331.6	64174.5	98199.8	132579	421039	91874.8	286184	4.39	46	501.21
[RH].RPSPPPLPK.[E]	1xPhospho [S3(100)]	0.140748	2	5	Pavir.2KG509600	Pavir.2KG509600 [306-314]; [319-327]; [332-340]	0	1068.56	0	1.133	0.965448	586323	603781	576210	608257	493735	1.21032e+06	462010	920295	2.53		247.59
[R].LGSPIGYVGLNDDSGSILNSMSR.[N]	1xPhospho [S3(100)]	3.21894e-20	1	12	Pavir.2KG512100	Pavir.2KG512100 [311-333]	0	2432.12	0	1.027	0.998314	80427.6	79554.5	81465.6	100783	311501	87809.3	75146.4	78767.9	6.51	68	543.71
[R].HQRSPPPSSTASDAIYLDPLTTMVEVGR.[H]	1xPhospho [S4(100)]	2.26388e-16	1	26	Pavir.2KG515800	Pavir.2KG515800 [146-173]	1	3105.47	0	0.01	5.44e-17	160278	649899	112539	153786					6.56	58	631.34
[R].HRPQSPDLRPLALVK.[Q]	1xPhospho [S5(100)]	0.00530413	1	116	Pavir.2KG515800	Pavir.2KG515800 [174-188]	0	1806.97	0	1.01	0.998314	8.96128e+06	8.09724e+06	6.80071e+06	6.37571e+06	5.93243e+06	8.06754e+06	7.40675e+06	7.58816e+06	4.61	14	393.5
[M].SDSEEHHFESK.[A]	1xAcetyl [N-Term]; 1xPhospho [S3(100)]	1.15118e-06	4	635	Pavir.2KG523300; Pavir.9KG229481; Pavir.2NG574700	Pavir.2KG523300 [2-12]; Pavir.9KG229481 [2-12]; Pavir.2NG574700 [2-12]	0	1453.53	0	0.971	0.99409	1.3207e+09	6.17737e+08	7.45623e+08	1.36646e+09	9.64665e+08	1.48124e+09	6.50849e+08	9.62248e+08		59	456.73
[M].SDSEEHHFESK.[A]	1xAcetyl [N-Term]; 2xPhospho [S1(100); S3(100)]	2.14296e-06	4	239	Pavir.2KG523300; Pavir.9KG229481; Pavir.2NG574700	Pavir.2KG523300 [2-12]; Pavir.9KG229481 [2-12]; Pavir.2NG574700 [2-12]	0	1533.49	0	1.364	0.710113	2.31474e+08	5.81835e+07	7.2056e+07	1.67917e+08	1.63278e+08	2.55774e+08	1.24389e+08	1.37912e+08		54	521.11
[R].AALPTSPHFADSR.[F]	1xPhospho [S6(100)]	0.00778622	2	10	Pavir.2KG542900	Pavir.2KG542900 [728-740]	0	1449.65	0	1.026	0.998128	542135	658155	322481	443779	504925	501946	494949	798676	3.04	19	234
[K].DNVIPSKTSFSNDHLLTAAAR.[S]	1xPhospho [S9(100)]	5.56059e-15	2	34	Pavir.2KG542900	Pavir.2KG542900 [660-680]	1	2337.12	0	1.128	0.962065	3.32959e+06	2.05503e+06	1.14443e+06	1.66576e+06	2.91947e+06	2.22914e+06	1.9552e+06	1.40965e+06	4.25	44	438.04
[R].VHSMTQYPEAR.[D]	1xOxidation [M4]; 1xPhospho [S3(100)]	8.27289e-05	2	6	Pavir.2KG546800	Pavir.2KG546800 [962-972]	0	1414.58	0	100	5.44e-17					1.33514e+06	1.28906e+06	912064	2.86843e+06	3.36	40	359.13
[R].VHSMTQYPEAR.[D]	1xPhospho [S3(100)]	4.20741e-05	2	105	Pavir.2KG546800	Pavir.2KG546800 [962-972]	0	1398.59	1	1.121	0.931108	9.06677e+06	8.25571e+06	8.3422e+06	1.33867e+07	1.04035e+07	1.73038e+07	9.06823e+06	9.13895e+06	3.46	45	369.12
[K].KFDSFSR.[W]	1xPhospho [S4(99.7)]	0.229491	2	25	Pavir.2KG546800	Pavir.2KG546800 [376-382]	1	966.408	0	1.048	0.980839	9.30889e+06	6.66847e+06	4.21011e+06	9.25114e+06	6.24058e+06	1.35221e+07	7.54627e+06	8.98473e+06	2.2	29	200.93
[K].KGENDLPGLTDTEKPR.[M]	1xPhospho [T10(100)]	2.07207e-08	4	18	Pavir.2KG548400	Pavir.2KG548400 [118-133]	1	1849.87	0	0.833	0.870644	4.244e+06	3.55993e+06	2.11846e+06	4.6168e+06	2.95106e+06	3.18733e+06	3.28534e+06	4.23523e+06	5.14	42	471.75
[R].TESGIFR.[SA]	1xPhospho [S3(100)]	0.0281127	8	123	Pavir.2KG550500; Pavir.4NG332980	Pavir.2KG550500 [358-364]; Pavir.4NG332980 [375-381]	0	889.382	0	1.26	0.809578	9.99598e+06	8133070	7.53687e+06	9.92311e+06	1.10291e+07	1.68641e+07	1.04718e+07	1.16236e+07	2.26	36	191.44
[R].KKSLFPMMGSVLSR.[K]	1xPhospho [S3(100)]	4.28472e-05	2	3	Pavir.2KG551300	Pavir.2KG551300 [805-818]	2	1660.83	0	0.703	0.72615	560941	632380	956005	529913	506301	686844	346388	320767	3.39	38	291.12
[K].MKDTDSEEELKEAFR.[V]	1xOxidation [M1]; 1xPhospho [T4(100)]	1.59664e-09	3	3	Pavir.2KG570000; Pavir.3KG374500	Pavir.2KG570000 [77-91]; Pavir.3KG374500 [77-91]	2	1923.8	0	0.851	0.888182	443199	524163	473229	1.68126e+06	346327	298798	561218	519203	3.43	45	335.89
[K].MKDTDSEEELKEAFR.[V]	1xPhospho [T4(100)]	1.7038e-12	3	18	Pavir.2KG570000; Pavir.3KG374500	Pavir.2KG570000 [77-91]; Pavir.3KG374500 [77-91]	2	1907.81	0	0.857	0.869799	2.47966e+06	2.56676e+06	1.48565e+06	3.2327e+06	1.20211e+06	2.98175e+06	2.5047e+06	1.86514e+06	5.12	66	461.45
[K].IADFGLASFFDPNHKQPMTSR.[V]	1xOxidation [M18]; 1xPhospho [T19(99.5)]	0.0999048	2	12	Pavir.2KG572300; Pavir.2NG625500	Pavir.2KG572300 [268-288]; Pavir.2NG625500 [272-292]	1	2475.12	0	100	5.44e-17					163960	33041.5	751311	1.15545e+06	4.51	13	280.46
[K].IADFGLASFFDPNHKQPMTSR.[V]	1xPhospho [T19(99.6)]	3.08145e-06	2	71	Pavir.2KG572300; Pavir.2NG625500	Pavir.2KG572300 [268-288]; Pavir.2NG625500 [272-292]	1	2459.12	0	1.302	0.888182	267177	1.82703e+06	753228	128869	129539	152479	2.23639e+06	2.49649e+06	5.9	65	621.32
[R].GFVPFSPGSPTEHSGR.[-]	1xPhospho [S9(100)]	4.54376e-08	2	111	Pavir.2KG573200	Pavir.2KG573200 [521-536]	0	1738.76	0	1.071	0.961199	5.57103e+06	3.74043e+06	1.74805e+06	5.46838e+06	2.01626e+06	4.9342e+06	4.75519e+06	5.00899e+06	4.16	46	381.23
[K].NVPSFNIVR.[D]	1xPhospho [S4(100)]	0.0689584	2	27	Pavir.2KG578600	Pavir.2KG578600 [104-112]	0	1125.55	0	0.847	0.910803	1.48766e+06	961714	2.16597e+06	1.36936e+06	1.20796e+06	448410	1.60512e+06	1.21024e+06	1.93	26	165.4
[K].AEEPAEESDDDMGFSLFD.[-]	1xOxidation [M12]; 1xPhospho [S8(100)]	0.0418063	1	42	Pavir.2KG578900	Pavir.2KG578900 [302-319]	0	2099.73	0	2.042	0.477817	260673	100112	115020	165125	408427	293691	269769	206038	3.29	33	269.25
[K].KAEEPAEESDDDMGFSLFD.[-]	1xOxidation [M13]; 1xPhospho [S9(100)]	1.78246e-09	1	281	Pavir.2KG578900	Pavir.2KG578900 [301-319]	1	2227.83	0	1.068	0.958494	5.04582e+07	28168337	3.69447e+07	4.31184e+07	4.14752e+07	1.36695e+07	4.38491e+07	5.26623e+07	4.98	72	480.87
[K].EEEKKAEEPAEESDDDMGFSLFD.[-]	1xPhospho [S13(100)]	1.06233e-10	1	248	Pavir.2KG578900	Pavir.2KG578900 [297-319]	2	2727.05	0	1.126	0.925813	6.02328e+06	26939677	2.16326e+07	2.28468e+07	2.64591e+07	6.66861e+06	2.71716e+07	2.36773e+07	5.09	73	478.99
[K].EEEKKAEEPAEESDDDMGFSLFD.[-]	1xPhospho [S13(100)]; 1xOxidation [M17]	1.07847e-12	1	209	Pavir.2KG578900	Pavir.2KG578900 [297-319]	2	2743.05	0	1.021	0.991163	1.4545e+07	9.29504e+06	9.45691e+06	1.1511e+07	9.42605e+06	1.84622e+06	1.26674e+07	1.20437e+07	5.77	79	436.42
[K].KAEEPAEESDDDMGFSLFD.[-]	1xPhospho [S9(100)]	8.75942e-09	1	333	Pavir.2KG578900	Pavir.2KG578900 [301-319]	1	2211.83	0	1.225	0.850421	3.74633e+07	2.26476e+07	1.90808e+07	2.74892e+07	1.00395e+08	3.78192e+07	2.46952e+07	2.2075e+07	5.42	67	525.19
[R].EKQGLDTDIPLSPQWLVK.[V]	1xPhospho [S12(100)]	0.0399928	1	12	Pavir.2NG033500	Pavir.2NG033500 [29-46]	1	2147.08	0	100	5.44e-17					87928.7	76401.5	816190	130355	4.2	11	255.24
[K].APSPVGSFDPSAISVPTEK.[G]	1xPhospho [S3(100)]	2.27654e-10	1	24	Pavir.2NG033500	Pavir.2NG033500 [1335-1353]	0	1965.92	0	0.729	0.7449	584357	1.54364e+06	1.11109e+06	1.38591e+06	690528	99783.8	1.18396e+06	1.24802e+06	5.06	56	517.32
[K].NHGNASSWQASGSSPSK.[A]	1xPhospho [S14(99.6)]	3.73818e-14	2	48	Pavir.2NG033500; Pavir.2KG047000	Pavir.2NG033500 [1441-1457]; Pavir.2KG047000 [1441-1457]	0	1781.72	0	100	5.44e-17					703500	1.407e+06	933326	1.65038e+06	6.19	35
[K].AGSSHVAPPASQPALSTNADGAAADFFQSSCRPWER.[G]	1xCarbamidomethyl [C31]; 1xPhospho [S16(99.4)]	2.77892e-06	1	16	Pavir.2NG039600	Pavir.2NG039600 [57-92]	0	3823.69	0	1.243	0.901825	906853	607263	1.23081e+06	1.19813e+06	1.73759e+06	428706	1.70681e+06	983572	5.7	16	358.84
[R].LQPADSIEGTVIDRDGDEVDDAAHDSGAR.[N]	1xPhospho [S6(100)]	1.9438e-16	1	86	Pavir.2NG039600	Pavir.2NG039600 [505-533]	1	3104.34	0	0.969	0.973633	3.6746e+06	2.70188e+06	2.06217e+06	3.08174e+06	2.86633e+06	4.34296e+06	2.72901e+06	2.30448e+06	6.57	46	596.29
[R].GFNLFDINRPSSSGAGPSR.[N]	1xPhospho [S12(100)]	6.2234e-06	2	134	Pavir.2NG039600; Pavir.2KG035700	Pavir.2NG039600 [539-557]; Pavir.2KG035700 [530-548]	0	2058.94	0	0.997	0.988976	2.55345e+06	2289990	2.05838e+06	2.46876e+06	2.40533e+06	254794	2.93973e+06	2.33684e+06	5.09	51	420.44
[R].DLIIGQPTGSELGGHAASFESR.[G]	1xPhospho [S18(100)]	5.60267e-16	2	75	Pavir.2NG039600; Pavir.2KG035700	Pavir.2NG039600 [461-482]; Pavir.2KG035700 [452-473]	0	2322.08	0	0.704	0.720714	3.1427e+06	3.70856e+06	3.20576e+06	2.72097e+06	2.40155e+06	2.0786e+06	2.56709e+06	1.40653e+06	5.28	85	619.7
[R].VQSAGLLVGSVLR.[R]	1xPhospho [S3(100)]	1.71163e-08	1	48	Pavir.2NG045100	Pavir.2NG045100 [83-95]	0	1378.75	0	0.742	0.68245	2.90196e+06	2.12622e+06	168527	2.43203e+06	1.95607e+06	281554	2.0492e+06	1.45658e+06	4.15	43	370.82
[K].KGHAQMSFGLR.[E]	1xPhospho [S7(100)]	0.00296604	1	44	Pavir.2NG045100	Pavir.2NG045100 [551-561]	1	1311.6	0	0.816	0.833616	1.53712e+06	1.69632e+06	1.90459e+06	2.17262e+06	1.1055e+06	1.55415e+06	1.38393e+06	1.86737e+06	3.47	49	215.91
[R].VFVSGDSAGGNIAHHAIVR.[I]	1xPhospho [S7(100)]	3.04779e-15	1	32	Pavir.2NG047400	Pavir.2NG047400 [163-181]	0	1986.95	1	1.047	0.990199	1.62545e+06	1.55491e+06	2.06445e+06	3.48233e+06	2.45263e+06	4.7518e+06	1.50055e+06	1.34252e+06	4.34	67	473.72
[-].MNNLLSDSFELPR.[R]	1xAcetyl [N-Term]; 1xOxidation [M1]; 1xPhospho [S8(100)]	0.0682142	2	3	Pavir.2NG048000	Pavir.2NG048000 [1-13]	0	1673.72	0	1.801	0.689145	195412	76555	55926.9	31122.4	415123	144783	83410.6	95963.3		10	218.38
[R].RDSSRDADIEMGLHQADASDNLK.[D]	1xPhospho [S3(99.5)]	3.58986e-12	1	48	Pavir.2NG048000	Pavir.2NG048000 [14-36]	2	2624.14	0	0.825	0.901176	1.97418e+06	1.54034e+06	437083	1.2149e+06	964776	1.34867e+06	1.12806e+06	1.12818e+06	8.25	26	730.03
[R].YAPAADRYSGDKYSGADR.[Y]	1xPhospho [S9(100)]	4.82543e-07	1	27	Pavir.2NG067000	Pavir.2NG067000 [210-227]	2	2042.86	0	0.817	0.873885	3.53148e+06	900698	2.2143e+06	4.02251e+06	3.22904e+06	2.33464e+06	1.72052e+06	2.23329e+06	3.21	37	493.71
[K].YDSGEIGLSKYDSGEIPR.[G]	1xPhospho [S13(100)]	3.01057e-10	3	32	Pavir.2NG127200	Pavir.2NG127200 [129-146]	1	2065.91	0	3.216	0.00974494	2.24841e+06	1.16073e+06	945312	719549	4.18225e+06	2.89303e+06	2.01188e+06	3.92214e+06	5.09	64	575.22
[K].YDSGEIGLSK.[Y]	1xPhospho [S3(100)]	0.00139219	3	12	Pavir.2NG127200	Pavir.2NG127200 [129-138]	0	1148.49	0	1.137	0.965207	3.31439e+06	1.927e+06	326009	3.13321e+06	2.86594e+06	2.72283e+06	1.89787e+06	3.00462e+06	2.53	41	227.37
[K].YDSGEIPR.[G]	1xPhospho [S3(100)]	0.00323408	4	25	Pavir.2NG127200	Pavir.2NG127200 [139-146]	0	1016.41	0	1.665	0.515454	5.27074e+06	2.34914e+06	426562	2.48139e+06	4.11762e+06	4.85447e+06	2.86914e+06	3.92422e+06	2.69	47	231.58
[R].ASFPYVNHSPNPSR.[E]	1xPhospho [S9(99.3)]	0.0494848	1	15	Pavir.2NG127200	Pavir.2NG127200 [209-222]	0	1652.72	0	0.01	5.44e-17	675557	768082	373779	1.02856e+06					3.3	23	264.26
[K].ALENLMHSDVPDAGAESPERQEAAPGLDADEEEVTR.[E]	1xOxidation [M6]; 1xPhospho [S17(100)]	2.80031e-15	1	48	Pavir.2NG157500	Pavir.2NG157500 [452-487]	1	3944.71	0	1.188	0.942671	2.42406e+06	1.92478e+06	4.40667e+06	1.97944e+06	2.82797e+06	2.39326e+06	2.90909e+06	2.10657e+06	8.42	42	776.24
[K].ALENLMHSDVPDAGAESPER.[Q]	1xPhospho [S17(100)]	0.00312786	1	6	Pavir.2NG157500	Pavir.2NG157500 [452-471]	0	2217.95	0	0.01	5.44e-17	1.06452e+06	767503	772592	427523					4.3	24	310.64
[K].ALENLMHSDVPDAGAESPERQEAAPGLDADEEEVTR.[E]	1xPhospho [S17(100)]	2.67425e-19	1	123	Pavir.2NG157500	Pavir.2NG157500 [452-487]	1	3928.72	0	1.009	0.990199	1.48014e+07	1.58482e+07	3.21577e+07	1.62065e+07	2.12864e+07	1.74573e+07	1.49908e+07	1.12018e+07	8.76	50	857.3
[K].SQSFAAVTTTSSVAGEKK.[G]	1xPhospho [S3(100)]	1.01168e-17	1	87	Pavir.2NG157500	Pavir.2NG157500 [97-114]	1	1878.88	0	0.705	0.606677	6.22595e+06	6.24977e+06	7.77871e+06	8.03562e+06	4.42526e+06	5.47524e+06	5.46102e+06	4.2502e+06	5.3	100	542.39
[K].SQSFAAVTTTSSVAGEK.[K]	1xPhospho [S3(100)]	2.67923e-17	1	74	Pavir.2NG157500	Pavir.2NG157500 [97-113]	0	1750.79	0	0.93	0.943589	6.83378e+06	5.17987e+06	8.96484e+06	6.00475e+06	5.61974e+06	6.32047e+06	7.06005e+06	4.82364e+06	5.64	74	494
[R].ALSHIGMQR.[M]	1xPhospho [S3(100)]	0.141342	1	12	Pavir.2NG157500	Pavir.2NG157500 [124-132]	0	1092.5	0	0.934	0.944357	1.83244e+06	2.12078e+06	2.30359e+06	1.47678e+06	1.09418e+06	2.53097e+06	1.69703e+06	1.99651e+06	2.25	22	201.72
[R].TSSSASSSLYAR.[K]	1xPhospho [S3(99.3)]	9.64661e-06	1	22	Pavir.2NG157500	Pavir.2NG157500 [295-306]	0	1296.55	0	0.928	0.949365	3.32338e+06	2739145	4.50323e+06	3.70405e+06	3.08681e+06	3.47932e+06	2.73231e+06	3.43471e+06	2.41	59	182.86
[K].VARPEPALTPSKGEPSPVLLGIDDFKLDEPSPVVAEVK.[Q]	1xPhospho [T9(100)]	1.43433e-15	1	74	Pavir.2NG157500	Pavir.2NG157500 [320-357]	2	4077.12	0	0.377	0.0428473	283686	5.38725e+06	7.51717e+06	598698	810538	565289	5.03004e+06	563235	8.83	26	773.28
[R].RLSMSPFR.[S]	1xOxidation [M4]; 1xPhospho [S3(100)]	0.0606719	2	21	Pavir.2NG157500; Pavir.2KG358900	Pavir.2NG157500 [61-68]; Pavir.2KG358900 [114-121]	1	1089.49	0	0.872	0.895665	7.06677e+06	3.37618e+06	6.77478e+06	4.60992e+06	4.60362e+06	4.96429e+06	4.77976e+06	5.80049e+06	2.16	30	252.41
[R].TASLALPR.[A]	1xPhospho [S3(100)]	0.00202011	2	78	Pavir.2NG157500; Pavir.2KG358900	Pavir.2NG157500 [31-38]; Pavir.2KG358900 [84-91]	0	908.46	0	0.777	0.8183	1.5514e+07	13206212	1.83705e+07	1.39396e+07	1.35906e+07	1.15998e+07	1.12438e+07	1.06101e+07	2.57	55	273.99
[K].SSFSIASPK.[V]	1xPhospho [S7(100)]	0.00258159	2	50	Pavir.2NG157500; Pavir.2KG358900	Pavir.2NG157500 [311-319]; Pavir.2KG358900 [366-374]	0	1003.45	0	0.991	0.996207	1.5058e+07	10530353	2.37616e+07	1.203e+07	2.39677e+07	1.44789e+07	1.22891e+07	1.19088e+07	2.77	31	307.54
[R].RLSMSPFR.[S]	2xPhospho [S3(100); S5(100)]	0.0674804	2	48	Pavir.2NG157500; Pavir.2KG358900	Pavir.2NG157500 [61-68]; Pavir.2KG358900 [114-121]	1	1153.46	0	0.855	0.901825	9.76696e+06	7805958	1.59994e+07	8.60194e+06	1.28249e+07	7.73565e+06	6.69297e+06	7.93668e+06	3.13	43	294.5
[R].KQSKSSFSIASPK.[V]	3xPhospho [S3(100); S6(99.5); S11(100)]	1.34575e-05	2	40	Pavir.2NG157500; Pavir.2KG358900	Pavir.2NG157500 [307-319]; Pavir.2KG358900 [362-374]	2	1634.66	0	0.835	0.878468	1.50018e+06	954222	1.38015e+06	1.28351e+06	1.23719e+06	1.19054e+06	929180	1.03775e+06	3.04	37	523.32
[K].AEGQDDFSQDDLKDEDEPDKANK.[S]	1xPhospho [S8(100)]	1.1289e-08	1	9	Pavir.2NG170200	Pavir.2NG170200 [310-332]	2	2689.08	0	0.01	5.44e-17	1.24804e+06	1.03082e+06	1.42533e+06	1.36943e+06					4.17	31	377.55
[K].SGAADTDEPSESDAKSDEAVEAQAEEEAAPVTTTGK.[K]	1xPhospho [S16(100)]	1.54792e-15	1	44	Pavir.2NG174400	Pavir.2NG174400 [551-586]	1	3673.54	0	100	5.44e-17					1.98523e+06	3.80912e+06	1.48782e+06	1.30357e+06	5.87	71	459.89
[K].SGAADTDEPSESDAKSDEAVEAQAEEEAAPVTTTGKK.[E]	1xPhospho [S16(99)]	2.30469e-15	1	87	Pavir.2NG174400	Pavir.2NG174400 [551-587]	2	3801.63	0	1.095	0.978017	3.16349e+06	1.99992e+06	2.74047e+06	1.64444e+06	1.43017e+06	3.70974e+06	2.33999e+06	2.80676e+06	6.37	41	512.71
[R].LRFESDEEAEEVEGPDAEGEEEQAAEEVIGSDK.[T]	1xPhospho [S5(100)]	5.13393e-28	1	66	Pavir.2NG175800	Pavir.2NG175800 [19-51]	1	3702.53	0	0.821	0.811839	8.25001e+06	5.76143e+06	5.26335e+06	5.49116e+06	3.58422e+06	1.75902e+06	5.95084e+06	6.40634e+06	9.22	93	960.59
[R].MHEELYEPHSRSPTAR.[S]	1xPhospho [S10(99.4)]	0.0137534	1	46	Pavir.2NG196900	Pavir.2NG196900 [350-365]	1	2019.87	0	0.946	0.96326	2.48204e+06	2.52802e+06	2.88041e+06	1.24013e+06	2.35596e+06	3.59573e+06	1.47731e+06	2.38168e+06	4.06	19	303.51
[K].RQPSPENTIDK.[S]	1xPhospho [S4(100)]	0.0170357	1	27	Pavir.2NG196900	Pavir.2NG196900 [154-164]	1	1364.62	0	1.277	0.837274	1.37167e+06	979950	686174	1.53358e+06	1.55326e+06	2.29702e+06	1.41157e+06	1.16779e+06	2.64	25	320.85
[R].SSSLELNSSNR.[M]	1xPhospho [S3(100)]	0.000637449	2	27	Pavir.2NG235109	Pavir.2NG235109 [250-260]	0	1273.54	0	0.831	0.862418	4.5219e+06	3718260	3.79574e+06	5.00135e+06	3.2429e+06	6.32464e+06	3.62944e+06	3.26369e+06	2.66	27	206.76
[R].SLTTTSASSR.[S]	1xPhospho [T3(100)]	0.0143282	2	27	Pavir.2NG235109	Pavir.2NG235109 [275-284]	0	1090.48	0	1.024	0.989962	1.35539e+06	1.11564e+06	537757	1.38887e+06	827302	2.1566e+06	1.22305e+06	1.29582e+06	2.5	25	210.4
[K].YHSSPDISAIIAASR.[T]	1xPhospho [S3(100)]	1.98621e-11	2	25	Pavir.2NG269700	Pavir.2NG269700 [922-936]	0	1667.78	0	0.01	5.44e-17	1.47329e+06	602162	476471	1.24356e+06					4.26	49	407.36
[K].KYHSSPDISAIIAASR.[T]	1xPhospho [S4(100)]	1.324e-10	2	20	Pavir.2NG269700	Pavir.2NG269700 [921-936]	1	1795.87	0	0.01	5.44e-17	1.35587e+06	1.57129e+06	644456	2.59878e+06					3.72	39	393.96
[K].ELPKDDGTDVMSEAEVIQSPK.[S]	1xPhospho [S19(100)]	3.54638e-16	1	102	Pavir.2NG274400	Pavir.2NG274400 [1217-1237]	1	2368.06	0	1.045	0.984464	4.02641e+06	2.49104e+06	3.45323e+06	8.02841e+06	6.79485e+06	3.25882e+06	2.73267e+06	4.65488e+06	5.7	24	782.38
[K].ELPKDDGTDVMSEAEVIQSPK.[S]	2xPhospho [S12(100); S19(100)]	2.40048e-07	1	42	Pavir.2NG274400	Pavir.2NG274400 [1217-1237]	1	2448.03	0	0.79	0.781264	964663	340551	1.13953e+06	2.06238e+06	2.69098e+06	633958	624898	1.08185e+06	5.18	26	559.71
[R].TTSPPPASPSKESSAAK.[E]	2xPhospho [S3(100); S8(99.4)]	0.00105194	1	31	Pavir.2NG274400	Pavir.2NG274400 [162-178]	1	1802.76	0	100	5.44e-17					1.34407e+06	966349	832154	559143	2.57	41	277.62
[R].RTTSPPPASPSKESSAAK.[E]	2xPhospho [T2(98.2); S9(100)]	0.0339219	1	4	Pavir.2NG274400	Pavir.2NG274400 [161-178]	2	1958.86	0	100	5.44e-17					981869	569539	377420	398312	2.84	4	255.56
[R].SSSQDNFGAESR.[T]	1xPhospho [S3(98.8)]	0.028624	1	9	Pavir.2NG279400	Pavir.2NG279400 [640-651]	0	1364.51	0	0.746	0.734513	1.30283e+06	625514	685019	1.04043e+06	466952	1.31994e+06	655677	604309	1.55	19	164.5
[R].HNEETSQDVEAHNQPGSHSSMPHHISR.[D]	1xOxidation [M21]; 1xPhospho [S20(99)]	5.79966e-07	1	101	Pavir.2NG280800	Pavir.2NG280800 [677-703]	0	3144.3	0	1.36	0.806441	3.99718e+06	1.12393e+06	1.87754e+06	3.5599e+06	2.92855e+06	4.22283e+06	2.43972e+06	4.89904e+06	6.45	59	385.07
[R].SFDQQAYQDAEKETSTK.[E]	1xPhospho [S1(100)]	1.4726e-14	1	18	Pavir.2NG280800	Pavir.2NG280800 [420-436]	1	2055.85	0	0.567	0.400036	1.66578e+06	479495	1.32662e+06	2.9528e+06	730667	1.01174e+06	970047	731377	4.94	63	407.85
[R].HNEETSQDVEAHNQPGSHSSMPHHISR.[D]	1xPhospho [S20(99.3)]	1.82662e-10	1	57	Pavir.2NG280800	Pavir.2NG280800 [677-703]	0	3128.3	0	0.908	0.954124	1.23645e+07	6.98456e+06	6.60925e+06	8.47125e+06	9.07951e+06	1.38699e+07	4.14985e+06	5.36844e+06	4.83	44	467.92
[K].SCFTGRSSELER.[L]	1xCarbamidomethyl [C2]; 1xPhospho [T4(99.6)]	0.0665177	2	78	Pavir.2NG280800; Pavir.2KG237200	Pavir.2NG280800 [963-974]; Pavir.2KG237200 [965-976]	1	1508.62	0	1.166	0.920503	6.85351e+06	7.80058e+06	5.93453e+06	6.37311e+06	7.77473e+06	1.14187e+07	6.69277e+06	7.64252e+06	2.81	27	273.82
[R].LSKSEDSLNPEFLIR.[Q]	1xPhospho [S4(100)]	3.73471e-15	2	218	Pavir.2NG280800; Pavir.2KG237200	Pavir.2NG280800 [569-583]; Pavir.2KG237200 [572-586]	1	1827.89	0	0.755	0.763117	1.21568e+07	1.32758e+07	1.25211e+07	1.4363e+07	8.97955e+06	894103	1.05422e+07	1.12292e+07	4.81	31	567.91
[R].VFHSERIPR.[E]	1xPhospho [S4(100)]	0.0256214	2	46	Pavir.2NG280800; Pavir.2KG237200	Pavir.2NG280800 [552-560]; Pavir.2KG237200 [555-563]	1	1220.59	0	1.042	0.977495	1.73885e+07	15680700	3.28745e+06	6.91586e+06	1.16597e+07	1.71964e+07	9.90253e+06	1.00899e+07	2.41	37	216.58
[K].TVAGPFSMSR.[K]	1xOxidation [M8]; 1xPhospho [S7(99.5)]	0.11333	2	9	Pavir.2NG286700	Pavir.2NG286700 [476-485]	0	1148.48	0	1.111	0.948134	2.0227e+06	847248	1.27138e+06	1.33415e+06	920689	1.88192e+06	1.24999e+06	1.6739e+06	2.18	13	190.17
[K].TVAGPFSMSR.[K]	1xPhospho [S7(100)]	0.0188851	2	76	Pavir.2NG286700	Pavir.2NG286700 [476-485]	0	1132.49	0	0.895	0.942605	1.08719e+07	6811751	7.85633e+06	9.64752e+06	5.30631e+06	1.32653e+07	7.37388e+06	8.23604e+06	2.43	34	287.87
[K].TVAGPFSMSRK.[N]	1xPhospho [S9(99.6)]	0.288506	2	3	Pavir.2NG286700	Pavir.2NG286700 [476-486]	1	1260.58	0	1.167	0.955193	3.41363e+06	1.57825e+06	1.07269e+06	2.35134e+06	1.26778e+06	4.02215e+06	1.93176e+06	2.61695e+06	2.11	27	192.33
[K].TVAGPFSMSRK.[N]	2xPhospho [S7(100); S9(100)]	0.288506	2	3	Pavir.2NG286700	Pavir.2NG286700 [476-486]	1	1340.55	0	0.663	0.56835	1.55779e+06	852619	966660	956726	516189	1.48047e+06	625612	649035	3.06	24	243.54
[K].AEMGTEMPAKKPDEAKPADSA.[-]	1xOxidation [M]; 1xPhospho [S20(100)]	0.0112182	2	18	Pavir.2NG309509	Pavir.2NG309509 [104-124]	1	2269.97	0	1.961	0.290321	1.09796e+06	1.48576e+06	364483	1.27886e+06	547284	3.82905e+06	2.51237e+06	2.14919e+06	4.22	35	420.78
[K].AEMGTEMPAKKPDEAKPADSA.[-]	1xPhospho [S20(100)]	7.39463e-09	2	34	Pavir.2NG309509	Pavir.2NG309509 [104-124]	1	2253.98	0	1.425	0.620935	5.64328e+06	1.51178e+06	2.22079e+06	4.90592e+06	3.63033e+06	7.90165e+06	4.28055e+06	5.16961e+06	5.25	52	629.02
[K].IDELEQSINDLKAEMGTEMPAKKPDEAKPADSA.[-]	1xPhospho [S32(100)]	0.00069202	2	21	Pavir.2NG309509	Pavir.2NG309509 [92-124]	2	3651.68	0	0.486	0.219458	1.96174e+06	329652	1.84002e+06	1.47654e+06	362864	245677	1.76589e+06	1.78813e+06	7.01	18	489.4
[K].AEMGTEMPAKKPDEAKPADSA.[-]	2xOxidation [M3; M7]; 1xPhospho [S20(100)]	0.0180483	2	6	Pavir.2NG309509	Pavir.2NG309509 [104-124]	1	2285.97	0	100	5.44e-17					400423	1.39339e+06	881092	2.81083e+06	4.61	30	408.65
[R].AVEGSPPPPAPLALPVLPSVLHGQPHR.[G]	1xPhospho [S5(100)]	5.35045e-20	1	146	Pavir.2NG316000	Pavir.2NG316000 [87-113]	0	2813.49	0	1.055	0.970742	6.5614e+06	6955206	1.12734e+07	7.49555e+06	7.22995e+06	1.36317e+06	8.02343e+06	8.72426e+06	7.63	25	742.96
[R].RAVEGSPPPPAPLALPVLPSVLHGQPHR.[G]	1xPhospho [S6(100)]	3.90713e-12	1	57	Pavir.2NG316000	Pavir.2NG316000 [86-113]	1	2969.59	0	1.027	0.998128	1.69049e+06	2.14932e+06	3.3806e+06	2.39799e+06	2.28578e+06	283645	2.37905e+06	2.87995e+06	6.32	34	625.1
[K].AHEVVAPEPFAPSPASTSLSFK.[F]	1xPhospho [S20(100)]	2.55777e-06	1	85	Pavir.2NG319200	Pavir.2NG319200 [127-148]	0	2349.12	0	0.689	0.583365	2.67895e+06	1.72021e+06	2.51159e+06	1.57586e+06	1.45925e+06	158190	2.0791e+06	1.40352e+06	5.65	46	520.24
[K].AHEVVAPEPFAPSPASTSLSFKFQHQIPEIPR.[E]	1xPhospho [S20(99.2)]	5.25488e-08	1	12	Pavir.2NG319200	Pavir.2NG319200 [127-158]	1	3594.78	0	100	5.44e-17					274835	146962	519874	231613	6.13	36	536
[R].IHPYPVSEPGSAKWDEKK.[E]	2xPhospho [S7(100); S11(100)]	0.0268768	1	23	Pavir.2NG336042	Pavir.2NG336042 [194-211]	2	2227.98	0	0.589	0.378143	3.41124e+06	2.78183e+06	3.23831e+06	2.61323e+06	1.3772e+06	2.1832e+06	2.17372e+06	1.4353e+06	3.67	18	330.24
[R].IHPYPVSEPGSAKWDEK.[K]	2xPhospho [S7(100); S11(100)]	0.00254268	1	9	Pavir.2NG336042	Pavir.2NG336042 [194-210]	1	2099.89	0	100	5.44e-17					1.21278e+06	1.14171e+06	922885	1.08875e+06	3.48	26	385.6
[R].GPDDGEGNNTPQIPQIITGSR.[S]	1xPhospho [T10(100)]	0.00440434	2	6	Pavir.2NG336042; Pavir.2KG339200	Pavir.2NG336042 [147-167]; Pavir.2KG339200 [146-166]	0	2246.01	0	1.203	0.924584	2.53329e+06	1057325	461197	2.08708e+06	3.3063e+06	1.97871e+06	1.34885e+06	1.61453e+06	3.43	25	292.13
[R].SSLGSATPELLTPR.[S]	2xPhospho [T7(100); T12(100)]	0.000655226	1	14	Pavir.2NG347300	Pavir.2NG347300 [539-552]	0	1588.7	0	100	5.44e-17					690615	1.9182e+06	845480	868852	4.36	61	436.69
[R].RSSLGSATPELLTPR.[S]	2xPhospho [T8(100); T13(100)]	0.00921103	1	14	Pavir.2NG347300	Pavir.2NG347300 [538-552]	1	1744.8	0	0.01	5.44e-17	716945	1.6779e+06	1.38957e+06	1.27502e+06					3.57	17	371.09
[R].TMTTPGTLVELDEER.[A]	1xPhospho [T3(100)]	2.85079e-14	1	4	Pavir.2NG382600	Pavir.2NG382600 [43-57]	0	1771.78	0	1.256	0.901825	520756	395345	600545	1.03552e+06	552059	793146	931457	621769	3.69	98	368.95
[R].TSHSIPSQSAGLQSPVMPSHSVPSAK.[W]	1xPhospho [S14(100)]	2.8697e-16	1	24	Pavir.2NG390100	Pavir.2NG390100 [149-174]	0	2697.27	0	1.466	0.614751	3.45368e+06	3.13529e+06	2.39323e+06	3.28921e+06	5.02343e+06	6.03622e+06	4.41019e+06	3.74455e+06	7.42	58	435.12
[K].WGPLSAR.[G]	1xPhospho [S5(100)]	0.207585	2	10	Pavir.2NG390100	Pavir.2NG390100 [175-181]	0	866.392	0	2.764	0.0594195	383949	428342	651466	492965	1.6758e+06	1.60811e+06	1.00284e+06	501778	1.62	29	190
[R].IAHASPDLSREDLPELMEGR.[A]	1xOxidation [M17]; 1xPhospho [S5(100)]	0.00589237	1	15	Pavir.2NG424100	Pavir.2NG424100 [376-395]	1	2332.06	0	0.554	0.316622	1.63738e+06	808562	1.07708e+06	1.10958e+06	557132	1.94845e+06	637786	575826	3.61	16	402.7
[R].GFMSPNMGKPIGDFELGR.[K]	1xPhospho [S4(100)]	8.38844e-10	1	9	Pavir.2NG424100	Pavir.2NG424100 [327-344]	0	2032.9	0	1.218	0.936295	285161	311650	282491	303729	349772	35415.3	367081	534946	4.5	42	342.89
[R].IAHASPDLSREDLPELMEGR.[A]	1xPhospho [S5(100)]	1.49205e-09	1	18	Pavir.2NG424100	Pavir.2NG424100 [376-395]	1	2316.07	0	0.605	0.431296	2.74245e+06	2.52905e+06	1.54805e+06	3.43797e+06	1.9479e+06	3.14106e+06	1.3016e+06	-1532.84	4.31	36	434.24
[R].ATSQIVSGNPTSGPLDSR.[G]	1xPhospho [S12(100)]	3.69253e-09	2	14	Pavir.2NG424700	Pavir.2NG424700 [359-376]	0	1866.86	0	100	5.44e-17					892688	1.00066e+06	603391	604067	4.85	73	492.64
[R].SFSIPSR.[G]	1xPhospho [S3(100)]	0.110122	2	78	Pavir.2NG424700	Pavir.2NG424700 [565-571]	0	873.387	1	0.906	0.95134	1.1076e+07	11447693	6.856e+06	9.26627e+06	6.20558e+06	1.3063e+07	9.26107e+06	9.09817e+06	1.82	27	213.99
[R].GAFPSPPHPSAEMGDLR.[D]	1xPhospho [S5(100)]	0.000225871	2	6	Pavir.2NG424700	Pavir.2NG424700 [377-393]	0	1845.8	0	100	5.44e-17					1.51145e+06	1.59766e+06	1.5795e+06	625446	3.46	47	321.31
[R].IVSQSAPLFPEK.[K]	1xPhospho [S5(99.3)]	0.123103	2	3	Pavir.2NG424700	Pavir.2NG424700 [316-327]	0	1395.69	0	0.01	5.44e-17	721152	813018	564507	843822					1.77	21	145.42
[R].SISSLYEER.[G]	1xPhospho [S3(100)]	0.00219992	1	12	Pavir.2NG450100	Pavir.2NG450100 [72-80]	0	1163.5	0	0.811	0.829317	1.03614e+06	978420	1.44615e+06	1.08364e+06	1.07505e+06	1.69751e+06	687314	487692	2.69	34	268.44
[R].ATSGGEGVTEDVPEIVK.[A]	1xPhospho [T2(99.7)]	1.10212e-16	1	233	Pavir.2NG474700	Pavir.2NG474700 [45-61]	0	1767.8	0	0.643	0.544749	6.93967e+07	66031975	1.01367e+08	1.02267e+08	6.72153e+07	4.21722e+07	7.19496e+07	4.32499e+07	5.39	89	608.77
[K].ISQSHGSPIKDISDIAAAR.[M]	1xPhospho [S7(100)]	1.362e-16	1	64	Pavir.2NG498600	Pavir.2NG498600 [2153-2171]	1	2046	0	1.611	0.551966	1.32545e+06	2.39801e+06	1.20944e+06	1.33737e+06	1.08961e+06	2.24224e+06	2.05289e+06	2.31612e+06	6.22	88	572.34
[R].ETFAALPNEALSEDSDEGDEPKR.[E]	2xPhospho [S12(100); S15(100)]	0.0304946	1	6	Pavir.2NG498600	Pavir.2NG498600 [1331-1353]	1	2680.07	0	2.137	0.276993	467530	355643	859486	500376	692681	1.29145e+06	971790	1.09943e+06	4.06	19	256.88
[R].SWLSAASISR.[S]	1xPhospho [S7(100)]	0.0452994	1	7	Pavir.2NG515300	Pavir.2NG515300 [21-30]	0	1157.54	0	3.957	0.00180362	307384	317431	257705	359041	2.08479e+06	2.25981e+06	732841	690611	2.76	22	218.89
[R].WAAIEKLPTYDR.[MV]	1xPhospho [T9(100)]	0.000509291	7	24	Pavir.2NG515300; Pavir.5NG314600; Pavir.5KG412607	Pavir.2NG515300 [58-69]; Pavir.5NG314600 [44-55]; Pavir.5KG412607 [44-55]	1	1542.74	0	100	5.44e-17					1.45391e+06	1.35192e+06	385763	2.68195e+06	3.35	67	362.43
[R].GVDVLATDLEKTSPVGR.[S]	1xPhospho [S13(100)]	2.66653e-13	1	70	Pavir.2NG525512	Pavir.2NG525512 [347-363]	1	1836.91	0	1.123	0.936295	6.72897e+06	8.0467e+06	6.28389e+06	9.06896e+06	7.56278e+06	7.89893e+06	9.92207e+06	8.64327e+06	4.99	41	582.11
[K].SESMSSDQSIAATTGSVRPVSR.[E]	1xOxidation [M4]; 1xPhospho [S21(98.6)]	0.0155366	1	4	Pavir.2NG529000	Pavir.2NG529000 [873-894]	0	2349.04	0	100	5.44e-17					1.05659e+06	834754	1.25619e+06	1.29584e+06	3.18	48	231.5
[R].ITASSQSAGPSQRPASQEGR.[S]	1xPhospho [S16(100)]	3.68909e-10	1	276	Pavir.2NG529000	Pavir.2NG529000 [1578-1597]	0	2094.96	0	1.074	0.955285	2.12131e+07	1.27727e+07	1.07938e+07	1.81231e+07	1.26988e+07	2.36482e+07	1.19122e+07	2.10441e+07	5.01	72	553.48
[K].SESMSSDQSIAATTGSVRPVSR.[E]	1xPhospho [S21(100)]	3.10598e-05	1	83	Pavir.2NG529000	Pavir.2NG529000 [873-894]	0	2333.04	0	1.862	0.43494	1.47987e+06	2639121	833317	2.74376e+06	3.79502e+06	3.8241e+06	3.56684e+06	3.09787e+06	4.2	41	378.51
[R].GSSALASPSSQQGSIR.[G]	1xPhospho [S7(100)]	9.61464e-09	2	8	Pavir.2NG529000; Pavir.2KG476210	Pavir.2NG529000 [1472-1487]; Pavir.2KG476210 [99-114]	0	1612.73	0	100	5.44e-17					1.31649e+06	1.33888e+06	827505	1.38451e+06	3.82	34
[R].AASPDAGADNVFAR.[F]	1xPhospho [S3(100)]	1.30176e-10	1	36	Pavir.2NG529800	Pavir.2NG529800 [48-61]	0	1441.61	0	1.18	0.907902	4.46655e+06	2.3731e+06	5.94856e+06	3.4317e+06	4.54354e+06	4.70114e+06	4.73342e+06	2.25564e+06	4.17	71	403.59
[K].GQLSFSSR.[Q]	1xPhospho [S4(100)]	0.0880185	4	30	Pavir.2NG529800; Pavir.6KG355400; Pavir.2KG484800	Pavir.2NG529800 [191-198]; Pavir.6KG355400 [201-208]; Pavir.2KG484800 [192-199]	0	961.414	0	1.034	0.998128	3.75686e+06	2.3539e+06	3.06382e+06	3.94008e+06	3.70693e+06	5.18809e+06	3.31805e+06	3.17839e+06	2.04	25	164.17
[R].ADDIAPPSPVKAHDDDEADKAEEEDSPMMETVR.[S]	1xOxidation [M]; 1xPhospho [S8(100)]	4.54376e-08	1	13	Pavir.2NG534800	Pavir.2NG534800 [1471-1503]	2	3706.54	0	1.962	0.430218	2.3666e+06	1.31917e+06	1.28893e+06	1.69795e+06	1.49245e+06	3.0291e+06	3.34149e+06	2.84784e+06	5.34	25	392.15
[R].ADDIAPPSPVKAHDDDEADKAEEEDSPMMETVR.[S]	1xPhospho [S8(100)]	3.67198e-15	1	6	Pavir.2NG534800	Pavir.2NG534800 [1471-1503]	2	3690.55	0	0.797	0.782443	2.78436e+06	2.35603e+06	1.50977e+06	2.1984e+06	989131	2.79203e+06	1.95484e+06	1.68333e+06	8.01	42	538.25
[R].ADDIAPPSPVKAHDDDEADKAEEEDSPMMETVR.[S]	2xOxidation [M28; M29]; 1xPhospho [S8(100)]	7.11696e-07	1	6	Pavir.2NG534800	Pavir.2NG534800 [1471-1503]	2	3722.54	0	100	5.44e-17					1.00527e+06	1.31987e+06	1.65409e+06	2.37793e+06	4.77	18	388.9
[K].APTPRPPPPASLQPESPGVFFSAAAAALPSGSAHRR.[I]	1xPhospho [S16(100)]	9.7064e-17	1	51	Pavir.2NG541200	Pavir.2NG541200 [23-58]	1	3672.84	0	0.497	0.194776	7.81645e+06	1.44645e+06	417489	2.93353e+06	451063	689035	1.86086e+06	1.52098e+06	8.31	35	545.78
[K].APTPRPPPPASLQPESPGVFFSAAAAALPSGSAHR.[R]	1xPhospho [S16(100)]	3.20105e-26	1	423	Pavir.2NG541200	Pavir.2NG541200 [23-57]	0	3516.74	0	0.935	0.972331	3.28879e+07	4.50224e+07	7.32941e+07	1.63368e+07	3.50119e+07	3.69441e+07	7.79578e+07	5.7171e+06	10.14	40	981.51
[K].APTPRPPPPASLQPESPGVFFSAAAAALPSGSAHR.[R]	2xPhospho [T3(100); S16(100)]	1.13258e-14	1	10	Pavir.2NG541200	Pavir.2NG541200 [23-57]	0	3596.71	0	1.203	0.953714	192046	49855	42251.4	67426.4	7909.21	502670	121279	40085.7	5.04	50	546.91
[R].HVPHNSGAGLLSPR.[A]	1xPhospho [S12(100)]	0.000298924	2	18	Pavir.2NG544400	Pavir.2NG544400 [339-352]	0	1521.73	0	1.797	0.468436	817145	857505	316562	757865	1.5774e+06	1.55286e+06	1.28736e+06	1.02028e+06	4.32	55	369.22
[K].GLLSPVNTNR.[M]	1xPhospho [S4(100)]	0.0770108	2	9	Pavir.2NG544400	Pavir.2NG544400 [493-502]	0	1150.56	0	100	5.44e-17					678392	910620	637660	569351	2.17	28	179.77
[R].TMEPTSPLSAR.[V]	1xPhospho [S6(100)]	0.0753065	1	3	Pavir.2NG544400	Pavir.2NG544400 [528-538]	0	1269.55	0	100	5.44e-17					2.67606e+06	4.42087e+06	297625	2.90422e+06	2.16	25	194.98
[K].HQLPSVGSPR.[N]	1xPhospho [S8(100)]	0.242193	2	5	Pavir.2NG544400	Pavir.2NG544400 [558-567]	0	1157.55	0	1.556	0.660987	2.69286e+06	2.52973e+06	2.30637e+06	1.94042e+06	4.00694e+06	4.33928e+06	3.52564e+06	1.43977e+06	2.03	26	245.87
[R].FTSLSLK.[L]	1xPhospho [S5(100)]	0.28278	3	48	Pavir.2NG544700	Pavir.2NG544700 [523-529]	0	875.427	0	1.117	0.942671	4.70481e+06	3.76615e+06	4.18082e+06	4.55976e+06	2.71758e+06	6.07281e+06	4.30071e+06	5.52677e+06	1.89	22	201.88
[R].IGEGEELEETNPLAIVPDSNPIPSPR.[R]	1xPhospho [S24(100)]	1.45326e-10	2	30	Pavir.2NG545300	Pavir.2NG545300 [138-163]	0	2853.36	0	1.706	0.682596	250702	95129.7	128606	121510	24968.3	397591	222589	204275	7.05	53	575.89
[K].YDEDSRPASPAKPELAESSSRPEAASTAR.[S]	1xPhospho [S9(99)]	4.8011e-09	1	68	Pavir.2NG547500	Pavir.2NG547500 [341-369]	0	3155.43	0	2.414	0.0526684	6.20716e+06	7.04147e+06	3.77578e+06	6.16947e+06	1.71971e+07	1.89765e+07	1.2493e+07	1.29714e+07	5.45	19	292.38
[K].GVQQPVQLPSPQQSAK.[N]	1xPhospho [S14(99.5)]	0.0134089	2	10	Pavir.2NG547500; Pavir.2KG499800	Pavir.2NG547500 [1400-1415]; Pavir.2KG499800 [1263-1278]	0	1771.87	0	100	5.44e-17					1.16671e+06	1.15368e+06	933494	973242	3.45	13	263.43
[K].KLTLQLDLEKPSLGDEKSPSER.[R]	1xPhospho [S18(100)]	1.11627e-08	2	93	Pavir.2NG547500; Pavir.2KG499800	Pavir.2NG547500 [547-568]; Pavir.2KG499800 [411-432]	2	2563.3	0	0.935	0.971809	1.61447e+06	1.11354e+07	1.06654e+07	6.3465e+06	3.73949e+06	4.19611e+06	1.6012e+07	1.4094e+07	6.53	49	652.55
[K].LQSFHIGK.[N]	1xPhospho [S3(100)]	0.0431626	2	24	Pavir.2NG550300	Pavir.2NG550300 [617-624]	0	1009.49	0	0.776	0.776504	5.00563e+06	5439204	2.46521e+06	5.6543e+06	3.38354e+06	4.84143e+06	3.29584e+06	5.88874e+06	2.1	21	229.56
[R].SGSALFDDYGR.[S]	1xPhospho [S3(100)]	1.54814e-06	3	81	Pavir.2NG551106	Pavir.2NG551106 [181-191]	0	1267.5	0	0.829	0.861228	6.2375e+06	4.95843e+06	3.44678e+06	3.89989e+06	3.83774e+06	6.03394e+06	3.4646e+06	3.43108e+06	3.28	53	310.4
[M].ADSPNPSSGDLPAGSGGSPEKPVLADRR.[V]	1xAcetyl [N-Term]; 1xPhospho [S18(98.8)]	0.0704784	2	4	Pavir.2NG560500	Pavir.2NG560500 [2-29]	1	2856.32	0	100	5.44e-17					507758	1.92289e+06	776520	1.55058e+06		10	304.68
[K].STHLDILPSPR.[DE]	1xPhospho [S9(100)]	4.73417e-05	2	111	Pavir.2NG560500	Pavir.2NG560500 [99-109]	0	1315.64	0	1.149	0.95134	3.39625e+06	3.19641e+06	2.46077e+06	3.08679e+06	3.32545e+06	5.15743e+06	3.29064e+06	3.91825e+06	3.47	49	361.82
[R].LGSPIGYVGLNDDSGSILSSMSR.[N]	1xPhospho [S3(100)]	3.9669e-23	1	48	Pavir.2NG561200	Pavir.2NG561200 [311-333]	0	2405.11	0	1.494	0.8183	157427	96123.6	130451	144761	523813	170837	246853	131621	5.69	100	320.75
[R].SPAGGQNYAMSR.[V]	1xPhospho [S1(100)]	1.81463e-05	2	6	Pavir.2NG561200; Pavir.2KG512100	Pavir.2NG561200 [215-226]; Pavir.2KG512100 [215-226]	0	1318.52	0	0.853	0.872495	1.172e+06	557942	929967	1.60182e+06	1.11638e+06	982827	516810	807249	2.83	27	287.48
[R].SKSIIEESNSILK.[E]	1xPhospho [S3(100)]	1.65165e-09	1	7	Pavir.2NG587200	Pavir.2NG587200 [957-969]	1	1527.77	0	0.804	0.852173	1.7089e+06	2.72393e+06	686092	1.29398e+06	1.12389e+06	1.27027e+06	1.07695e+06	2.59832e+06	4.32	61	448.25
[R].SKSIIEESNSILKEDQSR.[R]	1xPhospho [S3(100)]	1.94741e-14	1	16	Pavir.2NG587200	Pavir.2NG587200 [957-974]	2	2143.03	0	1.452	0.745285	962658	2.16448e+06	913643	801768	1.36627e+06	1.35652e+06	1.27345e+06	1.77363e+06	5.42	63	565.85
[M].ASAETLAPSPSREPSSDPPR.[A]	1xAcetyl [N-Term]; 2xPhospho [S9(100); S15(100)]	0.000155891	1	66	Pavir.2NG607100	Pavir.2NG607100 [2-21]	1	2253.94	0	1.212	0.93074	1.44374e+06	1.94673e+06	2.19396e+06	2.09447e+06	2.48973e+06	1.51687e+06	2.79935e+06	2.4059e+06		22	516.38
[R].SRWEQSNDDSAANNSGGEGGSGAR.[K]	1xPhospho [S15(100)]	1.46577e-19	2	42	Pavir.2NG607100	Pavir.2NG607100 [56-79]	1	2488.97	0	2.419	0.111856	501348	921684	473092	454334	469059	2.57687e+06	1.04244e+06	1.33116e+06	7.48	68	703.84
[R].LLQSGLPLDDRPEGARSPSPEPVYDNLGIR.[I]	2xPhospho [S17(100); S19(100)]	3.84118e-07	2	195	Pavir.2NG607100	Pavir.2NG607100 [124-153]	1	3421.62	0	1.351	0.723522	2.58103e+07	26404342	5.44431e+06	3.11467e+07	3.47807e+07	8.31551e+06	3.57687e+07	3.90062e+07	6.39	11	553.51
[R].WTASTTSSESPPPSNPIR.[L]	1xPhospho [S10(100)]	1.37884e-21	1	34	Pavir.2NG608800	Pavir.2NG608800 [191-208]	0	1994.89	1	1.351	0.712868	4.79263e+06	4868758	3.59346e+06	2.33476e+06	5.26345e+06	9.98398e+06	5.36505e+06	5.85638e+06	5.37	77	543.49
[R].KAEDSYWCDIIISDFDDGDSDYEGR.[K]	1xCarbamidomethyl [C8]; 1xPhospho [S20(100)]	7.69297e-12	2	19	Pavir.2NG612200	Pavir.2NG612200 [398-422]	1	3051.19	0	0.01	5.44e-17	82018.7	163606	104135	85130.9					5.25	73	638.65
[K].DEAVRDDSDEDWDPSK.[K]	1xPhospho [S8(100)]	1.14647e-10	1	30	Pavir.2NG612200	Pavir.2NG612200 [225-240]	1	1958.73	0	1.788	0.360944	1.70432e+06	1.12883e+06	688922	1.21579e+06	1.964e+06	3.0149e+06	1.5946e+06	2.23284e+06	4.57	63	592.43
[R].KDEAVRDDSDEDWDPSK.[K]	1xPhospho [S9(100)]	2.02602e-08	1	23	Pavir.2NG612200	Pavir.2NG612200 [224-240]	2	2086.82	0	1.219	0.884158	1.25695e+06	1.07956e+06	979489	1.21453e+06	1.83079e+06	3.04139e+06	1.06403e+06	764388	4.02	55	550.37
[K].KHDDDVSEHQRDDEDDDDDDDEEEQK.[M]	1xPhospho [S7(100)]	1.52193e-15	1	54	Pavir.2NG612500	Pavir.2NG612500 [305-330]	2	3253.15	0	1.341	0.853281	2.77732e+06	865660	2.8873e+06	2.13981e+06	3.17268e+06	3.80461e+06	1.78036e+06	3.36607e+06	8	50	789.46
[R].VEVHEYDMSEKDDFGGQTVLPVSELRPGIR.[A]	1xPhospho [S9(100)]	3.15649e-07	1	14	Pavir.2NG612500	Pavir.2NG612500 [549-578]	1	3482.63	0	0.769	0.838281	566673	1.0553e+06	372010	686627	542128	110671	424833	1.6421e+06	5.34	11	371.8
[R].VGAIVRPTTPKSPVPIVSSFER.[I]	1xPhospho [S12(100)]	2.08092e-07	1	59	Pavir.2NG613400	Pavir.2NG613400 [151-172]	1	2417.3	0	2.145	0.217947	1.61349e+06	1.60762e+06	1.56888e+06	2.76501e+06	4.21316e+06	5.70745e+06	2.60263e+06	2.83272e+06	4.71	30	402.99
[K].LFQGQPLKSPTK.[S]	1xPhospho [S9(99.6)]	0.00870674	2	32	Pavir.2NG621200	Pavir.2NG621200 [27-38]	1	1423.73	0	1.6	0.445107	9.87693e+06	7298507	6.57233e+06	9.4064e+06	1.03375e+07	1.47309e+07	1.44178e+07	1.21883e+07	3.22	28	350.45
[R].NLIIRPLEQWPSR.[S]	1xPhospho [S12(100)]	0.0102825	2	19	Pavir.3KG000032	Pavir.3KG000032 [690-702]	0	1701.88	0	0.568	0.393986	3.26264e+06	3.4328e+06	2.8295e+06	2.42994e+06	2.10353e+06	193939	3.66208e+06	1.41462e+06	3	40	296.16
[K].VPFFADDAESPATPK.[A]	1xPhospho [T13(100)]	2.15405e-05	3	3	Pavir.3KG000032	Pavir.3KG000032 [663-677]	0	1671.73	0	1.093	0.988976	521822	674277	675816	921676	584418	1.23129e+06	666278	817380	4.59	31	459.3
[R].KYNPISDGKVPFFADDAESPATPK.[A]	1xPhospho [T22(100)]	0.000440897	3	10	Pavir.3KG000032	Pavir.3KG000032 [654-677]	2	2674.24	0	100	5.44e-17					640709	622828	1.38532e+06	1.129e+06	5.16	30	427.53
[R].SLSLDAAFFEGLALQGTGSGGGGGAGHKR.[S]	1xPhospho [S3(100)]	9.23506e-25	1	72	Pavir.3KG038400	Pavir.3KG038400 [94-122]	1	2798.33	0	1.386	0.856114	800719	350198	480502	566626	3.42607e+06	892519	585590	478089	9.85	63	819.2
[K].LGSQLEILAPIKY.[-]	1xPhospho [S3(100)]	0.000102578	3	3	Pavir.3KG040686	Pavir.3KG040686 [194-206]	1	1524.81	0	100	5.44e-17					93759	2.9433e+06	62652	87458.4	3.66	50	346.87
[K].AAEEKLGSQLEILAPIKY.[-]	1xPhospho [S8(100)]	1.16266e-05	3	15	Pavir.3KG040686	Pavir.3KG040686 [189-206]	2	2053.06	0	0.01	5.44e-17	26052.6	286856	199692	190114					4.25	58	494.63
[R].RTMRNSLHVDLGELLKPSEN.[-]	1xOxidation [M3]; 2xPhospho [T2(100); S6(100)]	0.0720421	2	3	Pavir.3KG041280	Pavir.3KG041280 [496-515]	2	2485.13	0	0.01	5.44e-17	519490	457458	611770	657302					1.98	9	220.13
[R].NSLHVDLGELLKPSEN.[-]	1xPhospho [S2(100)]	4.25638e-11	2	33	Pavir.3KG041280	Pavir.3KG041280 [500-515]	0	1844.88	0	0.01	5.44e-17	830743	1.5351e+06	1.40021e+06	1.31285e+06					4.18	52	473.72
[R].RTMRNSLHVDLGELLKPSEN.[-]	2xPhospho [T2(100); S6(100)]	0.0122959	2	10	Pavir.3KG041280	Pavir.3KG041280 [496-515]	2	2469.14	0	0.01	5.44e-17	1.1759e+06	1.90243e+06	1.81164e+06	1.08255e+06					2.57	2	365.25
[R].TTTMYSQDLRSPLLRK.[S]	1xPhospho [S11(100)]	0.227589	1	3	Pavir.3KG050000	Pavir.3KG050000 [256-271]	2	1989.98	0	0.944	0.952546	863367	944736	336126	391793	572834	525732	574545	262054	3.08	14	200.53
[R].EYSPPVAR.[D]	1xPhospho [S3(100)]	0.0615271	1	13	Pavir.3KG050000	Pavir.3KG050000 [147-154]	0	998.434	0	1.329	0.807847	992154	847173	1.03873e+06	1.03525e+06	1.16413e+06	2.35523e+06	1.22397e+06	1.48154e+06	1.87	31	116.63
[R].REYSPPVAR.[D]	1xPhospho [S4(100)]	0.0747493	1	3	Pavir.3KG050000	Pavir.3KG050000 [146-154]	1	1154.54	0	1.165	0.948536	1.83303e+06	1.63514e+06	1.9658e+06	1.38079e+06	1.79153e+06	3.03062e+06	1.81836e+06	2.23565e+06	2.36	15	231.49
[R].GGNNRYSHSPETEPIGIVR.[R]	2xPhospho [S7(100); S9(100)]	0.000283271	1	44	Pavir.3KG050000	Pavir.3KG050000 [575-593]	1	2242.96	0	1.197	0.901825	1.57872e+06	1.20685e+06	1.12935e+06	1.35746e+06	1.53582e+06	1.97569e+06	1.52923e+06	1.4135e+06	4.65	23	428.54
[R].RLSGSPLEHGSAHGDEALLDIAR.[L]	3xPhospho [S3(100); S5(100); S11(100)]	0.00103226	1	24	Pavir.3KG050000	Pavir.3KG050000 [446-468]	1	2641.12	0	0.882	0.89753	911855	1.21082e+06	966959	1.05302e+06	539631	1.18565e+06	719515	1.10014e+06	6.76	20	466.79
[R].AASMEYDAHDEYAR.[R]	1xPhospho [S3(100)]	1.17597e-10	2	36	Pavir.3KG050000; Pavir.3NG031400	Pavir.3KG050000 [478-491]; Pavir.3NG031400 [465-478]	0	1708.63	0	1.506	0.734334	2.57545e+06	1.48958e+06	1.6494e+06	2.02815e+06	2.63768e+06	4.28225e+06	2.87665e+06	2.41791e+06	4.15	48	431.84
[R].SNSRDLDSQFANLSLK.[H]	1xPhospho [S3(99.7)]	1.87272e-08	1	152	Pavir.3KG059900	Pavir.3KG059900 [328-343]	1	1874.86	0	1.012	0.984397	2.66255e+06	1.79897e+06	2.0588e+06	2.4956e+06	1.46913e+06	3.28729e+06	2.1088e+06	2.49684e+06	5.31	47	542.06
[K].TLAMTSLSKR.[H]	1xOxidation [M4]; 1xPhospho [S8(99.6)]	0.0814958	2	24	Pavir.3KG081408	Pavir.3KG081408 [660-669]	1	1203.58	0	1.392	0.776504	4.81952e+06	1.55198e+06	1.83334e+06	6.58226e+06	2.03158e+06	3.65043e+06	4.69243e+06	4.80682e+06	2.79	21	245.57
[K].TLAMTSLSKR.[H]	1xPhospho [S8(100)]	0.0250166	2	68	Pavir.3KG081408	Pavir.3KG081408 [660-669]	1	1187.59	0	1.127	0.948284	9.63478e+06	7.87863e+06	4.59133e+06	1.08944e+07	4.95685e+06	1.29934e+07	8.60916e+06	1.11925e+07	3.23	49	353.4
[K].TLAMTSLSKR.[H]	2xPhospho [S6(100); S8(100)]	0.0254688	2	41	Pavir.3KG081408	Pavir.3KG081408 [660-669]	1	1267.55	0	0.762	0.804089	1.27109e+07	5466259	4.17154e+06	1.1349e+07	3.67013e+06	8.85097e+06	6.11592e+06	5.88657e+06	3.14	46	307
[R].SASPDPELVR.[R]	1xPhospho [S3(100)]	0.000868	2	30	Pavir.3KG098600	Pavir.3KG098600 [205-214]	0	1150.51	0	1.692	0.552921	2.3265e+06	2890661	437115	2.13246e+06	1.40007e+06	5.68587e+06	2.49778e+06	6.28501e+06	2.25	42	234.35
[R].RAPSPSLPPIGVK.[V]	1xPhospho [S4(100)]	0.0414095	2	12	Pavir.3KG098600	Pavir.3KG098600 [215-227]	1	1398.75	0	1.471	0.732399	754970	1.78291e+06	668766	740418	862219	1.12435e+06	1.07625e+06	2.107e+06	2.95	10	262.27
[R].VYSDSALIR.[D]	1xPhospho [S3(100)]	0.00807521	2	6	Pavir.3KG111700	Pavir.3KG111700 [474-482]	0	1103.51	0	1.29	0.853281	3.0259e+06	2.95738e+06	3.55132e+06	2.57946e+06	4.80716e+06	4.47261e+06	3.32699e+06	3.08487e+06	2.28	36	211.6
[R].VHAIPLSPNSVLR.[M]	1xPhospho [S7(100)]	0.0127813	2	6	Pavir.3KG111700	Pavir.3KG111700 [285-297]	0	1482.78	0	1.29	0.869419	2.25286e+06	2.34584e+06	3.59753e+06	2.74217e+06	4.26603e+06	3.99464e+06	2.22136e+06	2.67978e+06	3.66	21	309.33
[K].RLSFQGGTAAASPMR.[R]	1xOxidation [M14]; 1xPhospho [S3(100)]	0.00131187	2	6	Pavir.3KG122400	Pavir.3KG122400 [426-440]	1	1645.75	0	100	5.44e-17					314979	1.24625e+06	755752	1.04593e+06	3.45	31	434.38
[K].SMSLNLGEGEITK.[A]	1xOxidation [M2]; 1xPhospho [S3(100)]	5.26005e-11	2	9	Pavir.3KG122400	Pavir.3KG122400 [283-295]	0	1474.65	0	1.109	0.952348	1.72544e+06	1.74603e+06	488407	1.60837e+06	1.83455e+06	2.23283e+06	972540	1.8615e+06	3.81	75	381.24
[K].SMSLNLGEGEITK.[A]	1xPhospho [S3(100)]	5.31467e-09	2	3	Pavir.3KG122400	Pavir.3KG122400 [283-295]	0	1458.65	0	0.83	0.860939	3.9715e+06	5404704	1.91686e+06	3.81456e+06	1.48693e+06	5.85151e+06	2.58868e+06	4.02844e+06	3.81	67	365.9
[R].RDSKPEKPSPPTPK.[L]	1xPhospho [S3(100)]	0.000505668	2	87	Pavir.3KG122400	Pavir.3KG122400 [300-313]	1	1643.82	0	0.967	0.989493	1.01131e+07	8.99147e+06	819862	7.2928e+06	874950	1.06741e+07	8.42057e+06	7.28685e+06	4.89	36	467.31
[K].RLSFQGGTAAASPMR.[R]	1xPhospho [S3(100)]	1.17269e-13	2	97	Pavir.3KG122400	Pavir.3KG122400 [426-440]	1	1629.76	0	1.284	0.850902	4.04372e+06	5.35973e+06	1.23821e+06	2.55063e+06	917272	6.63009e+06	2.968e+06	5.73345e+06	5.31	77	529.27
[R].DSKPEKPSPPTPK.[L]	1xPhospho [T11(100)]	0.192436	2	23	Pavir.3KG122400	Pavir.3KG122400 [301-313]	0	1487.71	0	1.271	0.855174	1.38436e+06	1.12683e+06	484448	1.26436e+06	741839	1.7778e+06	1.42925e+06	1.60924e+06	3.36	2	231.2
[R].RDSKPEKPSPPTPK.[L]	2xPhospho [S3(100); T12(100)]	0.208459	2	2	Pavir.3KG122400	Pavir.3KG122400 [300-313]	1	1723.78	0	0.653	0.59228	1.80763e+06	1.30603e+06	408978	1.47129e+06	738416	1.87181e+06	1.10963e+06	223042	3.5	5	271.42
[K].SAVGTPAYIAPEVLSR.[R]	1xPhospho [S1(100)]	7.37402e-12	2	9	Pavir.3KG123647	Pavir.3KG123647 [158-173]	0	1710.85	0	0.679	0.671117	1.64977e+06	1191616	1.80251e+06	759068	1.01128e+06	149045	895222	1.12012e+06	4.69	69	429.32
[K].SSVLHSRPKSAVGTPAYIAPEVLSR.[R]	2xPhospho [S6(100); S10(100)]	3.41201e-12	2	117	Pavir.3KG123647	Pavir.3KG123647 [149-173]	1	2782.37	2	1.471	0.710476	4.2695e+06	3.53015e+06	1.07908e+06	1.52587e+06	332597	6.24203e+06	3.493e+06	3.33715e+06	7.78	66	730.17
[K].FVPGISKSQEFDTK.[S]	1xPhospho [S8(100)]	0.000222324	2	19	Pavir.3KG124133	Pavir.3KG124133 [577-590]	1	1662.78	0	1.166	0.953714	2.23491e+06	1.84544e+06	1.49841e+06	1.65744e+06	2.04641e+06	2.87548e+06	1.98684e+06	2.03281e+06	3.39	44	285.91
[R].KFVPGISKSQEFDTK.[S]	1xPhospho [S9(100)]	0.232369	2	5	Pavir.3KG124133	Pavir.3KG124133 [576-590]	2	1790.87	0	0.992	0.974001	1.88506e+06	2.12414e+06	1.69607e+06	1.20377e+06	2.53783e+06	1.73349e+06	1.60789e+06	1.81631e+06	2.64	12	144.94
[K].AAEADSEEEKKAEEALEAAAGDEAAVIDGAGSFK.[E]	1xPhospho [S6(100)]	3.73163e-25	2	108	Pavir.3KG124322	Pavir.3KG124322 [46-79]	2	3459.53	0	2.809	0.0463176	777501	658048	460015	2.26471e+06	870944	3.06237e+06	1.39376e+06	2.8959e+06	7.78	34	899.83
[R].SQSFIDR.[G]	1xPhospho [S3(100)]	0.0270382	2	40	Pavir.3KG125600	Pavir.3KG125600 [490-496]	0	932.387	0	1.358	0.8183	1.85932e+06	2.23913e+06	4.3008e+06	2.18619e+06	3.16643e+06	4.80185e+06	2.8502e+06	2.83183e+06	2.08	41	176.43
[K].SASFAFR.[G]	1xPhospho [S3(100)]	0.00572973	2	44	Pavir.3KG125600	Pavir.3KG125600 [543-549]	0	865.36	0	1.72	0.275745	3.6363e+06	4257821	3.83393e+06	3.86098e+06	6.5724e+06	7.64378e+06	5.67848e+06	6.66485e+06	2.42	58	217.28
[K].KSASPPPAPEPR.[K]	1xPhospho [S4(100)]	0.000369396	2	72	Pavir.3KG125600	Pavir.3KG125600 [180-191]	1	1313.62	0	0.764	0.77433	3.58101e+06	3.44866e+06	2.89407e+06	3.81123e+06	3.23428e+06	4.11581e+06	1.96241e+06	2.23155e+06	4.1	69	343.83
[R].KSASFAFR.[G]	1xPhospho [S4(100)]	0.0454464	2	19	Pavir.3KG125600	Pavir.3KG125600 [542-549]	1	993.455	0	1.615	0.541854	2.65325e+06	3074933	2.38237e+06	2.99316e+06	3.3651e+06	4.87688e+06	4.24619e+06	4.92819e+06	2.41	43	183.76
[R].VLLKSPAVSPSSSPKK.[S]	3xPhospho [S5(100); S9(100); S13(100)]	0.000369396	2	8	Pavir.3KG125600	Pavir.3KG125600 [165-180]	2	1864.86	0	1.336	0.850344	745359	539595	1.04248e+06	937930	1.43496e+06	1.73626e+06	869276	616299	4.88	8	442.22
[R].VLLKSPAVSPSSSPK.[K]	3xPhospho [S5(100); S9(100); S13(100)]	0.000582444	2	22	Pavir.3KG125600	Pavir.3KG125600 [165-179]	1	1736.77	0	1.906	0.338059	893441	762418	851240	1.17769e+06	1.83416e+06	1.91493e+06	956094	1.50616e+06	4.12	15	434.04
[R].NLSLEELAGEVGLSHDRR.[L]	1xPhospho [S3(100)]	0.000345309	2	12	Pavir.3KG126295	Pavir.3KG126295 [81-98]	1	2074.99	0	1.298	0.901825	387969	467033	221505	660358	338957	96161.8	1.08411e+06	900798	4.01	40	288.6
[M].ASKLSFR.[R]	1xAcetyl [N-Term]; 1xPhospho [S5(100)]	0.0971422	1	41	Pavir.3KG126998	Pavir.3KG126998 [2-8]	1	930.444	0	0.905	0.953852	2.44938e+07	19676712	1.5864e+07	2.01282e+07	1.43197e+07	2.27834e+07	1.6897e+07	1.9202e+07		39	257.03
[R].TDSIGESLPDALR.[Q]	1xPhospho [S3(100)]	1.59367e-11	1	30	Pavir.3KG126998	Pavir.3KG126998 [10-22]	0	1453.66	0	1.097	0.996125	1.87176e+06	2.05984e+06	1.60882e+06	2.1364e+06	1.50121e+06	2.80773e+06	2.15691e+06	2.15238e+06	3.83	70	362.42
[R].RTDSIGESLPDALR.[Q]	1xPhospho [S4(100)]	1.17378e-12	1	177	Pavir.3KG126998	Pavir.3KG126998 [9-22]	1	1609.76	0	0.883	0.94272	3.03065e+07	2.95998e+07	2.37465e+07	2.81323e+07	1.90541e+07	3.30365e+07	2.52715e+07	2.56747e+07	4.99	48	621.95
[R].IMTSLVGPK.[S]	1xPhospho [T3(100)]	0.0015551	1	22	Pavir.3KG126998	Pavir.3KG126998 [843-851]	0	1025.51	0	1.052	0.999913	970228	1.71091e+06	621106	1.08053e+06	388714	1.2791e+06	1.1334e+06	1.02364e+06	2.36	33	229.69
[K].GSPPRGGYASVSPPRR.[H]	1xPhospho [S2(100)]	0.0750273	2	4	Pavir.3KG128782	Pavir.3KG128782 [226-241]	2	1720.83	0	0.928	0.947661	826452	812951	1.35468e+06	823749	1.27231e+06	923647	635428	436914	3.11	8	267.59
[R].GGYASVSPPRR.[H]	1xPhospho [S7(100)]	0.0325014	2	124	Pavir.3KG128782	Pavir.3KG128782 [231-241]	1	1226.57	0	0.837	0.898182	2.54069e+07	22672824	6.94185e+07	3.78625e+07	2.9199e+07	2.64247e+07	2.55202e+07	1.47016e+07	2.4	44	251.54
[R].GGYASVSPPR.[R]	1xPhospho [S7(100)]	0.00615443	2	6	Pavir.3KG128782	Pavir.3KG128782 [231-240]	0	1070.47	0	1.336	0.817201	945786	955419	2.63842e+06	1.28397e+06	1.46232e+06	1.49681e+06	1.52539e+06	769589	2.29	33	251.6
[R].QHVFLPSHNSTPR.[M]	1xPhospho [T11(100)]	0.2442	1	3	Pavir.3KG128782	Pavir.3KG128782 [209-221]	0	1599.74	0	0.01	5.44e-17	529109	600311	1.87256e+06	700127					2.54	11	189.38
[K].GEPNISYICSR.[Y]	1xCarbamidomethyl [C9]; 1xPhospho [S6(99.6)]	3.28361e-05	4	87	Pavir.3KG130000	Pavir.3KG130000 [239-249]	0	1375.57	0	1.731	0.445107	2.45845e+06	3.08215e+06	2.27464e+06	2.44637e+06	4.43203e+06	5.6395e+06	3.76138e+06	4.06693e+06	2.85	39	242.94
[R].RYSFIHTEER.[R]	1xPhospho [S3(100)]	0.0182129	2	48	Pavir.3KG136767	Pavir.3KG136767 [312-321]	1	1417.63	0	1.089	0.960131	5.60296e+06	7.33272e+06	5.72596e+06	8.80319e+06	4.20293e+06	8.16678e+06	7.46096e+06	6.67552e+06	3	22	297.36
[R].ATSLNALATQGVSQR.[G]	1xPhospho [S3(99.4)]	1.40486e-10	1	14	Pavir.3KG136767	Pavir.3KG136767 [27-41]	0	1596.77	0	0.343	0.0146173	3.26425e+06	2212431	1.52718e+06	2.10759e+06	919184	2.72747e+06	484006	597888	3.95	57	293.04
[K].KLGPSPSFR.[F]	1xPhospho [S7(99.4)]	0.301419	2	1	Pavir.3KG136767	Pavir.3KG136767 [63-71]	1	1068.52	0	1.026	0.978318	2.2732e+06	2566990	1.84923e+06	2.02824e+06	1.65253e+06	2.45597e+06	2.12917e+06	2.28069e+06	2.13	40	165.44
[K].LIHPLPPPVNSPESSPER.[G]	1xPhospho [S11(100)]	1.22475e-07	2	9	Pavir.3KG142800	Pavir.3KG142800 [836-853]	0	2046.01	0	1.299	0.852952	1.38976e+06	1.20103e+06	1.28111e+06	1.61021e+06	1.69616e+06	2.73155e+06	1.51123e+06	1.77001e+06	5.22	53	450.09
[R].GDATWMQELNIQRPPTPTR.[G]	1xPhospho [T16(99.4)]	1.05406e-05	2	33	Pavir.3KG142800	Pavir.3KG142800 [854-872]	0	2291.06	0	0.742	0.727705	3.3986e+06	3.9365e+06	3.40369e+06	4.04527e+06	4.06952e+06	667066	2.83852e+06	2.59622e+06	4.48	32	454.42
[K].RTESSAPIFNMEDIEEGIEGYEDER.[S]	1xPhospho [S4(99.3)]	5.9849e-27	2	178	Pavir.3KG156700	Pavir.3KG156700 [776-800]	1	2996.25	0	1.305	0.878468	1.53746e+06	484323	195767	714361	148028	1.30086e+06	654696	900495	8.48	76	964.55
[R].HSIRSPTSSYVDPSVPVPVR.[I]	1xPhospho [S5(98.8)]	7.27043e-09	2	114	Pavir.3KG156700	Pavir.3KG156700 [266-285]	1	2260.11	0	0.825	0.856114	5.57931e+06	3.5815e+06	977651	4.11214e+06	942787	3.34355e+06	2.99724e+06	5.24598e+06	5.15	39	405.96
[R].LTSGQQMSGEIPDASPDR.[H]	1xPhospho [S8(100)]	1.72968e-14	2	3	Pavir.3KG156700	Pavir.3KG156700 [248-265]	0	1968.84	0	1.135	0.936295	1.84566e+06	784915	1.76259e+06	1.57311e+06	2.43391e+06	1.94958e+06	1.20727e+06	1.83129e+06	4.48	98	456.03
[K].SVGTFTPLQKPHGQK.[G]	1xPhospho [S1(100)]	3.10428e-08	1	10	Pavir.3KG185100	Pavir.3KG185100 [301-315]	0	1704.85	0	100	5.44e-17					940884	1.40218e+06	1.72205e+06	972090	4	59	383.94
[K].STSAGSLASGLSFGSEK.[T]	1xPhospho [S3(100)]	9.72446e-15	1	87	Pavir.3KG185100	Pavir.3KG185100 [331-347]	0	1665.74	0	1.009	0.990199	2.48713e+06	4019153	1.05358e+07	353064	4.17544e+06	571274	4.2224e+06	2.43904e+06	4.87	83	313.99
[M].GDSDEAPPPVHR.[R]	1xAcetyl [N-Term]; 1xPhospho [S3(100)]	0.000298924	2	32	Pavir.3KG195927	Pavir.3KG195927 [2-13]	0	1398.57	0	1.135	0.953714	2.84885e+06	2.43598e+06	2.45945e+06	3.35676e+06	2.70882e+06	5.08494e+06	2.46891e+06	3.33242e+06		38	302.85
[K].ANLDIVPQQAYSHVQSPVSSPVR.[T]	2xPhospho [S16(100); S20(99)]	0.0133663	1	51	Pavir.3KG201400	Pavir.3KG201400 [370-392]	0	2652.22	0	1.113	0.962033	1.91508e+06	1.6272e+06	1.2802e+06	1.84094e+06	1.25106e+06	1.94042e+06	1.91355e+06	2.02664e+06	4.96	14	374.49
[K].DQNPSFKDLIR.[S]	1xPhospho [S5(100)]	0.000225871	2	39	Pavir.3KG201400; Pavir.3NG177454	Pavir.3KG201400 [457-467]; Pavir.3NG177454 [457-467]	1	1412.66	0	0.8	0.801941	6.3844e+06	4.1485e+06	3.105e+06	5.05425e+06	1.46686e+06	6.76544e+06	4.3534e+06	3.0802e+06	2.6	56	279.9
[K].ADDVLGESPPDKPVKPK.[K]	1xPhospho [S8(100)]	0.00457891	1	13	Pavir.3KG202700	Pavir.3KG202700 [26-42]	0	1871.92	0	1.141	0.936295	1.72626e+06	897375	982643	1.21734e+06	1.10125e+06	2.75943e+06	1.0873e+06	1.41348e+06	3.46	33	380.01
[R].VDYSDDDDDFIVK.[L]	1xPhospho [S4(100)]	1.02695e-10	2	62	Pavir.3KG202900	Pavir.3KG202900 [154-166]	0	1625.63	0	1.364	0.781799	3.11427e+06	2218523	5.18764e+06	3.15357e+06	7.58133e+06	6.28577e+06	2.90646e+06	2.75112e+06	4.08	83	370.29
[K].RVDYSDDDDDFIVK.[L]	1xPhospho [S5(100)]	3.36095e-10	2	40	Pavir.3KG202900	Pavir.3KG202900 [153-166]	1	1781.73	0	1.598	0.42069	3.30868e+06	2.87258e+06	6.69405e+06	3.90084e+06	9.08809e+06	6.97541e+06	3.68801e+06	4.72518e+06	4.48	66	637.77
[K].KRVDYSDDDDDFIVK.[L]	1xPhospho [S6(100)]	2.43613e-10	2	155	Pavir.3KG202900	Pavir.3KG202900 [152-166]	2	1909.82	0	1.391	0.738963	7.60316e+06	6.8042e+06	1.15591e+07	8.31374e+06	1.48124e+07	1.24488e+07	7.05825e+06	9.83158e+06	5.69	67	601.62
[-].MNTPPSR.[S]	1xAcetyl [N-Term]; 1xPhospho [T3(100)]	0.0995044	2	11	Pavir.3KG207400	Pavir.3KG207400 [1-7]	0	924.364	0	1.249	0.909828	792856	654270	979511	824066	998735	2.05513e+06	1.02081e+06	929064	1.81	40	139.63
[R].MMMESNPYFAVNAGSPLDVSKR.[A]	1xPhospho [S15(100)]	4.32927e-07	2	12	Pavir.3KG207400	Pavir.3KG207400 [29-50]	1	2524.11	0	1.202	0.943859	642078	1.1943e+06	677081	985188	1.12971e+06	82173.5	946047	1.01795e+06	4.26	43	489.95
[R].NPSDGNLSAAAQANPMWPNSY.[-]	1xPhospho [S3(99.4)]	0.00159118	2	39	Pavir.3KG208500; Pavir.3NG179592	Pavir.3KG208500 [794-814]; Pavir.3NG179592 [790-810]	0	2284.93	0	2.037	0.552102	133817	53050.6	161646	100373	811304	197640	85660.3	282008	4.04	54	370.2
[K].EIDSIGDDISSISSSIGGSAK.[W]	1xPhospho [S19(100)]	3.28918e-15	1	12	Pavir.3KG244400	Pavir.3KG244400 [20-40]	0	2117.95	0	1.176	0.956221	98209.5	337530	327665	54424.4	268411	165857	501087	76022.6	6.37	52
[K].VGSYWFSK.[R]	1xPhospho [S3(100)]	0.15444	1	3	Pavir.3KG244400	Pavir.3KG244400 [8-15]	0	1053.44	0	0.01	5.44e-17	204789	369339	188954	249099					1.88	18	171.62
[R].SDFEGIFR.[A]	1xPhospho [S1(100)]	0.000607313	2	9	Pavir.3KG261700; Pavir.3NG076904	Pavir.3KG261700 [673-680]; Pavir.3NG076904 [820-827]	0	1050.43	0	0.01	5.44e-17	325047	966885	695952	594296					2.3	51	257.44
[R].LLPYQRSDFEGIFR.[A]	1xPhospho [S7(100)]	0.00511047	2	21	Pavir.3KG261700; Pavir.3NG076904	Pavir.3KG261700 [667-680]; Pavir.3NG076904 [814-827]	1	1820.87	0	0.941	0.956092	995346	429128	80054.6	1.37933e+06	785916	84025	547129	691423	3.46	17	367.74
[R].TETSPEDVGGMHAAVGILTAR.[G]	1xPhospho [T3(100)]	4.55099e-21	2	161	Pavir.3KG261700; Pavir.3NG076904	Pavir.3KG261700 [501-521]; Pavir.3NG076904 [648-668]	0	2192.01	0	0.505	0.102203	3.67268e+06	4.61943e+06	8.15466e+06	6.54365e+06	6.04058e+06	326443	3.88455e+06	1.98606e+06	6.01	65	625.18
[-].MLVQDRPSPHAAAAGQKPPTSPR.[G]	1xAcetyl [N-Term]; 1xOxidation [M1]; 1xPhospho [T20(99.6)]	2.28101e-17	2	80	Pavir.3KG263587	Pavir.3KG263587 [1-23]	0	2550.23	0	2.415	0.0444049	9.82771e+06	10356534	2.82222e+06	1.74562e+07	2.3658e+07	2.64503e+07	1.67028e+07	2.50881e+07		45	1005.2
[-].MLVQDRPSPHAAAAGQKPPTSPR.[G]	1xAcetyl [N-Term]; 2xPhospho [S8(100); T20(99.2)]	0.0121768	2	14	Pavir.3KG263587	Pavir.3KG263587 [1-23]	0	2614.2	0	100	5.44e-17					2.89515e+06	2.52283e+06	2.19409e+06	1.9654e+06	5.02	11	416.62
[R].SGLDDMDTAGLQLGSPGHAGR.[K]	1xPhospho [S15(100)]	9.22551e-17	2	15	Pavir.3KG267317	Pavir.3KG267317 [431-451]	0	2134.92	0	1.063	0.998128	1.06032e+06	962120	681587	958891	418514	1.38246e+06	1.04502e+06	998455	4.83	47	600.16
[R].LRSPNHHSPDLR.[R]	2xPhospho [S3(100); S8(100)]	0.0761525	2	9	Pavir.3KG267317	Pavir.3KG267317 [393-404]	1	1588.68	0	0.819	0.855819	933874	1.1242e+06	1.04057e+06	602674	493516	733551	888074	1.83219e+06	4.66	19	289.19
[R].DNSLRVETSTDQQATPSQ.[-]	1xPhospho [S3(100)]	6.79361e-08	1	54	Pavir.3KG276800	Pavir.3KG276800 [321-338]	1	2056.88	0	0.464	0.109117	3.55008e+06	1.25267e+06	2.97226e+06	2.98628e+06	1.15429e+06	1.8943e+06	1.658e+06	491443	5.1	53	586.27
[R].RDNSLRVETSTDQQATPSQ.[-]	1xPhospho [S4(100)]	0.00013211	1	73	Pavir.3KG276800	Pavir.3KG276800 [320-338]	2	2212.98	0	0.506	0.232321	1.25109e+07	4.49083e+06	8.79464e+06	1.09663e+07	1.95604e+06	6.37983e+06	5.65866e+06	4.35619e+06	3.99	28	419.17
[R].KIVTTIKESMDELTSQNK.[S]	1xOxidation [M10]; 2xPhospho [T4(100); T5(100)]	1.4543e-05	1	13	Pavir.3KG279500	Pavir.3KG279500 [533-550]	2	2241.01	0	1.021	0.986743	414544	484552	791911	697992	842121	579311	574257	608886	5.87	32	410.07
[R].KIVTTIKESMDELTSQNK.[S]	1xOxidation [M10]; 3xPhospho [T4(100); T5(100); S9(100)]	0.0017032	1	14	Pavir.3KG279500	Pavir.3KG279500 [533-550]	2	2320.98	0	0.553	0.297154	1.26458e+06	1.55721e+06	1.56475e+06	1.16298e+06	1.49835e+06	803127	630688	749020	3.75	30	286.94
[K].ESMDELTSQNKSIWWSR.[W]	1xPhospho [S12(100)]	0.0908159	1	4	Pavir.3KG279500	Pavir.3KG279500 [540-556]	1	2176.94	0	1.383	0.860114	520215	663709	456121	315455	742136	30565.2	611674	867363	2.22	10	209.79
[R].KIVTTIKESMDELTSQNK.[S]	1xPhospho [T4(100)]	6.52526e-16	1	52	Pavir.3KG279500	Pavir.3KG279500 [533-550]	2	2145.05	0	1.493	0.683061	851630	1.06496e+06	189708	1.20849e+06	1.89016e+06	87667.1	1.32275e+06	1.52816e+06	7.61	87	611.73
[R].KIVTTIKESMDELTSQNK.[S]	2xPhospho [T4(100); T5(100)]	5.20116e-14	1	93	Pavir.3KG279500	Pavir.3KG279500 [533-550]	2	2225.02	0	1.422	0.671474	2.21546e+06	3.77169e+06	1.14301e+07	2.44155e+06	3.43208e+06	2.46756e+06	7.3647e+06	5.42471e+06	7.59	80	681.76
[K].IVTTIKESMDELTSQNK.[S]	3xPhospho [T3(100); T4(100); S8(100)]	1.5811e-06	1	16	Pavir.3KG279500	Pavir.3KG279500 [534-550]	1	2176.89	0	0.01	5.44e-17	255151	468798	33284.1	667351					3.34	41	521.06
[R].KIVTTIKESMDELTSQNK.[S]	3xPhospho [T4(100); T5(100); S9(100)]	3.72047e-10	1	94	Pavir.3KG279500	Pavir.3KG279500 [533-550]	2	2304.98	0	0.507	0.2174	4.32081e+06	2.07537e+06	6.23503e+06	5.62231e+06	4.25954e+06	2.70734e+06	1.51858e+06	2.30345e+06	4.73	60	580.16
[K].SIWWSR.[W]	1xPhospho [S1(100)]	0.131603	2	76	Pavir.3KG279500; Pavir.3NG183492	Pavir.3KG279500 [551-556]; Pavir.3NG183492 [551-556]	0	914.392	0	0.905	0.949652	7.98046e+06	12800534	1.63777e+07	1.22712e+07	1.61992e+07	9.98571e+06	1.28962e+07	5.0337e+06	1.76	24	169.19
[R].NVLASVLR.[V]	1xPhospho [S5(100)]	0.0209772	2	44	Pavir.3KG279500; Pavir.3NG183492	Pavir.3KG279500 [522-529]; Pavir.3NG183492 [522-529]	0	951.502	0	1.115	0.952546	3.02133e+06	4541771	5.72843e+06	5.50579e+06	7.51384e+06	2.33902e+06	5.42161e+06	5.73467e+06	1.82	31	241.95
[K].HSGPSDEAQPNQLGESVGNIPDGGASSPTKIDQSGDTK.[T]	1xPhospho [S26(99.5)]	4.44095e-20	1	24	Pavir.3KG297500	Pavir.3KG297500 [215-252]	1	3857.71	0	100	5.44e-17					986006	2.12112e+06	1.25994e+06	836233	6.84	30	622.56
[K].ADVSEQSMTPQTPTHPSAVEEDFDGSIK.[S]	1xPhospho [T12(100)]	2.85639e-05	1	18	Pavir.3KG297500	Pavir.3KG297500 [143-170]	0	3083.32	0	100	5.44e-17					591702	1.40307e+06	810586	986789	3.99	25	356.22
[R].AYFDSADWALGK.[Q]	1xPhospho [S5(100)]	8.48935e-08	2	93	Pavir.3KG309100	Pavir.3KG309100 [67-78]	0	1423.59	0	0.449	0.0806976	1.96189e+07	17178300	184493	1.32524e+07	6.34036e+06	819112	1.03912e+07	7.22985e+06	3.68	58	361.8
[R].DGMPSPQQEEAAIK.[K]	1xPhospho [S5(100)]	0.00203101	2	3	Pavir.3KG309100	Pavir.3KG309100 [33-46]	0	1580.67	0	100	5.44e-17					784588	680923	662391	903919	2.73	27	210.22
[K].TAAKPKPAASGSPWYGPDR.[V]	1xPhospho [T1(100)]	1.08663e-13	2	1834	Pavir.3KG309300	Pavir.3KG309300 [35-53]	0	2036.96	0	0.626	0.505512	1.55898e+09	1.20026e+09	1.81203e+09	1.10029e+09	1.27336e+09	7.84609e+08	7.61541e+08	9.35203e+08	5.23	50	621.12
[R].KTAAKPKPAASGSPWYGPDR.[V]	1xPhospho [T2(100)]	5.95591e-14	2	106	Pavir.3KG309300	Pavir.3KG309300 [34-53]	1	2165.05	0	0.336	0.00901749	4.33884e+07	2.79679e+07	4.45354e+07	3.9914e+07	3.41277e+07	1.60008e+07	1.22242e+07	1.16937e+07	5.62	60	648.07
[R].AGGAGYESGSDHDGALQKPLLPNSGSWYR.[M]	2xPhospho [S8(100); S10(100)]	1.90386e-11	1	27	Pavir.3KG310400	Pavir.3KG310400 [6-34]	0	3150.34	0	0.01	5.44e-17	3.00241e+06	1.16683e+06	1.42464e+06	1.98692e+06					7.13	34	596.97
[R].LMSFGLYR.[F]	1xPhospho [S3(100)]	0.00165582	1	27	Pavir.3KG320700	Pavir.3KG320700 [109-116]	0	1066.48	0	0.536	0.297669	1.52069e+06	728319	1.47571e+06	1.34229e+06	1.23001e+06	28121.8	831745	684076	2.55	46	257.67
[R].APSVFFLER.[L]	1xPhospho [S3(100)]	0.00579904	1	36	Pavir.3KG320700	Pavir.3KG320700 [375-383]	0	1145.54	0	0.81	0.860427	1.60378e+06	1022416	23268.7	1.45413e+06	1.69394e+06	128910	1.00587e+06	970555	2.74	33	264.76
[R].LRSFSLYR.[F]	1xPhospho [S3(100)]	0.06025	1	28	Pavir.3KG320700	Pavir.3KG320700 [384-391]	1	1121.55	0	1.047	0.983907	7.69269e+06	7.02983e+06	4.37131e+06	6.26553e+06	7.72934e+06	7.88551e+06	6.25027e+06	4.8941e+06	2.38	23	272.45
[K].GASNKGYAGKEPAFSESSPVISEPVLVSAHNTETAR.[E]	1xPhospho [S3(100)]	6.77594e-21	1	156	Pavir.3KG324000	Pavir.3KG324000 [33-68]	2	3767.79	0	0.928	0.968288	1.41797e+07	8614565	3.06321e+06	6.93228e+06	2.15712e+06	1.0797e+07	6.49362e+06	7.92445e+06	9.53	32	504.54
[K].EPAFSESSPVISEPVLVSAHNTETAR.[E]	1xPhospho [S5(98.2)]	2.85079e-14	1	28	Pavir.3KG324000	Pavir.3KG324000 [43-68]	0	2834.32	0	100	5.44e-17					181979	106307	416314	903238	6.33	33	382.62
[K].GASNKGYAGKEPAFSESSPVISEPVLVSAHNTETAR.[E]	2xPhospho [S17(97.5); S18(97.5)]	0.000173359	1	12	Pavir.3KG324000	Pavir.3KG324000 [33-68]	2	3847.76	0	0.822	0.849703	4.35981e+06	2.68328e+06	2.48719e+06	3.3547e+06	1.98996e+06	4.54943e+06	2.45603e+06	2.4753e+06	5.63	15
[R].SKEEPLSTESLKGSK.[R]	1xPhospho [S10(100)]	2.10948e-10	2	44	Pavir.3KG324000; Pavir.3NG258057	Pavir.3KG324000 [450-464]; Pavir.3NG258057 [450-464]	2	1699.81	0	1.361	0.78483	3.63786e+06	4.64549e+06	686521	2.61542e+06	488025	5.4318e+06	3.90689e+06	4.51422e+06	5.32	66	582.06
[R].NASSVSLADAAYVK.[I]	1xPhospho [S3(100)]	2.98241e-11	1	36	Pavir.3KG333700	Pavir.3KG333700 [71-84]	0	1475.68	0	1.056	0.976054	1.19182e+07	13185104	1.11255e+07	8.87154e+06	1.14451e+07	1.50081e+07	1.15728e+07	1.2767e+07	4.39	77	399.85
[K].MTDAGALDLIDDEDSDVEEGIDQHTR.[G]	1xPhospho [S15(100)]	1.33415e-20	2	39	Pavir.3KG347300	Pavir.3KG347300 [664-689]	0	2940.21	0	1.451	0.691345	310950	1.97064e+06	1.06911e+06	1.06599e+06	1.18423e+06	597658	2.02559e+06	3.10133e+06	6.67	99	643.65
[K].KMTDAGALDLIDDEDSDVEEGIDQHTR.[G]	1xPhospho [S16(100)]	2.57531e-14	2	12	Pavir.3KG347300	Pavir.3KG347300 [663-689]	1	3068.3	0	100	5.44e-17					1.01291e+06	368796	1.33785e+06	1.44804e+06	7.7	74	598.78
[KR].GFFLHPSPR.[GA]	1xPhospho [S7(100)]	0.00742155	4	12	Pavir.3KG348600	Pavir.3KG348600 [205-213]	0	1137.52	0	1.627	0.559736	1.18774e+06	1.17437e+06	531591	872956	1.52274e+06	1.93438e+06	966681	1.78296e+06	2.82	39	308.41
[R].KGFFLHPSPR.[GA]	1xPhospho [S8(100)]	0.0621787	2	15	Pavir.3KG348600	Pavir.3KG348600 [204-213]	1	1265.62	0	2.346	0.169296	487520	767132	321652	572940	1.3706e+06	1.24805e+06	237145	1.23131e+06	3.34	20	290.23
[R].LLPLFPVTSPR.[M]	1xPhospho [T8(99.7)]	0.00696304	4	14	Pavir.3KG348600	Pavir.3KG348600 [220-230]	0	1319.71	0	1.968	0.594863	65820.8	47757.7	278362	83769.5	2.24901e+06	206241	103525	65669.6	2.36	16	299.89
[-].MEATPISVKPPSPSPAAAPPAAMDPR.[D]	1xAcetyl [N-Term]; 1xPhospho [S12(100)]	0.0264777	1	8	Pavir.3KG353500	Pavir.3KG353500 [1-26]	0	2708.28	0	0.449	0.193148	692818	574150	718275	769259	640985	74936	324033	309546	4.27	8	256.07
[R].YLYTGADLDHSEGEHEFVVER.[S]	1xPhospho [S11(100)]	3.75948e-17	2	30	Pavir.3KG353500; Pavir.3NG258267	Pavir.3KG353500 [204-224]; Pavir.3NG258267 [212-232]	0	2546.09	0	1.477	0.772874	2.1212e+06	2.50621e+06	1.40347e+06	1.98107e+06	2.67431e+06	4.5873e+06	1.88165e+06	3.42628e+06	4.95	39	572.4
[K].ESSFHQTPPHLR.[A]	1xPhospho [T7(100)]	0.015298	2	15	Pavir.3KG353500; Pavir.3NG258267	Pavir.3KG353500 [235-246]; Pavir.3NG258267 [243-254]	0	1515.67	0	1.943	0.354351	659428	940798	582458	814711	771747	2.13193e+06	1.13939e+06	1.77995e+06	3.19	35	219.4
[R].TSEFEVVR.[T]	1xPhospho [T1(99.5)]	0.00324947	2	10	Pavir.3KG362000	Pavir.3KG362000 [449-456]	0	1046.46	0	0.87	0.901825	654261	1.06607e+06	1.17353e+06	1.05877e+06	864143	1.01607e+06	911519	936456	1.84	48	161.34
[R].LSAAQAVAAIQPTSPR.[Y]	1xPhospho [T13(99.6)]	7.83374e-06	2	384	Pavir.3KG367527; Pavir.3NG079508	Pavir.3KG367527 [31-46]; Pavir.3NG079508 [23-38]	0	1660.84	0	1.267	0.807847	6.03292e+07	74229502	3.75816e+07	6.17364e+07	3.04459e+07	9.99602e+07	6.72925e+07	8.88376e+07	4.9	43	482.42
[K].ELDYLVGAVSSPK.[R]	1xPhospho [S11(100)]	4.79663e-10	2	69	Pavir.3KG372762	Pavir.3KG372762 [254-266]	0	1457.69	0	0.703	0.636902	1.03487e+07	9685268	1.504e+07	1.42192e+07	8.94804e+06	385467	9.93771e+06	8.12272e+06	3.78	58	483.53
[K].ELDYLVGAVSSPKRPFAAIVGGSK.[V]	1xPhospho [S11(99.4)]	9.0528e-10	2	160	Pavir.3KG372762	Pavir.3KG372762 [254-277]	1	2541.31	0	0.644	0.528975	1.38418e+07	1.07645e+07	2.18624e+06	1.3885e+07	7.13028e+06	956223	1.0439e+07	8.65941e+06	5.54	25	525.16
[K].VSSKIGVIESLLEK.[C]	1xPhospho [S3(100)]	1.87537e-09	2	82	Pavir.3KG372762	Pavir.3KG372762 [278-291]	1	1581.85	0	0.753	0.820501	118987	2.70467e+06	3.96551e+06	44947.8	97189.9	114088	1.59993e+06	1.69127e+06	3.5	43	320.76
[R].ATSLSSSSVPSMSR.[S]	1xPhospho [S3(100)]	2.20072e-10	2	26	Pavir.3KG377488	Pavir.3KG377488 [230-243]	0	1476.64	0	1.153	0.926962	1.87046e+06	1.46205e+06	1.12574e+06	1.38542e+06	1.87063e+06	2.28477e+06	836967	1.43994e+06	3.81	76	244.87
[R].TKLPERPLSAGR.[S]	1xPhospho [S9(100)]	0.0725732	2	28	Pavir.3KG377488	Pavir.3KG377488 [332-343]	1	1404.74	0	0.92	0.962901	1.70191e+07	12478168	4.11343e+06	1.69991e+07	6.24796e+06	1.76501e+07	1.21954e+07	1.47172e+07	1.98	24	253.55
[K].APLRSPGREDSVEHLPR.[W]	1xPhospho [S5(100)]	0.00353545	1	43	Pavir.3KG377515	Pavir.3KG377515 [536-552]	2	1995.98	0	1.229	0.909828	2.87972e+06	2.60545e+06	2.41156e+06	2.47039e+06	2.21313e+06	4.07971e+06	3.16892e+06	3.0697e+06	4.97	30	308.78
[K].HVDKLPNFSGIFSK.[M]	1xPhospho [S9(100)]	0.00324947	2	33	Pavir.3KG379900	Pavir.3KG379900 [800-813]	1	1668.81	0	0.905	0.956092	1.66165e+06	2.24858e+06	1.40125e+06	1.02038e+06	1.50022e+06	34251.3	1.9246e+06	1.26989e+06	4.71	37	367.83
[K].VVQLTQQFQQSFLEQNLGEK.[T]	1xPhospho [S11(100)]	2.50819e-07	1	18	Pavir.3KG402302	Pavir.3KG402302 [238-257]	0	2444.19	0	100	5.44e-17					1.50512e+06	146865	1.49709e+06	1.20854e+06	4.14	41	399.7
[K].SPAAAAPAAGSPR.[K]	1xPhospho [S11(100)]	0.0131131	1	3	Pavir.3KG406000	Pavir.3KG406000 [68-80]	0	1203.55	0	0.433	0.0782069	3.52371e+06	2673812	2.03965e+06	2.6131e+06	798519	1.63749e+06	1.60843e+06	815923	2.92	49	266.24
[K].KFETLSYLPPLSTEDLLK.[Q]	1xPhospho [T13(100)]	0.00128076	4	62	Pavir.3KG417600; Pavir.3KG230381	Pavir.3KG417600 [58-75]; Pavir.3KG230381 [111-128]	1	2174.1	0	1.174	0.953714	370135	309429	394453	329932	2.10859e+06	440609	234280	382124	4.69	30	429.55
[R].VESEKHIDFSLSSPFGGGPPGR.[V]	1xPhospho [S3(100)]	2.35961e-17	1	112	Pavir.3KG430300	Pavir.3KG430300 [152-173]	1	2380.1	0	0.767	0.782443	1.2095e+07	13454418	1.47723e+07	1.0747e+07	1.00967e+07	8.962e+06	9.47373e+06	1.34453e+07	6.1	91	674.25
[R].SLAPPTLNPSVSHK.[Q]	1xPhospho [S12(100)]	0.00342218	1	20	Pavir.3KG430500	Pavir.3KG430500 [370-383]	0	1527.76	0	1.83	0.389587	3.57416e+06	1.08054e+06	1.3134e+06	1.05202e+06	1.85663e+06	4.14763e+06	2.21291e+06	2.14777e+06	3.05	53	298.89
[K].SISILR.[E]	1xPhospho [S3(100)]	0.110573	2	9	Pavir.3KG438024	Pavir.3KG438024 [661-666]	0	768.402	0	100	5.44e-17					403763	585819	417029	375501	1.61	27	180.01
[R].KSISLLR.[E]	1xPhospho [S4(100)]	0.046644	2	9	Pavir.3KG438024	Pavir.3KG438024 [660-666]	1	896.496	0	1.1	0.981374	196074	1.76227e+06	966599	506377	1.56588e+06	657718	409417	899656	2.08	40	147.84
[K].GNFSQLENDHEKTSQAGSLEDEEAEY.[-]	2xPhospho [S14(98.8); S18(100)]	0.0438609	2	39	Pavir.3KG463300	Pavir.3KG463300 [184-209]	1	3087.18	0	0.756	0.794209	1.00233e+07	10761220	1.36099e+07	5.61101e+06	7.54921e+06	1.1052e+07	4.67621e+06	8.17144e+06	5.65	26	313.57
[K].VFSNYDGRLSLDKLYAAR.[A]	1xPhospho [S10(100)]	9.17682e-05	2	20	Pavir.3KG483562	Pavir.3KG483562 [33-50]	2	2168.05	0	0.856	0.872495	1.40212e+06	1.2547e+06	937166	770184	559899	992507	868421	1.38452e+06	3.43	38	416.57
[K].VTTVLQTGSPGIGGLPAK.[A]	1xPhospho [S9(100)]	1.60573e-12	2	53	Pavir.3KG483562	Pavir.3KG483562 [559-576]	0	1775.93	0	0.965	0.969915	3.38649e+06	2.74599e+06	1.65675e+06	3.59188e+06	2.10832e+06	3.51729e+06	2.78022e+06	3.11562e+06	3.97	60	469.21
[R].YAASNHEEAESNEPEENHVNAER.[G]	1xPhospho [S4(100)]	6.17258e-12	1	28	Pavir.3KG485182	Pavir.3KG485182 [133-155]	0	2706.07	0	0.833	0.913892	2.18327e+06	1.27009e+06	1.40023e+06	1.86436e+06	1.85425e+06	1.61377e+06	1.09519e+06	1.1235e+06	6.27	49	668.18
[R].SKSDGDLYIGPSDR.[L]	1xPhospho [S3(100)]	4.6763e-10	1	60	Pavir.3KG485371	Pavir.3KG485371 [116-129]	1	1589.68	0	1.047	0.985412	2.36184e+06	2.58026e+06	1.52797e+06	2.01454e+06	2.04112e+06	3.22736e+06	1.71221e+06	2.55417e+06	4.37	57	490.4
[K].LGSIPEHSEEEEQTKEEHSQTQK.[G]	1xPhospho [S8(100)]	0.00010887	1	51	Pavir.3KG485371	Pavir.3KG485371 [620-642]	1	2760.2	0	0.779	0.80406	3.7261e+06	3.807e+06	2.37622e+06	4.4694e+06	4.01496e+06	7.56341e+06	1.20909e+06	2.14146e+06	5.5	9	345.19
[K].HSSMPVYDKPVYDDDIFDGVPGIK.[S]	1xPhospho [S3(99.4)]	3.13787e-11	2	15	Pavir.3KG490300; Pavir.3NG249400	Pavir.3KG490300 [95-118]; Pavir.3NG249400 [98-121]	0	2774.24	0	1.348	0.850902	497424	719018	620041	1.44941e+06	1.12019e+06	218692	919495	881093	4.51	49	503.73
[R].FRSLDFGER.[N]	1xPhospho [S3(100)]	0.0189992	1	39	Pavir.3KG493500	Pavir.3KG493500 [29-37]	1	1206.53	0	1.173	0.90532	3.47025e+06	3259642	3.52183e+06	4.25644e+06	4.14073e+06	4.77899e+06	3.35516e+06	4.06234e+06	3.04	30	303.33
[R].VAVIRPNSPKSPAASASAFESADGSDEDDATQHGGK.[L]	3xPhospho [S8(100); S11(100); S25(100)]	4.19043e-07	1	21	Pavir.3KG505200	Pavir.3KG505200 [154-189]	1	3809.57	0	0.815	0.866439	1.63818e+06	1.03996e+06	1.7615e+06	2.17296e+06	1.11247e+06	1.59689e+06	1.22281e+06	1.56591e+06	5.48	26
[R].SAETRPGSSQLSR.[F]	1xPhospho [S1(100)]	0.0387551	1	22	Pavir.3KG516900	Pavir.3KG516900 [140-152]	0	1455.66	0	1.139	0.949386	7.48027e+06	5.42731e+06	2.65698e+06	4.72667e+06	5.1321e+06	1.07924e+07	6.48184e+06	4.46352e+06	2.88	16	204.6
[R].NTLVSGGVR.[G]	1xPhospho [S5(100)]	0.0414095	4	25	Pavir.3KG528200; Pavir.2NG280800; Pavir.2KG237200	Pavir.3KG528200 [962-970]; Pavir.2NG280800 [1091-1099]; Pavir.2KG237200 [1099-1107]	0	982.472	0	0.975	0.975769	3.84626e+06	3932269	2.49939e+06	3.52041e+06	3.40254e+06	6.61263e+06	2.94073e+06	3.78161e+06	2.83	31	215.2
[R].MLAYSTVGTPDYIAPEVLLK.[K]	1xPhospho [S5(99.5)]	2.41783e-09	4	67	Pavir.3KG542800	Pavir.3KG542800 [350-369]	0	2261.12	0	0.934	0.959788	192126	194012	172779	244112	150493	580007	215577	150960	3.92	65	479.64
[K].ADAPAPATEEDKKETEKPAESDVAPSASLEEK.[K]	1xPhospho [S21(100)]	2.83703e-06	1	13	Pavir.3KG552600	Pavir.3KG552600 [176-207]	2	3420.56	0	100	5.44e-17					1.55165e+06	2.78918e+06	688229	1.69489e+06	6.58	29	356.13
[K].AHPGGPAASEFDWGTGDTPRR.[S]	1xPhospho [T18(100)]	0.000276787	1	26	Pavir.3KG552600	Pavir.3KG552600 [64-84]	1	2261.97	0	1.706	0.579388	936942	1.97919e+06	1.59509e+06	1.75992e+06	3.05404e+06	4.30312e+06	2.67678e+06	958858	5.73	36	518.83
[K].VFDSPEGEKIPK.[R]	1xPhospho [S4(100)]	0.0363007	2	9	Pavir.3KG552600; Pavir.3NG274700	Pavir.3KG552600 [94-105]; Pavir.3NG274700 [94-105]	1	1425.67	0	1.542	0.675546	2.08318e+06	4.38417e+06	1.85939e+06	2.73223e+06	2.31063e+06	4.89859e+06	3.08807e+06	4.38462e+06	1.86	21	289.77
[R].ALQESLNAESPPRQNVPVENVPR.[R]	1xPhospho [S10(100)]	1.20623e-10	1	142	Pavir.3KG564600	Pavir.3KG564600 [80-102]	1	2624.28	0	1.421	0.714585	5.63104e+06	3.0095e+06	1.01987e+07	1.14838e+07	1.0301e+07	1.12028e+07	1.09179e+07	1.06139e+07	5.69	39	551.84
[R].TLHGLQAPDAK.[M]	1xPhospho [T1(100)]	0.00116197	2	42	Pavir.3KG572300	Pavir.3KG572300 [889-899]	0	1230.59	0	1.272	0.819155	1.26506e+07	10287364	6.93843e+06	9.62492e+06	4.62935e+06	2.18331e+07	1.3932e+07	1.14969e+07	3.02	34	313.82
[K].LKGLDIETIQQSYTV.[-]	1xPhospho [T14(100)]	0.015298	2	8	Pavir.3KG572300	Pavir.3KG572300 [942-956]	1	1787.88	0	0.778	0.809927	1.56124e+06	538565	72680.1	798244	385638	132001	674517	715486	3.57	43	338.29
[K].WAHAQRTLHGLQAPDAK.[M]	1xPhospho [T7(100)]	0.000715877	2	24	Pavir.3KG572300	Pavir.3KG572300 [883-899]	1	1979.96	0	1.102	0.973623	4.27513e+06	2.85335e+06	1.11449e+06	1.80861e+06	350356	3.35954e+06	2.68798e+06	2.33227e+06	4.38	20	427.09
[K].GLDIETIQQSYTV.[-]	1xPhospho [T12(98.5)]	0.000834537	4	54	Pavir.3KG572300; Pavir.2KG103600	Pavir.3KG572300 [944-956]; Pavir.2KG103600 [944-956]	0	1546.7	0	0.334	0.0192572	564856	5272980	2.63735e+06	206864	287462	578545	7.12676e+06	240007	3.77	51	361.25
[R].NDTLVSTGAFSDER.[M]	1xPhospho [S11(100)]	0.00194498	1	19	Pavir.3KG576500	Pavir.3KG576500 [539-552]	0	1591.66	0	0.824	0.869419	2.50878e+06	2.07838e+06	2.54546e+06	2.50995e+06	1.38037e+06	3.42149e+06	2.44657e+06	1.74561e+06	3.13	39	364.43
[K].ANFTVGKSPAR.[N]	1xPhospho [S8(100)]	0.157741	1	9	Pavir.3KG576500	Pavir.3KG576500 [528-538]	1	1227.59	0	1.46	0.770833	2.18981e+06	2.20151e+06	1.63583e+06	1.68457e+06	2.80982e+06	4.77619e+06	2.44743e+06	2.79975e+06	2.79	23	251.04
[R].IDRDKVDSPEATR.[R]	1xPhospho [S8(100)]	0.00506812	1	3	Pavir.3KG576500	Pavir.3KG576500 [274-286]	2	1581.73	0	100	5.44e-17					610145	602459	650210	3.84833e+06	4.06	20	348.47
[K].ANLINATSISLEQLEK.[S]	1xPhospho [S8(100)]	8.72689e-13	1	19	Pavir.3NG010500	Pavir.3NG010500 [12-27]	0	1823.92	0	1.38	0.860114	107248	1.13196e+06	1.76889e+06	75444.4	549153	91352	1.41997e+06	420717	3.67	80	405.94
[R].FQDQGGIMTAETGTYR.[W]	1xPhospho [T9(100)]	7.17568e-14	1	24	Pavir.3NG024500	Pavir.3NG024500 [403-418]	0	1854.77	0	1.293	0.90103	708109	429626	590795	558807	808167	850383	679548	682862	4.32	102	465.45
[K].GGSFLAGNLSFSR.[A]	1xPhospho [S10(100)]	0.015633	2	12	Pavir.3NG025800	Pavir.3NG025800 [386-398]	0	1392.63	0	1.038	0.987405	1.43003e+06	966894	10486.5	1.38658e+06	1.47495e+06	112770	1.11088e+06	1.30123e+06	2.92	33	268.15
[R].VGSAGNTAGSTRPR.[K]	2xPhospho [S3(100); S10(99.5)]	0.00739401	2	13	Pavir.3NG025800	Pavir.3NG025800 [4-17]	0	1490.61	0	1.116	0.974001	1.74451e+06	869362	180509	792622	843525	674392	1.0182e+06	1.27235e+06	2.89	32	385.81
[R].YRSPAYLYHDVYR.[A]	1xPhospho [S3(100)]	4.83437e-06	1	30	Pavir.3NG031400	Pavir.3NG031400 [608-620]	1	1782.8	0	1.694	0.500295	750582	1.35756e+06	1.14699e+06	825443	1.60307e+06	1.77279e+06	1.69534e+06	1.27899e+06	5.17	39	396.75
[R].ALEGDVSLEDLNEGVRPGHSR.[L]	1xPhospho [S20(100)]	0.214667	2	6	Pavir.3NG043200	Pavir.3NG043200 [564-584]	0	2330.08	0	0.599	0.444593	1.24196e+06	1.09107e+06	430969	748106	623652	921551	469225	419597	4.55	36	332.06
[R].LFGSYSSSDYDSGQYNEDMKK.[F]	1xPhospho [S4(100)]	1.5729e-16	2	63	Pavir.3NG043200	Pavir.3NG043200 [585-605]	1	2500.99	0	0.01	5.44e-17	2.07994e+06	1.47402e+06	788901	1.39097e+06					5.08	68	430.62
[R].MVMPLSAMQVQQQAHHSAASAESDDAR.[A]	1xPhospho [S23(100)]	6.81732e-07	1	24	Pavir.3NG065800	Pavir.3NG065800 [170-196]	0	2976.28	0	0.447	0.0869926	2.0493e+06	2121454	3.59282e+06	1.89466e+06	996290	351944	882776	982636	4.93	63	610.29
[R].HMSPPEEAK.[N]	1xPhospho [S3(100)]	0.00980315	1	12	Pavir.3NG065800	Pavir.3NG065800 [48-56]	0	1105.44	0	1.547	0.701081	1.68514e+06	1.77454e+06	2.00321e+06	1.08149e+06	510093	3.04291e+06	2.59444e+06	2.75808e+06	2.93	31	308.24
[R].VHLVGDPEHLGQLGGGMPLPEPGGPGRSPSPSRSPPPQQLR.[L]	3xPhospho [S28(100); S30(100); S34(98.2)]	0.000118473	1	16	Pavir.3NG065800	Pavir.3NG065800 [274-314]	2	4428.05	0	100	5.44e-17					552460	679994	1.01178e+06	432955	6.93	25	482.93
[M].SSSSPMHAR.[K]	1xAcetyl [N-Term]; 1xPhospho [S4(100)]	0.121074	1	4	Pavir.3NG066600	Pavir.3NG066600 [2-10]	0	1081.41	0	0.01	5.44e-17	2.04964e+06	3.70615e+06	3.03661e+06	2.32726e+06						24	113.43
[R].KAIHLASLR.[A]	1xPhospho [S7(100)]	0.0667567	1	3	Pavir.3NG066600	Pavir.3NG066600 [11-19]	1	1088.6	0	0.01	5.44e-17	1.56503e+06	1.04011e+06	458379	408048					2.09	36	171.38
[R].NFTHQVFAR.[W]	1xPhospho [T3(100)]	0.0182681	2	107	Pavir.3NG078100	Pavir.3NG078100 [176-184]	0	1199.54	0	1.355	0.713687	6.91776e+06	7.99685e+06	8.42763e+06	8.37881e+06	8.80837e+06	1.58627e+07	9.915e+06	1.2408e+07	2.25	34	185.57
[M].ATHPASPTAGDRSPSGPPPVR.[L]	1xAcetyl [N-Term]; 1xPhospho [S13(100)]	0.00110588	1	62	Pavir.3NG079508	Pavir.3NG079508 [2-22]	1	2177.01	0	1.035	0.983907	1.23668e+07	9.77664e+06	4.21416e+06	9.10179e+06	3.95619e+06	1.50196e+07	9.07599e+06	1.05003e+07		12	333.87
[M].ATHPASPTAGDR.[S]	1xAcetyl [N-Term]; 1xPhospho [S6(100)]	0.0274462	1	33	Pavir.3NG079508	Pavir.3NG079508 [2-13]	0	1302.55	0	1.313	0.784199	3.96987e+06	2.65433e+06	1.91759e+06	4.39796e+06	3.55235e+06	1.28563e+07	5.11636e+06	2.45641e+06		35	261.8
[M].ATHPASPTAGDRSPSGPPPVR.[L]	1xAcetyl [N-Term]; 2xPhospho [S6(100); S13(99.4)]	0.00107192	1	86	Pavir.3NG079508	Pavir.3NG079508 [2-22]	1	2256.98	0	1.509	0.580519	4.90286e+06	4020011	1.95403e+06	4.88143e+06	3.99302e+06	1.0282e+07	6.30242e+06	7.08681e+06		20	417.14
[R].EDVKSSHFPASAGGK.[K]	1xPhospho [S5(99.4)]	0.0167776	1	29	Pavir.3NG079746	Pavir.3NG079746 [14-28]	1	1596.71	0	0.01	5.44e-17	1.37405e+06	437878	1.02201e+06	1.15429e+06					2.98	10	224.06
[K].ALSPCPSPR.[T]	1xCarbamidomethyl [C5]; 1xPhospho [S3(100)]	0.205849	2	1	Pavir.3NG079757; Pavir.3KG484885	Pavir.3NG079757 [681-689]; Pavir.3KG484885 [705-713]	0	1064.46	0	1.445	0.738746	1.12736e+06	1.50983e+06	900308	1.05135e+06	1.67748e+06	1.68781e+06	711031	1.47464e+06	1.31	31	133.02
[K].TIEDTTDTTVEAQHVQAGASE.[-]	1xPhospho [S20(100)]	6.69317e-16	1	15	Pavir.3NG079768	Pavir.3NG079768 [1329-1349]	0	2282.97	0	0.01	5.44e-17	201252	488190	624976	733748					5.91	100	723.83
[K].FDHPMGTLMYGTATSPTGDAPTMHYQLASSPGHSER.[L]	1xOxidation [M]; 2xPhospho [T12(100); S30(100)]	2.10394e-07	2	65	Pavir.3NG099300	Pavir.3NG099300 [383-418]	0	4024.64	0	0.536	0.342584	1.39246e+06	1.65455e+06	1.45645e+06	1.92716e+06	1.07381e+06	3.33408e+06	618728	644007	8.27	39	501.25
[K].FDHPMGTLMYGTATSPTGDAPTMHYQLASSPGHSER.[L]	1xPhospho [T12(99.1)]; 1xOxidation [M]	2.90789e-20	2	61	Pavir.3NG099300	Pavir.3NG099300 [383-418]	0	3944.67	1	1.239	0.852173	4.20136e+06	3.09687e+06	6.18764e+06	4.17058e+06	6.01059e+06	5.43345e+06	4.83361e+06	4.95266e+06	8	60	646.48
[R].NCQNSPQNLR.[R]	1xCarbamidomethyl [C2]; 1xPhospho [S5(100)]	0.00268749	1	6	Pavir.3NG105813	Pavir.3NG105813 [143-152]	0	1310.53	0	100	5.44e-17					431882	537617	405858	236379	2.84	42	267.26
[R].TGSLEPEYNNSIGGK.[L]	1xPhospho [S3(99.5)]	9.30305e-07	2	18	Pavir.3NG127207	Pavir.3NG127207 [599-613]	0	1645.71	0	100	5.44e-17					1.69313e+06	1.95797e+06	473258	1.65839e+06	3.44	40	282.22
[K].HGGSTHGDEATDEDQEAEEDAKPAKR.[G]	1xPhospho [T11(100)]	7.1831e-22	1	62	Pavir.3NG128500	Pavir.3NG128500 [355-380]	1	2860.17	0	1.144	0.919528	7.06039e+06	9.45203e+06	3.77722e+06	1.02593e+07	6.21446e+06	9.25316e+06	9.4385e+06	1.4224e+07	8.7	24	1052.28
[K].HGGSTHGDEATDEDQEAEEDAKPAK.[R]	1xPhospho [T11(100)]	3.17962e-15	1	36	Pavir.3NG128500	Pavir.3NG128500 [355-379]	0	2704.06	0	1.657	0.477165	1.36292e+06	1133166	737520	1.68766e+06	998726	2.12781e+06	2.03159e+06	2.08652e+06	5.86	39	703.12
[K].SMTGEQIQAPSSPRDGEDVAITIGRPK.[E]	1xPhospho [S12(99)]	1.36394e-06	1	131	Pavir.3NG139100	Pavir.3NG139100 [110-136]	1	2920.39	0	1.012	0.997235	6.96448e+06	4.90359e+06	1.56253e+06	5.35773e+06	4.52658e+06	7.39606e+06	5.12648e+06	5.2485e+06	4.66	33	451.21
[K].EEKVEEKEESDDDMGFSLFD.[-]	1xOxidation [M14]; 1xPhospho [S10(100)]	8.44951e-07	7	91	Pavir.3NG140707; Pavir.2KG061300; Pavir.3KG227885	Pavir.3NG140707 [97-116]; Pavir.2KG061300 [101-120]; Pavir.3KG227885 [93-112]	2	2473.95	0	1.979	0.191004	5.17989e+06	4.60287e+06	4.84159e+06	1.54395e+07	1.1747e+07	1.11817e+06	1.11078e+07	8.8438e+06	4.27	68	351.52
[K].EEKVEEKEESDDDMGFSLFD.[-]	1xPhospho [S10(100)]	1.22455e-12	7	264	Pavir.3NG140707; Pavir.2KG061300; Pavir.3KG227885	Pavir.3NG140707 [97-116]; Pavir.2KG061300 [101-120]; Pavir.3KG227885 [93-112]	2	2457.95	0	1.503	0.548627	7.05508e+06	6.35626e+06	8.46801e+06	2.55194e+07	1.98599e+07	2.2086e+06	1.82385e+07	7.4037e+06	5.55	61	474.34
[K].VEEKEESDDDMGFSLFD.[-]	1xPhospho [S7(100)]	2.34835e-07	7	634	Pavir.3NG140707; Pavir.2KG061300; Pavir.3KG227885	Pavir.3NG140707 [100-116]; Pavir.2KG061300 [104-120]; Pavir.3KG227885 [96-112]	1	2071.77	0	1.608	0.45144	4.03308e+07	2.40242e+07	2.59437e+07	2.88387e+07	1.57019e+08	6.64776e+07	2.911e+07	2.76595e+07	5.36	72	498.67
[K].VEEKEESDDDMGFSLFD.[-]	1xPhospho [S7(100)]; 1xOxidation [M11]	9.77887e-09	7	317	Pavir.3NG140707; Pavir.2KG061300; Pavir.3KG227885	Pavir.3NG140707 [100-116]; Pavir.2KG061300 [104-120]; Pavir.3KG227885 [96-112]	1	2087.77	0	1.12	0.931068	7.47044e+07	4.72149e+07	7.08602e+07	5.79369e+07	7.56903e+07	1.61661e+07	6.80373e+07	9.2379e+07	4.91	68	415.05
[R].SGNWDMSSDVLTR.[S]	1xPhospho [S1(100)]	1.16766e-08	2	18	Pavir.3NG140768	Pavir.3NG140768 [394-406]	0	1547.62	0	0.509	0.313956	1.97297e+06	1.63204e+06	1.10772e+06	1.87472e+06	650008	2.04155e+06	1.2199e+06	505633	3.71	64	335.45
[R].SASDVIER.[S]	1xPhospho [S3(100)]	0.000128842	2	33	Pavir.3NG140768	Pavir.3NG140768 [407-414]	0	956.408	0	0.823	0.873406	3.25813e+06	2.09141e+06	1.28514e+06	3.39025e+06	937940	3.57451e+06	1.86703e+06	2.47195e+06	2.65	66	217.87
[R].AAHPPEEEFSYGNALSGGTPGR.[L]	1xPhospho [T19(100)]	9.03598e-12	2	29	Pavir.3NG140768	Pavir.3NG140768 [98-119]	0	2324	0	0.84	0.850192	2.44314e+06	2.76671e+06	1.25738e+06	3.01212e+06	601888	2.82282e+06	1.95477e+06	2.44064e+06	6.14	59	549.14
[K].LVNSSFADLQKPQMELDGK.[A]	1xPhospho [S5(100)]	7.60685e-15	2	196	Pavir.3NG141357	Pavir.3NG141357 [75-93]	0	2200.04	0	0.838	0.876024	1.11251e+07	1.02173e+07	1.25403e+07	1.24129e+07	8.99377e+06	1.11898e+07	9.26442e+06	1.04563e+07	5.08	83	495.48
[K].LVNSSFADLQKPQMELDGK.[A]	1xPhospho [S5(99.5)]; 1xOxidation [M14]	2.76611e-10	2	62	Pavir.3NG141357	Pavir.3NG141357 [75-93]	0	2216.03	0	0.915	0.933323	2.4856e+06	1.47211e+06	2.03653e+06	2.00737e+06	1.51591e+06	1.63663e+06	2.09258e+06	2.87322e+06	4.27	17	510.82
[R].KLVNSSFADLQKPQMELDGK.[A]	1xPhospho [S6(100)]	1.81478e-17	2	182	Pavir.3NG141357	Pavir.3NG141357 [74-93]	1	2328.13	0	0.726	0.731417	1.89636e+07	1.58571e+07	1.75127e+07	2.1631e+07	1.22551e+07	1.73923e+07	1.11846e+07	1.42702e+07	5.86	48	621.66
[M].SSDDEVREEK.[E]	1xAcetyl [N-Term]; 1xPhospho [S2(100)]	0.00165582	2	89	Pavir.3NG143100	Pavir.3NG143100 [2-11]	1	1315.5	0	1.174	0.888182	2.42653e+07	17667798	1.40953e+07	2.578e+07	2.08704e+07	3.95976e+07	2.55731e+07	2.31071e+07		35	230.04
[M].SSDDEVREEKELDLSSNDVVTK.[Y]	1xAcetyl [N-Term]; 2xPhospho [S1(100); S2(100)]	3.19147e-11	1	176	Pavir.3NG143100	Pavir.3NG143100 [2-23]	2	2696.12	0	0.912	0.958368	2.2995e+07	9.97987e+06	1.92618e+07	2.68641e+07	1.47665e+07	2.60455e+07	1.54097e+07	2.39106e+07		51	696.98
[M].SSDDEVREEK.[E]	1xAcetyl [N-Term]; 2xPhospho [S1(100); S2(100)]	0.0392447	2	8	Pavir.3NG143100	Pavir.3NG143100 [2-11]	1	1395.47	0	1.634	0.540398	1.49403e+06	1.50839e+06	1.28295e+06	2.37862e+06	2.38435e+06	2.52297e+06	623184	2.58244e+06		21	251.69
[R].NVVLDEYGSPK.[V]	1xPhospho [S9(100)]	0.00120547	3	37	Pavir.3NG144800	Pavir.3NG144800 [72-82]	0	1300.58	0	1.091	0.978017	3.09292e+06	1.73537e+06	2.06691e+06	3.62426e+06	2.18066e+06	3.11314e+06	2.44341e+06	3.19419e+06	2.83	20	325.99
[R].SASFKEDSYVAAALPPSELR.[A]	1xPhospho [S3(99.7)]	1.22468e-21	2	153	Pavir.3NG154800	Pavir.3NG154800 [37-56]	1	2218.04	0	100	5.44e-17					2.22518e+06	581232	2.29424e+06	4.38323e+06	5.59	106	643.13
[R].AESSNNTSAAAQSPSHPPGNALVK.[A]	1xPhospho [S13(100)]	0.0266365	1	10	Pavir.3NG177454	Pavir.3NG177454 [346-369]	0	2415.09	0	1.006	0.998128	1.05975e+06	1.25666e+06	703314	1.39725e+06	869128	1.99978e+06	1.00614e+06	1.33968e+06	3	2	281.74
[K].ANLDIVPQQAYSHVQSPASSPVR.[T]	2xPhospho [S16(100); S20(99.3)]	9.57957e-05	1	75	Pavir.3NG177454	Pavir.3NG177454 [370-392]	0	2624.19	0	0.881	0.891024	2.38247e+06	2.05136e+06	1.95619e+06	2.89124e+06	1.90134e+06	2.72768e+06	1.99511e+06	1.47188e+06	5.1	16	489.32
[K].ENDVYEEELLDYEEDDDKTVDGSAAKPTGEVAK.[K]	1xPhospho [T19(100)]	6.30792e-16	2	51	Pavir.3NG177987	Pavir.3NG177987 [7-39]	1	3753.61	0	1.094	0.978017	1.19448e+06	2.16678e+06	2.7266e+06	2.95189e+06	2.20585e+06	3.27485e+06	3.02315e+06	2.33749e+06	6.13	58	805.39
[K].SVSLDDLQER.[A]	1xPhospho [S3(100)]	0.00303883	1	3	Pavir.3NG178144	Pavir.3NG178144 [158-167]	0	1241.54	0	0.772	0.78068	2.54655e+06	1.91119e+06	3.59264e+06	2.73419e+06	2.07572e+06	2.00106e+06	1.93626e+06	2.10757e+06	2.9	28	294.68
[R].KSVSLDDLQER.[A]	1xPhospho [S4(100)]	0.00775773	1	6	Pavir.3NG178144	Pavir.3NG178144 [157-167]	1	1369.64	0	0.735	0.683061	6.52491e+06	5203711	8.75687e+06	7.81417e+06	5.74746e+06	4.32008e+06	5.95063e+06	4.78805e+06	2.81	30	206.84
[R].LVFVGNQGPGQHHYSFDLEDLLRASAEVLGK.[G]	1xPhospho [S25(100)]	0.0261629	1	39	Pavir.3NG178757	Pavir.3NG178757 [341-371]	1	3476.7	0	1.142	0.961114	158323	187651	334394	332120	572963	211909	284747	285482	6.18		281.84
[M].SFRDQESGGEDGVR.[T]	1xAcetyl [N-Term]; 1xPhospho [S1(100)]	2.75163e-05	2	26	Pavir.3NG179827	Pavir.3NG179827 [2-15]	1	1660.66	0	1.108	0.948059	6.58976e+06	3.51432e+06	2.27931e+06	3.38478e+06	3.204e+06	1.04464e+07	3.40829e+06	4.28588e+06		42	454.59
[M].SFRDQESGGEDGVR.[T]	1xAcetyl [N-Term]; 2xPhospho [S1(100); S7(100)]	0.00199843	2	12	Pavir.3NG179827	Pavir.3NG179827 [2-15]	1	1740.63	0	100	5.44e-17					1.74913e+06	3.64603e+06	871615	922630		34	412.8
[R].TSSASDLRKPLLNTGSWYR.[M]	1xPhospho [S3(100)]	7.25841e-05	1	8	Pavir.3NG179827	Pavir.3NG179827 [16-34]	1	2232.08	0	1.4	0.806011	1.99207e+06	701735	483469	397144	646977	1.59163e+06	1.02733e+06	397588	4.02	31	268.27
[R].LGSSAFSIR.[D]	1xPhospho [S3(99.6)]	6.08416e-05	2	3	Pavir.3NG179827	Pavir.3NG179827 [53-61]	0	1017.48	0	1.408	0.805562	771142	761978	293385	454923	567399	1.6593e+06	865944	793519	2.76	64	243.57
[R].LGSSAFSIR.[D]	2xPhospho [S3(100); S4(100)]	0.0237087	2	3	Pavir.3NG179827	Pavir.3NG179827 [53-61]	0	1097.44	0	2.183	0.229092	421756	473626	532873	637329	1.05394e+06	52929.3	1.41993e+06	1.14154e+06	3.27	34	269.98
[RK].FGGGHSSALVSSPEGALPPK.[L]	1xPhospho [S12(99.5)]	4.5949e-08	2	41	Pavir.3NG180218	Pavir.3NG180218 [545-564]	0	1974.93	0	0.633	0.480125	948728	1.2223e+06	1.305e+06	981687	768455	433736	625871	804022	4.52	47	414.36
[K].QLMLEYAGSER.[G]	1xPhospho [S9(100)]	0.000386255	2	18	Pavir.3NG180218	Pavir.3NG180218 [380-390]	0	1376.59	0	1.015	0.996125	1.10738e+06	1.46048e+06	2.50759e+06	1.59922e+06	2.1417e+06	1.43432e+06	1.67835e+06	1.03894e+06	3.01	72	295.94
[R].AGGGGYESGSDHDGALQKPLLPNSGSWYR.[M]	1xPhospho [S8(99.4)]	2.85876e-11	1	18	Pavir.3NG181053	Pavir.3NG181053 [6-34]	0	3056.35	0	100	5.44e-17					654437	1.43758e+06	632246	742263	6.28	44	561.97
[K].RPSPPQAPQFALPFHPPALR.[N]	1xPhospho [S3(100)]	1.45612e-17	1	117	Pavir.3NG182044	Pavir.3NG182044 [136-155]	0	2304.18	0	1.07	0.986743	2.65319e+06	4.00205e+06	138132	3.01285e+06	2.92202e+06	315088	3.13433e+06	4.65269e+06	6.9	36	719.01
[R].KLSSSGSINSLEESHFLQASLDLSDNASLER.[R]	1xPhospho [S3(99.2)]	3.03931e-18	2	61	Pavir.3NG182161; Pavir.3KG297500	Pavir.3NG182161 [883-913]; Pavir.3KG297500 [877-907]	1	3414.61	0	100	5.44e-17					187688	41138.5	375529	212180	8.51	58
[R].KSIWWSR.[W]	1xPhospho [S2(100)]	0.133828	1	6	Pavir.3NG183492	Pavir.3NG183492 [550-556]	1	1042.49	0	1.488	0.750897	1.61631e+06	1955885	2.80733e+06	1.66806e+06	3.41509e+06	5.23709e+06	2.11412e+06	968971	2.3	27	203.08
[K].IVTTIKESMDELTSQRK.[S]	1xPhospho [S8(100)]	1.59515e-10	1	18	Pavir.3NG183492	Pavir.3NG183492 [534-550]	2	2059.01	0	0.01	5.44e-17	826075	1.01796e+06	1.219e+06	1.05535e+06					6.06	34	490.75
[K].IVTTIKESMDELTSQR.[K]	1xPhospho [S8(100)]	6.07456e-11	1	18	Pavir.3NG183492	Pavir.3NG183492 [534-549]	1	1930.92	0	0.676	0.676483	371021	622281	731528	578976	335716	358725	459619	927294	4.34	46	395.74
[R].KIVTTIKESMDELTSQR.[K]	1xPhospho [S9(100)]	2.20914e-15	1	49	Pavir.3NG183492	Pavir.3NG183492 [533-549]	2	2059.01	0	1.241	0.90208	1.25254e+06	1.48477e+06	3.60431e+06	1.5911e+06	1.92272e+06	749454	1.89287e+06	2.51208e+06	5.05	101	441.87
[K].IVTTIKESMDELTSQR.[K]	2xPhospho [T3(100); S8(100)]	2.13754e-14	1	90	Pavir.3NG183492	Pavir.3NG183492 [534-549]	1	2010.89	0	0.932	0.964432	1.51548e+06	1555347	1.56063e+06	1.62134e+06	1.65992e+06	1.61246e+06	882950	1.30763e+06	4.04	49	585.94
[K].IVTTIKESMDELTSQRK.[S]	2xPhospho [T3(100); T4(100)]	2.58011e-12	1	96	Pavir.3NG183492	Pavir.3NG183492 [534-550]	2	2138.98	0	0.945	0.973623	84324.5	86259.8	158810	77930.6	740904	77538.4	83735.6	41468.8	6.59	64	643.22
[R].KIVTTIKESMDELTSQR.[K]	2xPhospho [T4(100); S9(100)]	4.84242e-18	1	165	Pavir.3NG183492	Pavir.3NG183492 [533-549]	2	2138.98	2	1.015	0.996486	2.94713e+06	3.96097e+06	7.63016e+06	3.10669e+06	3.98181e+06	2.87929e+06	6.38583e+06	3.18522e+06	6.69	75	657.65
[K].IVTTIKESMDELTSQRK.[S]	3xPhospho [T3(100); T4(100); S8(100)]	0.000369396	1	31	Pavir.3NG183492	Pavir.3NG183492 [534-550]	2	2218.95	0	0.854	0.88929	1.73369e+06	1.23187e+06	3.53199e+06	1.71591e+06	2.14779e+06	1.33047e+06	1.36416e+06	1.59216e+06	3.4	48	418.78
[K].IVTTIKESMDELTSQR.[K]	3xPhospho [T3(100); T4(100); S8(100)]	1.47809e-10	1	76	Pavir.3NG183492	Pavir.3NG183492 [534-549]	1	2090.85	0	1.051	0.995619	624350	957762	429022	1.33528e+06	2.39089e+06	150989	1.28206e+06	515425	4.08	76	585.47
[R].KIVTTIKESMDELTSQR.[K]	3xPhospho [T4(100); T5(100); S9(100)]	2.41334e-11	1	78	Pavir.3NG183492	Pavir.3NG183492 [533-549]	2	2218.95	0	0.814	0.858006	4.1525e+06	2.74597e+06	9.67125e+06	4.78804e+06	6.96902e+06	3.64953e+06	3.60673e+06	3.03742e+06	4.83	42	582.09
[R].AVQTQGAGVQTQQGGAAR.[K]	1xPhospho [T11(100)]	1.32906e-15	1	21	Pavir.3NG197700	Pavir.3NG197700 [47-64]	0	1807.84	0	100	5.44e-17					2.18097e+06	684299	902858	1.10596e+06	5.72	67	544.87
[K].LPTTAAADEHVLVNIAKLSPALPEK.[S]	1xPhospho [S19(100)]	1.57876e-12	1	33	Pavir.3NG205200	Pavir.3NG205200 [231-255]	1	2678.42	0	0.01	5.44e-17	1.39411e+06	2.86871e+06	46903.5	2.19086e+06					6.66	29	652.7
[K].AQNSANTQEEEKVTKVSPPR.[R]	1xPhospho [S17(100)]	0.00242851	2	15	Pavir.3NG212697	Pavir.3NG212697 [650-669]	2	2293.08	0	0.01	5.44e-17	4.14351e+06	1.60431e+06	631785	2.55118e+06					4.76	31	434.78
[K].VTKVSPPR.[R]	1xPhospho [S5(100)]	0.000981194	2	31	Pavir.3NG212697	Pavir.3NG212697 [662-669]	1	963.502	0	1.457	0.720715	3.60501e+06	3790218	770713	2.09543e+06	713687	3.82698e+06	4.18786e+06	8.6129e+06	2.73	41	301.63
[R].AAAALPSLEDVSPSYPNSDEEKPAPYVLK.[N]	1xPhospho [S18(100)]	0.0132392	1	15	Pavir.3NG220900	Pavir.3NG220900 [351-379]	0	3138.49	0	100	5.44e-17					499927	298214	444656	791586	4.08	5	351.77
[R].AAAALPSLEDVSPSYPNSDEEKPAPYVLK.[N]	2xPhospho [S14(100); S18(100)]	0.0295877	1	18	Pavir.3NG220900	Pavir.3NG220900 [351-379]	0	3218.46	0	0.829	0.874202	201089	1.15841e+06	469163	1.04071e+06	1.17787e+06	573887	585249	522513	4.09	1	316.91
[R].SSSFELR.[SF]	1xPhospho [S3(100)]	0.0220046	3	21	Pavir.3NG221700; Pavir.9KG039100	Pavir.3NG221700 [518-524]; Pavir.9KG039100 [662-668]	0	905.376	0	1.287	0.844935	3.80514e+06	3.31321e+06	2.02128e+06	3.36061e+06	3.3379e+06	4.89132e+06	3.775e+06	4.88327e+06	2.01	39	169.76
[R].ITLAAAAAAANSNATESSPVAGPQENDKVDK.[I]	1xPhospho [S18(100)]	2.51538e-12	1	112	Pavir.3NG225700	Pavir.3NG225700 [462-492]	1	3091.46	0	0.78	0.751345	3.42554e+06	6.16394e+06	4.60654e+06	6.09959e+06	531087	5.04892e+06	3.38167e+06	5.99256e+06	7.37	35	483.02
[R].DSSATSTDQPNENVEEHQFIPNLIGMSPMR.[D]	1xPhospho [S27(100)]	0.00496331	1	20	Pavir.3NG225700	Pavir.3NG225700 [507-536]	0	3424.48	0	1.118	0.977143	175642	121280	110307	103825	740364	137827	121394	82106.7	5.86	17	421.6
[R].VAVIRPNSPKSPAASASAFESVDGSDEDDATQHGGK.[L]	3xPhospho [S8(100); S11(100); S25(100)]	3.86314e-06	1	7	Pavir.3NG233000	Pavir.3NG233000 [158-193]	1	3837.6	0	100	5.44e-17					1.80825e+06	1.66948e+06	1.66633e+06	668117	4.93	33
[K].EIINDPCTPKPNPNPFTYVPEPK.[S]	1xCarbamidomethyl [C7]; 1xPhospho [T8(100)]	0.000177633	2	9	Pavir.3NG233000; Pavir.3KG505200	Pavir.3NG233000 [303-325]; Pavir.3KG505200 [300-322]	0	2747.28	0	1.039	0.994408	593616	405008	441825	612076	934750	159591	408964	692978	4.5	22	269.35
[R].SHSISNDLHAVQPDPVAADILR.[R]	1xPhospho [S3(100)]	5.951e-24	2	196	Pavir.3NG233000; Pavir.3KG505200	Pavir.3NG233000 [230-251]; Pavir.3KG505200 [227-248]	0	2435.17	0	0.732	0.741437	3.79601e+07	2.72736e+07	1.85008e+07	3.70246e+07	1.51793e+07	2.09645e+07	2.78635e+07	2.57787e+07	6.67	126	890.28
[R].SHSISNDLHAVQPDPVAADILRR.[E]	1xPhospho [S3(100)]	3.21118e-06	2	49	Pavir.3NG233000; Pavir.3KG505200	Pavir.3NG233000 [230-252]; Pavir.3KG505200 [227-249]	1	2591.27	0	0.764	0.830661	2.26288e+06	1.79772e+06	876307	1.43291e+06	838421	1.18505e+06	1.26731e+06	1.45915e+06	5.54	30	498.72
[R].VAVIRPNSPK.[S]	1xPhospho [S8(100)]	0.0293214	2	21	Pavir.3NG233000; Pavir.3KG505200	Pavir.3NG233000 [158-167]; Pavir.3KG505200 [154-163]	0	1160.62	0	0.977	0.986423	1.64876e+07	1.29685e+07	6.55864e+06	1.265e+07	1.33687e+07	1.17165e+07	8.84968e+06	1.45064e+07	2.85	44	341.68
[K].DGGESETKDGLSDEQKDADSK.[G]	1xPhospho [S12(100)]	1.18487e-11	2	18	Pavir.3NG233100	Pavir.3NG233100 [210-230]	2	2290.92	0	1.379	0.730656	1.59096e+06	716437	1.26982e+06	1.84267e+06	2.28608e+06	2.52097e+06	597013	1.68096e+06	5.33	70	621.5
[K].SVGTFTPLQKPDGQK.[G]	1xPhospho [S1(100)]	8.03318e-11	1	120	Pavir.3NG248903	Pavir.3NG248903 [296-310]	0	1682.81	0	0.556	0.335046	2.6257e+06	1.07484e+07	1.04166e+07	1.54161e+07	1.70673e+06	8.30506e+06	5.42191e+06	6.37583e+06	4.18	37	383.38
[K].STSAGSLASGLSFGSAK.[T]	1xPhospho [S3(100)]	2.28526e-15	1	184	Pavir.3NG248903	Pavir.3NG248903 [326-342]	0	1607.73	0	0.546	0.260811	1.88194e+07	1.22602e+07	1.44103e+07	1.44515e+07	1.17388e+07	6.17302e+06	7.57199e+06	8.20628e+06	4.57	89	346.97
[K].STSAGSLASGLSFGSAK.[T]	2xPhospho [S3(100); S12(100)]	3.71355e-12	1	33	Pavir.3NG248903	Pavir.3NG248903 [326-342]	0	1687.7	0	0.41	0.0535349	3.51378e+06	1.83856e+06	2.13414e+06	2.45665e+06	1.50678e+06	68574.1	1.06792e+06	823880	4.44	31
[R].ENSLRVETSTDKQATPSQ.[-]	1xPhospho [S3(100)]	0.00278272	1	20	Pavir.3NG258006	Pavir.3NG258006 [321-338]	2	2070.93	0	0.01	5.44e-17	2.61937e+06	1.26962e+06	1.07672e+06	1.00716e+06					3.94	32	374.99
[R].ENSLRVETSTDK.[Q]	1xPhospho [S3(100)]	1.10709e-05	1	63	Pavir.3NG258006	Pavir.3NG258006 [321-332]	1	1458.65	0	0.724	0.713933	5.55808e+06	3.24796e+06	2.30639e+06	4.55956e+06	2.9032e+06	6.91688e+06	2.67418e+06	2.33146e+06	3.84	39	375.76
[R].VRSFTLYR.[F]	1xPhospho [S3(100)]	0.104018	1	5	Pavir.3NG258034	Pavir.3NG258034 [381-388]	1	1121.55	0	0.945	0.971809	1.55303e+06	746782	1.82926e+06	1.83528e+06	859231	2.67911e+06	2.1972e+06	1.15361e+06	2.11	21	227.01
[R].LNSLLNYK.[E]	1xPhospho [S3(100)]	0.00660067	2	18	Pavir.3NG258034; Pavir.3KG320700	Pavir.3NG258034 [480-487]; Pavir.3KG320700 [483-490]	0	1044.51	0	0.791	0.807798	5.57132e+06	3614410	1.72993e+06	3.97372e+06	4.06727e+06	4.72344e+06	1.78597e+06	2.21069e+06	2.52	53	213.01
[R].VGSAPNLDALTK.[E]	1xPhospho [S3(100)]	4.22835e-09	1	27	Pavir.3NG258243	Pavir.3NG258243 [608-619]	0	1265.61	0	100	5.44e-17					1.06241e+06	1.12032e+06	708017	1.54812e+06	3.28	53	361.07
[R].TSSYPDQPLQHR.[S]	1xPhospho [S3(99.2)]	0.0143282	2	14	Pavir.3NG258252	Pavir.3NG258252 [226-237]	0	1508.65	0	1.44	0.8183	410878	412554	531643	577500	805698	722033	629988	517929	2.32	30	185.85
[R].YLYTGADLDHSEGEHEFVVERSPR.[L]	2xPhospho [S11(100); S22(100)]	0.00281037	1	35	Pavir.3NG258267	Pavir.3NG258267 [212-235]	1	2966.24	0	0.676	0.588337	3.11096e+06	3.45522e+06	295026	2.42628e+06	639696	7.90101e+06	3.80741e+06	905221	6.91	15	479.18
[R].TMSKEHSGLLR.[W]	1xPhospho [S3(100)]	0.00739401	1	11	Pavir.3NG262700	Pavir.3NG262700 [1001-1011]	1	1338.62	0	2.899	0.0407358	888702	448710	597306	1.23091e+06	1.82098e+06	2.76e+06	522175	2.44929e+06	3.19	28	181.53
[K].ETEKPAETDVAPSASLEKK.[D]	1xPhospho [S15(100)]	6.82545e-05	1	10	Pavir.3NG274700	Pavir.3NG274700 [190-208]	1	2110	0	0.757	0.824314	1.1631e+06	1.23582e+06	1.71279e+06	1.80761e+06	1.36326e+06	3.72366e+06	890723	719039	4.6	21	424.89
[R].ALQESLNAESPPR.[Q]	1xPhospho [S10(100)]	0.0128224	2	3	Pavir.3NG298100; Pavir.3KG564600	Pavir.3NG298100 [80-92]; Pavir.3KG564600 [80-92]	0	1491.68	0	0.01	5.44e-17	832522	964603	781422	921337					2.38	24	261.47
[R].GFLPAAGYGTDLVSDYRSRSPAEYSAER.[Q]	2xPhospho [S18(100); S20(98.7)]	0.000421985	1	66	Pavir.3NG311924	Pavir.3NG311924 [543-570]	2	3195.38	0	0.43	0.0674864	2.8638e+06	2.42827e+06	2.85221e+06	2.0921e+06	1.83402e+06	621277	2.12545e+06	699646	7.28	9	481.06
[R].YIQEQSLSIER.[S]	2xPhospho [S6(100); S8(100)]	0.00205296	1	27	Pavir.3NG311924	Pavir.3NG311924 [521-531]	0	1525.63	0	0.583	0.484365	1.5634e+06	842615	1.60995e+06	2.08182e+06	773378	1.82036e+06	814274	1.05046e+06	3.34	36	314.64
[R].SGTTVFPLGEPGPRPATVSGK.[A]	1xPhospho [T17(100)]	1.3988e-07	1	152	Pavir.3NG312200	Pavir.3NG312200 [50-70]	0	2135.05	0	0.811	0.869419	3.31846e+07	24250000	5.26461e+07	2.73185e+07	4.22795e+07	2.14714e+07	2.61008e+07	2.28399e+07	4.19	29	564.18
[R].RSGTTVFPLGEPGPRPATVSGK.[A]	1xPhospho [T18(100)]	5.68414e-06	1	54	Pavir.3NG312200	Pavir.3NG312200 [49-70]	1	2291.15	0	0.67	0.59228	1.45061e+07	1.39643e+07	2.01184e+07	1.32855e+07	1.61612e+07	7.63884e+06	8.69226e+06	1.04458e+07	4.76	42	584.44
[R].MRHDSEEPQDLSVPR.[R]	1xOxidation [M1]; 1xPhospho [S5(100)]	4.62061e-07	2	42	Pavir.4KG018100	Pavir.4KG018100 [304-318]	1	1891.8	0	1.309	0.859448	1.22197e+06	1.69467e+06	1.83656e+06	1.44525e+06	1.49354e+06	2.5856e+06	1.62319e+06	2.79598e+06	4.22	57	476.84
[R].MRHDSEEPQDMSPPR.[R]	1xOxidation [M11]; 2xPhospho [S5(100); S12(100)]	0.00706908	2	3	Pavir.4KG018100	Pavir.4KG018100 [271-285]	1	1987.71	0	100	5.44e-17					374679	1.15014e+06	527432	453413	4.57	20	362.36
[R].HDSEEPQDLSVPR.[R]	1xPhospho [S3(100)]	5.82271e-11	2	30	Pavir.4KG018100	Pavir.4KG018100 [306-318]	0	1588.66	0	1.124	0.946392	1.56433e+06	1.18598e+06	1.78674e+06	1.52583e+06	2.28087e+06	2.29526e+06	1.2756e+06	1.32257e+06	4.41	57	468.52
[R].MRHDSEEPQDLSVPR.[R]	1xPhospho [S5(100)]	2.09169e-10	2	78	Pavir.4KG018100	Pavir.4KG018100 [304-318]	1	1875.81	0	0.956	0.961741	3.9384e+06	6.08512e+06	6.28117e+06	4.62452e+06	5.9113e+06	8.19235e+06	4.0171e+06	4.34912e+06	4.95	38	610.3
[R].VRHDSEEPQDMSPPRR.[H]	2xPhospho [S5(100); S12(100)]	0.0275286	2	6	Pavir.4KG018100	Pavir.4KG018100 [238-253]	2	2095.84	0	0.01	5.44e-17	878499	1.19803e+06	817794	641491					3.28	11	405.93
[R].MRHDSEEPQDMSPPRR.[R]	2xPhospho [S5(100); S12(100)]	0.000834537	2	15	Pavir.4KG018100	Pavir.4KG018100 [271-286]	2	2127.81	0	0.01	5.44e-17	1.01001e+06	1.59623e+06	1.12619e+06	919740					4.07	9	509.1
[R].VEDDEPASSGDDRPLVDEDIEVKR.[M]	2xPhospho [S8(100); S9(100)]	0.0015373	1	37	Pavir.4KG018100	Pavir.4KG018100 [72-95]	1	2845.18	0	0.908	0.946392	771197	1.21162e+06	1.16719e+06	1.28728e+06	1.33472e+06	1.66206e+06	531004	874181	3.96	11	329.35
[K].FLTQSGTFRDGDLLVNK.[D]	1xPhospho [T7(99.7)]	3.14567e-06	1	32	Pavir.4KG034000	Pavir.4KG034000 [22-38]	1	1990.96	0	1.084	0.990199	946603	857302	1.10564e+06	612672	970947	1.13639e+06	982351	883869	3.6	41	478.5
[R].NQSFNSMQHGTEAPSPPVDKEFSR.[R]	1xPhospho [S3(100)]	3.9628e-15	1	35	Pavir.4KG048910	Pavir.4KG048910 [178-201]	1	2770.19	0	0.917	0.924805	3.21202e+06	2143291	1.99638e+06	1.81311e+06	1.95698e+06	2.598e+06	1.83658e+06	1.65505e+06	5.44	71	572.52
[R].RDSFSTVQPGNIVHR.[Q]	1xPhospho [S3(100)]	4.61965e-14	1	190	Pavir.4KG048910	Pavir.4KG048910 [202-216]	1	1792.85	0	1.35	0.725052	3.94977e+07	4.62979e+07	1.9849e+07	3.12363e+07	3.9634e+07	6.69554e+07	4.89161e+07	4.5952e+07	4.99	59	577.02
[R].SPAFTALAANFESSSNR.[N]	1xPhospho [S1(100)]	7.04206e-16	1	27	Pavir.4KG049700	Pavir.4KG049700 [816-832]	0	1849.81	0	0.877	0.884158	970805	905696	98445.3	920368	642119	191341	999072	1.02887e+06	5.42	61	492.3
[R].NLSTPPVVK.[K]	1xPhospho [S3(100)]	0.236256	1	23	Pavir.4KG049700	Pavir.4KG049700 [833-841]	0	1034.53	0	0.739	0.754189	9.99686e+06	8827419	6.89847e+06	1.04127e+07	4.48041e+06	1.29549e+07	7.17985e+06	6.70416e+06	2	20	183.64
[R].GRSPAFTALAANFESSSNR.[N]	1xPhospho [S3(100)]	4.28108e-23	1	236	Pavir.4KG049700	Pavir.4KG049700 [814-832]	1	2062.93	0	0.856	0.91628	3.4588e+07	29203973	2.02915e+07	3.21389e+07	1.45774e+07	2.82704e+07	2.77778e+07	2.4787e+07	7.32	77	794.09
[R].SMSFSPER.[V]	1xPhospho [S5(100)]	0.0176693	2	72	Pavir.4KG049700; Pavir.4NG057200	Pavir.4KG049700 [802-809]; Pavir.4NG057200 [774-781]	0	1020.39	0	0.848	0.871702	5.6878e+06	4883919	4.61969e+06	6.72522e+06	3.01628e+06	5.82858e+06	5.09473e+06	3.92368e+06	2.46	29	240.34
[R].SMSFSPER.[V]	2xPhospho [S3(100); S5(100)]	0.0528994	2	25	Pavir.4KG049700; Pavir.4NG057200	Pavir.4KG049700 [802-809]; Pavir.4NG057200 [774-781]	0	1100.35	0	0.803	0.8183	2.85193e+06	1.9163e+06	2.12085e+06	2.69239e+06	1.4987e+06	2.59788e+06	2.13333e+06	1.72651e+06	2.5	18	233.6
[R].SRSMSFSPER.[V]	3xPhospho [S3(99.4); S5(100); S7(100)]	0.0525449	2	7	Pavir.4KG049700; Pavir.4NG057200	Pavir.4KG049700 [800-809]; Pavir.4NG057200 [772-781]	1	1423.45	0	0.913	0.924584	895820	652726	902801	2.17369e+06	989438	1.77033e+06	681149	463538	3.09	19	312.31
[K].RGGGGVGVGGGNTYYVQSPSR.[E]	1xPhospho [S18(100)]	1.65485e-08	1	31	Pavir.4KG065700	Pavir.4KG065700 [24-44]	1	2104.96	0	1.04	0.983907	1.97279e+06	379638	994846	1.51261e+06	1.31874e+06	1.5711e+06	1.23405e+06	604019	5.66	43	467.71
[K].RGGGGVGVGGGNTYYVQSPSRESHDGGYK.[S]	1xPhospho [S18(100)]	4.07992e-11	1	31	Pavir.4KG065700	Pavir.4KG065700 [24-52]	2	2978.32	0	1.958	0.286114	4.09835e+06	847461	379687	1.75232e+06	2.82282e+06	3.00573e+06	2.01664e+06	790370	7.4	39	700.42
[K].SSMQATPVFNSPNESPSHPSYGR.[H]	2xPhospho [S11(100); S15(100)]	3.16416e-05	1	10	Pavir.4KG065700	Pavir.4KG065700 [53-75]	0	2637.05	0	0.664	0.593153	1.75526e+06	1.1754e+06	836314	1.35262e+06	806304	1.28319e+06	858407	817179	5.63	33
[K].SESDVTSLAASSPPRSPK.[R]	1xPhospho [S16(100)]	8.88422e-12	2	22	Pavir.4KG065700; Pavir.4NG060200	Pavir.4KG065700 [6-23]; Pavir.4NG060200 [5-22]	1	1895.87	0	0.82	0.859448	5.3708e+06	3.86312e+06	1.35051e+06	4.39835e+06	3.65029e+06	4.91635e+06	3.12783e+06	2.76497e+06	5.9	60	338.45
[K].SESDVTSLAASSPPRSPKR.[GA]	1xPhospho [S16(100)]	0.0297666	2	7	Pavir.4KG065700; Pavir.4NG060200	Pavir.4KG065700 [6-24]; Pavir.4NG060200 [5-23]	2	2051.98	0	100	5.44e-17					1.58086e+06	2.98406e+06	2.02896e+06	1.09515e+06	3.8	20	176.71
[K].SESDVTSLAASSPPRSPK.[R]	2xPhospho [S12(99.5); S16(100)]	2.50819e-07	2	121	Pavir.4KG065700; Pavir.4NG060200	Pavir.4KG065700 [6-23]; Pavir.4NG060200 [5-22]	1	1975.84	0	0.992	0.994988	1.42506e+07	5.73859e+06	4.03738e+06	1.12511e+07	3.10382e+06	1.18528e+07	8.76992e+06	7.24698e+06	7.12	39
[R].AASFGELLR.[K]	1xPhospho [S3(100)]	0.00303883	2	27	Pavir.4KG073000	Pavir.4KG073000 [70-78]	0	1043.49	0	0.702	0.675221	831460	1.25572e+06	2.05848e+06	851648	654579	633797	1.14506e+06	804545	2.41	44	212.3
[R].GRSYSRSPQYNR.[A]	3xPhospho [S3(100); S5(100); S7(100)]	0.0532569	1	33	Pavir.4KG081900	Pavir.4KG081900 [162-173]	2	1710.62	0	1.201	0.928615	2.85144e+06	1.37873e+06	1.39179e+06	1.79106e+06	1.7877e+06	3.76134e+06	1.31339e+06	2.01068e+06	3.47	4	338.34
[K].NENPGPENIIHAPPLSDTAVQNLSPR.[A]	1xPhospho [S24(100)]	2.88844e-09	1	69	Pavir.4KG093000	Pavir.4KG093000 [489-514]	0	2860.36	0	1.053	0.990199	5.35772e+06	5391066	4.98509e+06	5.55439e+06	6.43381e+06	1.07207e+06	5.35047e+06	5.98766e+06	6.51	32	643.84
[K].LQSQSSNISLEPK.[GD]	1xPhospho [S6(100)]	0.000491394	2	58	Pavir.4KG093000; Pavir.4NG146433	Pavir.4KG093000 [304-316]; Pavir.4NG146433 [294-306]	0	1510.71	0	1.087	0.972331	3.30661e+06	2.97548e+06	1.76947e+06	3.7948e+06	2.92384e+06	4.99719e+06	3.36443e+06	3.45379e+06	2.9	32	287.04
[R].FHNEQPGYGMHGGPSPPRPR.[R]	1xOxidation [M10]; 1xPhospho [S15(100)]	0.262908	1	4	Pavir.4KG106700	Pavir.4KG106700 [160-179]	0	2314	0	0.957	0.965025	3.95658e+06	1.24032e+06	3.2832e+06	5.26072e+06	3.43822e+06	5.70664e+06	2.2824e+06	3.45762e+06	2.48	7	188.56
[R].FHNEQPGYGMHGGPSPPRPR.[R]	1xPhospho [S15(100)]	0.004462	1	82	Pavir.4KG106700	Pavir.4KG106700 [160-179]	0	2298	0	1.122	0.942672	6.77483e+06	6.77983e+06	5.6904e+06	8.33072e+06	6.92304e+06	1.25985e+07	7.12514e+06	8.11055e+06	4.86	25	399
[R].RFSPPPR.[F]	1xPhospho [S3(100)]	0.225701	1	16	Pavir.4KG106700	Pavir.4KG106700 [145-151]	1	936.445	0	0.01	5.44e-17	2.6533e+06	2.23257e+06	1.79288e+06	2.54925e+06					2.1	23	204.31
[R].EFSPPRPR.[G]	1xPhospho [S3(100)]	0.294322	1	11	Pavir.4KG106700	Pavir.4KG106700 [112-119]	0	1065.49	0	1.102	0.953714	3.9712e+06	3.84651e+06	3.23943e+06	3.94767e+06	4.96414e+06	4.07893e+06	2.45662e+06	4.52457e+06	1.67	22	136.72
[R].YRSPPQGWGAGDPR.[G]	1xPhospho [S3(100)]	0.215568	2	17	Pavir.4KG106700	Pavir.4KG106700 [323-336]	1	1623.71	0	1.642	0.495653	1.52302e+06	1.36804e+06	1.00936e+06	1.02047e+06	2.01893e+06	2.6884e+06	1.8653e+06	939722	2.66	8	203.39
[R].FREGSPPYGR.[G]	1xPhospho [S5(100)]	0.119083	2	23	Pavir.4KG106700	Pavir.4KG106700 [208-217]	1	1245.54	0	1.245	0.889548	3.81852e+06	2.13824e+06	2.10194e+06	4.04379e+06	3.72376e+06	4.67508e+06	3.01016e+06	3.39728e+06	2.59	24	241.37
[M].AEESGRPLPK.[F]	1xAcetyl [N-Term]; 1xPhospho [S4(100)]	0.0764372	1	13	Pavir.4KG129100	Pavir.4KG129100 [2-11]	0	1205.56	0	1.022	0.998314	6.18997e+06	4.70357e+06	3.9479e+06	3.24849e+06	4.34312e+06	7.65402e+06	4.18609e+06	4.46193e+06		30	229.06
[R].TERVESYAAKPNSK.[K]	1xPhospho [S6(100)]	5.08585e-06	1	94	Pavir.4KG129100	Pavir.4KG129100 [54-67]	1	1659.77	0	0.834	0.874202	1.65075e+07	12168883	8.21871e+06	1.19761e+07	7.03619e+06	1.39116e+07	9.50648e+06	1.06687e+07	3.58	31	425.53
[R].KDSFGKEELR.[G]	1xPhospho [S3(100)]	9.93625e-06	1	216	Pavir.4KG135200	Pavir.4KG135200 [661-670]	2	1288.59	0	0.921	0.963319	4.20226e+07	3.2234e+07	2.8322e+07	5.24665e+07	3.48442e+07	3.36555e+07	3.41469e+07	2.69358e+07	3.73	53	327.38
[K].MNQAGSPVVLSR.[H]	1xPhospho [S6(100)]	0.000550626	2	24	Pavir.4KG135200; Pavir.4NG154600	Pavir.4KG135200 [631-642]; Pavir.4NG154600 [210-221]	0	1338.62	0	1.66	0.617763	1.66996e+06	1.56741e+06	1.31683e+06	2.50035e+06	3.2309e+06	3.66892e+06	2.23112e+06	1.90592e+06	2.74	34	297.5
[R].FAEPAVSGHLQVVR.[D]	1xPhospho [S7(100)]	7.67985e-08	2	21	Pavir.4KG162600	Pavir.4KG162600 [146-159]	0	1589.78	0	1.679	0.540229	1.17656e+06	763873	716972	748958	1.11449e+06	1.62665e+06	1.44774e+06	1.10198e+06	4.22	40	330.21
[R].RPSLPIEEVRQPR.[F]	1xPhospho [S3(100)]	0.0262412	2	99	Pavir.4KG173500	Pavir.4KG173500 [354-366]	1	1656.86	0	0.503	0.0911578	8.34089e+06	3.66709e+06	8.0302e+06	7.43288e+06	5.40495e+06	3.53987e+06	3.94609e+06	3.83035e+06	3.65	17	307.73
[R].RPSLPIEEVR.[Q]	1xPhospho [S3(100)]	0.000292125	2	354	Pavir.4KG173500	Pavir.4KG173500 [354-363]	0	1275.65	0	0.708	0.697435	2.59277e+07	1.42542e+07	3.41891e+07	3.0292e+07	2.53068e+07	2.11037e+07	1.86599e+07	1.78831e+07	3.21	54	406.6
[R].ASSPQTDSEQGGGSLK.[S]	1xPhospho [S3(99.6)]	9.18179e-13	2	59	Pavir.4KG187300	Pavir.4KG187300 [535-550]	0	1628.68	0	0.991	0.984464	3.87487e+06	3.36211e+06	1.74144e+06	3.34815e+06	2.7629e+06	7.08483e+06	4.00527e+06	2.66496e+06	3.51	60	310.52
[K].RASSPQTDSEQGGGSLK.[S]	1xPhospho [S4(100)]	2.63668e-16	2	88	Pavir.4KG187300	Pavir.4KG187300 [534-550]	1	1784.78	0	0.01	5.44e-17	1.77764e+06	1.1676e+06	213617	1.29874e+06					5.69	69	730.23
[R].QSHSDGSLDTMAR.[R]	1xPhospho [S4(100)]	1.58636e-05	2	12	Pavir.4KG187300	Pavir.4KG187300 [719-731]	0	1484.58	0	0.71	0.697773	1.46118e+06	1534927	1.77981e+06	2.63312e+06	1.22492e+06	1.57508e+06	1.12458e+06	1.09231e+06	2.7	44	266.69
[R].ASVSSYSNDTSEAESPRTPSR.[S]	1xPhospho [T18(100)]	3.25203e-09	1	77	Pavir.4KG187300	Pavir.4KG187300 [832-852]	1	2307.97	0	1.087	0.958709	4.52377e+06	3.45292e+06	4.01607e+06	3.43925e+06	2.7337e+06	5.38969e+06	4.83539e+06	3.39087e+06	3.75	41	570.83
[R].ASVSSYSNDTSEAESPRTPSR.[S]	2xPhospho [S15(100); T18(100)]	0.00270095	1	41	Pavir.4KG187300	Pavir.4KG187300 [832-852]	1	2387.94	0	0.93	0.955281	5.18129e+06	4.22989e+06	3.79546e+06	4.70318e+06	3.41676e+06	4.99412e+06	5.07747e+06	3.44544e+06	4.94	28	411.28
[R].LQSFEDEHKSALQR.[A]	1xPhospho [S3(100)]	8.39626e-09	1	17	Pavir.4KG188200	Pavir.4KG188200 [363-376]	1	1767.81	0	0.797	0.8183	1.03579e+06	878558	1.09216e+06	1.09687e+06	926676	673056	776002	1.21275e+06	3.13	64	356.49
[R].LQSFEDEHK.[S]	1xPhospho [S3(100)]	0.0208521	1	63	Pavir.4KG188200	Pavir.4KG188200 [363-371]	0	1212.49	0	0.941	0.956221	3.81784e+06	2.66294e+06	2.10826e+06	2.30407e+06	2.0398e+06	4.24302e+06	1.7885e+06	2.66606e+06	1.94	30	195.1
[R].ASLDADEFIALIHGSDPVR.[V]	1xPhospho [S2(100)]	2.70201e-17	1	104	Pavir.4KG191700	Pavir.4KG191700 [25-43]	0	2105.99	0	2.903	0.147944	106513	98662	40744.9	104358	34681.8	2.03701e+06	235775	368116	5.28	109	636.87
[R].LGSTPQASSPSANKPANAQGR.[E]	1xPhospho [S11(99.3)]	2.68671e-14	1	9	Pavir.4KG212200	Pavir.4KG212200 [661-681]	0	2118.99	0	0.01	5.44e-17	862667	1.61993e+06	2.48644e+06	1.53897e+06					4.15	65	388.42
[R].TDTALLTKEEGGSPIRNPPTSAEDAR.[L]	1xPhospho [S13(100)]	1.09143e-08	1	66	Pavir.4KG212200	Pavir.4KG212200 [1051-1076]	2	2806.33	0	0.825	0.881735	9.48403e+06	8.28889e+06	1.55329e+07	7.84422e+06	8.02594e+06	7.21381e+06	4.01658e+06	7.42049e+06	5.57	27	625.07
[K].SRSPDVFASPASQDK.[T]	1xPhospho [S3(100)]	2.82938e-13	1	37	Pavir.4KG212200	Pavir.4KG212200 [691-705]	1	1671.74	0	0.728	0.715349	1.8167e+06	1.10536e+06	4.60647e+06	2.25418e+06	2.67849e+06	1.16098e+06	1.33776e+06	1.62051e+06	5.18	47	705.1
[K].EEGGSPIRNPPTSAEDAR.[L]	1xPhospho [S5(100)]	2.09549e-08	1	92	Pavir.4KG212200	Pavir.4KG212200 [1059-1076]	1	1962.86	0	0.83	0.878468	1.04082e+07	5.99604e+06	2.06837e+07	1.14938e+07	1.23645e+07	1.43664e+07	4.81163e+06	6.66699e+06	4.49	41	357.98
[R].SDSSKSRSPDVFASPASQDK.[T]	2xPhospho [S3(98.6); S8(100)]	0.000192571	1	51	Pavir.4KG212200	Pavir.4KG212200 [686-705]	2	2255.92	0	0.01	5.44e-17	1.37163e+06	815697	1.52206e+06	1.16793e+06					4.79	35
[R].GYHYDQDSPPPR.[S]	1xPhospho [S8(100)]	0.0117092	2	18	Pavir.4KG240000	Pavir.4KG240000 [9-20]	0	1511.6	0	0.01	5.44e-17	1.02731e+06	514642	625564	877140					2.91	29	341.77
[K].RGYHYDQDSPPPR.[S]	1xPhospho [S9(100)]	0.00461835	2	6	Pavir.4KG240000	Pavir.4KG240000 [8-20]	1	1667.7	0	0.904	0.942671	563753	420673	462794	586998	477839	1.13842e+06	343065	445999	3.28	29	272.25
[M].ASAERHHSIDAQVR.[Q]	1xAcetyl [N-Term]; 1xPhospho [S8(100)]	7.45162e-05	1	113	Pavir.4KG247315	Pavir.4KG247315 [2-15]	1	1698.77	0	0.671	0.588337	2.00737e+07	9167429	2.71479e+07	1.30188e+07	2.44571e+07	6.06273e+06	1.23831e+07	9.49082e+06		26	456.3
[M].ASAERHHSIDAQVR.[Q]	1xAcetyl [N-Term]; 2xPhospho [S2(100); S8(100)]	0.00983683	1	22	Pavir.4KG247315	Pavir.4KG247315 [2-15]	1	1778.74	0	0.685	0.536176	4.94721e+06	3.44788e+06	1.26419e+07	5.85405e+06	2.03436e+07	3.6287e+06	3.70327e+06	3.6701e+06		22	368.3
[R].FTSATLEHGMHPPVSPKPEWR.[K]	1xOxidation [M10]; 1xPhospho [S15(100)]	9.29439e-09	1	238	Pavir.4KG247315	Pavir.4KG247315 [685-705]	0	2500.15	0	0.765	0.803661	5.79495e+07	4.03944e+07	4.77973e+07	4.74918e+07	4.67767e+07	2.85949e+07	4.6398e+07	2.31423e+07	6.83	35	561.1
[R].FTSATLEHGMHPPVSPKPEWR.[K]	1xPhospho [S15(100)]	1.5508e-13	1	384	Pavir.4KG247315	Pavir.4KG247315 [685-705]	0	2484.15	5	0.686	0.647958	2.30556e+08	197599201	2.38415e+08	2.00247e+08	2.22928e+08	1.15404e+08	1.8804e+08	8.61505e+07	6.79	38	674.56
[K].LKSGDFSDEGSATTESNIDETIKR.[L]	1xPhospho [S3(100)]	1.47565e-30	1	128	Pavir.4KG247315	Pavir.4KG247315 [119-142]	2	2680.2	0	0.737	0.738255	2.19629e+07	9961588	1.51095e+07	1.33345e+07	2.14318e+07	8.46292e+06	1.14192e+07	9.59557e+06	8.55	72	934.66
[R].HHSIDAQVR.[Q]	1xPhospho [S3(100)]	0.00356829	1	1807	Pavir.4KG247315	Pavir.4KG247315 [7-15]	0	1142.51	1	1.47	0.591792	8.0518e+08	1.00812e+09	2.71367e+09	8.91736e+08	6.4693e+09	1.31519e+09	1.29296e+09	1.47767e+09	3.66	42	314.52
[K].SGDFSDEGSATTESNIDETIKR.[L]	1xPhospho [S9(100)]	5.16264e-22	1	155	Pavir.4KG247315	Pavir.4KG247315 [121-142]	1	2439.02	0	0.546	0.191004	8.04562e+06	5.51718e+06	1.07448e+07	7.45445e+06	1.03649e+07	3.79989e+06	4.08466e+06	4.37319e+06	6.38	94	546.51
[K].DVTDDEKKEIDEALHR.[E]	1xPhospho [T3(100)]	4.77882e-14	1	105	Pavir.4KG247315	Pavir.4KG247315 [196-211]	2	1992.89	0	0.421	0.0448854	1.73632e+07	1.40189e+07	1.15224e+07	1.59953e+07	1.11518e+07	4.51168e+06	6.20002e+06	6.40303e+06	4.77	75	613.68
[K].NQSVDLVLTAHPTQSVRR.[S]	1xPhospho [S15(100)]	3.2246e-09	2	141	Pavir.4KG247315; Pavir.4NG215687	Pavir.4KG247315 [159-176]; Pavir.4NG215687 [159-176]	1	2101.05	0	0.714	0.694453	1.0031e+07	1.07529e+07	1.55384e+07	9.24269e+06	9.62152e+06	4.81992e+06	6.91496e+06	7.95553e+06	4.46	42	600.09
[R].HTDVIDAITTHIGIGSYR.[S]	1xPhospho [S16(100)]	2.51538e-12	2	18	Pavir.4KG247315; Pavir.4NG215687	Pavir.4KG247315 [453-470]; Pavir.4NG215687 [453-470]	0	2048.98	0	0.534	0.366897	1.04898e+06	860362	94468.5	611711	346871	39272.2	431963	432903	6.51	101	647.41
[R].YGMSYIHETIWK.[G]	1xPhospho [S4(100)]	0.0764372	2	4	Pavir.4KG247315; Pavir.4NG215687	Pavir.4KG247315 [235-246]; Pavir.4NG215687 [235-246]	0	1607.7	0	0.01	5.44e-17	976190	618593	1.10512e+06	851223					2.3	26	203.19
[K].DAGRLSAAWQLYR.[A]	1xPhospho [S6(100)]	0.000138873	2	9	Pavir.4KG247315; Pavir.4NG215687	Pavir.4KG247315 [598-610]; Pavir.4NG215687 [598-610]	1	1586.75	0	0.01	5.44e-17	1.36662e+06	875690	1.58878e+06	995118					3.62	39	446.19
[K].RKPQGGITSLR.[A]	1xPhospho [T8(100)]	0.0322058	2	86	Pavir.4KG247315; Pavir.4NG215687	Pavir.4KG247315 [754-764]; Pavir.4NG215687 [754-764]	1	1292.68	0	0.586	0.420373	8.64832e+06	8.32604e+06	8.8981e+06	7.5011e+06	8.04043e+06	4.30443e+06	5.73574e+06	3.00584e+06	3.52	45	214.23
[R].REHTPPRVPGDR.[R]	1xPhospho [T4(100)]	0.0426138	1	70	Pavir.4KG274600	Pavir.4KG274600 [415-426]	2	1496.71	0	1.714	0.380108	1.1616e+07	1.62139e+07	3.57308e+06	9.81103e+06	1.50316e+07	1.85231e+07	2.09287e+07	1.80848e+07	3.95	16	267.7
[K].TSAEDVSSQKDQKEEEKPEEK.[EV]	1xPhospho [S8(99.5)]	2.14312e-08	2	30	Pavir.4KG274600; Pavir.4NG211622	Pavir.4KG274600 [923-943]; Pavir.4NG211622 [923-943]	2	2501.09	0	1.65	0.544749	1.8741e+06	1698879	867458	1.28471e+06	1.68311e+06	3.54826e+06	1.98468e+06	2.99443e+06	5.02	35	420.41
[R].VPSMAFGR.[L]	1xOxidation [M4]; 1xPhospho [S3(100)]	0.13439	2	9	Pavir.4KG277305; Pavir.4NG211842	Pavir.4KG277305 [71-78]; Pavir.4NG211842 [69-76]	0	960.401	0	1.318	0.872936	1.07654e+06	829898	228267	641163	384613	819501	1.1284e+06	2.38646e+06	1.69	22	148.67
[R].LRSFNLSR.[F]	1xPhospho [S3(100)]	0.032304	3	66	Pavir.4KG277305; Pavir.4NG211842	Pavir.4KG277305 [79-86]; Pavir.4NG211842 [77-84]	1	1072.53	0	0.914	0.953714	1.45282e+07	15327107	7.01089e+06	1.49091e+07	9.53882e+06	1.29492e+07	1.39627e+07	1.92751e+07	2.91	17	289.16
[R].VPSMAFGR.[L]	1xPhospho [S3(100)]	0.0263198	2	111	Pavir.4KG277305; Pavir.4NG211842	Pavir.4KG277305 [71-78]; Pavir.4NG211842 [69-76]	0	944.406	0	1.042	0.998034	4.19582e+06	3.636e+06	1.21018e+06	2.47368e+06	1.85691e+06	3.08564e+06	3.1671e+06	3.79984e+06	2.25	33	199.39
[R].LESFLR.[HY]	1xPhospho [S3(100)]	0.0550912	3	54	Pavir.4KG277305; Pavir.4NG211842	Pavir.4KG277305 [260-265]; Pavir.4NG211842 [248-253]	0	844.396	0	1.129	0.942671	5.38958e+06	5.50882e+06	1.85138e+06	3.27321e+06	2.63535e+06	4.36344e+06	5.15319e+06	6.74335e+06	1.74	43	165.35
[R].RDADSDVEMNDAKPLEDSGR.[R]	1xPhospho [S5(100)]	9.60583e-07	1	15	Pavir.4KG294700	Pavir.4KG294700 [416-435]	1	2299.95	0	1.283	0.874811	1.21238e+06	936402	682456	922329	1.28652e+06	1.61546e+06	829628	1.10522e+06	5.28	21	466.78
[R].TVPPAVAGVVFLSGGQSEEEATQNLNAMNK.[L]	1xOxidation [M28]; 1xPhospho [T1(100)]	1.06233e-10	1	46	Pavir.4KG304400	Pavir.4KG304400 [255-284]	0	3154.48	0	1.502	0.827847	59610.7	102147	1.72921e+06	89395.9	147389	113302	431580	139713	4.42	50	373.85
[R].TVPPAVAGVVFLSGGQSEEEATQNLNAMNK.[L]	1xPhospho [S13(100)]	8.14008e-15	1	131	Pavir.4KG304400	Pavir.4KG304400 [255-284]	0	3138.48	0	0.821	0.895665	311898	349033	1.00023e+06	387938	2.96361e+06	331355	275389	148390	5.01	60	395.2
[K].RLSSINLENVESNR.[Q]	1xPhospho [S3(100)]	5.10906e-15	1	53	Pavir.4KG304400	Pavir.4KG304400 [39-52]	1	1710.82	0	0.507	0.300208	1.87836e+06	1.45428e+06	3.6671e+06	1.33552e+06	964174	245757	1.24267e+06	728776	4.94	36	591.71
[R].SESLKQQQPAATR.[R]	1xPhospho [S3(100)]	7.14168e-10	1	24	Pavir.4KG304500	Pavir.4KG304500 [371-383]	1	1523.72	0	0.895	0.9257	2.67569e+06	1.48009e+06	1.12209e+06	1.78812e+06	1.05596e+06	2.66017e+06	1.17572e+06	1.80227e+06	3.75	77	380.23
[R].SSSFDQQTSGFQQR.[S]	1xPhospho [S3(100)]	1.29078e-10	2	160	Pavir.4KG304500	Pavir.4KG304500 [357-370]	0	1682.68	0	1.335	0.725287	5.28962e+06	2.73077e+06	2.89008e+06	5.54563e+06	6.37075e+06	9.55611e+06	4.27609e+06	3.4314e+06	3.86	67	329.26
[R].STSFSQQSGVYSR.[S]	1xPhospho [S3(100)]	8.25524e-09	2	34	Pavir.4KG304500	Pavir.4KG304500 [344-356]	0	1513.63	0	1.367	0.829317	2.68433e+06	1.72067e+06	1.63815e+06	2.90752e+06	3.21512e+06	4.89675e+06	2.68311e+06	2.47178e+06	3.41	57	275.38
[K].AQSSDHQPPLPNEGTR.[A]	1xPhospho [S3(100)]	1.47946e-09	1	51	Pavir.4KG346200	Pavir.4KG346200 [775-790]	0	1813.79	0	1.507	0.709384	8.2469e+06	2.5955e+06	1.33608e+06	1.85717e+06	2.72228e+06	3.80661e+06	2.87691e+06	3.96044e+06	5.03	32	436.83
[R].MMDSLRVSPNEASGSTEQR.[K]	1xPhospho [S4(98.8)]	0.254451	1	2	Pavir.4KG346200	Pavir.4KG346200 [514-532]	1	2174.92	0	1.29	0.870644	1.9308e+06	2.19125e+06	1.61422e+06	1.47924e+06	1.61352e+06	2.51836e+06	2.29425e+06	2.26176e+06	2.11		203.82
[R].SPAFNALAANFENPNAR.[N]	1xPhospho [S1(100)]	2.55597e-13	2	6	Pavir.4KG364700	Pavir.4KG364700 [836-852]	0	1883.84	0	0.687	0.738746	485487	503061	546449	521164	336314	53267.3	367892	808010	5.45	94	525.85
[R].GRSPAFNALAANFENPNAR.[N]	1xPhospho [S3(100)]	5.52967e-21	2	132	Pavir.4KG364700	Pavir.4KG364700 [834-852]	1	2096.97	0	1.118	0.943859	1.44672e+07	1.36155e+07	5.19125e+06	1.33378e+07	5.33632e+06	1.69475e+07	1.33964e+07	1.74132e+07	6.53	79	789.45
[R].NLSTPPPVVR.[K]	1xPhospho [S3(100)]	0.00605821	2	96	Pavir.4KG364700	Pavir.4KG364700 [853-862]	0	1159.59	0	1.121	0.936849	1.36372e+07	10569536	4.32374e+06	1.27713e+07	6.25512e+06	1.92995e+07	1.0675e+07	1.58925e+07	2.45	35	219.8
[R].SMSFSPDRVR.[V]	2xPhospho [S3(100); S5(100)]	0.0467964	2	26	Pavir.4KG364700	Pavir.4KG364700 [822-831]	1	1341.51	0	0.792	0.746381	7.97231e+06	5.76444e+06	2.73121e+06	6.24782e+06	3.30168e+06	7.40286e+06	4.2124e+06	5.35905e+06	2.43	37	253.28
[K].EEEKEESDDDMGFSLFD.[-]	1xPhospho [S7(100)]	0.0442865	2	16	Pavir.4KG375100	Pavir.4KG375100 [104-120]	1	2101.75	0	1.126	0.974001	134002	117952	84250	148566	759665	168408	118941	110647	2.99	29	298.69
[K].KEEEKEESDDDMGFSLFD.[-]	1xPhospho [S8(100)]	5.08485e-11	2	442	Pavir.4KG375100	Pavir.4KG375100 [103-120]	2	2229.84	0	1.004	0.99409	1.70567e+08	142618208	2.86822e+07	1.64728e+08	1.69518e+08	4.31323e+07	1.68185e+08	1.40825e+08	6.69	81	495.99
[K].KEEEKEESDDDMGFSLFD.[-]	1xPhospho [S8(100)]; 1xOxidation [M12]	1.85783e-10	2	363	Pavir.4KG375100	Pavir.4KG375100 [103-120]	2	2245.84	0	1.062	0.961114	7.75882e+07	51922886	6.90835e+07	6.92223e+07	7.58889e+07	8.79766e+06	7.10944e+07	8.36536e+07	5.3	98	425.41
[M].SGMAPEGSQFDAK.[H]	1xAcetyl [N-Term]; 1xPhospho [S1(100)]	6.35997e-05	2	4	Pavir.4KG375600	Pavir.4KG375600 [2-14]	0	1446.56	0	100	5.44e-17					729305	3.06676e+06	755458	445488		50	226.73
[K].VHACVGGTSVR.[E]	1xCarbamidomethyl [C4]; 1xPhospho [T8(100)]	0.0066261	4	225	Pavir.4KG375600	Pavir.4KG375600 [140-150]	0	1222.54	0	1.4	0.675546	2.22901e+08	199441408	1.40405e+08	1.72487e+08	1.61633e+08	2.8045e+08	2.4038e+08	2.93125e+08	3.57	48	385.72
[K].VHACVGGTSVREDQR.[I]	1xCarbamidomethyl [C4]; 1xPhospho [T8(99.7)]	1.32133e-06	4	163	Pavir.4KG375600	Pavir.4KG375600 [140-154]	1	1750.77	0	1.102	0.943859	8.65039e+07	5.32933e+07	4.19292e+07	4.19178e+07	4.17758e+07	5.04045e+07	5.3835e+07	6.91986e+07	4.1	46	577.39
[R].RPPPPPPDSPEDRSPQLPPPPPGGPPAASR.[K]	2xPhospho [S9(100); S14(100)]	7.54971e-14	1	153	Pavir.4KG377800	Pavir.4KG377800 [127-156]	1	3220.5	0	0.485	0.0777049	5.7605e+06	7.04057e+06	8.03568e+06	6.28318e+06	2.89634e+06	5.71132e+06	2.7536e+06	3.59853e+06	5.91	32	866.9
[R].TTVSPPRSEDVGQDGLK.[S]	1xPhospho [S4(100)]	1.70697e-10	1	301	Pavir.4KG379802	Pavir.4KG379802 [533-549]	1	1865.86	0	1.134	0.937067	7.8371e+06	5.79173e+06	5.56525e+06	8.2989e+06	7.60559e+06	8.69958e+06	7.50119e+06	7.6717e+06	4.65	63	586.36
[R].SPPPMYSYR.[E]	1xPhospho [S1(100)]	0.00712253	2	76	Pavir.4KG380203	Pavir.4KG380203 [193-201]	0	1177.47	0	1.129	0.924805	1.38215e+07	10508268	1.11633e+07	1.49573e+07	1.62556e+07	2.26351e+07	1.17583e+07	1.20913e+07	2.34	43	216.9
[R].RSPPPMYSYR.[E]	1xPhospho [S2(100)]	0.0127403	2	61	Pavir.4KG380203	Pavir.4KG380203 [192-201]	1	1333.58	0	0.938	0.974862	1.76961e+07	1.32147e+07	1.2885e+07	1.78221e+07	1.51848e+07	2.46454e+07	1.2003e+07	1.35627e+07	3.5	21	298.96
[R].GYSPPPYGGGR.[S]	1xPhospho [S3(100)]	0.0280284	2	131	Pavir.4KG380203	Pavir.4KG380203 [238-248]	0	1187.49	0	1.15	0.907902	2.19496e+07	12397118	1.54038e+07	1.86185e+07	2.0741e+07	3.51428e+07	1.65231e+07	1.82999e+07	2.36	24	249.51
[R].TPTPGSYLGHR.[Y]	1xPhospho [T1(100)]	1.63635e-08	2	137	Pavir.4KG380203	Pavir.4KG380203 [147-157]	0	1265.57	0	1.249	0.824533	3.90651e+07	35028164	3.66645e+07	4.48126e+07	4.95842e+07	7.6663e+07	3.97938e+07	4.50773e+07	2.98	45	316.41
[R].GRPRTPTPGSYLGHR.[Y]	1xPhospho [T5(100)]	1.14593e-07	2	205	Pavir.4KG380203	Pavir.4KG380203 [143-157]	1	1731.84	0	0.839	0.901176	8.07194e+07	68027126	5.61841e+07	7.90434e+07	7.99843e+07	1.11939e+08	4.7368e+07	4.38839e+07	4.49	45	501.05
[R].RGRPRTPTPGSYLGHR.[Y]	1xPhospho [T6(99.7)]	2.37428e-07	2	218	Pavir.4KG380203	Pavir.4KG380203 [142-157]	2	1887.94	0	0.827	0.884158	3.48705e+07	2.5401e+07	2.30698e+07	3.08585e+07	2.75102e+07	3.82984e+07	1.95066e+07	8.53565e+06	5.67	36	353.26
[R].DRSISPYRMPER.[G]	2xPhospho [S3(100); S5(100)]	0.0869979	2	82	Pavir.4KG380203	Pavir.4KG380203 [252-263]	2	1666.68	0	0.981	0.998128	3.8489e+07	39366633	3.80566e+07	4.35592e+07	3.9253e+07	5.7702e+07	3.4666e+07	3.71313e+07	3.66	20	322.98
[R].DRSISPYR.[M]	2xPhospho [S3(100); S5(100)]	0.211099	2	7	Pavir.4KG380203	Pavir.4KG380203 [252-259]	1	1153.44	0	1.327	0.772874	3.13852e+06	2353213	3.29002e+06	4.34285e+06	4.10149e+06	6.98412e+06	3.4674e+06	4.43566e+06	2.68	16	271.73
[K].RVVPAAADDSDEEAGAER.[A]	1xPhospho [S10(100)]	2.40438e-15	1	18	Pavir.4KG382102	Pavir.4KG382102 [183-200]	1	1937.82	0	0.01	5.44e-17	974437	1.13131e+06	637026	866913					4.96	69	759.09
[R].VVPAAADDSDEEAGAER.[A]	1xPhospho [S9(100)]	6.53133e-15	1	72	Pavir.4KG382102	Pavir.4KG382102 [184-200]	0	1781.72	0	1.442	0.65678	7.55892e+06	4.02418e+06	5.77237e+06	6.52628e+06	1.05364e+07	1.49712e+07	7.4365e+06	6.43829e+06	4.59	77	494.85
[R].YDSMNSGSDHDRTDTFAR.[F]	1xPhospho [S3(100)]	0.000110732	1	33	Pavir.4KG384303	Pavir.4KG384303 [1159-1176]	1	2154.82	0	0.788	0.845224	2.72261e+06	2.61089e+06	1.28212e+06	3.11744e+06	1.38824e+06	3.95507e+06	2.61687e+06	1.68574e+06	3.56	18	320.54
[K].SKPESAKSPPVSPVK.[N]	1xPhospho [S8(100)]	1.83208e-05	1	33	Pavir.4KG384303	Pavir.4KG384303 [813-827]	1	1617.82	0	0.363	0.0313329	4.63961e+06	3.56634e+06	1.12467e+06	4.92341e+06	1.31765e+06	4.03108e+06	1.59472e+06	1.36627e+06	3.74	35	367.29
[K].SKPESAKSPPVSPVK.[N]	2xPhospho [S8(100); S12(100)]	0.000103456	1	64	Pavir.4KG384303	Pavir.4KG384303 [813-827]	1	1697.79	0	0.706	0.664054	4.35931e+06	4.52974e+06	2.73818e+06	6.23977e+06	3.90494e+06	7.26971e+06	2.4716e+06	2.52366e+06	4.62	17	493.62
[K].SKPESAKSPPVSPVKNR.[E]	2xPhospho [S8(100); S12(100)]	0.00410568	1	101	Pavir.4KG384303	Pavir.4KG384303 [813-829]	2	1967.94	0	0.721	0.605234	6.58499e+06	4.91856e+06	2.12652e+06	7.49399e+06	2.27592e+06	7.95729e+06	3.347e+06	5.02818e+06	6.21	37	436.72
[R].SLFDSGPSRAESPTAGSVYGK.[E]	1xPhospho [S12(100)]	6.39715e-10	2	24	Pavir.4KG384303; Pavir.4NG338600	Pavir.4KG384303 [1045-1065]; Pavir.4NG338600 [1042-1062]	1	2192.99	0	0.427	0.078809	1.83164e+06	971464	1.50101e+06	1.31361e+06	587317	612029	517084	1.15782e+06	4.82	56	555.49
[R].AESPTAGSVYGK.[E]	1xPhospho [S3(100)]	4.75174e-08	2	51	Pavir.4KG384303; Pavir.4NG338600	Pavir.4KG384303 [1054-1065]; Pavir.4NG338600 [1051-1062]	0	1246.54	0	0.706	0.636454	9.48834e+06	6855935	4.29139e+06	8.96145e+06	5.36064e+06	1.1573e+07	5.71009e+06	4.90145e+06	2.9	54	302.97
[K].DQKPSFDSVPGTPMEKPFFDSIPGTPVQK.[S]	1xPhospho [T25(100)]	0.199036	2	6	Pavir.4KG384303; Pavir.4NG338600	Pavir.4KG384303 [923-951]; Pavir.4NG338600 [920-948]	0	3256.53	0	100	5.44e-17					405434	299992	486682	452574	4.7	2	220.21
[R].FDSMKSSDYNNR.[G]	2xPhospho [S3(100); S6(99.6)]	0.00728456	2	18	Pavir.4KG384303; Pavir.4NG338600	Pavir.4KG384303 [1177-1188]; Pavir.4NG338600 [1174-1185]	1	1623.55	0	1.124	0.970977	1.14418e+06	715090	735232	939840	743229	1.74518e+06	836591	1.04348e+06	3.13	33	283.77
[RK].SVFDSVPSTPMQR.[S]	2xPhospho [S5(100); T9(99.4)]	0.0165229	2	3	Pavir.4KG384303; Pavir.4NG338600	Pavir.4KG384303 [1006-1018]; Pavir.4NG338600 [990-1002]; [1003-1015]	0	1610.63	0	100	5.44e-17					668957	841930	721816	510709	2.74	29	330.94
[R].LRSDDASPYSPEKR.[T]	1xPhospho [S10(100)]	0.0132815	1	3	Pavir.4KG389700	Pavir.4KG389700 [144-157]	2	1700.76	0	0.908	0.948134	1.1075e+06	711783	1.45882e+06	1.87717e+06	1.24327e+06	1.08677e+06	684427	1.226e+06	3.6	31	300.69
[R].SDDASPYSPEKR.[T]	1xPhospho [S8(100)]	0.0015821	1	15	Pavir.4KG389700	Pavir.4KG389700 [146-157]	1	1431.58	0	0.904	0.945891	1.25488e+06	752642	1.11566e+06	1.56785e+06	1.17784e+06	1.65526e+06	844255	970420	2.66	68	304.08
[R].NTLRDDDSESEEEAAPRR.[S]	2xPhospho [S8(100); S10(100)]	5.87155e-05	1	12	Pavir.4KG408100	Pavir.4KG408100 [620-637]	2	2249.87	0	1.239	0.901176	1.60688e+06	524686	1.0675e+06	934581	1.19892e+06	1.66956e+06	1.27674e+06	671232	3.82	33	463.42
[R].NTLRDDDSESEEEAAPR.[R]	2xPhospho [S8(100); S10(100)]	1.90563e-10	1	15	Pavir.4KG408100	Pavir.4KG408100 [620-636]	1	2093.77	0	1.289	0.861167	1.46827e+06	702054	884737	1.4626e+06	1.71416e+06	1.85027e+06	801403	1.25409e+06	5.34	65	720.21
[R].FESHFGFLPESPETSFMK.[Q]	1xPhospho [S11(100)]	2.29733e-07	1	72	Pavir.4NG002200	Pavir.4NG002200 [606-623]	0	2196.93	0	0.74	0.763828	269430	1.6816e+06	1.98118e+06	225294	2.16066e+06	198405	1.25181e+06	47736.2	5.46	50	505.68
[R].AGLGDASLFSSSLPLLPHEK.[L]	1xPhospho [S12(99)]	2.05273e-12	1	63	Pavir.4NG002200	Pavir.4NG002200 [66-85]	0	2119.05	0	1.658	0.678039	623170	380887	366533	522384	4.37086e+06	965233	392507	566655	4.6	36	490.36
[K].LNFPDSAHGTPSIDDTSAK.[I]	2xPhospho [S6(100); T10(100)]	4.54376e-08	1	8	Pavir.4NG002200	Pavir.4NG002200 [86-104]	0	2132.86	0	1.722	0.428276	553200	948351	1.56722e+06	1.30849e+06	2.35857e+06	2.20137e+06	1.67182e+06	621024	2.97	48	513.5
[R].ASSWSGAYPEHLSGTAVSR.[S]	1xPhospho [S3(100)]	1.2397e-17	1	81	Pavir.4NG003401	Pavir.4NG003401 [1858-1876]	0	2042.9	0	0.898	0.913951	973775	1.11605e+06	803713	826243	669920	1.28821e+06	969043	474598	4.31	108	389.78
[R].SISEPDFGKTPQK.[Q]	1xPhospho [S3(100)]	0.0237795	1	23	Pavir.4NG003401	Pavir.4NG003401 [1580-1592]	1	1513.69	0	0.9	0.942685	2.03598e+06	1.44972e+06	861852	1.16122e+06	995882	1.3693e+06	670074	1.38825e+06	2.98	24	281.11
[K].LSPESAETPNEDTSDREPDGVFSTTPDEK.[A]	1xPhospho [T13(99.2)]	1.2522e-07	1	31	Pavir.4NG011500	Pavir.4NG011500 [119-147]	1	3230.35	0	1.458	0.709961	1.15083e+06	1.37967e+06	2.55052e+06	766421	2.6778e+06	2.71208e+06	1.26011e+06	938160	5.07	35	411.73
[K].ALGLSVEADKAAK.[R]	1xPhospho [S5(100)]	9.74225e-06	2	33	Pavir.4NG036000; Pavir.4KG016900	Pavir.4NG036000 [127-139]; Pavir.4KG016900 [125-137]	1	1352.68	0	1.51	0.721631	1.16245e+06	1.88595e+06	975904	2.51805e+06	2.37945e+06	1.98967e+06	2.43657e+06	2.10148e+06	3.31	53	364.27
[K].ALGLSVEADK.[A]	1xPhospho [S5(100)]	0.00109902	2	21	Pavir.4NG036000; Pavir.4KG016900	Pavir.4NG036000 [127-136]; Pavir.4KG016900 [125-134]	0	1082.51	0	2.196	0.169296	1.31855e+06	1.95736e+06	1.88562e+06	3.64064e+06	5.54406e+06	3.43324e+06	5.1865e+06	2.732e+06	2.24	43	225.13
[R].AADSPPADPSRPAAGAPEPITVPSPR.[D]	1xPhospho [S24(100)]	1.89023e-06	1	31	Pavir.4NG043200	Pavir.4NG043200 [9-34]	0	2604.25	0	100	5.44e-17					4.26819e+06	6.05434e+06	3.92463e+06	2.74981e+06	5.41	19	545.94
[R].TAQLIDGSPSHR.[K]	1xPhospho [S8(99.6)]	0.0140163	1	17	Pavir.4NG043200	Pavir.4NG043200 [527-538]	0	1361.62	0	1.214	0.942676	2.87354e+06	1.36455e+06	2.28054e+06	1.93988e+06	3.49497e+06	6.60214e+06	1.75573e+06	1.86533e+06	2.87	35	300.38
[K].TPVEQEMTDAATASA.[-]	1xPhospho [S14(100)]	0.000322605	1	34	Pavir.4NG045100	Pavir.4NG045100 [266-280]	0	1601.64	0	0.953	0.981374	1.45926e+06	1.1639e+06	1.37191e+06	1.60381e+06	1.30874e+06	2.23554e+06	1.38871e+06	1.18991e+06	3.74	47	364.1
[K].FLTHSGTFRDGDLLVNK.[D]	1xPhospho [T7(99.7)]	0.00993839	1	70	Pavir.4NG053300	Pavir.4NG053300 [22-38]	1	1999.96	0	0.983	0.987185	4.93018e+06	3.77522e+06	2.7864e+06	4.24841e+06	3.81203e+06	4.06207e+06	5.00407e+06	3.78147e+06	4.65	23	366.96
[R].NLSTPPPVVK.[K]	1xPhospho [S3(100)]	0.0330008	1	84	Pavir.4NG057200	Pavir.4NG057200 [805-814]	0	1131.58	0	0.972	0.991791	8.83639e+06	8021404	7.06926e+06	1.09601e+07	5.70007e+06	9.90772e+06	9.47137e+06	7.06856e+06	2.66	33	256.14
[R].AGGVGGGNNYYVQSPSRESHDGGYK.[S]	1xPhospho [S14(100)]	0.00207508	1	27	Pavir.4NG060200	Pavir.4NG060200 [24-48]	1	2636.12	0	0.782	0.806512	2.91205e+06	1.19006e+06	1.12957e+06	2.4755e+06	2.52847e+06	1.43429e+06	1.22944e+06	1.25543e+06	5.54	24	403.08
[R].AGGVGGGNNYYVQSPSR.[E]	1xPhospho [S14(100)]	1.74602e-13	1	27	Pavir.4NG060200	Pavir.4NG060200 [24-40]	0	1762.75	0	0.929	0.942685	2.61646e+06	1.59659e+06	808078	3.23391e+06	1.04745e+06	2.23865e+06	2.10038e+06	1.71607e+06	5.26	59	562.3
[K].SSSMQATPVFNSPNESPSHPSYGR.[H]	2xPhospho [S12(100); S16(100)]	5.37368e-08	1	28	Pavir.4NG060200	Pavir.4NG060200 [49-72]	0	2724.08	0	0.645	0.533649	2.53393e+06	1600604	1.6818e+06	2.61031e+06	424797	1.56141e+06	1.43862e+06	1.23341e+06	7.35	44	152.44
[M].GADSDEDDLVVYGTPIER.[E]	1xPhospho [S4(100)]	1.29813e-13	1	22	Pavir.4NG082100	Pavir.4NG082100 [2-19]	0	2030.86	0	1.045	0.977495	1.21359e+06	1.26834e+06	924141	1.53427e+06	2.49039e+06	273445	1.00675e+06	1.67015e+06		86	475.52
[R].SVSVPMNLGTSGNHK.[H]	1xPhospho [S3(100)]	2.3227e-07	2	44	Pavir.4NG084600	Pavir.4NG084600 [474-488]	0	1607.72	0	0.01	5.44e-17	945698	695186	1.08037e+06	1.52615e+06					3.68	30	297.25
[R].GISGWNFNLEDLK.[N]	1xPhospho [S3(100)]	6.29557e-09	2	27	Pavir.4NG084600	Pavir.4NG084600 [334-346]	0	1572.71	0	1.294	0.924477	53538	40684	61899.1	44029	80986.4	82792.9	48767	35225.1	3.91	40	422.38
[R].GTESSGGHGSPPNPAASFNTGSQPSFPNFPTWK.[-]	1xPhospho [S10(97.5)]	9.29439e-09	1	23	Pavir.4NG095000	Pavir.4NG095000 [328-360]	0	3425.49	0	3.624	0.0502209	158452	84882.1	411958	46542.3	568378	86700.1	374476	471748	5.73	38	417.75
[K].TVFGGFPTASSPSSR.[G]	1xPhospho [S11(99.2)]	2.62577e-05	1	30	Pavir.4NG095000	Pavir.4NG095000 [313-327]	0	1577.7	0	1.811	0.411172	894670	1.52846e+06	1.59907e+06	532253	3.31053e+06	1.05033e+06	3.51035e+06	1.35544e+06	3.87	45	415.22
[R].RPSLLIEEVRQPR.[F]	1xPhospho [S3(100)]	0.0198758	1	18	Pavir.4NG099300	Pavir.4NG099300 [387-399]	1	1672.89	0	1.918	0.384708	606742	973701	471423	635659	298906	1.22156e+06	1.16127e+06	1.23315e+06	3.37	13	329.39
[R].RPSLLIEEVR.[Q]	1xPhospho [S3(100)]	9.10639e-07	1	90	Pavir.4NG099300	Pavir.4NG099300 [387-396]	0	1291.68	0	2.284	0.052739	3.18296e+06	5926751	3.28917e+06	3.93412e+06	2.38416e+06	1.04613e+07	8.49372e+06	7.94863e+06	3.56	44	463.71
[R].DHTRLPGEISAR.[A]	1xPhospho [T3(100)]	0.000167805	2	18	Pavir.4NG099300	Pavir.4NG099300 [528-539]	1	1431.67	0	0.918	0.958368	1.41156e+06	1.55959e+06	746118	2.27452e+06	523170	2.94334e+06	973381	1.90582e+06	3.9	29	371.42
[R].LSSFKLR.[R]	1xPhospho [S3(100)]	0.0604605	2	6	Pavir.4NG099900	Pavir.4NG099900 [284-290]	1	930.481	0	0.654	0.551966	3.3632e+06	589254	255374	2.27302e+06	922428	982295	436268	621281	1.72	35	157.61
[R].AAVVAELFGDATEGGSDQPLLSPR.[S]	1xPhospho [S22(100)]	0.0291453	1	3	Pavir.4NG113800	Pavir.4NG113800 [4294-4317]	0	2480.17	0	100	5.44e-17					192796	12296.4	41803.9	36316.8	2.73	27	186.19
[K].IVSSPGEEINSSEQQTK.[I]	1xPhospho [S4(100)]	1.07747e-13	1	26	Pavir.4NG113800	Pavir.4NG113800 [3134-3150]	0	1912.85	0	100	5.44e-17					713672	1.92172e+06	683613	836155	4.33	76	298.93
[R].RPLYTLDESDDDLPPR.[G]	1xPhospho [S9(100)]	3.33261e-10	2	96	Pavir.4NG114681	Pavir.4NG114681 [15-30]	0	1981.89	0	2.511	0.127719	1.51677e+06	999457	1.01797e+06	2.87039e+06	3.73587e+06	6.03622e+06	975295	2.60687e+06	4.63	48	494.83
[R].LQSFEEEHKSALQR.[A]	1xPhospho [S3(100)]	6.55566e-11	1	42	Pavir.4NG117200	Pavir.4NG117200 [437-450]	1	1781.82	0	0.526	0.227018	8.35118e+06	3.05633e+06	4.05872e+06	4.41366e+06	1.52626e+06	5.18478e+06	1.4324e+06	3.25028e+06	3.99	15	416.28
[R].LQSFEEEHK.[S]	1xPhospho [S3(100)]	0.0267164	1	14	Pavir.4NG117200	Pavir.4NG117200 [437-445]	0	1226.51	0	0.744	0.732834	5.60609e+06	3494562	2.69779e+06	3.98831e+06	1.84796e+06	8.11397e+06	1.59307e+06	4.18027e+06	1.81	18	184.82
[R].SPTTTTAIQSTIQSIK.[E]	1xPhospho [S1(99.6)]	1.17051e-15	1	82	Pavir.4NG128500	Pavir.4NG128500 [21-36]	0	1756.87	0	0.919	0.911384	2.06369e+06	2.59907e+06	1.73526e+06	2.19504e+06	1.63099e+06	208870	2.34607e+06	2.96294e+06	5.51	86	518
[R].AGAARSPTTTTAIQSTIQSIK.[E]	1xPhospho [S6(100)]	9.25987e-13	1	66	Pavir.4NG128500	Pavir.4NG128500 [16-36]	1	2183.11	0	1.224	0.884158	1.29689e+06	2.06604e+06	1.11365e+06	1.17026e+06	681087	1.27482e+06	1.78387e+06	2.11222e+06	5.28	39	635.97
[R].TDTALLAKEEGGSPIRNPPTAAEDAR.[L]	1xPhospho [S13(100)]	1.55514e-10	1	61	Pavir.4NG136234	Pavir.4NG136234 [1051-1076]	2	2760.32	0	0.909	0.932591	9.67633e+06	4.62227e+06	4.71867e+06	5.30044e+06	4.97283e+06	3.91998e+06	4.64629e+06	4.44717e+06	5.93	30	639.1
[R].STIGSETTSVISSPK.[I]	1xPhospho [S13(100)]	4.78772e-12	1	41	Pavir.4NG136234	Pavir.4NG136234 [601-615]	0	1573.74	0	1.159	0.951417	2.87843e+06	1.82632e+06	5.47796e+06	2.39481e+06	4.40454e+06	3.22545e+06	2.63138e+06	2.87042e+06	4.73	43	433.29
[K].SRSPDVFASPVSQDK.[T]	1xPhospho [S3(100)]	4.70293e-13	1	54	Pavir.4NG136234	Pavir.4NG136234 [691-705]	1	1699.77	0	0.01	5.44e-17	2.56861e+06	642194	2.04407e+06	1.56264e+06					5.89	51	719.17
[K].EEGGSPIRNPPTAAEDAR.[L]	1xPhospho [S5(100)]	1.10931e-09	1	207	Pavir.4NG136234	Pavir.4NG136234 [1059-1076]	1	1946.86	0	0.77	0.808608	3.44543e+07	23425421	4.62961e+07	3.3878e+07	2.57107e+07	3.16565e+07	2.69047e+07	2.30599e+07	4.08	40	426.09
[R].LGSTPQVSSPSANKPANAQGR.[V]	1xPhospho [S9(100)]	9.64245e-15	1	75	Pavir.4NG136234	Pavir.4NG136234 [661-681]	0	2147.02	0	0.832	0.861715	4.87129e+06	1.15018e+06	7.01724e+06	4.46862e+06	3.67554e+06	6.08105e+06	3.70914e+06	4.06457e+06	4.88	44	451.27
[R].KDSFGELLLNLPR.[I]	1xPhospho [S3(100)]	4.25243e-12	2	51	Pavir.4NG137025	Pavir.4NG137025 [504-516]	1	1581.8	0	1.994	0.491235	396598	110838	57557	424257	2.39409e+06	527738	54591.5	331310	4.89	77	563.05
[R].IASLPQFLFK.[I]	1xPhospho [S3(100)]	0.000791562	2	54	Pavir.4NG137025	Pavir.4NG137025 [517-526]	0	1243.65	0	2.163	0.449054	202717	71066.7	104980	122222	1.91508e+06	217853	275475	150071	3.54	39	329.96
[K].SPSLLDLIQMR.[L]	1xPhospho [S3(100)]	5.14943e-07	2	10	Pavir.4NG137025	Pavir.4NG137025 [80-90]	0	1352.66	0	2.321	0.440975	33502.7	37422.5	20043.5	17903.6	565148	79893.5	45288	43530.3	3.75	48	385.75
[K].KSPSLLDLIQMR.[L]	1xPhospho [S4(100)]	1.14753e-09	2	6	Pavir.4NG137025	Pavir.4NG137025 [79-90]	1	1480.76	0	100	5.44e-17					13785.2	394290	542565	590986	3.46	84	293.83
[R].ADNSPTKPEGTIETDQR.[S]	1xPhospho [S4(100)]	4.48242e-10	1	18	Pavir.4NG140900	Pavir.4NG140900 [286-302]	0	1938.84	0	100	5.44e-17					1.27555e+06	1.21384e+06	829654	1.08299e+06	3.86	45	415.88
[R].NENPGPENIIHAPPLSDAAVQNLSPR.[A]	1xPhospho [S24(100)]	9.69641e-09	1	72	Pavir.4NG146433	Pavir.4NG146433 [479-504]	0	2830.35	0	1.073	0.977495	6.80391e+06	4958715	3.88794e+06	6.12021e+06	5.85946e+06	999468	5.96586e+06	6.17036e+06	5.15	40	651.44
[R].TKDVAPDVDPPSPR.[V]	1xPhospho [S12(100)]	0.00128848	2	12	Pavir.4NG188300	Pavir.4NG188300 [99-112]	1	1573.73	0	0.01	5.44e-17	1.29548e+06	675798	1.57858e+06	1.17329e+06					3.62	31	455.34
[K].HTYVLDDPFDDPPQLAELIPENSPTGKPHDEIAEER.[L]	1xPhospho [S23(100)]	1.65951e-13	1	43	Pavir.4NG193500	Pavir.4NG193500 [158-193]	0	4164.91	0	1.27	0.906985	343048	516668	644060	364251	1.72526e+06	702411	350257	432418	8.02	37	704.86
[K].TAHEAITESADSPEGDVK.[M]	1xPhospho [S12(100)]	5.98427e-18	1	113	Pavir.4NG211622	Pavir.4NG211622 [1112-1129]	0	1936.82	0	1.061	0.961854	2.07252e+07	20798616	2.40926e+07	2.29525e+07	2.40264e+07	3.45179e+07	2.23855e+07	1.86766e+07	7.26	61	771.53
[K].EKSPGESKEQTQGELSK.[G]	1xPhospho [S3(100)]	9.89057e-15	1	48	Pavir.4NG211622	Pavir.4NG211622 [703-719]	2	1941.88	0	1.786	0.431346	2.18223e+06	2.18314e+06	291612	1.0625e+06	1.91543e+06	2.92965e+06	2.76451e+06	2.67433e+06	4.53	27	486.95
[K].TAHEAITESADSPEGDVK.[M]	2xPhospho [S9(100); S12(100)]	1.99938e-13	1	27	Pavir.4NG211622	Pavir.4NG211622 [1112-1129]	0	2016.78	0	0.928	0.924805	2.16087e+06	1.35316e+06	2.24955e+06	3.09667e+06	2.06508e+06	3.05035e+06	2.02856e+06	1.52794e+06	6.38	59	779.4
[K].SASDRSAFAHLEADEVEETVR.[A]	1xPhospho [S6(98.7)]	6.74369e-06	1	17	Pavir.4NG211842	Pavir.4NG211842 [171-191]	1	2399.05	0	100	5.44e-17					774648	678417	961054	883010	4.88	35	470.02
[M].ASSERHHSIDAQLR.[Q]	1xAcetyl [N-Term]; 1xPhospho [S8(100)]	1.18845e-06	1	212	Pavir.4NG215687	Pavir.4NG215687 [2-15]	1	1728.78	0	0.582	0.385682	1.24168e+08	76936807	1.89675e+08	1.22468e+08	1.79749e+08	7.93424e+07	5.98986e+07	6.49157e+07		64	481.83
[M].ASSERHHSIDAQLR.[Q]	1xAcetyl [N-Term]; 2xPhospho [S2(99.5); S8(100)]	0.000276787	1	412	Pavir.4NG215687	Pavir.4NG215687 [2-15]	1	1808.75	0	1.508	0.551966	1.66438e+08	1.70354e+08	4.82828e+08	1.68277e+08	8.07315e+08	2.65499e+08	2.28792e+08	2.45386e+08		62	449.63
[R].FTAATLEHGMHPPVSPKPEWR.[K]	1xPhospho [S15(100)]	4.78327e-13	1	420	Pavir.4NG215687	Pavir.4NG215687 [685-705]	0	2468.16	0	0.627	0.506349	2.76176e+08	2.52962e+08	3.41453e+08	2.06443e+08	2.89562e+08	1.4358e+08	1.91193e+08	7.89212e+07	7.49	37	716.27
[K].LKSGDFADEGSATTESNIDETIKR.[L]	1xPhospho [S3(100)]	5.10011e-26	1	151	Pavir.4NG215687	Pavir.4NG215687 [119-142]	2	2664.2	0	0.68	0.634707	2.86403e+07	2.13503e+07	3.18073e+07	1.16093e+07	2.9717e+07	6.73774e+06	1.64991e+07	1.7139e+07	8.42	102	934.87
[R].HHSIDAQLR.[Q]	1xPhospho [S3(100)]	0.000143555	1	6063	Pavir.4NG215687	Pavir.4NG215687 [7-15]	0	1156.53	1	1.365	0.709384	3.99041e+09	4.22869e+09	5.91585e+09	3.73441e+09	7.87464e+09	5.32355e+09	3.85149e+09	5.90569e+09	3.83	52	373.32
[K].LMRDPSFKVEK.[Q]	1xPhospho [S6(100)]	0.0270382	1	6	Pavir.4NG215687	Pavir.4NG215687 [902-912]	2	1429.69	0	0.919	0.951697	3.5267e+06	4325861	3.44938e+06	5.2871e+06	5.68947e+06	3.6696e+06	3.1463e+06	3.51172e+06	3.32	19	331.55
[R].QLAPGKVSEDDKLVEYDVLLMER.[F]	1xPhospho [S8(100)]	6.94312e-13	1	30	Pavir.4NG215687	Pavir.4NG215687 [16-38]	2	2727.33	0	0.01	5.44e-17	157336	1.41522e+06	1.70673e+06	973732					5.54	81	367.91
[K].SGDFADEGSATTESNIDETIKR.[L]	1xPhospho [S9(100)]	3.46421e-23	1	101	Pavir.4NG215687	Pavir.4NG215687 [121-142]	1	2423.02	0	0.77	0.784199	8.00891e+06	5.99609e+06	1.03244e+07	3.25316e+06	9.59572e+06	1.19698e+06	5.60165e+06	5.08234e+06	6.23	51	610.32
[K].EETASHISGTDPVPSTP.[-]	1xPhospho [T16(100)]	0.00314288	1	51	Pavir.4NG217400	Pavir.4NG217400 [575-591]	0	1804.76	0	1.32	0.805562	3.45056e+06	4802843	1.40667e+06	3.46015e+06	1.14548e+06	4.86126e+06	4.27959e+06	5.71987e+06	3.32	43	290.06
[R].NQSFNIMQHETEAPSPPVDKEFSR.[R]	1xOxidation [M7]; 1xPhospho [S3(100)]	1.49776e-14	1	38	Pavir.4NG217500	Pavir.4NG217500 [178-201]	1	2884.26	0	0.935	0.959229	1.32986e+06	817219	1.44514e+06	1.1515e+06	890691	1.70021e+06	1.09848e+06	1.21893e+06	5.53	87	509.65
[R].RDSFSTVQPGNIAHR.[Q]	1xPhospho [S3(100)]	0.00119083	1	25	Pavir.4NG217500	Pavir.4NG217500 [202-216]	1	1764.82	0	0.01	5.44e-17	6.81885e+06	4.78727e+06	5.82652e+06	5.93575e+06					3.42	34	323.87
[R].NQSFNIMQHETEAPSPPVDKEFSR.[R]	1xPhospho [S3(100)]	2.52032e-19	1	47	Pavir.4NG217500	Pavir.4NG217500 [178-201]	1	2868.27	0	1.512	0.497005	6.45121e+06	4634738	2.56581e+06	2.52657e+06	5.64564e+06	8.74305e+06	4.41495e+06	4.81663e+06	5.94	54	629.47
[K].VLAHFEDVMTANIDKVKSPK.[H]	1xOxidation [M9]; 1xPhospho [S18(100)]	0.000186465	1	42	Pavir.4NG236100	Pavir.4NG236100 [1108-1127]	2	2338.15	0	1.93	0.362764	1.70721e+06	1.86941e+06	1.63073e+06	2.42319e+06	2.56994e+06	3.07564e+06	3.86457e+06	4.74466e+06	4.72	15	443.59
[K].EAEKQDEHSLSSKEESDNETLSVWK.[K]	1xPhospho [S16(100)]	6.13842e-05	1	18	Pavir.4NG236100	Pavir.4NG236100 [1646-1670]	2	2985.3	0	0.01	5.44e-17	1.36912e+06	1.11019e+06	844255	1.18283e+06					6.8	27	339.19
[K].VLAHFEDVMTANIDKVKSPK.[H]	1xPhospho [S18(100)]	3.13787e-11	1	102	Pavir.4NG236100	Pavir.4NG236100 [1108-1127]	2	2322.16	0	1.507	0.588337	2.53366e+06	5.40012e+06	5.08465e+06	3.45712e+06	7.18416e+06	3.26621e+06	6.21173e+06	6.42347e+06	7.33	47	632.84
[R].RQSDDLGYSYR.[V]	1xPhospho [S3(100)]	9.09135e-06	1	36	Pavir.4NG243600	Pavir.4NG243600 [690-700]	1	1439.6	0	1.177	0.891024	5.95788e+06	3759359	1.90698e+06	4.29511e+06	1.15624e+06	7.7701e+06	4.44669e+06	5.03259e+06	3.9	35	430.04
[R].RQSDDLGYSYRVPDR.[E]	2xPhospho [S3(100); S9(100)]	0.0349801	1	10	Pavir.4NG243600	Pavir.4NG243600 [690-704]	2	1986.81	0	1.234	0.928835	1.26858e+06	791841	327432	646808	1.1416e+06	1.34351e+06	603407	683472	3.92	19	361.87
[K].AQSSDHQPPVPNEGAR.[A]	1xPhospho [S3(100)]	1.26944e-05	1	57	Pavir.4NG252000	Pavir.4NG252000 [775-790]	0	1769.76	0	1.158	0.951697	2.52208e+06	1840399	785231	1.56031e+06	2.45602e+06	2.80672e+06	1.56761e+06	876464	3.6	47	424.01
[M].AATAGAADDGGSVGGSVGGER.[M]	1xAcetyl [N-Term]; 1xPhospho [S12(100)]	2.14751e-09	2	28	Pavir.4NG252000; Pavir.4KG346200	Pavir.4NG252000 [2-22]; Pavir.4KG346200 [2-22]	0	1883.78	0	1.153	0.93074	1.63774e+06	1.39217e+06	1.12215e+06	1.71068e+06	2.07912e+06	2.66388e+06	1.37083e+06	1.4587e+06		40	485.71
[K].RVASRENISPR.[D]	1xPhospho [S4(100)]	0.00963598	2	8	Pavir.4NG252000; Pavir.4KG346200	Pavir.4NG252000 [712-722]; Pavir.4KG346200 [712-722]	2	1364.68	0	1.326	0.730656	6.74594e+06	6.07425e+06	442874	2.94893e+06	1.56377e+06	5.9186e+06	5.32495e+06	1.27834e+07	1.62	31	227.7
[R].AVTNKVDSEVHPNEVAK.[S]	1xPhospho [S8(100)]	0.000215378	2	27	Pavir.4NG252000; Pavir.4KG346200	Pavir.4NG252000 [791-807]; Pavir.4KG346200 [791-807]	1	1916.91	0	1.895	0.343647	5.66068e+06	1.60762e+06	948480	2.20785e+06	1.02034e+06	5.95379e+06	2.99366e+06	4.25773e+06	4.07	22	408.52
[K].RVASRENISPR.[D]	2xPhospho [S4(100); S9(100)]	0.233336	2	19	Pavir.4NG252000; Pavir.4KG346200	Pavir.4NG252000 [712-722]; Pavir.4KG346200 [712-722]	2	1444.65	0	1.254	0.860427	1.14012e+07	7.24055e+06	3.39509e+06	9.41477e+06	5.78063e+06	1.46185e+07	7.53357e+06	1.42313e+07	2.12	14	267.85
[R].LRSDDDSPYSPEKR.[T]	1xPhospho [S10(100)]	0.0206656	1	29	Pavir.4NG286600	Pavir.4NG286600 [145-158]	2	1744.75	0	0.771	0.74065	2.46696e+06	1.20281e+06	2.38308e+06	2.5817e+06	2.50998e+06	3.62208e+06	1.39117e+06	1.27818e+06	3.67	31	382.88
[R].SDDDSPYSPEKR.[T]	1xPhospho [S8(100)]	0.00116913	1	12	Pavir.4NG286600	Pavir.4NG286600 [147-158]	1	1475.57	0	1.355	0.841626	1.09551e+06	875621	835063	518989	871837	2.21381e+06	1.53973e+06	777477	3.05	63	316.03
[R].SADSVAHTTVSPTRSEDVGQDGSK.[S]	1xPhospho [S11(99.5)]	1.48513e-14	1	78	Pavir.4NG318500	Pavir.4NG318500 [498-521]	1	2511.1	0	0.802	0.8183	4.97413e+06	3.97062e+06	2.92359e+06	5.08903e+06	2.61978e+06	7.71379e+06	3.54158e+06	3.59103e+06	6.04	79	657.44
[R].ASFNDAPSAIFWTDYVATR.[W]	1xPhospho [Y15(100)]	7.45752e-09	2	33	Pavir.4NG318500; Pavir.4KG379802	Pavir.4NG318500 [238-256]; Pavir.4KG379802 [238-256]	0	2211.97	0	1.006	0.989493	982258	420671	249964	1.24632e+06	1.49716e+06	163748	568306	735642	3.57	41	274.76
[RK].RPFPPPSPAK.[H]	1xPhospho [S7(100)]	0.0112182	6	135	Pavir.4NG332980	Pavir.4NG332980 [100-109]	0	1173.58	0	1.26	0.856114	9.86703e+06	7.07534e+06	5.78926e+06	8.40594e+06	1.02421e+07	1.9971e+07	8.67709e+06	9.2127e+06	3.11	42	291.73
[K].RTDSIAESMPDALR.[Q]	1xOxidation [M9]; 1xPhospho [S4(100)]	2.03391e-06	1	59	Pavir.4NG334300	Pavir.4NG334300 [37-50]	1	1657.73	0	1.062	0.980839	7.19825e+06	4752029	6.54316e+06	5.9759e+06	3.78427e+06	6.19665e+06	7.12235e+06	7.14772e+06	3.14	46	583.9
[R].TDSIAESMPDALR.[Q]	1xPhospho [S3(100)]	1.037e-07	1	7	Pavir.4NG334300	Pavir.4NG334300 [38-50]	0	1485.63	0	0.757	0.806985	1.475e+06	1.64323e+06	701376	1.56939e+06	1.00263e+06	1.70009e+06	1.26486e+06	1.04778e+06	3.53	37	358.86
[K].RTDSIAESMPDALR.[Q]	1xPhospho [S4(100)]	5.335e-14	1	221	Pavir.4NG334300	Pavir.4NG334300 [37-50]	1	1641.73	0	0.87	0.93074	1.81224e+07	19925238	1.34208e+07	1.67249e+07	9.44762e+06	1.80214e+07	1.66254e+07	1.37856e+07	5.71	50	656.26
[R].IMTSLMGNK.[S]	1xPhospho [T3(100)]	0.0291453	1	9	Pavir.4NG334300	Pavir.4NG334300 [871-879]	0	1074.47	0	1.215	0.942671	436426	655829	188634	344878	716632	551678	274373	402513	2.86	30	235.21
[K].SKPDSAKSPPVSPVK.[S]	1xPhospho [S8(100)]	5.46687e-05	1	60	Pavir.4NG338600	Pavir.4NG338600 [812-826]	1	1603.81	0	0.936	0.953714	3.8398e+06	2.67852e+06	1.24888e+06	2.43524e+06	1.86065e+06	4.4583e+06	2.35213e+06	2.43027e+06	3.71	37	317.35
[K].SKPDSAKSPPVSPVK.[S]	2xPhospho [S8(100); S12(100)]	5.40545e-09	1	256	Pavir.4NG338600	Pavir.4NG338600 [812-826]	1	1683.78	0	0.846	0.907885	1.69331e+07	1.42146e+07	8.84499e+06	1.60469e+07	1.10607e+07	2.42097e+07	1.14064e+07	1.43134e+07	5.85	35	670
[K].AEPEATSREVAVEEK.[K]	1xPhospho [S7(100)]	6.62373e-09	2	116	Pavir.5KG004000; Pavir.5NG005300	Pavir.5KG004000 [136-150]; Pavir.5NG005300 [136-150]	1	1724.77	0	1.875	0.288531	1.06461e+07	4.72085e+06	5.37709e+06	6.28937e+06	1.29423e+07	2.54009e+07	5.47106e+06	9.18904e+06	5.38	32	576.93
[K].LQPPPDEEVGKKSPPPPPELAGR.[R]	1xPhospho [S13(100)]	4.83293e-11	1	131	Pavir.5KG006300	Pavir.5KG006300 [147-169]	2	2515.26	0	0.831	0.882596	1.18487e+07	8717444	1.3456e+07	7.84279e+06	8.89682e+06	9.02473e+06	8.01176e+06	7.12498e+06	4.73	35	490.6
[K].AAGDEEDDDQEEEETDEDDDEEEKKNVVPLR.[L]	1xPhospho [T15(100)]	6.54417e-22	1	59	Pavir.5KG006300	Pavir.5KG006300 [44-74]	2	3672.44	0	0.69	0.588337	5.26114e+06	4.51751e+06	7.60805e+06	2.60617e+06	5.74832e+06	4.17229e+06	2.71366e+06	570228	7.5	72	784.3
[K].AAGKEPTSPGTPSSVDAGR.[R]	1xPhospho [S8(100)]	9.27711e-11	1	60	Pavir.5KG021400	Pavir.5KG021400 [35-53]	1	1864.84	0	0.473	0.138651	1.62915e+06	832231	990815	2.02088e+06	760848	952183	475314	419297	3.84	62	397.85
[K].AAGKEPTSPGTPSSVDAGRR.[S]	1xPhospho [S8(99.3)]	0.00876867	1	39	Pavir.5KG021400	Pavir.5KG021400 [35-54]	2	2020.94	0	0.561	0.384708	4.3924e+06	2.93676e+06	3.36484e+06	3.31442e+06	3.10261e+06	2.76147e+06	1.12511e+06	1.26941e+06	4.19	21	371.37
[K].AAGKEPTSPGTPSSVDAGRR.[S]	2xPhospho [S8(98.9); T11(100)]	0.161797	1	9	Pavir.5KG021400	Pavir.5KG021400 [35-54]	2	2100.91	0	0.998	0.991078	1.60065e+06	884290	1.4141e+06	1.09282e+06	1.25845e+06	1.79144e+06	365311	1.22204e+06	3.33	9	247.01
[R].RSHSGEIPLPSDAPPR.[G]	1xPhospho [S2(99.4)]	0.0022232	2	8	Pavir.5KG028600	Pavir.5KG028600 [75-90]	1	1795.85	0	1.12	0.959788	1.51317e+06	1.43351e+06	1.26946e+06	905214	1.84783e+06	1.38594e+06	1.05995e+06	1.64607e+06	3.55	11	271.11
[K].LNTGNVFAALESLKK.[K]	1xPhospho [S12(100)]	4.9619e-10	2	50	Pavir.5KG063500	Pavir.5KG063500 [16-30]	1	1684.87	0	0.668	0.624822	6.33361e+06	5.39013e+06	199411	2.00349e+06	1.87681e+06	181560	2.57078e+06	2.93182e+06	5.12	66	524.95
[K].LNTGNVFAALESLKKK.[K]	1xPhospho [S12(100)]	2.26696e-08	2	9	Pavir.5KG063500	Pavir.5KG063500 [16-31]	2	1812.96	0	0.707	0.708442	791698	2611729	610550	632686	579889	67816.6	431872	1.66881e+06	5.19	53	513.9
[R].AALQEDIESDDEDLDDEVDDGAEDEPEHEAGDAPAEPLK.[T]	1xPhospho [S9(100)]	3.18587e-22	1	78	Pavir.5KG063500	Pavir.5KG063500 [120-158]	0	4273.71	0	0.875	0.936295	1.59355e+07	16017342	2.00905e+07	7.49432e+06	1.6442e+07	3.35475e+06	1.18904e+07	1.80429e+07	8.07	22	755.22
[R].SVGSVGLQR.[R]	1xPhospho [S1(100)]	7.16102e-06	1	24	Pavir.5KG068800	Pavir.5KG068800 [52-60]	0	982.472	0	0.899	0.936295	2.67357e+06	2.81488e+06	3.85264e+06	2.01321e+06	2.38053e+06	3.73462e+06	2.24194e+06	2.55439e+06	2.72	58	259.95
[K].DALMALDEIDAADGSNETSPSR.[G]	1xPhospho [S19(99.5)]	6.81732e-07	1	4	Pavir.5KG069000	Pavir.5KG069000 [617-638]	0	2357.98	0	100	5.44e-17					225380	144330	123631	22446.9	5.33	51	425.71
[R].LFLFPAKPESSSSLGSLLDDSSK.[S]	1xPhospho [S10(99.2)]	5.02325e-15	1	191	Pavir.5KG098700	Pavir.5KG098700 [162-184]	0	2505.22	0	1.055	0.998034	1.40381e+06	599984	648560	1.05507e+06	5.24083e+06	830170	641354	918164	6.28	60
[R].GGDSWDEPFPSSAAAAAAAAGGGGR.[L]	1xPhospho [S4(100)]	3.99692e-24	1	84	Pavir.5KG098700	Pavir.5KG098700 [33-57]	0	2312.96	0	0.597	0.464872	3.71179e+06	3302948	189229	3.87521e+06	5.37064e+06	774257	4.21983e+06	1.03634e+06	6.53	40	594.83
[R].GISTDSASVNCLLGLEDDSSVHSR.[TS]	1xCarbamidomethyl [C11]; 1xPhospho [S3(99.5)]	1.0664e-15	2	54	Pavir.5KG098700; Pavir.5NG102700	Pavir.5KG098700 [207-230]; Pavir.5NG102700 [204-227]	0	2599.13	0	0.952	0.948536	896119	1.24766e+06	94809.8	880968	1.40796e+06	179218	752008	951475	5.58	74	406.92
[R].VFSDDDKSDHGGGSR.[K]	1xPhospho [S3(100)]	3.24297e-12	2	54	Pavir.5KG098700; Pavir.5NG102700	Pavir.5KG098700 [358-372]; Pavir.5NG102700 [355-369]	1	1658.64	0	2.036	0.113341	3.7232e+06	2.58387e+06	898871	3.4194e+06	4.67057e+06	7.84193e+06	2.99986e+06	1.0161e+07	4.14	43	450.14
[K].NSSFGSTSSAPSLSNLPPIR.[V]	1xPhospho [S3(99.5)]	6.53202e-24	2	362	Pavir.5KG098700; Pavir.5NG102700	Pavir.5KG098700 [275-294]; Pavir.5NG102700 [272-291]	0	2098.98	0	0.963	0.966193	3.7509e+06	3.89068e+06	2.96733e+06	2.78255e+06	3.00036e+06	897053	3.75289e+06	3.43877e+06	5.05	71	345.15
[R].AVYYNDRSPPAEHKR.[D]	1xPhospho [S8(100)]	2.93741e-05	2	172	Pavir.5KG098700; Pavir.5NG102700	Pavir.5KG098700 [391-405]; Pavir.5NG102700 [388-402]	2	1882.86	0	1.4	0.675221	2.29731e+07	1.4552e+07	1.1835e+07	2.34531e+07	2.14752e+07	3.86311e+07	1.7379e+07	3.05224e+07	4.11	37	436.08
[R].VFSDDDKSDHGGGSR.[K]	2xPhospho [S3(100); S8(100)]	2.39014e-05	2	14	Pavir.5KG098700; Pavir.5NG102700	Pavir.5KG098700 [358-372]; Pavir.5NG102700 [355-369]	1	1738.61	0	0.744	0.764992	748354	1.16103e+06	334343	1.16889e+06	693859	1.39359e+06	376467	693581	3.68	54	412.27
[R].VAAAAAGYSDDEDSDEAAAPR.[Q]	1xPhospho [S9(100)]	1.71687e-22	1	73	Pavir.5KG117500	Pavir.5KG117500 [89-109]	0	2131.85	0	1.284	0.803233	6.30358e+06	3.42361e+06	589568	4.18471e+06	3.1565e+06	8.45017e+06	4.12082e+06	5.73387e+06	5.92	132	644.06
[R].VAAAAAGYSDDEDSDEAAAPRQEEGEPK.[K]	2xPhospho [S9(100); S14(100)]	1.2384e-07	1	27	Pavir.5KG117500	Pavir.5KG117500 [89-116]	1	3009.17	0	0.872	0.936849	2.38183e+06	771591	1.07948e+06	1.46445e+06	1.04107e+06	2.02516e+06	1.15388e+06	977405	5.02	23	522.7
[R].VAAAAAGYSDDEDSDEAAAPR.[Q]	2xPhospho [S9(100); S14(100)]	1.08877e-20	1	86	Pavir.5KG117500	Pavir.5KG117500 [89-109]	0	2211.81	0	1.365	0.736065	1.16184e+07	4.1992e+06	3.26446e+06	8.22437e+06	7.52863e+06	1.44269e+07	7.47754e+06	8.5482e+06	7.17	120	771.39
[R].FSSSSSSSSSTWGRPR.[N]	1xPhospho [T11(98.4)]	0.000467244	1	31	Pavir.5KG124800	Pavir.5KG124800 [1009-1024]	0	1782.74	0	0.01	5.44e-17	1.91026e+06	898008	528623	1.12432e+06					2.87	48	279.84
[R].AVDDGGSGHGGGFDGLSLVSPSSSR.[S]	1xPhospho [S7(100)]	2.08974e-11	2	14	Pavir.5KG133300	Pavir.5KG133300 [68-92]	0	2398.03	0	0.668	0.656007	1.07071e+06	661580	1.11262e+06	743541	736282	783755	426890	481898	3.86	72
[R].TVFSEACRPPTDGESGLLR.[A]	1xCarbamidomethyl [C7]; 1xPhospho [S15(100)]	0.181384	2	3	Pavir.5KG133300; Pavir.5NG476924	Pavir.5KG133300 [662-680]; Pavir.5NG476924 [662-680]	0	2171.98	0	0.835	0.886064	2.89769e+06	1.39851e+06	1.07061e+06	1.59638e+06	1.52269e+06	3.11307e+06	962705	1.02196e+06	3.48	9	228.88
[R].SKSGAAVALK.[G]	1xPhospho [S3(100)]	0.0204195	2	8	Pavir.5KG133300; Pavir.5NG476924	Pavir.5KG133300 [132-141]; Pavir.5NG476924 [132-141]	1	1011.52	0	100	5.44e-17					566257	692840	375318	3.09752e+06	2.7	27	286.3
[K].AEGLGGDSVEEKDAK.[G]	1xPhospho [S8(100)]	1.0461e-06	1	9	Pavir.5KG154000	Pavir.5KG154000 [479-493]	1	1584.68	0	0.01	5.44e-17	1.19325e+06	587633	667253	1.20752e+06					3.49	46	433.26
[R].ISEEKPDKAKPWELMEVLNPQQCR.[V]	1xCarbamidomethyl [C23]; 1xPhospho [S2(100)]	0.0121373	2	6	Pavir.5KG164400	Pavir.5KG164400 [731-754]	1	3005.43	0	0.341	0.0398588	940458	1.03185e+06	663751	713970	1.14673e+06	85167.2	397421	196482	4.13	7	274.16
[R].SIEIKPR.[I]	1xPhospho [S1(100)]	0.0345523	1	63	Pavir.5KG164400	Pavir.5KG164400 [724-730]	0	922.476	0	1.241	0.832643	8.36735e+06	6223315	9.84977e+06	1.05604e+07	1.33405e+07	1.73307e+07	9.5215e+06	7.86284e+06	1.9	38	185.08
[R].ASSVSVPLAAVPK.[A]	1xPhospho [S3(100)]	0.000655226	1	42	Pavir.5KG164400	Pavir.5KG164400 [212-224]	0	1305.68	0	1.019	0.998034	3.26755e+06	4.10883e+06	4.67439e+06	3.68694e+06	3.45299e+06	4.4919e+06	4.7088e+06	3.50243e+06	2.29	34	251.65
[K].TPASSATSNHAADQIQR.[-]	1xPhospho [S5(100)]	1.81141e-19	2	44	Pavir.5KG164400	Pavir.5KG164400 [1114-1130]	0	1834.81	0	0.847	0.869419	1.91332e+06	1.82291e+06	2.60794e+06	1.86661e+06	1.06982e+06	3.37759e+06	2.02315e+06	1.2672e+06	5.06	79	500.75
[K].DPSINQVASPVAAPEPVGAVLPK.[G]	1xPhospho [S9(100)]	1.06861e-06	1	21	Pavir.5KG166900	Pavir.5KG166900 [423-445]	0	2336.19	0	2.859	0.117988	242043	584933	47040.9	169993	994475	103961	425156	791189	4.48	34	457.34
[K].ALSAAGSFGKK.[M]	1xPhospho [S7(100)]	0.0012578	2	70	Pavir.5KG244500	Pavir.5KG244500 [98-108]	1	1116.54	0	0.895	0.951697	2.32352e+07	15528307	9.07603e+06	1.52159e+07	1.53926e+07	3.01532e+07	9.72852e+06	1.23094e+07	2.94	55	323.78
[K].ALSAAGSFGK.[K]	1xPhospho [S7(100)]	0.014509	2	62	Pavir.5KG244500	Pavir.5KG244500 [98-107]	0	988.45	0	1.067	0.976868	1.11271e+07	7145977	7.99077e+06	9.2103e+06	9.00415e+06	1.6542e+07	8.45095e+06	9.30534e+06	2.59	47	312.9
[R].GLEKEEEDYFNEDSDEEDSGSGRR.[A]	1xPhospho [S14(100)]	8.24756e-10	1	30	Pavir.5KG256100	Pavir.5KG256100 [690-713]	2	2872.11	0	1.347	0.8183	2.62807e+06	1.19539e+06	1.21416e+06	1.6619e+06	2.22359e+06	2.75345e+06	1.64557e+06	1.56792e+06	5.06	50	586.18
[K].VLVNIEQQSPDIAQGVHGHFTK.[R]	1xPhospho [S9(100)]	3.76997e-14	8	39	Pavir.5KG263300; Pavir.5NG209700; Pavir.5NG344500; Pavir.9KG015156; Pavir.3NG187374	Pavir.5KG263300 [94-115]; Pavir.5NG209700 [95-116]; Pavir.5NG344500 [94-115]; Pavir.9KG015156 [102-123]; Pavir.3NG187374 [116-137]	0	2497.22	0	0.685	0.551787	5.7315e+06	4.4637e+06	6.2398e+06	4.14818e+06	3.18724e+06	4.61188e+06	3.15842e+06	3.76361e+06	5.19	65	433.03
[K].RYSTLPYPK.[E]	1xPhospho [S3(99.4)]	0.297855	1	3	Pavir.5KG304000	Pavir.5KG304000 [187-195]	1	1204.58	0	0.771	0.805215	713397	675923	406628	694808	406098	837956	438694	636192	1.85		243.43
[R].KAPEAPLKTTENSPK.[S]	1xPhospho [S13(100)]	0.0226713	1	9	Pavir.5KG347000	Pavir.5KG347000 [437-451]	2	1690.84	0	0.01	5.44e-17	2.51493e+06	1.02251e+06	996886	1.83938e+06					4.34	21	335.36
[R].ITMRKTAAKPKPAAASGSPWYGPDR.[V]	1xOxidation [M3]; 2xPhospho [T2(100); T6(100)]	0.0122164	1	15	Pavir.5KG386142	Pavir.5KG386142 [31-55]	2	2833.33	0	1.05	0.968951	5.0751e+07	3.10105e+07	2.69908e+07	3.37325e+07	3.99558e+07	2.44706e+07	3.09732e+07	3.7236e+07	3.53	14	175.59
[K].TAAKPKPAAASGSPWYGPDR.[V]	1xPhospho [T1(100)]	7.80984e-14	1	264	Pavir.5KG386142	Pavir.5KG386142 [36-55]	0	2108	1	1.416	0.74994	1.54676e+06	3.28458e+06	2.56635e+06	2.55982e+06	1.88778e+08	4.10352e+06	2.99603e+06	3.20915e+06	5.94	64	650.79
[R].KVLSTVEK.[A]	1xPhospho [T5(99.6)]	0.248258	1	3	Pavir.5KG402600	Pavir.5KG402600 [81-88]	1	983.517	0	1.61	0.568485	1.75663e+06	1813203	378271	1.01571e+06	2.14525e+06	1.19676e+06	2.15479e+06	5.62396e+06	2.11	28	171.57
[R].AEQLGVTLSSLER.[L]	1xPhospho [T7(100)]	1.41376e-08	1	18	Pavir.5KG402600	Pavir.5KG402600 [95-107]	0	1482.72	0	0.922	0.91628	1.28688e+06	1.62839e+06	2.74466e+06	2.04315e+06	3.98329e+06	1.20999e+06	1.5655e+06	1.8076e+06	3.65	65	439.45
[R].EPEHAPESDDYPEDENEEDFDNR.[M]	1xPhospho [S8(100)]	9.1383e-09	2	21	Pavir.5KG406000	Pavir.5KG406000 [277-299]	0	2858.02	0	1.459	0.774379	2.22679e+06	1.51481e+06	1.84124e+06	2.70248e+06	4.21966e+06	4.07458e+06	2.14302e+06	2.07353e+06	4.99	54	324.3
[R].SSSSSDLNAPLSVNK.[E]	1xPhospho [S3(99.1)]	1.49915e-13	1	58	Pavir.5KG413400	Pavir.5KG413400 [767-781]	0	1585.71	0	1.206	0.887843	2.35597e+06	1.13396e+06	803635	1.26974e+06	1.14206e+06	2.14859e+06	1.51144e+06	1.38548e+06	3.31	60
[K].LGNFLFSPGR.[L]	1xPhospho [S7(100)]	0.00804597	2	3	Pavir.5KG437700	Pavir.5KG437700 [189-198]	0	1187.56	0	1.004	0.984397	2.09395e+06	1.71421e+06	1.96409e+06	1.41601e+06	2.25597e+06	62125.1	2.02342e+06	1.67804e+06	3.04	29	264.28
[K].TRPLSSFSSFDNPR.[H]	1xPhospho [S6(98.9)]	0.0709947	1	10	Pavir.5KG462400	Pavir.5KG462400 [411-424]	0	1690.76	0	0.737	0.738255	1.17722e+06	969242	1.22723e+06	1.13359e+06	805132	1.51825e+06	773898	901290	2.49	17	238.64
[R].HLSSFSSFDNPR.[GH]	1xPhospho [S7(99.5)]	6.969e-09	2	22	Pavir.5KG462400; Pavir.5NG279800	Pavir.5KG462400 [425-436]; Pavir.5NG279800 [258-269]; [270-281]	0	1473.62	0	0.999	0.998128	4.03096e+06	3906965	1.62123e+06	3.50089e+06	1.96685e+06	6.05733e+06	3.77277e+06	3.6208e+06	3.61	85	369.8
[K].LSVPAQESPVDKFLTASGTFKDGELR.[L]	1xPhospho [T19(100)]	1.29364e-06	1	34	Pavir.5KG466400	Pavir.5KG466400 [12-37]	2	2872.41	0	0.885	0.915671	3.2157e+06	2.36519e+06	1.8862e+06	3.59294e+06	2.21601e+06	181540	2.84252e+06	2.68514e+06	6.96	58	476.87
[K].SLSINEFLKPAEGER.[Y]	1xPhospho [S3(100)]	3.56622e-10	4	40	Pavir.5KG467900	Pavir.5KG467900 [315-329]	0	1769.85	0	0.01	5.44e-17	1.7545e+06	623064	19590.1	620583					4.34	63	370.51
[K].TAAKAKPAAASGSPWYGPDR.[V]	1xPhospho [T1(100)]	2.0239e-09	2	91	Pavir.5KG468900	Pavir.5KG468900 [36-55]	1	2081.98	0	0.581	0.384642	2.95299e+07	1.49617e+07	1.36582e+07	2.17235e+07	9.53128e+06	1.64542e+07	6.47473e+06	1.15225e+07	4.99	70	377.87
[R].KGSAATVESFHTR.[V]	1xPhospho [S9(100)]	1.58636e-05	1	22	Pavir.5KG473800	Pavir.5KG473800 [280-292]	1	1470.67	0	1.011	0.994846	2.58638e+06	2.38857e+06	410250	2.81221e+06	410026	3.15679e+06	2.65529e+06	2.37663e+06	3.94	66	324.61
[R].VAAAEHISQFNEEARSPFVK.[K]	1xPhospho [S16(99.1)]	0.0360766	1	12	Pavir.5KG479000	Pavir.5KG479000 [84-103]	1	2310.09	0	0.01	5.44e-17	796866	715014	848170	684521					4.65	10	335.05
[K].SVVLWSIQDHISALGDSSSSPGASGSK.[Q]	1xPhospho [S20(100)]	1.82154e-13	1	506	Pavir.5KG479000	Pavir.5KG479000 [190-216]	0	2752.28	0	0.902	0.946392	2.14331e+06	1.02145e+07	8.71777e+06	8.68426e+06	1.04417e+07	2.96509e+06	9.61897e+06	6.41012e+06	5.82	33
[R].NLGSGGAGSPIHKFEGHK.[A]	1xPhospho [S9(100)]	6.79361e-08	1	25	Pavir.5KG479000	Pavir.5KG479000 [317-334]	1	1872.88	0	1.216	0.916688	2.23513e+06	1.38668e+06	850998	1.9955e+06	1.33498e+06	2.40534e+06	1.70189e+06	3.08859e+06	3.67	69	471.16
[R].NLGSGGAGSPIHK.[F]	1xPhospho [S9(100)]	0.107895	1	3	Pavir.5KG479000	Pavir.5KG479000 [317-329]	0	1274.59	0	1.488	0.753998	580480	389920	539868	756280	595186	1.27583e+06	828825	836839	2.19	16	248.42
[R].AAASEADEEER.[K]	1xPhospho [S4(100)]	0.000386255	2	15	Pavir.5KG481200; Pavir.5NG446700	Pavir.5KG481200 [84-94]; Pavir.5NG446700 [81-91]	0	1257.46	0	1.307	0.858648	3.61426e+06	2.4371e+06	677907	2.46747e+06	2.6032e+06	3.59869e+06	2.85437e+06	4.82534e+06	2.91	55	276.81
[R].HYFDSEDSEEELEQQQTTQPK.[R]	1xPhospho [S8(100)]	2.9875e-06	1	9	Pavir.5KG490900	Pavir.5KG490900 [942-962]	0	2648.07	0	100	5.44e-17					922543	1.6206e+06	839885	952020	5.64	36	463.19
[K].HSGGTGGSPISNYLGVQAPGHFNR.[V]	1xPhospho [T5(99.1)]	8.54054e-18	1	34	Pavir.5KG490900	Pavir.5KG490900 [742-765]	0	2490.13	0	1.278	0.888182	2.26472e+06	2.26911e+06	1.83023e+06	2.69318e+06	3.08433e+06	3.65455e+06	2.72071e+06	1.04672e+06	7.87	69	741.81
[R].LTPEEPEMPVGTPPRPQLPASVAGAGGGSGGLEMASDDER.[S]	1xOxidation [M]; 1xPhospho [S36(100)]	7.98028e-09	2	34	Pavir.5KG501200	Pavir.5KG501200 [6-45]	0	4055.84	0	100	5.44e-17					709853	355539	372209	1.49668e+06	6.14	67	391.82
[R].SVAADSWSVRSEYGSTLDDDQR.[Y]	1xPhospho [S11(100)]	7.5708e-11	2	42	Pavir.5KG501200	Pavir.5KG501200 [46-67]	1	2524.06	0	0.912	0.924584	1.96077e+06	1.89476e+06	1.99186e+06	2.20516e+06	1.68013e+06	1.93181e+06	2.12564e+06	710243	5.08	29	477.68
[R].LTPEEPEMPVGTPPRPQLPASVAGAGGGSGGLEMASDDER.[S]	1xPhospho [S36(100)]	6.44556e-11	2	71	Pavir.5KG501200	Pavir.5KG501200 [6-45]	0	4039.84	0	0.468	0.131895	5.0581e+06	5938810	577030	4.00027e+06	5.62724e+06	1.41152e+06	1.22254e+06	3.13403e+06	6.91	78	597.81
[R].SVAADSWSVRSEYGSTLDDDQR.[Y]	2xPhospho [S8(100); S11(100)]	2.9875e-06	2	17	Pavir.5KG501200	Pavir.5KG501200 [46-67]	1	2604.03	0	100	5.44e-17					372248	727304	628248	-74443.9	4.36	55	445.82
[R].NASALDLHDDDAAFVK.[L]	1xPhospho [S3(100)]	7.59978e-16	1	60	Pavir.5KG525600	Pavir.5KG525600 [69-84]	0	1781.77	0	1.577	0.492685	2.55908e+06	2.68059e+06	3.37454e+06	3.90794e+06	1.54956e+06	6.23242e+06	3.61069e+06	6.84571e+06	5.36	50	566.86
[R].ISRDSYPNLR.[A]	1xPhospho [S5(100)]	0.00278272	2	164	Pavir.5KG525600; Pavir.3KG333700	Pavir.5KG525600 [56-65]; Pavir.3KG333700 [58-67]	1	1300.6	0	1.318	0.756819	4.21241e+07	51875070	5.49315e+07	4.21907e+07	4.57933e+07	8.38561e+07	4.84175e+07	7.85631e+07	3.48	34	333.11
[R].TMSSLSGIGSELNDESGKPIWK.[N]	1xPhospho [S6(100)]	8.77752e-08	2	39	Pavir.5KG536500	Pavir.5KG536500 [99-120]	0	2416.11	0	0.01	5.44e-17	872992	1.41074e+06	892455	701653					4.47	53	357.23
[R].TMSSLSGIGSELNDESGKPIWK.[N]	2xPhospho [S3(99.2); S6(99.2)]	2.53585e-07	2	27	Pavir.5KG536500	Pavir.5KG536500 [99-120]	0	2496.08	0	100	5.44e-17					64922.1	51524.7	241504	45940.2	3.8	46	417.48
[R].GTSTVSQLFK.[G]	1xPhospho [S3(99.5)]	0.00143373	1	40	Pavir.5KG543600	Pavir.5KG543600 [1059-1068]	0	1147.54	0	0.995	0.983907	3.41736e+06	2.42252e+06	1.23729e+06	2.57443e+06	1.21928e+06	4.13021e+06	2.16204e+06	2.85699e+06	2.58	49	206.07
[K].SKFESWPMGNAAGSPGVEEGRGK.[V]	1xOxidation [M8]; 1xPhospho [S14(100)]	8.78968e-05	1	3	Pavir.5KG546600	Pavir.5KG546600 [338-360]	2	2474.08	0	0.01	5.44e-17	1.11687e+06	609250	927166	600412					5.65	41	527.06
[K].SKFESWPMGNAAGSPGVEEGR.[G]	1xOxidation [M8]; 1xPhospho [S14(100)]	7.19646e-20	1	102	Pavir.5KG546600	Pavir.5KG546600 [338-358]	1	2288.96	0	0.741	0.67879	6.93733e+06	5.61232e+06	2.65996e+06	6.54669e+06	3.59528e+06	6.74523e+06	5.61711e+06	1.87981e+06	6.56	86	833.89
[K].FESWPMGNAAGSPGVEEGR.[G]	1xPhospho [S12(100)]	1.84921e-15	1	48	Pavir.5KG546600	Pavir.5KG546600 [340-358]	0	2057.84	0	1.015	0.998034	2.25395e+06	2.95934e+06	853329	1.77783e+06	1.26927e+06	2.05406e+06	2.00954e+06	2.21162e+06	4.53	82	523.91
[K].SKFESWPMGNAAGSPGVEEGRGK.[V]	1xPhospho [S14(100)]	1.34661e-10	1	12	Pavir.5KG546600	Pavir.5KG546600 [338-360]	2	2458.09	0	0.455	0.0925578	3.77017e+06	2176467	849908	2.1154e+06	960681	1.77442e+06	990581	585718	6.56	53	687.96
[K].SKFESWPMGNAAGSPGVEEGR.[G]	1xPhospho [S14(100)]	4.98605e-23	1	126	Pavir.5KG546600	Pavir.5KG546600 [338-358]	1	2272.97	0	0.649	0.557522	1.82166e+07	1.9575e+07	8.20931e+06	2.08369e+07	1.05188e+07	2.75578e+07	1.42588e+07	4.34902e+06	7.19	107	925.82
[R].AAAVAALSSVLTAEQSGSSENLR.[A]	1xPhospho [S18(99.6)]	2.29614e-19	2	722	Pavir.5KG546600; Pavir.5NG492000	Pavir.5KG546600 [828-850]; Pavir.5NG492000 [843-865]	0	2312.11	0	1.092	0.949365	2.92374e+06	2.89039e+07	1.10071e+07	2.07586e+07	1.22693e+07	4.00539e+06	2.92131e+07	2.22173e+07	7.23	87	812.06
[K].LSNERPKSTGDGPTQR.[A]	1xPhospho [S8(99.7)]	1.35933e-09	2	108	Pavir.5KG546600; Pavir.5NG492000	Pavir.5KG546600 [779-794]; Pavir.5NG492000 [794-809]	1	1822.84	0	1.505	0.570989	1.73753e+07	2.09373e+07	508050	6.98843e+06	2.73669e+06	1.30974e+07	2.09931e+07	2.99547e+07	5.52	38	537.34
[R].VVITQSGASSPQSEAGESSVFHQEK.[D]	2xPhospho [S10(99.3); S13(100)]	2.97134e-15	2	83	Pavir.5KG546600; Pavir.5NG492000	Pavir.5KG546600 [865-889]; Pavir.5NG492000 [880-904]	0	2749.18	0	0.983	0.996486	8.04934e+06	7.05052e+06	3.78672e+06	1.14963e+07	4.64532e+06	1.10537e+07	7.27853e+06	7.53981e+06	5.84	63
[R].ASALAALSNAFNPSSKPKTPTPPPSR.[S]	2xPhospho [T19(100); T21(99)]	0.00178113	2	74	Pavir.5KG546600; Pavir.5NG492000	Pavir.5KG546600 [795-820]; Pavir.5NG492000 [810-835]	1	2767.32	0	0.616	0.453783	5.12056e+06	3.43934e+06	3.39358e+06	2.14218e+06	1.83169e+06	211739	2.41811e+06	2.4608e+06	6.77	9	419.48
[R].VVITQSGASSPQSEAGESSVFHQEK.[D]	3xPhospho [S9(100); S10(98.9); S13(100)]	1.10622e-12	2	31	Pavir.5KG546600; Pavir.5NG492000	Pavir.5KG546600 [865-889]; Pavir.5NG492000 [880-904]	0	2829.14	0	1.071	0.971809	1.96333e+06	891556	1.18239e+06	3.79794e+06	737427	3.27016e+06	1.19178e+06	2.23588e+06	5.95	46
[R].NTWAESSPHVESPLSR.[R]	1xPhospho [S12(100)]	3.86698e-14	2	31	Pavir.5KG547500	Pavir.5KG547500 [1123-1138]	0	1876.82	0	1.302	0.863736	2.22752e+06	3.43166e+06	2.44904e+06	2.81848e+06	3.75225e+06	3.8387e+06	3.11875e+06	1.74369e+06	4.92	50	587.73
[K].DGNLVSPVKGDGRNPLQR.[D]	1xPhospho [S6(100)]	0.00448134	2	12	Pavir.5KG547500	Pavir.5KG547500 [1095-1112]	2	2001.99	0	1.398	0.781897	589464	1.20531e+06	1.00579e+06	898874	1.39487e+06	1.43462e+06	1.2664e+06	1.07639e+06	4.3	32	312.81
[R].SPSLPEESAGRK.[T]	1xPhospho [S1(99.5)]	0.00103226	1	29	Pavir.5KG553700	Pavir.5KG553700 [68-79]	1	1337.61	0	0.923	0.953714	1.0215e+06	1.63843e+06	1.05507e+06	1.42949e+06	965223	1.41801e+06	1.09712e+06	1.17209e+06	2.44	30	248.65
[R].RGALAIVDYAHDEMAMSPEQEDGEIMSGALR.[S]	1xPhospho [S17(100)]	0.00481916	1	8	Pavir.5KG553700	Pavir.5KG553700 [130-160]	1	3442.51	0	1.162	0.953714	782867	3.91383e+06	1.27874e+06	618450	1.13317e+06	1.19272e+06	1.29452e+06	466918	4.48	11	299.05
[K].TLASPHPSPAR.[G]	1xPhospho [S4(100)]	0.0523687	2	9	Pavir.5KG553700; Pavir.5NG506700	Pavir.5KG553700 [80-90]; Pavir.5NG506700 [79-89]	0	1213.57	0	0.904	0.919439	1.24216e+06	822036	933925	1.08187e+06	1.0245e+06	1.90571e+06	805279	606247	2.36	32	222.24
[R].SWSNVGGSVIPELR.[V]	1xPhospho [S3(100)]	8.15522e-13	1	52	Pavir.5KG571200	Pavir.5KG571200 [15-28]	0	1580.75	0	1.737	0.507215	414217	2992441	1.18213e+06	150836	134360	504032	4.67438e+06	2.92981e+06	4.61	84	471.23
[R].LETTVVADAQIEDTR.[F]	1xPhospho [T3(100)]	3.69977e-16	1	6	Pavir.5KG615800	Pavir.5KG615800 [630-644]	0	1740.81	0	0.605	0.447147	974646	787856	735051	1.05334e+06	311726	998576	579291	485037	4.91	102	468.84
[R].LETTVVADAQIEDTRFPR.[V]	1xPhospho [T3(100)]	1.82662e-10	1	133	Pavir.5KG615800	Pavir.5KG615800 [630-647]	1	2141.03	0	0.666	0.596574	1.06049e+07	9.14875e+06	9.65227e+06	1.04127e+07	2.90872e+06	7.30892e+06	6.55882e+06	6.79916e+06	4.98	54	481.28
[R].VSMKVPEGVAGMRPGR.[M]	1xOxidation [M]; 1xPhospho [S2(100)]	0.278263	2	17	Pavir.5KG615800; Pavir.5NG577900	Pavir.5KG615800 [62-77]; Pavir.5NG577900 [70-85]	1	1766.84	0	0.748	0.689382	7.0617e+06	4.24978e+06	5.21341e+06	5.69607e+06	1.98475e+06	4.10674e+06	4.04714e+06	4.21651e+06	2.54	6	244.04
[R].MQSSAQVGLR.[G]	1xOxidation [M1]; 1xPhospho [S3(100)]	0.000574347	2	56	Pavir.5KG615800; Pavir.5NG577900	Pavir.5KG615800 [81-90]; Pavir.5NG577900 [89-98]	0	1172.51	0	1.349	0.72615	2.87111e+07	3.98374e+07	9.35168e+07	3.56999e+07	2.52502e+08	5.48248e+07	4.71898e+07	2.8618e+07	2.6	38	244.23
[R].VSMKVPEGVAGMRPGR.[M]	1xPhospho [S2(100)]	0.00930787	2	90	Pavir.5KG615800; Pavir.5NG577900	Pavir.5KG615800 [62-77]; Pavir.5NG577900 [70-85]	1	1750.85	0	0.777	0.8183	2.38173e+07	1.5395e+07	1.28593e+07	1.67595e+07	6.72857e+06	1.31942e+07	1.41711e+07	1.18077e+07	3.59	23	298.77
[K].SNEEVESIHGSEIGSFK.[N]	1xPhospho [S7(100)]	3.85622e-17	2	69	Pavir.5KG615800; Pavir.5NG577900	Pavir.5KG615800 [692-708]; Pavir.5NG577900 [700-716]	0	1928.83	0	0.53	0.252615	7.23243e+06	3708438	3.68358e+06	2.80413e+06	1.62834e+06	3.86027e+06	2.31515e+06	1.65761e+06	5.83	25	619.43
[K].NAASSTGNITLSVTK.[S]	1xPhospho [S5(99.5)]	6.39121e-11	1	20	Pavir.5KG619000	Pavir.5KG619000 [276-290]	0	1543.74	1	1.232	0.924477	382732	574592	2.01058e+06	552265	729621	625206	660292	838455	2.86	52	341.21
[K].ADEAAVTADDAGAGSFKEESNLVEDLPDPEKK.[A]	1xPhospho [S15(100)]	1.56545e-12	1	183	Pavir.5KG669100	Pavir.5KG669100 [50-81]	2	3398.52	0	0.535	0.292665	7.87952e+06	10955949	1.06925e+07	1.39327e+07	6.07641e+06	2.41939e+06	5.51544e+06	1.35487e+07	5.84	32	550.38
[K].KADEAAVTADDAGAGSFKEESNLVEDLPDPEK.[K]	1xPhospho [S16(100)]	5.65557e-15	1	3	Pavir.5KG669100	Pavir.5KG669100 [49-80]	2	3398.52	1	0.589	0.322585	6.5154e+06	6.90012e+06	7.75175e+06	9.16256e+06	5.60905e+06	2.49687e+06	3.30284e+06	7.61471e+06	7.04	59	526.1
[R].RLQEPELPSEEENNFAGGEVAAPTEGISKPLAEVLK.[E]	1xPhospho [S9(100)]	2.90219e-13	1	48	Pavir.5KG671800	Pavir.5KG671800 [32-67]	1	3928.92	0	0.711	0.643107	526779	3.90328e+06	5.43997e+06	5.96036e+06	3.29332e+06	1.19856e+06	3.2613e+06	4.73402e+06	6.17	25	778.35
[R].RRDDKPAAVVLPLPPPSPPPLIR.[R]	1xPhospho [S17(100)]	0.0162715	1	18	Pavir.5KG696000	Pavir.5KG696000 [137-159]	2	2581.44	0	0.215	0.000320543	2.47739e+06	2.71998e+06	194250	1.53321e+06	409329	192004	571789	430523	5.6	10	340.64
[R].VHESPVLSPQRK.[AG]	1xPhospho [S8(100)]	0.0244995	2	37	Pavir.5KG697500	Pavir.5KG697500 [312-323]	1	1456.73	0	0.839	0.884158	1.82925e+06	1.81282e+06	884256	2.09468e+06	1.47746e+06	1.5783e+06	1.35766e+06	1.95558e+06	4.76	16	304.12
[R].VHESPVLSPQR.[K]	1xPhospho [S8(100)]	0.0141939	2	43	Pavir.5KG697500	Pavir.5KG697500 [312-322]	0	1328.64	0	1.123	0.952348	8.52038e+06	6.35379e+06	7.82301e+06	9.2073e+06	9.16594e+06	1.33802e+07	8.06055e+06	9.17832e+06	3.58	34	324.44
[R].VHESPVLSPQRK.[AG]	2xPhospho [S4(100); S8(100)]	0.0102825	2	18	Pavir.5KG697500	Pavir.5KG697500 [312-323]	1	1536.7	0	1.055	0.972331	1.44279e+06	1.02048e+06	1.79891e+06	1.43374e+06	1.44664e+06	2.07489e+06	989359	1.59035e+06	3.46	18	376.48
[R].VHESPVLSPQR.[K]	2xPhospho [S4(100); S8(100)]	0.0011197	2	54	Pavir.5KG697500	Pavir.5KG697500 [312-322]	0	1408.6	0	1.083	0.953714	9.65384e+06	9.2893e+06	8.08721e+06	1.00654e+07	9.50093e+06	2.03234e+07	8.0069e+06	1.10662e+07	3.9	30	456.78
[K].MSVLLSFK.[H]	1xPhospho [S6(100)]	0.28278	2	9	Pavir.5KG697800	Pavir.5KG697800 [910-917]	0	1004.49	0	0.92	0.958354	373156	538836	166855	383958	166016	658125	495149	244784	2.43	25	230.94
[K].VEAEQQLGGFGPNSPDSGSKDEMFFEAR.[G]	1xPhospho [S14(100)]	1.69905e-15	1	9	Pavir.5KG721500	Pavir.5KG721500 [50-77]	1	3109.32	0	0.923	0.953852	495766	524255	35289.8	580184	688186	118185	486615	455014	6.97	40	549.23
[R].KQFLASPTK.[A]	1xPhospho [S6(99.6)]	0.114738	1	3	Pavir.5KG721500	Pavir.5KG721500 [17-25]	1	1099.55	0	0.965	0.980839	8.32865e+06	6617983	6.08995e+06	7.97719e+06	8.59661e+06	1.1135e+07	5.72139e+06	5.66765e+06	2.16	31	160.27
[R].SYTVPTPNLEHSFSTIQLR.[E]	1xPhospho [S14(99.1)]	3.19741e-09	1	64	Pavir.5KG725732	Pavir.5KG725732 [629-647]	0	2270.09	0	0.998	0.98761	1.38247e+06	1.054e+06	989817	834964	868917	184398	1.19591e+06	1.27863e+06	5.37	34	526.73
[K].DHFAQPVAENPLRSPVDR.[L]	1xPhospho [S14(100)]	5.22728e-05	1	36	Pavir.5KG743000	Pavir.5KG743000 [1255-1272]	1	2128	0	0.754	0.718198	1.666e+06	1.07002e+06	3.77421e+06	2.18335e+06	284474	1.13607e+06	3.76932e+06	1.81946e+06	3.76	50	430.66
[R].SGSFPGGGPVPNPDVINALAR.[H]	1xPhospho [S3(100)]	1.59977e-16	1	222	Pavir.5KG743000	Pavir.5KG743000 [1098-1118]	0	2102.01	0	0.616	0.444694	699210	3.34817e+06	2.28646e+06	319765	955144	634382	3.80995e+06	255865	5.24	31	547.1
[R].SSSAGRPAVASRPTTTVVPPIK.[T]	1xPhospho [S3(98.3)]	0.181384	1	13	Pavir.5KG747400	Pavir.5KG747400 [138-159]	0	2259.19	0	1.046	0.983907	8.25294e+06	6934183	2.80289e+06	5.6678e+06	3.93734e+06	8.99686e+06	5.9531e+06	7.22869e+06	2.5	3	232.69
[R].SPSPALGR.[N]	1xPhospho [S3(100)]	0.0309595	2	27	Pavir.5KG747400; Pavir.5NG613500	Pavir.5KG747400 [120-127]; Pavir.5NG613500 [123-130]	0	864.398	3	0.583	0.477165	4.23134e+06	2.68319e+06	1.09489e+06	3.41583e+06	1.31706e+06	4.23488e+06	2.36413e+06	407052	2.2	33	160.52
[R].AGSPVYGR.[Q]	1xPhospho [S3(100)]	0.0739235	2	6	Pavir.5KG747400; Pavir.5NG613500	Pavir.5KG747400 [6-13]; Pavir.5NG613500 [6-13]	0	886.382	0	1.033	0.996486	2.35944e+06	1.86968e+06	793298	1.81132e+06	1.32608e+06	2.77007e+06	1.79734e+06	2.01164e+06	1.65	28	134.23
[R].TPSPIPPVAVEPPADR.[T]	1xPhospho [S3(100)]	9.91936e-08	2	38	Pavir.5KG747400; Pavir.5NG613500	Pavir.5KG747400 [166-181]; Pavir.5NG613500 [169-184]	0	1722.85	0	100	5.44e-17					792759	1.61555e+06	689155	1.05443e+06	3.68	57	334.06
[R].TARSPSPALGR.[N]	1xPhospho [S4(99.3)]	0.126217	2	4	Pavir.5KG747400; Pavir.5NG613500	Pavir.5KG747400 [117-127]; Pavir.5NG613500 [120-130]	1	1192.58	0	0.982	0.996486	1.81723e+06	1761301	1.15861e+06	1.10515e+06	523803	1.56195e+06	1.25995e+06	3.4679e+06	2.53	22	239.34
[R].TTSKVDETVQR.[A]	1xPhospho [S3(100)]	0.00072073	3	6	Pavir.5KG754900	Pavir.5KG754900 [35-45]	1	1343.62	0	0.837	0.906669	776095	319940	514814	488225	545428	425813	321767	413747	2.28	40	173.81
[R].EIPVPINEVPAALTESPSNKK.[D]	1xPhospho [S16(99.4)]	1.52957e-08	1	54	Pavir.5KG755300	Pavir.5KG755300 [194-214]	1	2313.17	0	0.01	5.44e-17	9.19919e+06	3.46448e+06	4.33057e+06	4.46051e+06					5.43	34	576.57
[K].EVRPPLEQTPAIATEIPSPVKETPGLR.[E]	1xPhospho [S18(100)]	1.56254e-14	1	80	Pavir.5KG755300	Pavir.5KG755300 [167-193]	1	3005.57	0	100	5.44e-17					9.89568e+06	536734	4.82396e+06	1.34729e+06	7.01	36	791.19
[R].SKSPPPQQPAAQAAGSPPR.[T]	1xPhospho [S3(99.3)]	1.7808e-10	1	5	Pavir.5KG762000	Pavir.5KG762000 [18-36]	1	1951.94	0	0.01	5.44e-17	1.02393e+06	612138	2.00183e+06	940416					4.53	52	378.3
[R].KASPPAESAVLCIDHLSR.[N]	1xCarbamidomethyl [C12]; 1xPhospho [S3(100)]	3.10306e-23	2	72	Pavir.5KG771100	Pavir.5KG771100 [98-115]	1	2030.97	0	1.143	0.915671	9.35598e+06	23125622	6.58004e+06	2.85513e+06	6.69332e+06	7.31846e+06	1.0993e+07	2.26675e+07	6.31	105	635.57
[R].AASPTKVPPPPK.[R]	1xPhospho [S3(100)]	1.43009e-07	2	46	Pavir.5KG771100	Pavir.5KG771100 [189-200]	1	1269.66	0	0.767	0.782443	4.89879e+06	7.46636e+06	4.47304e+06	2.28526e+06	2.99411e+06	3.90692e+06	3.29997e+06	6.91832e+06	3	61	332.25
[R].AASPTKVPPPPKR.[D]	1xPhospho [S3(100)]	0.000463878	2	116	Pavir.5KG771100	Pavir.5KG771100 [189-201]	2	1425.76	0	1.006	0.998128	1.74492e+07	30952026	1.01237e+07	5.75398e+06	9.44893e+06	1.10561e+07	1.61766e+07	4.50334e+07	4.12	41	369.68
[R].LRSPPRRPPPPR.[R]	1xPhospho [S3(100)]	0.158409	2	43	Pavir.5KG771100	Pavir.5KG771100 [335-346]	2	1505.82	0	1.391	0.683061	1.37708e+07	24234310	6.58933e+06	4.95152e+06	1.32731e+07	1.04609e+07	1.32277e+07	2.39842e+07	2.35	16	180.38
[K].SSKPPSRPFGSGPPGDRPR.[G]	1xPhospho [S11(99.1)]	0.122084	2	9	Pavir.5KG773600	Pavir.5KG773600 [113-131]	0	2058.99	0	0.449	0.0766982	3.5116e+06	2.98465e+06	420373	2.19674e+06	464661	1.57494e+06	1.07742e+06	1.22938e+06	2.91	8	201.58
[K].KQTFSSFDELLEK.[S]	1xPhospho [T3(100)]	3.19117e-07	2	15	Pavir.5KG774000	Pavir.5KG774000 [62-74]	1	1651.76	0	1.881	0.388225	403814	689056	846357	653444	1.17866e+06	1.59503e+06	1.35179e+06	600515	2.88	45	413.2
[M].AEETDTRPTSAGSR.[G]	1xAcetyl [N-Term]; 1xPhospho [S10(100)]	0.0126994	1	111	Pavir.5KG777500	Pavir.5KG777500 [2-15]	0	1599.66	0	1.415	0.664944	1.49493e+07	9654018	9.8325e+06	6.86573e+06	1.68369e+07	2.44334e+07	1.09941e+07	1.12914e+07		24	290.04
[R].SRDDKPAAVVLPLPPPSPPPLIR.[R]	1xPhospho [S17(100)]	0.00181103	1	6	Pavir.5NG012315	Pavir.5NG012315 [139-161]	1	2512.37	0	0.229	0.000523192	1.88606e+06	1.22347e+06	25925.4	1.0619e+06	225194	75400.1	301910	416853	5.34	19	402.56
[R].DDKPAAVVLPLPPPSPPPLIR.[R]	1xPhospho [S15(100)]	0.000169178	2	18	Pavir.5NG012315; Pavir.5KG696000	Pavir.5NG012315 [141-161]; Pavir.5KG696000 [139-159]	0	2269.24	0	0.529	0.577759	123094	108259	23186.2	83345.7	-3244.03	138433	50167.8	50340.5	4.94	31	431.32
[R].SRPYAEPASPAAGALINIPLYREPSSIEK.[I]	1xPhospho [S25(100)]	2.53585e-07	2	42	Pavir.5NG012315; Pavir.5KG696000	Pavir.5NG012315 [52-80]; Pavir.5KG696000 [52-80]	1	3177.6	0	100	5.44e-17					496400	122109	662203	591154	6.63	39	663.59
[R].SRPYAEPASPAAGALINIPLYR.[E]	1xPhospho [S9(100)]	1.51049e-14	2	29	Pavir.5NG012315; Pavir.5KG696000	Pavir.5NG012315 [52-73]; Pavir.5KG696000 [52-73]	0	2407.22	0	0.86	0.907902	1.42543e+06	1.4441e+06	1.19659e+06	726945	1.53166e+06	136284	1.22009e+06	1.03308e+06	6.11	52	663.97
[R].GQSLPPPPPLPTSFVPQSVGANRR.[E]	1xPhospho [S3(100)]	0.0160727	2	27	Pavir.5NG012649; Pavir.5KG718700	Pavir.5NG012649 [1569-1592]; Pavir.5KG718700 [1580-1603]	1	2579.31	0	0.857	0.871586	850260	1285106	63107.3	1.09082e+06	888622	206076	1.09851e+06	766514	3.55	12	255.63
[R].FRGQSLPPPPPLPTSFVPQSVGANRR.[E]	1xPhospho [S5(100)]	0.000509291	2	24	Pavir.5NG012649; Pavir.5KG718700	Pavir.5NG012649 [1567-1592]; Pavir.5KG718700 [1578-1603]	2	2882.48	0	0.762	0.75309	334060	887163	957417	778235	918820	36558.2	550672	727517	5.01	25	420.96
[R].SSSFPVPQYALQR.[E]	1xPhospho [S3(98.8)]	0.021939	2	9	Pavir.5NG012652	Pavir.5NG012652 [290-302]	0	1559.73	0	0.954	0.953714	1.03497e+06	532255	1.03149e+06	927124	1.13268e+06	586841	769065	1.2544e+06	2.3	14	156.3
[R].ASFIPSPR.[W]	1xPhospho [S6(100)]	0.0808785	2	20	Pavir.5NG012652	Pavir.5NG012652 [224-231]	0	954.444	0	1.48	0.685935	2.24393e+06	1.45326e+06	3.09485e+06	4.19002e+06	3.77331e+06	2.25199e+06	4.03141e+06	4.36054e+06	2.14	24	214.74
[R].NFSDLTVWSDDNKEK.[K]	1xPhospho [S3(100)]	5.51882e-14	2	183	Pavir.5NG012663	Pavir.5NG012663 [166-180]	1	1877.8	0	0.259	0.00029617	1.91229e+07	1.74956e+07	3.01393e+07	1.83408e+07	1.90944e+07	1.53148e+06	1.54e+07	749173	5.31	63	562.11
[R].NFSDLTVWSDDNKEKK.[L]	1xPhospho [S3(100)]	6.38526e-12	2	30	Pavir.5NG012663	Pavir.5NG012663 [166-181]	2	2005.89	0	0.682	0.645132	4.2995e+06	2.73572e+06	3.52252e+06	1.81212e+06	2.16208e+06	3.24761e+06	1.87337e+06	2.07214e+06	5	34	420.79
[R].NFSDLTVWSDDNK.[E]	1xPhospho [S3(100)]	4.6763e-10	2	54	Pavir.5NG012663	Pavir.5NG012663 [166-178]	0	1620.66	0	0.735	0.741411	3.16351e+06	2.62911e+06	5.60558e+06	3.13038e+06	2.56681e+06	288696	2.27701e+06	2.34831e+06	4.49	65	409.1
[K].ADSAASNPSPPNQKPLDEAIGK.[A]	1xPhospho [S9(100)]	0.0022232	1	13	Pavir.5NG016600	Pavir.5NG016600 [185-206]	0	2287.06	0	100	5.44e-17					507848	676440	222271	515521	3.75	18	283.06
[M].AEQPHAEGGASPKHETLMEK.[L]	1xAcetyl [N-Term]; 1xOxidation [M18]; 1xPhospho [S11(100)]	9.17325e-14	2	58	Pavir.5NG017300	Pavir.5NG017300 [2-21]	1	2284.99	0	1.513	0.548146	2.93858e+07	1.76523e+07	2.72863e+06	1.89314e+07	6.99142e+06	3.05603e+07	2.6266e+07	2.91198e+07		35	817.02
[M].AEQPHAEGGASPKHETLMEK.[L]	1xAcetyl [N-Term]; 1xPhospho [S11(100)]	1.9292e-15	2	95	Pavir.5NG017300	Pavir.5NG017300 [2-21]	1	2269	0	1.338	0.736065	7.66461e+07	67264094	1.69278e+07	4.82532e+07	2.53329e+07	8.85901e+07	6.56317e+07	1.22666e+08		84	726.34
[M].AEQPHAEGGASPK.[H]	1xAcetyl [N-Term]; 1xPhospho [S11(100)]	6.08416e-05	2	54	Pavir.5NG017300	Pavir.5NG017300 [2-14]	0	1400.58	0	1.44	0.647229	3.90804e+06	3684075	685194	3.17509e+06	1.45887e+06	5.93997e+06	4.62998e+06	5.23868e+06		43	455.82
[R].SVGSVGLQLR.[R]	1xPhospho [S1(100)]	1.28025e-07	1	24	Pavir.5NG067200	Pavir.5NG067200 [52-61]	0	1095.56	0	1.668	0.5989	1.94576e+06	2085894	3.54642e+06	1.91821e+06	1.38103e+06	3.17698e+06	4.06039e+06	3.55298e+06	3.33	47	348.82
[R].VAPALDPPSPK.[V]	1xPhospho [S9(100)]	0.0098706	2	15	Pavir.5NG067200; Pavir.5KG068800	Pavir.5NG067200 [85-95]; Pavir.5KG068800 [84-94]	0	1171.58	0	1.03	0.998128	2.71768e+06	2.09872e+06	2.63301e+06	2.17518e+06	2.14851e+06	4.31952e+06	2.69444e+06	2.25481e+06	2.66	12	266.71
[R].SGSSGLVWDER.[LF]	1xPhospho [S3(99.7)]	1.14593e-07	4	54	Pavir.5NG067200; Pavir.5KG068800; Pavir.4NG188300	Pavir.5NG067200 [14-24]; Pavir.5KG068800 [14-24]; Pavir.4NG188300 [14-24]	0	1272.53	0	1.12	0.940552	5.388e+06	3.90538e+06	4.22015e+06	4.09819e+06	4.43882e+06	6.63595e+06	4.88531e+06	2.019e+06	3.59	74	346.82
[R].ALQEVEAEVGGSGGSPR.[Q]	1xPhospho [S15(100)]	1.85437e-12	1	52	Pavir.5NG081800	Pavir.5NG081800 [88-104]	0	1722.77	0	0.995	0.987185	2.09156e+06	2.46639e+06	2.3706e+06	2.35374e+06	2.19476e+06	3.65171e+06	2.51685e+06	854039	5.05	58	614.03
[K].ASASAYDPEDEESDDETEEEGGPVEEASNTGSDKK.[L]	1xPhospho [S13(100)]	3.25236e-18	1	27	Pavir.5NG088800	Pavir.5NG088800 [403-437]	1	3754.44	0	100	5.44e-17					881578	3.39243e+06	706624	957192	7.71	76	622.85
[K].ASASAYDPEDEESDDETEEEGGPVEEASNTGSDK.[K]	1xPhospho [S13(99.3)]	4.18922e-19	1	57	Pavir.5NG088800	Pavir.5NG088800 [403-436]	0	3626.35	0	100	5.44e-17					1.61711e+06	4.14114e+06	1.57624e+06	1.48274e+06	6.18	76	421.17
[R].HPHDVQSVPDSPMLDK.[N]	1xPhospho [S11(100)]	0.00582228	1	6	Pavir.5NG102700	Pavir.5NG102700 [256-271]	0	1881.82	0	0.873	0.936295	823440	1.36649e+06	1.56076e+06	1.61249e+06	1.57006e+06	2.27417e+06	854907	1.03539e+06	3.29	17	282.96
[R].FDADGDGRISPSELAAVSR.[A]	1xPhospho [S10(100)]	2.08974e-11	2	169	Pavir.5NG106181	Pavir.5NG106181 [36-54]	1	2042.92	0	1.818	0.24989	9.17258e+06	3902365	6.5747e+06	1.28243e+07	1.26255e+07	1.93947e+07	1.579e+07	7.82403e+06	4.5	43	515.56
[R].AISPPPSSSHGGR.[E]	1xPhospho [S3(100)]	2.79223e-09	2	170	Pavir.5NG106181	Pavir.5NG106181 [55-67]	0	1329.59	0	1.759	0.327123	8.6428e+06	3.89481e+06	2.85844e+06	8.96487e+06	4.72804e+06	1.55e+07	1.25087e+07	8.32323e+06	4.12	52	316.42
[R].SPSVSAAAVDAEDGGVVR.[LV]	1xPhospho [S3(100)]	5.7415e-17	2	30	Pavir.5NG109713	Pavir.5NG109713 [45-62]	0	1766.8	1	0.883	0.936295	1.95756e+06	1.4749e+06	691021	2.30797e+06	916827	1.72893e+06	1.30195e+06	2.299e+06	5.43	61	549.89
[K].LYEHLLVKSP.[-]	1xPhospho [S9(100)]	0.266139	2	10	Pavir.5NG109713	Pavir.5NG109713 [392-401]	1	1278.65	0	0.682	0.598476	524099	838612	762591	1.0914e+06	479101	618031	481350	1.17752e+06	2.69	1	209.71
[K].TDEAAVTADDAGAGSFKEESNLVEDLPDPEKK.[A]	1xPhospho [S15(100)]	2.00124e-12	1	286	Pavir.5NG110356	Pavir.5NG110356 [47-78]	2	3428.53	2	1.105	0.94272	4.68629e+07	2.8357e+07	2.33373e+07	2.49201e+07	2.93956e+07	8.05306e+06	3.13615e+07	2.93482e+07	5.81	26	588.07
[R].LALPSAGGTDNDGEGTVER.[R]	1xPhospho [T9(100)]	5.8783e-19	2	251	Pavir.5NG159843	Pavir.5NG159843 [144-162]	0	1938.84	0	1.378	0.695582	3.02095e+07	3.12581e+07	2.94551e+07	4.30264e+07	4.18592e+07	4.89633e+07	3.88038e+07	4.28598e+07	5.09	89	503.4
[R].LALPSAGGTDNDGEGTVERR.[T]	1xPhospho [T9(100)]	1.55658e-09	2	191	Pavir.5NG159843	Pavir.5NG159843 [144-163]	1	2094.95	0	1.446	0.619161	2.8419e+07	24815639	2.07106e+07	2.63761e+07	3.45404e+07	4.42864e+07	3.0729e+07	3.95996e+07	4.44	48	497.44
[R].LALPSAGGTDNDGEGTVER.[R]	2xPhospho [S5(100); T9(100)]	2.30684e-14	2	30	Pavir.5NG159843	Pavir.5NG159843 [144-162]	0	2018.81	0	1.432	0.788763	1.85676e+06	1.71141e+06	1.09338e+06	2.69257e+06	2.1388e+06	3.77644e+06	2.55619e+06	2.55052e+06	4.4	80	443.48
[R].LALPSAGGTDNDGEGTVERR.[T]	2xPhospho [S5(100); T9(100)]	0.000467244	2	12	Pavir.5NG159843	Pavir.5NG159843 [144-163]	1	2174.91	0	1.55	0.697435	1.50376e+06	1.0216e+06	444008	663297	640452	2.06226e+06	828683	1.9639e+06	4.24	40	326.89
[M].AREPSPEIDDELFNEVYGK.[A]	1xAcetyl [N-Term]; 1xPhospho [S5(100)]	9.95617e-17	2	26	Pavir.5NG163500	Pavir.5NG163500 [2-20]	1	2330.02	0	1.797	0.636154	131436	146857	118723	137699	1.24154e+06	297816	183338	196162		65	820.06
[R].NTSDDEDEAPDPNAVPTDFTSR.[E]	1xPhospho [S3(99.4)]	2.08199e-15	2	32	Pavir.5NG163500	Pavir.5NG163500 [51-72]	0	2472.97	0	1.531	0.744511	727441	502811	318102	618408	847372	859635	1.37474e+06	352869	4.59	58	379.04
[R].LQEPEVPSEEEDNFAGGEVAAPTEGISKPLAEVLK.[E]	1xPhospho [S8(100)]	5.72492e-11	1	94	Pavir.5NG170917	Pavir.5NG170917 [33-67]	0	3759.79	0	1.348	0.876462	1.16385e+06	3.16104e+06	2.60435e+06	1.16141e+06	6.77218e+06	2.37065e+06	2.32393e+06	1.67562e+06	5.86	19	453.84
[R].RLQEPEVPSEEEDNFAGGEVAAPTEGISKPLAEVLK.[E]	1xPhospho [S9(100)]	4.80605e-17	1	89	Pavir.5NG170917	Pavir.5NG170917 [32-67]	1	3915.89	0	1.435	0.681167	6.09184e+06	6.58471e+06	6.02805e+06	9.68573e+06	9.47306e+06	3.44113e+06	8.72392e+06	1.06657e+07	6.52	38	817.31
[M].SFQDLEAGNVR.[G]	1xAcetyl [N-Term]; 1xPhospho [S1(100)]	0.000182001	2	10	Pavir.5NG171100	Pavir.5NG171100 [2-12]	0	1357.58	0	0.849	0.867362	6.87816e+06	4.45075e+06	5.54281e+06	4.45996e+06	4.32157e+06	81386.6	4.45422e+06	4.12795e+06		51	274.19
[R].ASSEDRKPVGAGSPPPAAAAAAAHK.[I]	1xPhospho [S13(100)]	1.51753e-09	1	216	Pavir.5NG172000	Pavir.5NG172000 [19-43]	1	2394.16	0	0.945	0.978017	3.80241e+07	2.79971e+07	1.03002e+07	2.26934e+07	1.13667e+07	3.7109e+07	2.70006e+07	2.09953e+07	6.37	36	536.21
[R].KPVGAGSPPPAAAAAAAHK.[I]	1xPhospho [S7(100)]	1.74764e-12	1	128	Pavir.5NG172000	Pavir.5NG172000 [25-43]	0	1748.88	0	1.475	0.587963	1.42713e+07	1.43227e+07	4.10298e+06	8.91156e+06	5.96001e+06	2.39861e+07	1.57605e+07	1.75575e+07	6.39	63	529.33
[R].NQTSTTGVGSSSPGGGR.[-]	1xPhospho [S12(100)]	1.1454e-11	1	24	Pavir.5NG172300	Pavir.5NG172300 [458-474]	0	1629.69	0	100	5.44e-17					766703	2.34262e+06	791288	1.20416e+06	4.76	66	484.48
[K].ELLSPLTKPGNSYK.[R]	1xPhospho [S4(100)]	0.0846756	3	3	Pavir.5NG176200	Pavir.5NG176200 [220-233]	0	1626.81	0	1.182	0.953714	615261	951238	412873	688707	808888	656696	1.41212e+06	732398	2.56	10	133.91
[K].RTGAGSLLKPLNSEYGK.[V]	1xPhospho [T2(100)]	9.28575e-10	1	94	Pavir.5NG178500	Pavir.5NG178500 [16-32]	1	1870.94	0	0.597	0.307242	5.64065e+06	9.80876e+06	1.02458e+07	4.7033e+06	3.82691e+06	2.17719e+06	5.28434e+06	5.15155e+06	4.97	34	532.57
[M].ATQTVEDSSRPKPK.[R]	1xPhospho [T4(100)]	0.000421985	1	61	Pavir.5NG178500	Pavir.5NG178500 [2-15]	0	1623.77	0	1.782	0.3337	8.05009e+06	1.03301e+07	4.7378e+06	396386	1.03262e+07	1.17315e+07	8.84025e+06	3.1447e+07		47	333.59
[M].ATQTVEDSSRPKPK.[R]	2xPhospho [T2(100); T4(100)]	0.000664268	1	210	Pavir.5NG178500	Pavir.5NG178500 [2-15]	0	1703.74	0	2.973	0.00708783	3.73561e+07	1.23812e+08	2.53677e+07	8.05544e+07	1.30406e+08	1.5361e+08	1.73257e+08	1.73173e+08		35	434.45
[M].ATPDAEQPAPTEPAR.[W]	1xAcetyl [N-Term]; 1xPhospho [T2(100)]	4.14575e-12	1	26	Pavir.5NG185000	Pavir.5NG185000 [2-16]	0	1672.72	0	1.001	0.990527	5.70229e+06	4.84979e+06	4.93951e+06	5.33719e+06	5.49721e+06	9.54416e+06	4.80138e+06	4.58587e+06		64	506.49
[K].ERASPQPTAAAEAGSPSTAADGGGRPR.[R]	2xPhospho [S4(100); S15(100)]	4.52475e-09	1	16	Pavir.5NG232400	Pavir.5NG232400 [23-49]	1	2725.17	0	100	5.44e-17					1.32367e+06	2.55156e+06	1.17741e+06	1.46632e+06	5.24	18	590.28
[K].GARESPSHGGTFVR.[K]	1xPhospho [S5(100)]	0.000620079	2	105	Pavir.5NG235400	Pavir.5NG235400 [46-59]	1	1537.69	0	1.397	0.677779	2.24591e+07	1.31199e+07	5.89466e+06	1.94507e+07	9.32634e+06	2.55526e+07	1.94974e+07	3.41814e+07	3.54	28	354.07
[K].GDDDDEKFSIVDEPEAEQVLVATK.[R]	1xPhospho [S9(100)]	3.66139e-09	2	42	Pavir.5NG235400	Pavir.5NG235400 [715-738]	1	2729.21	0	0.786	0.850902	2.24653e+06	1.08354e+06	550397	3.25054e+06	1.48395e+06	584270	1.5471e+06	1.01336e+06	5.4	24	583.84
[K].TATVSGSARPNSGHTEHKSPPR.[S]	1xPhospho [S19(100)]	8.38844e-10	1	71	Pavir.5NG240300	Pavir.5NG240300 [664-685]	1	2354.1	0	1.717	0.410272	1.24541e+07	7.78309e+06	3.15105e+06	7.21927e+06	1.12632e+07	1.47067e+07	9.28176e+06	2.83504e+07	5.44	33	631.44
[K].TATVSGSARPNSGHTEHKSPPR.[S]	2xPhospho [S7(96.9); S19(100)]	0.0185463	1	26	Pavir.5NG240300	Pavir.5NG240300 [664-685]	1	2434.07	0	1.451	0.763505	1.66134e+06	1.05319e+06	181842	540651	730402	1.03354e+06	1.1601e+06	1.67311e+06	5.07	11	298.29
[R].AGFASPTPIQAQSWPIAMQSQDVVAIAK.[T]	1xPhospho [S5(100)]	6.36748e-15	2	36	Pavir.5NG240300; Pavir.5KG358300	Pavir.5NG240300 [174-201]; Pavir.5KG358300 [169-196]	0	2992.46	0	0.706	0.809578	206905	129237	123021	165745	120973	92817.5	70963.2	114929	6.02	73	518.16
[R].LKSGFEQFK.[T]	1xPhospho [S3(100)]	0.0164724	2	26	Pavir.5NG263800; Pavir.5KG453100	Pavir.5NG263800 [75-83]; Pavir.5KG453100 [69-77]	1	1163.55	0	0.01	5.44e-17	2.51034e+07	1.12391e+07	1.99295e+07	2.05775e+07					2.36	31	271.27
[K].SGFEQFKTQVYDKKPELFEPLK.[A]	1xPhospho [T8(100)]	0.00858383	2	3	Pavir.5NG263800; Pavir.5KG453100	Pavir.5NG263800 [77-98]; Pavir.5KG453100 [71-92]	2	2738.35	0	0.01	5.44e-17	1.3281e+06	1.89314e+06	1.63588e+06	874043					3.36	20	317.92
[R].SGSLPGGGPVPNPDVINALAR.[H]	1xPhospho [S3(100)]	2.99104e-17	1	175	Pavir.5NG264900	Pavir.5NG264900 [1098-1118]	0	2068.02	0	1.389	0.781799	275154	1.81873e+06	1.34258e+06	658756	1.15935e+06	374890	1.47217e+06	1.9446e+06	5.04	63	516.86
[R].MLSGAVGTSPPKK.[S]	1xPhospho [S9(100)]	0.00189261	1	29	Pavir.5NG264900	Pavir.5NG264900 [416-428]	1	1352.66	0	0.928	0.951697	6.73325e+06	6.75722e+06	6.88514e+06	5.65029e+06	6.24391e+06	1.0085e+07	6.27195e+06	6.16473e+06	3.69	35	347.65
[R].NLSLHER.[L]	1xPhospho [S3(100)]	0.0689584	2	30	Pavir.5NG264900; Pavir.5KG743000	Pavir.5NG264900 [1078-1084]; Pavir.5KG743000 [1078-1084]	0	948.43	4	0.855	0.874202	8.02577e+06	8.35209e+06	3.63669e+06	6.53403e+06	3.44043e+06	1.0201e+07	4.29821e+06	8.91235e+06	2.06	37	163.46
[R].SSSFEQHEPLDR.[N]	1xPhospho [S3(100)]	1.51138e-07	2	169	Pavir.5NG264900; Pavir.5KG743000	Pavir.5NG264900 [1066-1077]; Pavir.5KG743000 [1066-1077]	0	1511.62	0	1.067	0.958709	3.02198e+07	1.57325e+07	1.36296e+07	1.43476e+07	1.40082e+07	2.30017e+07	1.6838e+07	1.52762e+07	3	48	299.52
[R].LQEQLSGSHLGR.[L]	1xPhospho [S6(99.5)]	0.00035584	2	42	Pavir.5NG264900; Pavir.5KG743000	Pavir.5NG264900 [1151-1162]; Pavir.5KG743000 [1151-1162]	0	1404.66	0	1.148	0.915671	5.91159e+06	3.98332e+06	2.86093e+06	3.11377e+06	3.23879e+06	5.8639e+06	3.81697e+06	4.28043e+06	3.51	42	266.7
[R].TKSMLAAFFVK.[H]	1xPhospho [S3(100)]	0.00568384	1	10	Pavir.5NG279800	Pavir.5NG279800 [292-302]	1	1322.66	0	0.569	0.360944	736712	922895	861726	1.05898e+06	319323	36353.1	806363	835695	2.14	25	264.05
[R].TTTEESEGVRGTSEEER.[S]	1xPhospho [S13(100)]	1.79369e-06	2	98	Pavir.5NG301400	Pavir.5NG301400 [651-667]	1	1976.81	0	0.853	0.884158	4.06856e+06	2.59987e+06	6.14067e+06	5.51079e+06	4.59278e+06	6.18263e+06	3.55125e+06	3.5461e+06	3.6	62	415.22
[R].TTTEESEGVRGTSEEERSR.[S]	1xPhospho [S18(100)]	0.0069367	2	53	Pavir.5NG301400	Pavir.5NG301400 [651-669]	2	2219.94	0	1.313	0.855819	4.71075e+06	2512127	1.65738e+06	2.55076e+06	2.41438e+06	4.49455e+06	2.45759e+06	4.5652e+06	4.78	24	445.31
[R].TTTEESEGVRGTSEEERSR.[S]	2xPhospho [T12(99.5); S18(100)]	0.00905125	2	103	Pavir.5NG301400	Pavir.5NG301400 [651-669]	2	2299.91	0	0.901	0.931752	5.78375e+06	3.0302e+06	4.3178e+06	5.50302e+06	3.84651e+06	5.55598e+06	2.56246e+06	5.01669e+06	4.89	30	455.89
[R].KADENGAATASPAGGAAALGLTR.[D]	1xPhospho [S11(100)]	6.34911e-09	1	28	Pavir.5NG310600	Pavir.5NG310600 [9-31]	1	2150.02	0	0.638	0.604241	3.18051e+06	3.80794e+06	3.33708e+06	2.45512e+06	3.35643e+06	1.65227e+06	2.16246e+06	1.99958e+06	3.68	50	424.09
[R].GQDPQGGMSPGPGGR.[A]	1xOxidation [M8]; 1xPhospho [S9(100)]	8.1015e-11	2	51	Pavir.5NG310600; Pavir.5KG411100	Pavir.5NG310600 [421-435]; Pavir.5KG411100 [422-436]	0	1493.58	0	2.224	0.217346	2.24635e+06	1.76262e+06	285112	1.10968e+06	1.60153e+06	3.38184e+06	2.85996e+06	5.10266e+06	4.67	40	476.7
[R].GQDPQGGMSPGPGGR.[A]	1xPhospho [S9(100)]	4.66327e-13	2	165	Pavir.5NG310600; Pavir.5KG411100	Pavir.5NG310600 [421-435]; Pavir.5KG411100 [422-436]	0	1477.59	0	0.817	0.874202	2.72201e+07	17428952	2.04218e+07	3.14714e+07	2.42574e+07	4.50989e+07	1.53106e+07	9.454e+06	4.48	47	542.3
[R].SSREEDDEEALR.[W]	1xPhospho [S1(99.7)]	0.00205296	5	6	Pavir.5NG314600	Pavir.5NG314600 [32-43]	1	1515.6	0	100	5.44e-17					4.45653e+06	4.05713e+06	3.53854e+06	509627	3.37	33	325.8
[M].AAANAGDVEVVDFDSDDDDLMDDDAPEANPAPAAPR.[L]	1xAcetyl [N-Term]; 1xPhospho [S15(100)]	6.47091e-25	2	111	Pavir.5NG352600	Pavir.5NG352600 [2-37]	0	3793.53	0	0.99	0.984397	1.07452e+06	1.31319e+06	1.1482e+06	1.20299e+06	1.91145e+06	1.35617e+06	475227	997502		81	535.7
[M].AAANAGDVEVVDFDSDDDDLMDDDAPEANPAPAAPR.[L]	1xAcetyl [N-Term]; 1xPhospho [S15(100)]; 1xOxidation [M21]	4.78377e-22	2	45	Pavir.5NG352600	Pavir.5NG352600 [2-37]	0	3809.53	0	1.928	0.51714	193811	103415	345000	369751	3.58784e+06	541088	80529.1	459527		40	485.78
[K].VAPPSDTGSLAAVAAGTGAGGGGGGVGSKR.[W]	1xPhospho [S28(100)]	3.47074e-05	1	9	Pavir.5NG417500	Pavir.5NG417500 [199-228]	1	2562.23	0	100	5.44e-17					498488	589418	991524	521231	6.37	22	524.96
[R].SISITPEIGDDIVR.[A]	1xPhospho [S3(100)]	1.11875e-09	2	17	Pavir.5NG428700	Pavir.5NG428700 [402-415]	0	1594.77	0	0.968	0.981817	3.6848e+06	3123917	3.11581e+06	3.99072e+06	3.04219e+06	207579	3.54657e+06	3.97857e+06	4.13	62	396.19
[K].AMSLPSSPHEYR.[G]	2xPhospho [S3(100); S7(100)]	0.000366649	2	30	Pavir.5NG428700	Pavir.5NG428700 [478-489]	0	1534.58	0	1.348	0.8183	1.61548e+06	1.29062e+06	1.22698e+06	1.77633e+06	2.31457e+06	2.06841e+06	1.83124e+06	1.6466e+06	2.98	52	341.68
[R].AFSENSPVISEPVLVK.[A]	1xPhospho [S6(100)]	0.00180102	1	18	Pavir.5NG435700	Pavir.5NG435700 [44-59]	0	1795.89	0	0.996	0.977495	949544	1.08883e+06	847912	962824	918601	146157	987380	1.34094e+06	2.58	40	340.05
[R].KASYAMETESAK.[L]	1xPhospho [S3(100)]	8.44406e-12	2	97	Pavir.5NG435700; Pavir.5KG473800	Pavir.5NG435700 [262-273]; Pavir.5KG473800 [262-273]	1	1395.59	0	0.799	0.853433	1.80192e+07	12716864	2.24027e+06	1.91223e+07	1.94367e+06	2.13057e+07	1.0146e+07	1.44108e+07	4.71	93	532.42
[R].VDSSKVSDSTPDAPK.[V]	1xPhospho [S3(100)]	1.21649e-10	2	43	Pavir.5NG435700; Pavir.5KG473800	Pavir.5NG435700 [348-362]; Pavir.5KG473800 [348-362]	1	1612.71	0	0.965	0.967495	2.01918e+06	1373142	2.17483e+06	1.65048e+06	1.91812e+06	3.98615e+06	1.61811e+06	1.47634e+06	4.26	52	465.81
[R].AAASEADEEERKAAAAEVEVPVER.[A]	1xPhospho [S4(100)]	9.44437e-10	1	66	Pavir.5NG446700	Pavir.5NG446700 [81-104]	2	2607.19	0	0.865	0.917896	1.99722e+07	1.1282e+07	6.63464e+06	9.5232e+06	8.48102e+06	9.46836e+06	9.91815e+06	8.38109e+06	6.9	51	606.18
[R].SLSMEQSIAR.[Y]	1xPhospho [S3(100)]	0.0180483	1	6	Pavir.5NG451300	Pavir.5NG451300 [642-651]	0	1201.53	0	100	5.44e-17					1.32208e+06	1.0097e+06	1.94152e+06	1.5968e+06	2.41	22	199.83
[K].HQVLESPSSPAGGSIAYVASK.[T]	1xPhospho [S9(100)]	4.97626e-16	1	105	Pavir.5NG458500	Pavir.5NG458500 [240-260]	0	2165.03	0	1.396	0.694846	3.98609e+06	2.96435e+06	3.41611e+06	1.63662e+06	4.64148e+06	5.3649e+06	4.08883e+06	4.2491e+06	6.31	49	664.3
[K].LSVPVQESPVDKFLTASGTFKDGELR.[L]	1xPhospho [T19(100)]	1.23996e-06	1	39	Pavir.5NG472800	Pavir.5NG472800 [12-37]	2	2900.44	0	0.441	0.125901	2.13595e+06	1.76478e+06	1.67375e+06	1.02969e+06	580785	271603	1.32591e+06	987924	7.26	46	581.02
[K].FLTASGTFKDGELR.[L]	1xPhospho [T7(100)]	7.26367e-10	4	165	Pavir.5NG472800; Pavir.3KG107600; Pavir.5KG466400	Pavir.5NG472800 [24-37]; Pavir.3KG107600 [24-37]; Pavir.5KG466400 [24-37]	1	1621.76	0	1.092	0.961114	9.19259e+06	9.51404e+06	5.19632e+06	9.17094e+06	4.96847e+06	1.51981e+07	9.80372e+06	1.02602e+07	4.52	63	429.26
[K].FLTASGTFK.[D]	1xPhospho [T7(100)]	0.0240649	4	4	Pavir.5NG472800; Pavir.3KG107600; Pavir.5KG466400	Pavir.5NG472800 [24-32]; Pavir.3KG107600 [24-32]; Pavir.5KG466400 [24-32]	0	1051.49	0	100	5.44e-17					436374	2.95448e+06	1.64259e+06	1.30599e+06	2.63	46	259.81
[K].FESWPVGNAAGSPGVEEGR.[G]	1xPhospho [S12(100)]	1.13469e-12	1	33	Pavir.5NG492000	Pavir.5NG492000 [354-372]	0	2025.87	0	1.087	0.986423	968118	2.03554e+06	1.23585e+06	1.97144e+06	1.21319e+06	3.99548e+06	1.75928e+06	1.63508e+06	4.33	61	461.86
[K].SKFESWPVGNAAGSPGVEEGRGK.[V]	1xPhospho [S14(100)]	0.000184966	1	9	Pavir.5NG492000	Pavir.5NG492000 [352-374]	2	2426.11	0	1.165	0.94272	913686	1.44722e+06	613810	1.46339e+06	752197	2.19901e+06	987623	1.8179e+06	5.23	40	486.49
[K].SKFESWPVGNAAGSPGVEEGR.[G]	1xPhospho [S14(100)]	4.4704e-22	1	150	Pavir.5NG492000	Pavir.5NG492000 [352-372]	1	2241	0	1.282	0.78668	5.65667e+06	1.28764e+07	6.77976e+06	1.04588e+07	7.34457e+06	2.04029e+07	9.72408e+06	1.19807e+07	7.4	67	900.86
[R].AASFNIIPSSTGAAK.[A]	1xPhospho [S3(100)]	1.34536e-11	6	161	Pavir.5NG493500; Pavir.6KG023500; Pavir.6NG019600; Pavir.3NG258063	Pavir.5NG493500 [203-217]; Pavir.6KG023500 [203-217]; Pavir.6NG019600 [203-217]; Pavir.3NG258063 [203-217]	0	1514.73	0	0.972	0.990147	1.06817e+07	9.38527e+06	1.15002e+07	1.09682e+07	1.08622e+07	1.63848e+07	8.95732e+06	1.01949e+07	3.7	50	441.51
[K].ATSIDAQLR.[L]	1xPhospho [S3(100)]	0.00444272	2	10	Pavir.5NG505300	Pavir.5NG505300 [114-122]	0	1054.49	0	0.921	0.952348	2.27743e+06	2.71e+06	1.8457e+06	3.75575e+06	2.04159e+06	3.99353e+06	968152	2.56633e+06	2.1	40	181.06
[R].TSSYPQQPLQHR.[S]	1xPhospho [S3(100)]	6.32237e-07	2	143	Pavir.5NG517000	Pavir.5NG517000 [166-177]	0	1521.68	0	1.052	0.978017	6.71425e+06	4.22425e+06	2.69304e+06	5.18045e+06	4.63323e+06	7.00498e+06	4.19884e+06	5.229e+06	3.31	45	260.57
[R].ASFDSSMSFTPR.[R]	1xOxidation [M7]; 1xPhospho [S8(99.6)]	0.00045721	2	31	Pavir.5NG526800	Pavir.5NG526800 [645-656]	0	1428.55	0	0.542	0.313956	3.34493e+06	1.6345e+06	362683	2.04364e+06	568110	1.49044e+06	785277	1.25173e+06	2.68	56	358.04
[R].SPGMQISDSPR.[K]	1xPhospho [S1(100)]	0.0876766	2	3	Pavir.5NG526800	Pavir.5NG526800 [665-675]	0	1254.52	0	1.231	0.936295	657245	420302	472423	768254	333549	890692	637643	737859	1.94	10	180.52
[R].ASFDSSMSFTPR.[R]	1xPhospho [S8(100)]	8.44951e-07	2	32	Pavir.5NG526800	Pavir.5NG526800 [645-656]	0	1412.56	0	0.916	0.943589	4.14012e+06	2.85586e+06	1.24706e+06	2.59272e+06	1.35894e+06	3.97157e+06	2.29488e+06	2.70575e+06	3.26	63	375.06
[R].FFFSSLAGTNPASPHR.[R]	1xPhospho [S13(100)]	1.00212e-09	2	27	Pavir.5NG532100	Pavir.5NG532100 [36-51]	0	1815.82	0	1.598	0.496757	4.21888e+06	2.17518e+06	3.69051e+06	1.04484e+06	3.76062e+06	74789.5	5.96847e+06	5.4508e+06	5.11	81	477.38
[R].FFFSSLAGTNPASPHRR.[I]	1xPhospho [S13(100)]	0.000128842	2	229	Pavir.5NG532100	Pavir.5NG532100 [36-52]	1	1971.92	0	1.667	0.393233	1.00797e+08	7.0785e+07	8.22223e+07	6.70176e+07	1.29567e+08	1.40119e+08	1.2486e+08	9.05957e+07	4.41	51	503.6
[R].LSAAAQVAAIQPSSPR.[F]	1xPhospho [S14(99.7)]	9.65142e-14	2	654	Pavir.5NG532100	Pavir.5NG532100 [20-35]	0	1646.83	0	1.116	0.936295	1.94137e+08	2.12287e+08	1.25237e+08	1.83024e+08	1.19901e+08	2.75482e+08	1.81818e+08	2.43337e+08	5.88	63	532.54
[R].RHESFNFGGMDAIQER.[R]	1xPhospho [S4(100)]	1.10828e-10	1	6	Pavir.5NG548300	Pavir.5NG548300 [552-567]	1	1973.83	0	0.01	5.44e-17	916111	722609	394520	521921					5.76	63	461.53
[K].AHGTAVGLPSDDDMGNSEVGHNALGAGR.[I]	1xOxidation [M14]; 1xPhospho [S17(100)]	3.05662e-21	4	130	Pavir.5NG558400	Pavir.5NG558400 [65-92]	0	2801.19	0	0.997	0.996486	2.59845e+07	1.71754e+07	2.54157e+07	3.09383e+07	2.04515e+07	3.04089e+07	2.16001e+07	3.95725e+07	7.86	37	849.8
[K].AHGTAVGLPSDDDMGNSEVGHNALGAGR.[I]	1xPhospho [S17(100)]	2.43663e-28	4	210	Pavir.5NG558400	Pavir.5NG558400 [65-92]	0	2785.2	0	0.958	0.987185	6.32397e+07	6.68786e+07	6.7581e+07	7.64379e+07	5.3272e+07	9.30795e+07	5.26472e+07	7.79242e+07	9.24	126	1038.15
[K].APLRSPGREDSIEHLPR.[W]	1xPhospho [S5(100)]	0.00229414	3	70	Pavir.5NG559900	Pavir.5NG559900 [537-553]	2	2009.99	0	1.326	0.778479	3.72464e+06	12802721	7.25906e+06	9.21197e+06	6.58169e+06	1.47973e+07	9.99958e+06	1.17568e+07	4.32	21	288.37
[R].LSFPVIDKPSSPPADKTK.[E]	1xPhospho [S11(100)]	0.0264777	1	29	Pavir.5NG575900	Pavir.5NG575900 [458-475]	1	2007.02	0	0.01	5.44e-17	1.09089e+06	555220	705495	723801					3.26	5	309.76
[R].LSFPVIDKPSSPPADK.[T]	1xPhospho [S11(99.5)]	0.00188227	1	16	Pavir.5NG575900	Pavir.5NG575900 [458-473]	0	1777.88	0	1.848	0.479899	1.41787e+06	1.50457e+06	1.46229e+06	1.59945e+06	1.34598e+06	2.90831e+06	2.58341e+06	3.12489e+06	3.03	40	347.61
[M].AGYGDRRSPPLDGIAVDGGGR.[A]	1xAcetyl [N-Term]; 1xPhospho [S8(100)]	6.78154e-11	1	67	Pavir.5NG577900	Pavir.5NG577900 [2-22]	2	2208.02	0	0.735	0.676887	1.10314e+07	6.39468e+06	7.23015e+06	7.92033e+06	4.34194e+06	5.98221e+06	5.62132e+06	5.4967e+06		56	479.53
[R].SPPLDGIAVDGGGR.[A]	1xPhospho [S1(100)]	2.14551e-10	1	30	Pavir.5NG577900	Pavir.5NG577900 [9-22]	0	1390.64	0	0.761	0.786445	2.3024e+06	1.289e+06	1.62361e+06	1.9714e+06	971049	1.74052e+06	1.45104e+06	1.27761e+06	4.43	64	377.28
[R].AQSPGAGAGAGAGAGAGR.[L]	1xPhospho [S3(100)]	4.86045e-14	1	27	Pavir.5NG577900	Pavir.5NG577900 [23-40]	0	1463.64	0	100	5.44e-17					2.28734e+06	3.17923e+06	559947	2.7702e+06	4.79	81	461.46
[R].LTYTLDEIEGPLEVGSDGALKFEEK.[D]	1xPhospho [S16(100)]	0.000516603	1	12	Pavir.5NG581000	Pavir.5NG581000 [166-190]	1	2833.34	0	0.01	5.44e-17	93282.2	44882.5	170251	70738.1					5.33	39	404.28
[K].QSTAVFKESPPLEK.[T]	1xPhospho [S9(100)]	7.26367e-10	2	77	Pavir.5NG621100; Pavir.5KG755300	Pavir.5NG621100 [244-257]; Pavir.5KG755300 [244-257]	1	1640.79	0	1.034	0.988928	4.54236e+06	4.04712e+06	3.16255e+06	4.8972e+06	5.58984e+06	4.60042e+06	4.26963e+06	2.13901e+06	3.82	56	440.37
[R].DVAAAEDDDIWDDASDSPGHASNLDR.[E]	1xPhospho [S17(100)]	3.41836e-10	1	23	Pavir.5NG630600	Pavir.5NG630600 [38-63]	0	2837.12	0	0.01	5.44e-17	881574	777302	728990	961647					6.48	46	600.54
[R].DVAAAEDDDIWDDASDSPGHASNLDREWIHR.[Q]	1xPhospho [S17(100)]	0.00943813	1	6	Pavir.5NG630600	Pavir.5NG630600 [38-68]	1	3558.48	0	0.01	5.44e-17	1.8137e+06	1.46668e+06	1.29658e+06	1.43067e+06					5.35	22	303.88
[R].STTPTPTLGGLTSPR.[V]	1xPhospho [T3(99)]	4.62061e-07	2	27	Pavir.5NG632300	Pavir.5NG632300 [849-863]	0	1565.76	0	0.999	0.981817	674450	1049313	926665	650819	852358	732161	703857	978114	3.32	53	233.97
[M].ADETDTRPTSAGSR.[G]	1xAcetyl [N-Term]; 1xPhospho [S10(100)]	0.0184346	1	38	Pavir.5NG645800	Pavir.5NG645800 [2-15]	0	1585.65	0	1.122	0.95906	4.09006e+06	2.32697e+06	2.04543e+06	3.17861e+06	3.14889e+06	4.46268e+06	2.95881e+06	2.61346e+06		27	263.2
[R].SVSANSRPQYVDTK.[H]	1xPhospho [S3(100)]	0.000250181	1	25	Pavir.6KG004700	Pavir.6KG004700 [356-369]	0	1631.74	0	0.01	5.44e-17	1.44206e+06	604762	813144	1.53233e+06					3.38	53	427.81
[R].SLSAVAGYVR.[N]	1xPhospho [S3(100)]	0.00397963	1	20	Pavir.6KG004700	Pavir.6KG004700 [337-346]	0	1102.53	0	0.844	0.853281	2.23846e+06	1.84399e+06	2.02877e+06	1.61629e+06	1.89062e+06	1.96191e+06	1.40238e+06	1.41054e+06	3.04	33	258.63
[K].VMIAGAPASGKGTQCELIK.[A]	1xCarbamidomethyl [C15]; 1xPhospho [T13(100)]	1.39308e-06	2	26	Pavir.6KG006500; Pavir.6NG012000	Pavir.6KG006500 [76-94]; Pavir.6NG012000 [76-94]	1	2010.98	0	0.447	0.103031	1.73051e+06	2.00912e+06	2.04099e+06	838523	1.04157e+06	487065	981838	708360	4.9	44	528.36
[K].FGLVHISAGDLLR.[A]	1xPhospho [S7(100)]	5.8777e-10	2	42	Pavir.6KG006500; Pavir.6NG012000	Pavir.6KG006500 [97-109]; Pavir.6NG012000 [97-109]	0	1477.76	0	0.331	0.0812664	102995	2.78646e+06	5.92191e+06	46371.3	78069	44753.1	2.83621e+06	403307	4.62	40	584.55
[K].LNFPSAASSLQDLGAAGGSPLHPSVISR.[A]	1xPhospho [S19(100)]	3.84123e-08	1	28	Pavir.6KG012300	Pavir.6KG012300 [312-339]	0	2829.39	0	1.488	0.619657	679953	4.04066e+06	2.03576e+06	606398	623517	955776	3.20714e+06	4.63783e+06	5.69	14
[R].ANIPGSPEADAYMR.[N]	1xPhospho [S6(100)]	6.81158e-06	1	33	Pavir.6KG012300	Pavir.6KG012300 [340-353]	0	1571.66	0	0.936	0.959155	1.9398e+06	1.80196e+06	1.22806e+06	1.9331e+06	1.69621e+06	2.20828e+06	1.34351e+06	1.80058e+06	3.24	42	306.62
[K].TATSDVEEMITK.[A]	1xPhospho [S4(100)]	7.97285e-10	1	39	Pavir.6KG013100	Pavir.6KG013100 [28-39]	0	1404.6	0	1.017	0.994988	3.07767e+06	3.54488e+06	2.02084e+06	2.73069e+06	2.54277e+06	3.74083e+06	2.80647e+06	3.09789e+06	3.42	75	271.54
[R].TPPTWLK.[TI]	1xPhospho [T1(100)]	0.146807	3	3	Pavir.6KG013100; Pavir.6NG040300	Pavir.6KG013100 [21-27]; Pavir.6NG040300 [21-27]	0	922.443	0	1.046	0.982523	1.55438e+06	1.48438e+06	1.44274e+06	1.75249e+06	1.4959e+06	2.62127e+06	1.68812e+06	1.14177e+06	1.79	18	175.99
[K].GISSSALPYKRTPPTWLK.[TI]	1xPhospho [T12(100)]	0.00731181	3	45	Pavir.6KG013100; Pavir.6NG040300	Pavir.6KG013100 [10-27]; Pavir.6NG040300 [10-27]	2	2082.08	0	0.93	0.942671	2.6151e+06	1.96192e+06	1.42142e+06	2.07207e+06	1.96261e+06	1.78982e+06	2.51982e+06	1.57571e+06	3.47	13	358.74
[M].SDRQPSEEPEEQVDLEGDDDGMDDDDGYRR.[R]	1xAcetyl [N-Term]; 1xPhospho [S6(100)]	1.47962e-18	2	15	Pavir.6KG018400	Pavir.6KG018400 [2-31]	2	3591.36	0	0.596	0.510051	3.63443e+06	4.713e+06	3.08355e+06	2.32372e+06	2.17771e+06	1.89163e+06	2.10143e+06	568801		39	872.87
[M].SDRQPSEEPEEQVDLEGDDDGMDDDDGYRR.[R]	1xAcetyl [N-Term]; 1xPhospho [S6(100)]; 1xOxidation [M22]	9.07536e-08	2	2	Pavir.6KG018400	Pavir.6KG018400 [2-31]	2	3607.36	0	0.01	5.44e-17	1.2032e+06	546870	630335	441039						33	567.15
[K].KEEPKEESDDDMGFSLFD.[-]	1xOxidation [M12]; 1xPhospho [S8(100)]	2.67872e-07	1	322	Pavir.6KG019400	Pavir.6KG019400 [92-109]	2	2213.85	0	1.321	0.754189	1.27816e+08	74856140	5.5688e+07	1.08533e+08	7.53711e+07	1.28232e+08	1.21805e+08	1.1635e+08	5.13	69	436.16
[K].KEEPKEESDDDMGFSLFD.[-]	1xPhospho [S8(100)]	1.75056e-08	1	338	Pavir.6KG019400	Pavir.6KG019400 [92-109]	2	2197.85	0	0.907	0.955193	2.71572e+08	199434456	1.88945e+07	2.39342e+08	1.81528e+08	5.20674e+07	2.39793e+08	2.16285e+08	5.73	69	522.18
[R].IAVQNAETLSLASPR.[S]	1xPhospho [S13(100)]	1.18157e-14	1	30	Pavir.6KG022400	Pavir.6KG022400 [21-35]	0	1649.83	0	1.28	0.863911	3.18938e+06	2.21937e+06	2.22159e+06	3.35593e+06	2.87783e+06	4.13161e+06	3.83892e+06	3.02522e+06	4.96	77	569.75
[R].NDPNYDSGEESYELVEAPVSTPLEDYKK.[S]	1xPhospho [S7(99.3)]	5.56059e-15	1	78	Pavir.6KG022400	Pavir.6KG022400 [119-146]	1	3268.41	0	100	5.44e-17					2.00382e+06	593943	1.22992e+06	1.25515e+06	5.27	47	455.45
[R].IAVQNAETLSLASPRSPTGGSASALLQQYEQQMLEQKR.[A]	2xPhospho [T8(98.7); S13(98.7)]	1.67207e-14	1	152	Pavir.6KG022400	Pavir.6KG022400 [21-58]	2	4261.04	0	1.051	0.996249	477261	289426	267216	315967	1.23093e+06	108707	330527	305536	9.51	66	369.53
[K].HSDITLKDSKTLLFGEKPVTVFGIR.[N]	1xPhospho [S9(98.3)]	0.000104341	1	48	Pavir.6KG023500	Pavir.6KG023500 [58-82]	2	2881.52	0	0.01	5.44e-17	1.19098e+06	2750650	2.05484e+06	2.96069e+06					4.79	18	392.44
[K].AASYEDIKK.[A]	1xPhospho [S3(100)]	0.00193442	4	120	Pavir.6KG023500; Pavir.6NG019600; Pavir.3NG258063	Pavir.6KG023500 [254-262]; Pavir.6NG019600 [254-262]; Pavir.3NG258063 [254-262]	1	1104.5	0	0.847	0.907902	5.20244e+07	42736120	4.03208e+07	4.37601e+07	3.49058e+07	5.25028e+07	3.84388e+07	2.74697e+07	2.88	53	317.63
[K].LTGMSFR.[V]	1xPhospho [S5(100)]	0.287354	4	26	Pavir.6KG023500; Pavir.6NG019600; Pavir.3NG258063	Pavir.6KG023500 [230-236]; Pavir.6NG019600 [230-236]; Pavir.3NG258063 [230-236]	0	891.379	0	1.068	0.992757	1.34718e+06	1.7705e+06	2.09478e+06	1.61459e+06	1.81061e+06	2.55657e+06	1.72462e+06	1.80049e+06	2.06	25	225.11
[K].VINDNFGIIEGLMTTVHAITATQK.[T]	1xPhospho [T22(100)]	3.21263e-13	3	20	Pavir.6KG023500; Pavir.6NG019600; Pavir.3NG258063	Pavir.6KG023500 [165-188]; Pavir.6NG019600 [165-188]; Pavir.3NG258063 [165-188]	0	2666.33	0	0.352	0.124312	229820	533891	331981	298913	78236.9	140594	87630.7	191554	8.01	61	669.67
[K].EEEKAPEPAEESDEEMGFSLFDD.[-]	1xOxidation [M16]; 1xPhospho [S12(100)]	2.86408e-09	1	101	Pavir.6KG025500	Pavir.6KG025500 [297-319]	1	2726.02	0	1.544	0.671871	397581	3.61538e+06	3.61966e+06	709025	766178	1.14779e+06	5.54038e+06	5.32226e+06	5.07	33	391.03
[K].FAIAAPVAAADSGAAAAPKEEEKAPEPAEESDEEMGFSLFDD.[-]	1xOxidation [M35]; 1xPhospho [S31(100)]	0.0460404	1	96	Pavir.6KG025500	Pavir.6KG025500 [278-319]	2	4376.9	0	1.908	0.181834	3.93611e+06	3.76924e+06	4.3665e+06	5.58362e+06	2.38123e+07	8.2958e+06	5.4429e+06	7.54164e+06	5.62	1	248.3
[K].EEEKAPEPAEESDEEMGFSLFDD.[-]	1xPhospho [S12(100)]	2.86408e-09	1	167	Pavir.6KG025500	Pavir.6KG025500 [297-319]	1	2710.03	0	1.829	0.527452	1.14336e+06	1.71522e+06	1.49391e+06	1.91884e+06	1.25168e+07	3.91173e+06	1.80626e+06	2.19123e+06	5.99	56	567.51
[K].FAIAAPVAAADSGAAAAPKEEEKAPEPAEESDEEMGFSLFDD.[-]	1xPhospho [S31(100)]	0.00072073	1	168	Pavir.6KG025500	Pavir.6KG025500 [278-319]	2	4360.9	0	1.61	0.450194	8.88864e+06	1.24007e+07	1.17573e+07	1.67265e+07	4.55658e+07	2.09371e+07	1.35045e+07	1.80427e+07	4.63	1	412.27
[R].GRSRSPYFADR.[G]	2xPhospho [S3(100); S5(100)]	0.055657	1	34	Pavir.6KG030000	Pavir.6KG030000 [182-192]	2	1471.59	0	1.052	0.98405	5.06061e+06	4.02512e+06	2.64924e+06	5.38361e+06	5.47446e+06	9.44514e+06	3.73412e+06	4.11493e+06	3.2	34	237.39
[K].ADDSDDDKPLSLK.[I]	1xPhospho [S4(100)]	0.000516603	1	6	Pavir.6KG055400	Pavir.6KG055400 [148-160]	0	1498.63	0	1.616	0.547544	2.80724e+06	2.30446e+06	2.22963e+06	2.91335e+06	4.08499e+06	5.63738e+06	3.4859e+06	4.13526e+06	3.05	32	321.6
[R].VDEKADDSDDDKPLSLK.[I]	1xPhospho [S8(100)]	5.07068e-14	1	24	Pavir.6KG055400	Pavir.6KG055400 [144-160]	1	1969.86	0	0.663	0.573956	1.54019e+06	1.19776e+06	938014	1.14677e+06	1.76488e+06	809675	691429	745690	4.99	77	666.09
[K].RVDEKADDSDDDKPLSLK.[I]	1xPhospho [S9(100)]	2.52006e-10	1	12	Pavir.6KG055400	Pavir.6KG055400 [143-160]	2	2125.96	1	0.607	0.46071	4.28951e+06	2.61899e+06	2.4363e+06	1.67614e+06	3.407e+06	2.08285e+06	1.06803e+06	1.12809e+06	5.51	34	619.9
[K].TAAKVEQPDEDSDDDKPLASR.[L]	1xPhospho [S12(100)]	5.38538e-13	2	24	Pavir.6KG055400; Pavir.6NG070900	Pavir.6KG055400 [179-199]; Pavir.6NG070900 [179-199]	1	2367.03	0	1.167	0.932968	2.00858e+06	982067	1.12184e+06	674355	855126	1.63908e+06	1.29751e+06	1.15724e+06	5.61	21	701.22
[K].VEQPDEDSDDDKPLASR.[L]	1xPhospho [S8(100)]	2.34406e-15	2	174	Pavir.6KG055400; Pavir.6NG070900	Pavir.6KG055400 [183-199]; Pavir.6NG070900 [183-199]	0	1995.82	0	0.973	0.994988	3.37383e+07	30004332	3.97919e+07	3.84098e+07	3.35385e+07	5.33774e+07	3.65529e+07	3.10943e+07	4.62	74	503.09
[K].RGGNVSEDSEDEKPLAAR.[F]	1xPhospho [S9(100)]	1.90549e-07	2	6	Pavir.6KG055400; Pavir.6NG070900	Pavir.6KG055400 [208-225]; Pavir.6NG070900 [208-225]	1	2009.89	0	1.35	0.817201	799651	623802	1.12655e+06	1.00046e+06	646938	1.13111e+06	1.50602e+06	1.28953e+06	4.16	52	425.65
[K].LKRPLVKEENSDDSDDEVPIGLR.[R]	2xPhospho [S11(100); S14(100)]	2.76821e-07	2	3	Pavir.6KG055400; Pavir.6NG070900	Pavir.6KG055400 [111-133]; Pavir.6NG070900 [111-133]	2	2784.29	0	0.812	0.874466	1.83569e+06	1.17836e+06	1.72106e+06	1.59694e+06	1.30584e+06	1.39239e+06	1.38864e+06	1.12277e+06	4.27	40	492.38
[K].EENSDDSDDEVPIGLR.[R]	2xPhospho [S4(100); S7(100)]	5.34493e-12	2	57	Pavir.6KG055400; Pavir.6NG070900	Pavir.6KG055400 [118-133]; Pavir.6NG070900 [118-133]	0	1949.7	0	1.204	0.907902	1.34521e+06	1.37705e+06	2.45944e+06	1.28431e+06	2.18267e+06	322632	1.91602e+06	1.40237e+06	3.27	89	372.72
[R].GGNVSEDSEDEKPLAAR.[F]	2xPhospho [S5(100); S8(100)]	8.45192e-11	2	60	Pavir.6KG055400; Pavir.6NG070900	Pavir.6KG055400 [209-225]; Pavir.6NG070900 [209-225]	0	1933.76	0	1.06	0.974001	4.2571e+06	3.33716e+06	4.78782e+06	5.4118e+06	4.60468e+06	7.9046e+06	4.73077e+06	4.84277e+06	4.66	57	580.4
[K].RGGNVSEDSEDEKPLAAR.[F]	2xPhospho [S6(100); S9(100)]	2.97687e-13	2	123	Pavir.6KG055400; Pavir.6NG070900	Pavir.6KG055400 [208-225]; Pavir.6NG070900 [208-225]	1	2089.86	0	0.965	0.990199	2.40177e+07	1.37526e+07	2.10306e+07	1.94319e+07	2.02536e+07	2.68862e+07	1.68598e+07	1.87785e+07	6.23	38	789.49
[K].WTLDGEESDEEGDNEGGKK.[A]	1xPhospho [S8(100)]	6.43957e-12	2	15	Pavir.6KG061300	Pavir.6KG061300 [237-255]	1	2174.84	0	0.01	5.44e-17	541624	684000	727603	893103					3.78	81	371.77
[R].DAEPEAASPREEEAVDDEEAER.[R]	1xPhospho [S8(100)]	4.58495e-13	1	51	Pavir.6KG061300	Pavir.6KG061300 [148-169]	1	2524	0	1.107	0.971809	3.30958e+06	4.77062e+06	1.88156e+06	1.45759e+06	2.51064e+06	3.32839e+06	1.2949e+06	3.03892e+06	3.98	47	466.12
[R].TPTSAPGIDYQSADSEHLMK.[R]	1xPhospho [T1(100)]	1.10725e-11	2	42	Pavir.6KG064200	Pavir.6KG064200 [289-308]	0	2227.96	0	100	5.44e-17					627144	2.20911e+06	1.24785e+06	1.46245e+06	5.16	58	505.5
[K].HPRTPTSAPGIDYQSADSEHLMK.[R]	1xPhospho [T4(98.9)]	0.00647452	2	16	Pavir.6KG064200	Pavir.6KG064200 [286-308]	1	2618.17	0	1.681	0.557869	616281	2.00521e+06	426856	1.09155e+06	757862	2.32437e+06	1.03737e+06	1.83234e+06	4.28	17	281.68
[KR].LMDYKDTHVTTAVR.[G]	2xPhospho [T7(100); T10(99.2)]	0.0240649	5	3	Pavir.6KG076000; Pavir.1KG345300	Pavir.6KG076000 [455-468]; Pavir.1KG345300 [455-468]	1	1809.76	0	100	5.44e-17					1.40505e+06	580879	451214	738738	3.02	29	289.45
[K].TETIPSPPSPPVKPTEPEIFTK.[K]	1xPhospho [S9(100)]	0.00104534	1	73	Pavir.6KG077300	Pavir.6KG077300 [378-399]	0	2472.23	0	0.968	0.97719	4.19873e+06	3.40635e+06	3.76813e+06	5.79348e+06	4.92168e+06	323669	3.70554e+06	3.99765e+06	3.92	44	333.24
[K].ESHHQTEATQKPVFDHQDSFTNNTQDYVPSHAPQR.[S]	1xPhospho [T9(99)]	1.54792e-15	1	51	Pavir.6KG077300	Pavir.6KG077300 [481-515]	0	4156.82	0	0.01	5.44e-17	6.81058e+06	6.89335e+06	3.01984e+06	2.13571e+06					7.38	18	475.27
[R].LWSGGAYDSDTEDPDNMKSESK.[D]	1xOxidation [M17]; 1xPhospho [S9(99.3)]	3.04982e-06	1	27	Pavir.6KG137900	Pavir.6KG137900 [495-516]	1	2527.98	0	1.097	0.958709	1.5525e+06	822453	1.00374e+06	1.19539e+06	1.72729e+06	1.16019e+06	1.24428e+06	741123	3.51	18	386.3
[R].LWSGGAYDSDTEDPDNMK.[S]	1xPhospho [S9(100)]	1.23382e-13	1	31	Pavir.6KG137900	Pavir.6KG137900 [495-512]	0	2080.78	0	0.01	5.44e-17	1.16738e+06	742754	907814	1.21693e+06					3.91	84	409.3
[R].LWSGGAYDSDTEDPDNMKSESK.[D]	1xPhospho [S9(100)]	6.76965e-22	1	131	Pavir.6KG137900	Pavir.6KG137900 [495-516]	1	2511.99	0	0.933	0.958368	8.08942e+06	6.34162e+06	5.2605e+06	7.99038e+06	8.42632e+06	7.30561e+06	6.04067e+06	2.82398e+06	5.52	101	536.5
[R].RPPPARPGSPVEEK.[R]	1xPhospho [S9(100)]	0.0147375	1	60	Pavir.6KG143700	Pavir.6KG143700 [31-44]	0	1596.79	0	0.969	0.974862	1.73161e+06	2350345	712262	1.94613e+06	1.99519e+06	2.05516e+06	1.52186e+06	1.58476e+06	3.71	14	349.58
[K].FSTQLAEATTPRTSTEKGPK.[A]	2xPhospho [T13(100); T15(100)]	1.52817e-07	1	45	Pavir.6KG145200	Pavir.6KG145200 [422-441]	2	2310.04	0	0.01	5.44e-17	5.87822e+06	1.16061e+07	7.31006e+06	4.08052e+06					5.84	38	670.3
[K].AQIATVR.[G]	1xPhospho [T5(100)]	0.206715	2	64	Pavir.6KG145200; Pavir.9NG191800	Pavir.6KG145200 [442-448]; Pavir.9NG191800 [442-448]	0	838.418	0	0.485	0.156425	4.34637e+07	40275442	4.26819e+07	2.50728e+07	2.19849e+07	2.36659e+07	1.83695e+07	1.72442e+07	2	33	212.86
[K].TPYHPMIDDDGSLSPTRPFDK.[C]	1xPhospho [S14(100)]	3.83794e-13	1	129	Pavir.6KG175800	Pavir.6KG175800 [114-134]	0	2469.08	0	1.036	0.977495	1.71108e+07	1.79744e+07	1.30188e+07	1.63013e+07	1.61547e+07	2.16274e+07	1.85235e+07	1.44821e+07	6.84	42	762.17
[K].TPYHPMIDDDGSLSPTRPFDK.[C]	1xPhospho [S14(100)]; 1xOxidation [M6]	4.47261e-07	1	9	Pavir.6KG175800	Pavir.6KG175800 [114-134]	0	2485.07	0	1.063	0.987405	5.85259e+06	5.7753e+06	4.89397e+06	6.51332e+06	5.1562e+06	6.59457e+06	5.79319e+06	8.34554e+06	5.01	48	523.08
[R].TGSLVEDEADENNRVDNSSEGK.[G]	1xPhospho [S3(99.7)]	2.62689e-20	1	84	Pavir.6KG175800	Pavir.6KG175800 [210-231]	1	2445	0	1.167	0.940486	4.45272e+06	2.83753e+06	2.51346e+06	1.35693e+06	3.17816e+06	4.03372e+06	3.05629e+06	2.63949e+06	6.49	89	711.25
[K].ITEPKTPYHPMIDDDGSLSPTRPFDK.[C]	2xPhospho [T6(100); T21(99)]	8.35952e-07	1	60	Pavir.6KG175800	Pavir.6KG175800 [109-134]	1	3117.37	0	0.472	0.113713	2.89241e+06	2.98616e+06	685035	2.94377e+06	435716	1.93367e+06	1.58651e+06	1.19709e+06	7.14	35	544.78
[K].RLSGPQSGGVTPMAR.[Q]	1xOxidation [M13]; 1xPhospho [S3(100)]	3.14371e-09	1	28	Pavir.6KG188500	Pavir.6KG188500 [123-137]	1	1609.75	0	0.756	0.751439	6.01878e+06	3762712	281966	4.69767e+06	1.27006e+06	3.63774e+06	2.78004e+06	5.41353e+06	5.22	41	505.11
[K].APVMSSSAMPYTGGDLKKSGELGK.[M]	1xPhospho [S19(100)]	1.09619e-07	1	21	Pavir.6KG188500	Pavir.6KG188500 [27-50]	2	2491.16	0	0.513	0.260349	4.44608e+06	4.8735e+06	4.46274e+06	3.23368e+06	1.01634e+06	2.78483e+06	1.92387e+06	2.71516e+06	6.09	39	618.58
[R].NTSFGGAASNSGPVSNAVGR.[S]	1xPhospho [S3(100)]	4.82445e-22	1	98	Pavir.6KG188500	Pavir.6KG188500 [68-87]	0	1929.85	0	0.63	0.539287	4.28237e+06	3562551	3.75251e+06	3.0944e+06	1.47208e+06	2.95507e+06	2.33335e+06	2.27074e+06	5.14	94	450.27
[K].RLSGPQSGGVTPMAR.[Q]	1xPhospho [S3(100)]	2.69923e-09	1	57	Pavir.6KG188500	Pavir.6KG188500 [123-137]	1	1593.76	0	0.888	0.944357	1.07585e+07	1.25719e+07	2.18726e+06	8.03581e+06	2.53939e+06	1.3775e+07	6.51354e+06	1.04678e+07	4.7	58	474.04
[K].RLSGPQSGGVTPMAR.[Q]	2xPhospho [S3(100); S7(100)]	0.000554521	1	29	Pavir.6KG188500	Pavir.6KG188500 [123-137]	1	1673.72	0	0.379	0.0303282	4.16655e+06	5.71422e+06	7.55906e+06	5.23462e+06	1.19124e+06	4.31417e+06	1.6241e+06	2.64769e+06	4.23	40	485
[K].SSVIEGTQPEDDSDQEDIDAKDILKR.[E]	1xPhospho [S13(100)]	4.36185e-12	1	75	Pavir.6KG201000	Pavir.6KG201000 [375-400]	2	2983.34	0	1.022	0.99085	6.09462e+06	5.30647e+06	4.37647e+06	6.06205e+06	5.63442e+06	7.99727e+06	5.6746e+06	5.91789e+06	5.55	36	588.38
[K].SSVIEGTQPEDDSDQEDIDAK.[D]	1xPhospho [S13(100)]	2.40662e-14	1	36	Pavir.6KG201000	Pavir.6KG201000 [375-395]	0	2357.95	0	1.347	0.832363	669924	724794	945185	1.04383e+06	1.09026e+06	1.19964e+06	1.14064e+06	853815	5.45	89	578.02
[K].LSAGIASILESKLSIPK.[S]	1xPhospho [S14(100)]	4.07233e-13	2	161	Pavir.6KG223400	Pavir.6KG223400 [77-93]	1	1807	0	1.082	0.995091	769217	338933	954465	394898	4.32074e+06	948608	345058	374839	7.2	64	649.98
[K].KLSAGIASILESKLSIPK.[S]	1xPhospho [S15(100)]	4.23621e-07	2	27	Pavir.6KG223400	Pavir.6KG223400 [76-93]	2	1935.09	0	0.684	0.573169	1.21044e+06	1.07682e+06	3.59721e+06	972906	637535	71057.9	955518	1.136e+06	5.71	77	593.38
[R].LAEASDGEGDDHAR.[S]	1xPhospho [S5(100)]	9.33863e-13	1	6	Pavir.6KG225900	Pavir.6KG225900 [414-427]	0	1522.58	0	100	5.44e-17					995620	850642	678396	1.60897e+06	3.57	103	342.68
[R].LHDPMPSPTTSAR.[K]	1xPhospho [S7(99.4)]	0.079964	1	22	Pavir.6KG225900	Pavir.6KG225900 [140-152]	0	1489.65	0	1.178	0.942672	2.21098e+06	830385	2.10309e+06	1.41713e+06	2.02263e+06	2.64807e+06	2.04516e+06	929017	2.58	13	237.26
[R].LHDPMPSPTTSAR.[K]	2xPhospho [S7(100); S11(100)]	0.0140163	1	35	Pavir.6KG225900	Pavir.6KG225900 [140-152]	0	1569.62	0	0.905	0.92467	2.28945e+06	1.31233e+06	2.54186e+06	1.86102e+06	1.65664e+06	2.3862e+06	2.10681e+06	1.03003e+06	3.46	22	360.37
[K].NNDATEISEADSPEDSLR.[D]	1xPhospho [S12(100)]	2.43864e-18	1	12	Pavir.6KG226100	Pavir.6KG226100 [695-712]	0	2042.82	0	0.01	5.44e-17	1.23402e+06	921906	765684	577185					5.54	106	619.38
[R].IGSTDAIEAWTSQHK.[D]	1xPhospho [S3(100)]	2.48954e-14	1	138	Pavir.6KG226100	Pavir.6KG226100 [167-181]	0	1723.77	0	0.01	5.44e-17	1.03415e+07	1.07315e+07	4.62268e+06	6.04456e+06					5.01	76	488.15
[K].YNLSHELNDSDDEPQPNQR.[D]	1xPhospho [S10(100)]	1.52902e-10	1	6	Pavir.6KG226500	Pavir.6KG226500 [412-430]	0	2350.96	0	1.132	0.953852	3.29914e+06	2.07403e+06	1.39878e+06	3.25826e+06	2.76761e+06	4.35868e+06	2.16882e+06	3.13143e+06	4.1	60	439.78
[K].GGVPSEDVVATLGLNAPQPLRPASPSDSAVVPSLHSYGLADVGASR.[Q]	1xPhospho [S24(98.6)]	2.38854e-13	1	152	Pavir.6KG226500	Pavir.6KG226500 [188-233]	0	4591.28	0	1.131	0.958709	1.37905e+06	885861	526347	1.16854e+06	2.42181e+06	1.28428e+06	399941	1.03092e+06	6.29	33	394.71
[R].EYIDEVYAAYEQHKLDTLDSPK.[A]	1xPhospho [S20(100)]	8.76845e-17	1	87	Pavir.6KG233100	Pavir.6KG233100 [86-107]	1	2707.22	0	1.477	0.6159	6.24313e+06	5.67162e+06	574012	6.93008e+06	1.06147e+07	1.50609e+06	8.38729e+06	9.21346e+06	7.77	17	872.06
[R].STTIQQQLLVSSSNR.[S]	1xPhospho [S13(99.5)]	0.00174184	1	9	Pavir.6KG255900	Pavir.6KG255900 [884-898]	0	1741.85	0	0.939	0.95134	1.11166e+06	531049	474000	576465	552893	893584	468860	488329	4.27	42	398.93
[R].IALPESPGQR.[I]	1xPhospho [S6(100)]	0.189214	2	2	Pavir.6KG263600	Pavir.6KG263600 [765-774]	0	1147.55	0	100	5.44e-17					1.257e+06	2.57927e+06	1.35544e+06	1.35422e+06	2.14	33	218.18
[R].DNLTLWTSDLTEDGAEEGKEAPKGDAVEGQ.[-]	1xPhospho [T11(100)]	0.0015373	1	21	Pavir.6KG267400	Pavir.6KG267400 [227-256]	2	3255.42	0	0.924	0.966193	1.90948e+06	1.98462e+06	113693	1.22501e+06	1.39833e+06	517243	1.50258e+06	1.42668e+06	5.22	14	394.84
[R].VVHPGPSVASGADSPLSA.[-]	2xPhospho [S14(100); S17(100)]	0.016422	1	11	Pavir.6KG276700	Pavir.6KG276700 [333-350]	0	1807.77	0	0.01	5.44e-17	789264	718506	630995	1.33088e+06					4.52	35	444.49
[R].KYASFSPSSSSSLAPAAAPAVTR.[S]	1xPhospho [S4(100)]	1.0486e-24	1	84	Pavir.6KG290606	Pavir.6KG290606 [26-48]	1	2333.12	0	100	5.44e-17					739298	1.45674e+06	1.41411e+06	729716	5.09	115	414.18
[R].VRQPSPIHGTIDK.[A]	1xPhospho [S5(100)]	0.00603433	1	14	Pavir.6KG315800	Pavir.6KG315800 [182-194]	1	1527.77	0	1.06	0.990199	3.61022e+06	2.50874e+06	1.92069e+06	2.77502e+06	2.65687e+06	6.62931e+06	2.94245e+06	1.89236e+06	3.25	31	295.94
[R].LSSSPCVLVSGK.[F]	1xCarbamidomethyl [C6]; 1xPhospho [S3(100)]	1.51753e-09	2	22	Pavir.6KG320100	Pavir.6KG320100 [685-696]	0	1313.62	0	1.202	0.926899	1.43486e+06	1441854	3.2967e+06	1.88157e+06	1.47534e+06	2.88575e+06	2.47046e+06	1.58611e+06	2.59	53	266.09
[K].RLSSSPCVLVSGK.[F]	1xCarbamidomethyl [C7]; 1xPhospho [S4(99.7)]	5.40545e-09	2	51	Pavir.6KG320100	Pavir.6KG320100 [684-696]	1	1469.72	0	1.015	0.977495	1.46626e+06	1736732	3.29631e+06	2.70843e+06	1.51175e+06	2.8091e+06	2.66239e+06	1.81888e+06	3.85	46	439.1
[R].EWSGAPER.[R]	1xPhospho [S3(100)]	0.0140606	2	59	Pavir.6KG333200	Pavir.6KG333200 [507-514]	0	1011.39	0	1.193	0.884495	3.33757e+06	3.02554e+06	3.03891e+06	4.05244e+06	3.64315e+06	6.0115e+06	3.96383e+06	2.2567e+06	1.92	47	159.79
[K].ERPPEREWSGAPER.[R]	1xPhospho [S9(100)]	0.00405132	2	73	Pavir.6KG333200	Pavir.6KG333200 [501-514]	1	1775.79	0	0.903	0.953714	2.62572e+07	16798833	1.9447e+07	2.73095e+07	2.17644e+07	2.35669e+07	1.91446e+07	1.4008e+07	3.41	28	342.14
[M].GSRASPPHDYLHMHVEQLR.[R]	1xAcetyl [N-Term]; 1xPhospho [S5(100)]	2.25315e-12	2	42	Pavir.6KG352400	Pavir.6KG352400 [2-20]	1	2352.07	0	1.002	0.996486	4.33693e+06	5.94089e+06	1.98814e+06	4.82784e+06	4.11413e+06	6.26394e+06	4.81455e+06	4.36861e+06		27	668.22
[R].ASPPHDYLHMHVEQLR.[R]	1xPhospho [S2(100)]	9.99325e-13	2	30	Pavir.6KG352400	Pavir.6KG352400 [5-20]	0	2009.91	0	1.271	0.882849	1.73897e+06	2.81453e+06	1.01167e+06	1.85784e+06	1.80227e+06	3.09326e+06	2.83117e+06	1.84442e+06	5.08	60	374.15
[R].YRSAPSTLLGEVCEDFLQPGPR.[A]	1xCarbamidomethyl [C13]; 1xPhospho [S3(100)]	8.56438e-15	2	54	Pavir.6KG355400	Pavir.6KG355400 [26-47]	1	2572.19	0	1.63	0.760013	137842	87600.5	119903	64451	1.20636e+06	249512	108747	111802	5.79	59	573.21
[R].ATLSTHKEEPEDDKSPR.[L]	1xPhospho [S15(100)]	5.82813e-10	1	9	Pavir.6KG357100	Pavir.6KG357100 [163-179]	2	2019.9	0	1.568	0.67879	320689	976656	860634	691437	1.24591e+06	1.17447e+06	940992	2.01176e+06	6.72	70	595.41
[R].SLSVDAVK.[QE]	1xPhospho [S3(100)]	0.0583973	2	8	Pavir.6KG357100; Pavir.6NG300000	Pavir.6KG357100 [242-249]; Pavir.6NG300000 [269-276]	0	898.428	0	1.689	0.559736	789540	1.18795e+06	532610	867750	984379	2.04012e+06	1.15071e+06	1.69799e+06	1.64	21	196.91
[M].AEDADASPPPPTGGDRK.[R]	1xAcetyl [N-Term]; 1xPhospho [S7(100)]	4.57075e-07	1	8	Pavir.6KG368700	Pavir.6KG368700 [2-18]	1	1802.76	0	100	5.44e-17					771173	1.42958e+06	561630	681510		52	330.64
[R].HASPVLPPPPPGPPPPGPHKR.[H]	1xPhospho [S3(100)]	2.85876e-11	1	187	Pavir.6KG368700	Pavir.6KG368700 [21-41]	1	2209.14	0	1.051	0.980839	7.8072e+06	7.33392e+06	4.83604e+06	6.27421e+06	6.36676e+06	9.5252e+06	7.9881e+06	5.52678e+06	6.53	15	563.51
[R].HASPVLPPPPPGPPPPGPHK.[R]	1xPhospho [S3(100)]	8.88422e-12	1	171	Pavir.6KG368700	Pavir.6KG368700 [21-40]	0	2053.04	0	1.263	0.856114	4.61697e+06	4.80768e+06	4.56132e+06	5.84734e+06	6.11557e+06	8.50039e+06	5.79205e+06	4.10025e+06	5.79	32	478.33
[R].RHASPVLPPPPPGPPPPGPHKR.[H]	1xPhospho [S4(100)]	2.6114e-06	1	14	Pavir.6KG368700	Pavir.6KG368700 [20-41]	2	2365.24	0	1.07	0.969806	1.28879e+06	1.39982e+06	1.07275e+06	1.28451e+06	1.12126e+06	2.07122e+06	1.69002e+06	1.0706e+06	6.36	27	409.48
[K].DSVSPVKPGSPK.[A]	1xPhospho [S10(100)]	0.002441	1	72	Pavir.6KG374200	Pavir.6KG374200 [942-953]	0	1277.61	0	0.833	0.888682	9.56406e+06	8355968	5.14593e+06	7.76297e+06	1.93383e+06	1.25689e+07	7.56414e+06	5.94849e+06	3.57	34	376.28
[K].DSVSPVKPGSPK.[A]	2xPhospho [S4(100); S10(100)]	0.00905125	1	40	Pavir.6KG374200	Pavir.6KG374200 [942-953]	0	1357.58	0	0.966	0.979428	1.21275e+07	7395062	5.2566e+06	1.13917e+07	7.90249e+06	1.99023e+07	9.95138e+06	5.8102e+06	3.67	41	415.38
[R].KEEPSASTSSEEQQEVILSELEDEKPR.[D]	1xPhospho [S19(100)]	2.82442e-24	2	131	Pavir.6KG380300; Pavir.6NG328200	Pavir.6KG380300 [284-310]; Pavir.6NG328200 [284-310]	1	3154.43	0	1.878	0.229092	1.02524e+07	10022978	1.48068e+07	1.32806e+07	2.6612e+07	2.71369e+07	1.28529e+07	1.80379e+07	8.89	87	899.89
[K].EQDSPSNVNIR.[T]	1xPhospho [S4(100)]	0.000730516	1	21	Pavir.6KG393700	Pavir.6KG393700 [528-538]	0	1338.57	0	0.986	0.996486	1.69523e+06	718894	1.25014e+06	1.41495e+06	546629	3.08037e+06	1.63214e+06	1.05461e+06	2.16	34	203.28
[K].AFKEQDSPSNVNIR.[T]	1xPhospho [S7(100)]	3.91805e-09	1	12	Pavir.6KG393700	Pavir.6KG393700 [525-538]	1	1684.77	0	100	5.44e-17					1.64556e+06	2.18641e+06	1.91884e+06	1.07534e+06	3.67	55	427.91
[R].SLSMDSFMGK.[L]	1xOxidation [M]; 1xPhospho [S3(100)]	0.0062762	1	30	Pavir.6KG394700	Pavir.6KG394700 [248-257]	0	1198.45	0	1.504	0.681167	1.42033e+06	1.38146e+06	699287	2.04038e+06	1.51895e+06	2.46621e+06	2.17959e+06	2.03624e+06	2.31	31	310.6
[R].SLSMDSFMGK.[L]	1xPhospho [S3(100)]	2.14296e-06	1	45	Pavir.6KG394700	Pavir.6KG394700 [248-257]	0	1182.46	0	0.976	0.973623	3.0318e+06	3.31038e+06	1.39733e+06	3.91339e+06	3.28933e+06	173682	3.47199e+06	2.90721e+06	3.19	59	305.8
[R].SHSDIPFGGFAQLSPPLPPPAPVKR.[E]	1xPhospho [S3(99.4)]	2.60689e-10	1	189	Pavir.6KG394700	Pavir.6KG394700 [139-163]	1	2692.36	1	0.78	0.817201	2.13838e+06	1.45637e+06	437921	2.18038e+06	2.07659e+06	454051	3.10414e+06	911471	5.68	29	607.9
[R].SHSDIPFGGFAQLSPPLPPPAPVKR.[E]	2xPhospho [S3(99.1); S14(100)]	0.0575971	1	9	Pavir.6KG394700	Pavir.6KG394700 [139-163]	1	2772.33	0	0.757	0.872936	126890	252668	103801	93974.5	90235.2	83692.1	1.14645e+06	16584.5	4.12	9	292.83
[K].LNFAAGDESPKLPLPSPGGGLTR.[S]	2xPhospho [S9(100); S16(100)]	0.0416735	1	3	Pavir.6KG394700	Pavir.6KG394700 [258-280]	1	2454.15	0	100	5.44e-17					23966.2	45658.8	631553	537692	4.76	21	303.42
[R].STHYPGVARPPSPTLTAQR.[L]	1xPhospho [S12(100)]	0.00259466	1	73	Pavir.6KG397500	Pavir.6KG397500 [426-444]	0	2116.03	0	0.96	0.97055	4.91766e+06	5.52131e+06	3.6556e+06	4.07352e+06	2.77991e+06	1.06337e+07	3.61326e+06	5.10704e+06	3.77	23	328.36
[R].QEGTHVVDHSPDLSDKEDTEMIER.[Q]	2xPhospho [T4(98.9); S14(100)]	9.06123e-09	1	23	Pavir.6KG397500	Pavir.6KG397500 [287-310]	1	2927.18	0	100	5.44e-17					1.10557e+06	1.74423e+06	734198	594775	6.11	54	483
[R].ELGSGAATSPGVGQEEDEEMIGPGPAPAK.[Q]	1xPhospho [S4(99.4)]	2.18238e-19	1	57	Pavir.6KG407200	Pavir.6KG407200 [29-57]	0	2861.25	0	1.14	0.96293	1.79439e+06	2.2066e+06	2.05009e+06	2.2983e+06	2.71607e+06	3.31332e+06	2.16349e+06	1.5748e+06	5.05	41	448.52
[R].IGQLITTGTGYTSDNSVHGGSAALSHLAPIR.[E]	1xPhospho [S16(100)]	9.079e-16	1	145	Pavir.6KG411500	Pavir.6KG411500 [615-645]	0	3174.56	0	0.556	0.274325	1.58111e+07	8.35481e+06	1.25683e+07	1.79895e+07	7.17886e+06	3.21877e+06	1.18606e+07	8.57012e+06	6.65	52	688.43
[R].STSTPFLNTAGDGK.[Q]	1xPhospho [S3(100)]	1.87363e-10	1	261	Pavir.6KG411500	Pavir.6KG411500 [532-545]	0	1475.64	0	0.722	0.724586	1.82567e+07	8.09644e+06	2.09753e+07	2.6986e+07	1.89122e+07	1.48134e+07	1.17348e+07	1.34747e+07	4.03	70	320.04
[R].IGQLITTGTGYTSDNSVHGGSAALSHLAPIR.[E]	2xPhospho [S13(100); S16(100)]	2.60689e-10	1	82	Pavir.6KG411500	Pavir.6KG411500 [615-645]	0	3254.52	0	1.94	0.35415	2.65356e+06	900788	1.46705e+06	3.37811e+06	2.39052e+06	955334	6.4773e+06	6.12887e+06	6.2	73	529.01
[R].GCGFPPLVSPPR.[G]	1xCarbamidomethyl [C2]; 1xPhospho [S9(100)]	0.00672853	2	3	Pavir.6KG411500; Pavir.6NG244615	Pavir.6KG411500 [48-59]; Pavir.6NG244615 [47-58]	0	1363.62	0	2.097	0.357725	309718	300742	724995	463037	851779	477443	820487	768593	2.94	44	263.94
[R].RADSPVRGCGFPPLVSPPR.[G]	1xCarbamidomethyl [C9]; 1xPhospho [S4(100)]	0.00254268	2	8	Pavir.6KG411500; Pavir.6NG244615	Pavir.6KG411500 [41-59]; Pavir.6NG244615 [40-58]	2	2145.04	0	0.921	0.942685	783732	1.1343e+06	738909	479981	656111	733602	670090	886717	4.25	18	403.4
[R].AKVEDDLEIGLDVLKSPR.[R]	1xPhospho [S16(100)]	2.49881e-10	1	21	Pavir.6NG005200	Pavir.6NG005200 [324-341]	2	2077.06	0	0.575	0.456712	841658	568758	545759	650127	221802	257231	474691	812055	6.53	64	620.17
[K].IEVLSEDEDIRFEEAGQNEEEFEK.[S]	1xPhospho [S5(100)]	6.71186e-13	1	42	Pavir.6NG010500	Pavir.6NG010500 [319-342]	1	2964.27	0	1.095	0.978017	1.79327e+06	560793	1.15683e+06	764117	1.53085e+06	46383.4	788594	1.34296e+06	4.61	24	447.48
[R].ASIPGSPEADVYLR.[N]	1xPhospho [S6(100)]	1.07498e-05	1	33	Pavir.6NG014617	Pavir.6NG014617 [399-412]	0	1554.72	0	0.876	0.942671	1.60547e+06	1.31285e+06	1.92078e+06	1.32284e+06	1.19526e+06	1.62781e+06	1.15322e+06	1.36271e+06	3.12	45	245.13
[R].IISSSSMDAR.[S]	1xPhospho [S3(100)]	0.0345523	2	8	Pavir.6NG014617; Pavir.6KG012300	Pavir.6NG014617 [586-595]; Pavir.6KG012300 [523-532]	0	1146.49	0	1.025	0.996486	3.72558e+06	3.17845e+06	2.4137e+06	2.82768e+06	2.3877e+06	4.97723e+06	3.38506e+06	2.78817e+06	1.74	17	210.94
[K].SVIAEAEAGGSPALIAR.[G]	1xPhospho [S11(100)]	1.19729e-18	1	123	Pavir.6NG014741	Pavir.6NG014741 [214-230]	0	1691.84	0	0.964	0.990199	1.90691e+07	1.53479e+07	2.06415e+07	1.61938e+07	1.68079e+07	1.70679e+07	2.02698e+07	1.58359e+07	5.61	68	664.04
[K].VVSPQPAAGYAGGQWTA.[-]	1xPhospho [S3(100)]	0.000701483	1	47	Pavir.6NG014741	Pavir.6NG014741 [682-698]	0	1739.78	0	0.389	0.0327461	3.70977e+06	6.39839e+06	6.45789e+06	4.00008e+06	2.22145e+06	384079	2.82694e+06	1.74375e+06	4.78	29	505.22
[M].AVAEAAAADHAAPRPEEAPGSGSDAGEREMR.[D]	1xAcetyl [N-Term]; 1xPhospho [S21(99)]	0.0255449	1	21	Pavir.6NG016100	Pavir.6NG016100 [2-32]	1	3198.39	0	0.01	5.44e-17	1.43871e+06	1.0123e+06	689334	415932						8	223.03
[M].AVAEAAAADHAAPRPEEAPGSGSDAGER.[E]	1xAcetyl [N-Term]; 1xPhospho [S23(99.2)]	3.21052e-08	1	98	Pavir.6NG016100	Pavir.6NG016100 [2-29]	0	2782.21	0	1.057	0.964432	1.75499e+07	1.19973e+07	1.29882e+07	1.7163e+07	1.67993e+07	2.22736e+07	1.48124e+07	1.47573e+07		35	632.34
[M].AVAEAAAADHAAPRPEEAPGSGSDAGER.[E]	1xAcetyl [N-Term]; 2xPhospho [S21(100); S23(100)]	4.85925e-08	1	44	Pavir.6NG016100	Pavir.6NG016100 [2-29]	0	2862.17	0	1.01	0.991791	3.05882e+06	1.94309e+06	2.1958e+06	3.29186e+06	2.77309e+06	4.56604e+06	1.86337e+06	2.47097e+06		42	611.89
[K].EEAKEESDDDMGFSLFD.[-]	1xOxidation [M11]; 1xPhospho [S7(100)]	0.251338	1	2	Pavir.6NG016300	Pavir.6NG016300 [92-108]	1	2059.74	0	0.804	0.849703	797138	372570	801236	598357	560876	192336	550118	846745	1.82	26	217.97
[K].EEAKEESDDDMGFSLFD.[-]	1xPhospho [S7(100)]	0.0112554	1	33	Pavir.6NG016300	Pavir.6NG016300 [92-108]	1	2043.74	0	1.357	0.874466	253162	141585	214511	222589	1.5056e+06	412112	197154	213497	3.31	49	346.22
[K].LIDTDADACLDRNDPNYDSGEEPYELVEAPVSTPLEDYKK.[S]	1xCarbamidomethyl [C9]; 1xPhospho [S19(99.1)]	2.65143e-10	1	117	Pavir.6NG020900	Pavir.6NG020900 [105-144]	2	4637.04	0	1.335	0.859123	1.08497e+06	4766367	3.99558e+06	1.01365e+06	3.12585e+06	1.75743e+06	2.47333e+06	3.79113e+06	5.5	26	454.47
[R].NDPNYDSGEEPYELVEAPVSTPLEDYKK.[S]	1xPhospho [S7(100)]	3.0823e-12	1	85	Pavir.6NG020900	Pavir.6NG020900 [117-144]	1	3278.43	0	0.868	0.894672	4.16415e+06	3.75564e+06	4.9612e+06	5.02856e+06	4.25816e+06	1.62428e+06	3.94624e+06	3.94244e+06	4.95	19	517.82
[M].ASPKKDGGFLTQDQR.[E]	1xAcetyl [N-Term]; 1xPhospho [S2(100)]	1.20623e-10	2	88	Pavir.6NG020900; Pavir.6KG022400	Pavir.6NG020900 [2-16]; Pavir.6KG022400 [2-16]	2	1769.82	0	0.88	0.942671	2.29915e+07	1.68919e+07	1.51995e+07	1.61641e+07	1.22446e+07	1.57469e+07	1.37425e+07	1.53899e+07		75	562.02
[R].SPTGGSASALLQQYEQQMLEQKR.[A]	1xOxidation [M18]; 1xPhospho [S1(99.4)]	2.66405e-14	2	76	Pavir.6NG020900; Pavir.6KG022400	Pavir.6NG020900 [32-54]; Pavir.6KG022400 [36-58]	1	2646.22	0	0.01	5.44e-17	1.65015e+06	1.56075e+06	1.21885e+06	1.1127e+06					7.72	46	698.57
[R].SPTGGSASALLQQYEQQMLEQK.[R]	1xOxidation [M18]; 1xPhospho [S1(99.6)]	5.50857e-16	2	198	Pavir.6NG020900; Pavir.6KG022400	Pavir.6NG020900 [32-53]; Pavir.6KG022400 [36-57]	0	2490.12	0	0.41	0.0731897	2.6573e+06	2.14261e+06	303500	2.6052e+06	692162	266790	1.35871e+06	1.87246e+06	7.02	92	872.72
[R].SPTGGSASALLQQYEQQMLEQKR.[A]	1xPhospho [S1(99.6)]	4.47456e-21	2	196	Pavir.6NG020900; Pavir.6KG022400	Pavir.6NG020900 [32-54]; Pavir.6KG022400 [36-58]	1	2630.23	0	1.148	0.936295	545302	4014783	3.26496e+06	269509	1.0913e+06	417096	2.14857e+06	4.02613e+06	8.39	70	697.55
[R].SPTGGSASALLQQYEQQMLEQK.[R]	1xPhospho [S1(99.6)]	1.75941e-23	2	349	Pavir.6NG020900; Pavir.6KG022400	Pavir.6NG020900 [32-53]; Pavir.6KG022400 [36-57]	0	2474.13	0	1.674	0.450194	2.27907e+06	1.16067e+06	954558	1.29005e+06	6.31747e+06	2.23759e+06	909209	1.87536e+06	7.36	102	703.3
[K].EEEKAPEPAEESDEELGFSLFDE.[-]	1xPhospho [S12(100)]	2.21659e-08	1	81	Pavir.6NG028083	Pavir.6NG028083 [297-319]	1	2706.09	0	1.276	0.913892	640065	403472	1.33035e+06	24607.7	457540	1.24163e+06	580429	724594	5.41	46	550.04
[K].FAIAAPVAAADSGAAAAPKEEEKAPEPAEESDEELGFSLFDE.[-]	1xPhospho [S31(100)]	0.00390885	1	73	Pavir.6NG028083	Pavir.6NG028083 [278-319]	2	4356.96	0	1.612	0.52165	2.89733e+06	2.26769e+06	8.15519e+06	2.02924e+06	2.71697e+06	6.35948e+06	3.31221e+06	5.15154e+06	4.5	0	368.98
[K].TAASDVEEMITK.[A]	1xOxidation [M9]; 1xPhospho [S4(100)]	0.000186465	1	12	Pavir.6NG040300	Pavir.6NG040300 [28-39]	0	1390.58	0	1.022	0.986916	1.02251e+06	777114	1.31562e+06	954458	947763	1.40178e+06	868635	1.07622e+06	3.6	42	377.9
[K].TAASDVEEMITK.[A]	1xPhospho [S4(100)]	4.56323e-09	1	24	Pavir.6NG040300	Pavir.6NG040300 [28-39]	0	1374.59	0	0.967	0.974743	3.07113e+06	5.32491e+06	5.35513e+06	4.08928e+06	4.79773e+06	293625	4.24794e+06	5.07338e+06	3.96	71	424.66
[K].HIDATLGSGNLR.[ED]	1xPhospho [T5(100)]	8.56672e-06	4	60	Pavir.6NG066500	Pavir.6NG066500 [127-138]	0	1333.63	0	1.087	0.959788	6.42492e+06	5.60631e+06	6.54429e+06	7.54396e+06	5.43436e+06	1.08434e+07	7.40797e+06	6.70776e+06	3.38	54	318.38
[RK].KHIDATLGSGNLR.[ED]	1xPhospho [T6(100)]	2.1207e-06	4	68	Pavir.6NG066500	Pavir.6NG066500 [126-138]	1	1461.72	0	0.961	0.97936	1.14059e+07	8.18109e+06	7.33396e+06	1.11083e+07	7.20798e+06	1.26958e+07	9.16065e+06	9.16511e+06	4.23	46	432.91
[K].VVSTQAPVQLGSLR.[A]	1xPhospho [S12(100)]	0.0045397	4	11	Pavir.6NG069800	Pavir.6NG069800 [431-444]	0	1534.8	0	0.941	0.953852	1.0356e+06	431776	861445	497323	594882	1.30205e+06	582113	637117	3.02	45	287.61
[K].ADDSEDDKPLSLK.[I]	1xPhospho [S4(100)]	2.07207e-08	1	57	Pavir.6NG070900	Pavir.6NG070900 [148-160]	0	1512.65	0	0.732	0.700975	4.49011e+06	3781622	4.01456e+06	2.88331e+06	2.68449e+06	9.06587e+06	2.95523e+06	2.75161e+06	4.02	33	440.6
[R].NLSKSPPLDVFPR.[N]	2xPhospho [S3(100); S5(100)]	0.000760535	1	30	Pavir.6NG083300	Pavir.6NG083300 [282-294]	1	1629.74	0	0.877	0.8984	1.02034e+06	869088	787974	1.1078e+06	829275	84702.4	1.13077e+06	821774	2.77	31	336.6
[R].RNLSKSPPLDVFPR.[N]	2xPhospho [S4(100); S6(100)]	0.000450623	1	3	Pavir.6NG083300	Pavir.6NG083300 [281-294]	2	1785.84	0	1.097	0.978017	269219	301944	490902	523311	557277	441121	404168	333883	4.25	39	375.67
[R].NLGYTYDAESEKELPWVASK.[I]	1xPhospho [S10(100)]	6.13764e-09	1	30	Pavir.6NG088100	Pavir.6NG088100 [472-491]	1	2380.07	0	0.01	5.44e-17	2.28822e+06	824496	374543	2.12572e+06					3.96	78	486.18
[K].TDKPFGIGGGLTVDHDASGRK.[V]	1xPhospho [T12(100)]	0.0272822	1	6	Pavir.6NG092300	Pavir.6NG092300 [42-62]	1	2208.04	0	0.399	0.101033	1.68041e+06	291748	1.25374e+06	683759	340368	289969	658900	401091	4.28	14	246.58
[K].IKTDKPFGIGGGLTVDHDASGRK.[V]	1xPhospho [T3(100)]	0.0103174	1	7	Pavir.6NG092300	Pavir.6NG092300 [40-62]	2	2449.22	0	0.01	5.44e-17	661645	199139	1.03483e+06	240132					4.7	9	205.96
[K].IKTDKPFGIGGGLTVDHDASGR.[K]	1xPhospho [T3(100)]	2.87801e-22	1	45	Pavir.6NG092300	Pavir.6NG092300 [40-61]	1	2321.13	0	0.37	0.0194279	2.693e+06	1.38684e+06	5.83694e+06	3.04161e+06	2.3365e+06	625075	1.79068e+06	560993	6.58	71	730.14
[K].KIKTDKPFGIGGGLTVDHDASGR.[K]	1xPhospho [T4(100)]	1.46699e-09	1	21	Pavir.6NG092300	Pavir.6NG092300 [39-61]	2	2449.22	0	0.6	0.410477	1.78057e+06	609114	2.24199e+06	904260	961793	525000	1.19611e+06	602433	5.28	32	454.68
[K].LGSSLNLTTNLK.[D]	1xPhospho [S3(100)]	3.30758e-09	2	35	Pavir.6NG093100	Pavir.6NG093100 [344-355]	0	1340.68	0	1.129	0.96326	2.16301e+06	1.21906e+06	3.4649e+06	2.98113e+06	2.15157e+06	59012.5	3.81892e+06	6.03237e+06	3.96	62	412
[R].DNLTLWTSDLTEDGAEEGKEAPK.[G]	1xPhospho [T11(100)]	6.68074e-18	2	39	Pavir.6NG136500; Pavir.6KG267400	Pavir.6NG136500 [227-249]; Pavir.6KG267400 [227-249]	1	2599.14	0	0.789	0.806512	4.38006e+06	5646449	1.75645e+06	3.67561e+06	2.87279e+06	1.66693e+06	4.55745e+06	3.49036e+06	6.82	50	700.53
[R].VHEAPPSPPLLALPPPPPQPSAAPHVAR.[D]	1xPhospho [S7(100)]	4.88311e-09	1	9	Pavir.6NG141803	Pavir.6NG141803 [98-125]	0	2920.52	0	0.478	0.248735	924724	683918	1.53339e+06	723635	83285.6	454170	1.10261e+06	337088	5.47	21	546.21
[R].RVHEAPPSPPLLALPPPPPQPSAAPHVAR.[D]	1xPhospho [S8(100)]	1.89389e-08	1	18	Pavir.6NG141803	Pavir.6NG141803 [97-125]	1	3076.62	0	0.838	0.877535	737576	1.18851e+06	1.18053e+06	1.40885e+06	1.51771e+06	868515	735421	1.1345e+06	7.61	21	496.97
[R].DLAMNKFDWDHPMHLQPTSPSAVK.[Q]	1xOxidation [M]; 1xPhospho [S19(99.1)]	0.00787213	1	58	Pavir.6NG176100	Pavir.6NG176100 [375-398]	1	2861.28	0	1.165	0.909828	8.80651e+06	4.73287e+06	458188	7.57876e+06	337003	7.1554e+06	7.50878e+06	6.7984e+06	5.32	7	313.21
[K].FDWDHPMHLQPTSPSAVK.[Q]	1xOxidation [M7]; 1xPhospho [S13(99.4)]	8.82531e-06	1	128	Pavir.6NG176100	Pavir.6NG176100 [381-398]	0	2188.95	0	1.145	0.915671	1.17875e+07	9.13294e+06	1.13417e+06	1.38733e+07	780580	1.33698e+07	1.28335e+07	1.09921e+07	5.01	30	504.34
[K].FDWDHPMHLQPTSPSAVK.[Q]	1xPhospho [S13(100)]	2.29733e-07	1	270	Pavir.6NG176100	Pavir.6NG176100 [381-398]	0	2172.96	0	0.737	0.75309	6.23882e+07	6.27183e+07	6.32948e+06	5.55108e+07	6.60762e+06	5.9669e+07	5.31447e+07	3.54107e+07	5.86	28	478.62
[R].DLAMNKFDWDHPMHLQPTSPSAVK.[Q]	1xPhospho [S19(99.4)]	3.05915e-11	1	149	Pavir.6NG176100	Pavir.6NG176100 [375-398]	1	2845.28	0	0.225	7.42912e-05	2.55693e+07	2.20685e+07	1.43248e+06	2.17111e+07	1.69558e+06	2.31714e+06	1.77232e+07	1.04537e+07	7.19	34	532.75
[R].DLAMNKFDWDHPMHLQPTSPSAVK.[Q]	2xOxidation [M4; M13]; 1xPhospho [S19(99.3)]	0.0184346	1	31	Pavir.6NG176100	Pavir.6NG176100 [375-398]	1	2877.27	0	0.998	0.968137	3.07478e+06	1.72066e+06	2.59668e+06	1.78254e+06	2.13283e+06	916592	2.16027e+06	2.48792e+06	3.95	12	326.27
[K].TPYYPMIDDDGSLSPTRPFDK.[C]	1xOxidation [M6]; 1xPhospho [S14(99.5)]	3.84118e-07	1	72	Pavir.6NG181200	Pavir.6NG181200 [31-51]	0	2511.08	0	1.584	0.59228	1.54354e+06	979324	3.29477e+06	3.83018e+06	2.51202e+07	2.66852e+06	2.74337e+06	4.64906e+06	5.2	44	472.33
[K].TPYYPMIDDDGSLSPTRPFDK.[C]	1xPhospho [S14(100)]	9.57893e-13	1	144	Pavir.6NG181200	Pavir.6NG181200 [31-51]	0	2495.08	0	0.843	0.877535	8.05287e+06	7.62982e+06	778091	7.77758e+06	7.77719e+06	825287	6.33688e+06	6.65486e+06	6.05	71	712.74
[R].TGSLVEDEADEKNR.[V]	1xPhospho [S3(100)]	1.24895e-09	1	72	Pavir.6NG181200	Pavir.6NG181200 [128-141]	1	1642.7	0	0.595	0.341836	8.22153e+06	6443784	8.6995e+06	8.00894e+06	4.68682e+06	8.83733e+06	4.51569e+06	4.97806e+06	4.36	65	439.37
[R].TGSLVEDEADEKNRVDNSSEGK.[G]	1xPhospho [S3(99.6)]	1.8561e-11	1	87	Pavir.6NG181200	Pavir.6NG181200 [128-149]	2	2459.06	0	0.905	0.928615	7.91067e+06	4.5001e+06	5.55075e+06	4.91703e+06	3.08198e+06	5.20027e+06	4.29839e+06	5.2269e+06	5.36	19	591.74
[M].AASGEGASLPSPAGGEDAHR.[R]	1xAcetyl [N-Term]; 1xPhospho [S11(100)]	2.50605e-16	1	22	Pavir.6NG181800	Pavir.6NG181800 [2-21]	0	1958.82	0	1.356	0.807847	703871	1.51779e+06	1.36138e+06	2.0414e+06	1.7729e+06	2.52565e+06	1.64278e+06	2.14168e+06		60	584.47
[R].TAFSDSDSEDLDLSKEDLVK.[L]	1xPhospho [S6(100)]	7.60304e-06	2	14	Pavir.6NG183300	Pavir.6NG183300 [134-153]	1	2294	0	1.102	0.984397	635558	438503	1.04662e+06	1.0882e+06	496612	1.36969e+06	1.01157e+06	798902	4.34	32	324.3
[R].TAFSDSDSEDLDLSKEDLVK.[L]	2xPhospho [S4(100); S6(100)]	1.87731e-17	2	165	Pavir.6NG183300	Pavir.6NG183300 [134-153]	1	2373.96	0	0.986	0.991726	4.55172e+06	2980540	742143	5.85336e+06	3.47757e+06	941941	3.79173e+06	6.4442e+06	6.01	80	637.32
[K].RTAFSDSDSEDLDLSKEDLVK.[L]	2xPhospho [S5(100); S7(100)]	2.21615e-05	2	6	Pavir.6NG183300	Pavir.6NG183300 [133-153]	2	2530.06	0	0.856	0.873406	1.04299e+06	997332	770006	877309	575232	1.07618e+06	682518	939151	4.34	25	440.07
[R].SIKGDNHTGGLVTADGFPR.[T]	1xPhospho [S1(100)]	1.3266e-17	1	82	Pavir.6NG187000	Pavir.6NG187000 [254-272]	1	2021.94	0	1.087	0.971156	8.21533e+06	6882629	3.67861e+06	5.28408e+06	3.68147e+06	7.16232e+06	6.71431e+06	6.40294e+06	5.02	82	623.43
[R].TRSIKGDNHTGGLVTADGFPR.[T]	1xPhospho [S3(99.4)]	2.34547e-05	1	16	Pavir.6NG187000	Pavir.6NG187000 [252-272]	2	2279.09	0	0.01	5.44e-17	1.42057e+06	797586	587535	840560					4.24	43	396.65
[K].VDKSFNSLQLLDK.[Q]	1xPhospho [S4(100)]	8.44951e-07	2	42	Pavir.6NG190200; Pavir.6KG226500	Pavir.6NG190200 [348-360]; Pavir.6KG226500 [353-365]	1	1586.78	0	1.016	0.994988	2.31389e+06	2.63411e+06	2.23224e+06	3.11092e+06	1.916e+06	2.35187e+06	2.67633e+06	3.17868e+06	4.18	49	413.46
[K].SNDATEISEADSPEDSLR.[D]	1xPhospho [S12(100)]	8.6703e-20	1	69	Pavir.6NG190500	Pavir.6NG190500 [695-712]	0	2015.81	0	0.93	0.953714	4.72885e+06	3.26734e+06	6.28764e+06	6.28895e+06	6.0229e+06	7.35961e+06	4.27066e+06	3.77864e+06	6.16	102	651.39
[K].SNDATEISEADSPEDSLRDVHDISLNLK.[L]	1xPhospho [S12(100)]	4.08751e-09	1	85	Pavir.6NG190500	Pavir.6NG190500 [695-722]	1	3150.41	0	0.955	0.980839	1.08526e+07	1.31487e+07	1.09159e+07	6.56394e+06	9.55909e+06	2.6368e+06	1.33935e+07	1.13098e+07	5.8	36	576.57
[R].IGSTDAIEAWASQHK.[D]	1xPhospho [S3(100)]	1.53487e-15	1	211	Pavir.6NG190500	Pavir.6NG190500 [167-181]	0	1693.76	0	0.853	0.914772	3.66746e+07	31481006	5.82698e+07	3.92198e+07	3.37698e+07	4.26522e+07	3.09896e+07	2.29562e+07	5.16	51	555.04
[R].IGSTDAIEAWASQHKDK.[K]	1xPhospho [S3(100)]	2.16174e-11	1	76	Pavir.6NG190500	Pavir.6NG190500 [167-183]	1	1936.88	0	0.959	0.956092	2.16658e+06	2.03724e+06	1.93248e+06	1.57731e+06	1.53437e+06	2.59935e+06	2.18543e+06	1.65774e+06	5.84	43	415.88
[K].SNDATEISEADSPEDSLRDVHDISLNLK.[L]	2xPhospho [S8(100); S12(100)]	2.07687e-06	1	30	Pavir.6NG190500	Pavir.6NG190500 [695-722]	1	3230.38	0	0.01	5.44e-17	1.66919e+06	402532	2.01244e+06	1.01525e+06					5.02	32	373.46
[K].RLSGPQLGGVTPMAR.[Q]	1xOxidation [M13]; 1xPhospho [S3(100)]	4.34482e-08	1	47	Pavir.6NG196600	Pavir.6NG196600 [123-137]	1	1635.8	0	1.516	0.646405	3.90349e+06	3.7088e+06	350253	3.15348e+06	6.64745e+06	4.82635e+06	3.21148e+06	5.5703e+06	4.5	32	526.48
[K].RLSGPQLGGVTPMAR.[Q]	1xPhospho [S3(100)]	7.08805e-09	1	78	Pavir.6NG196600	Pavir.6NG196600 [123-137]	1	1619.81	0	0.988	0.999913	1.25235e+07	1.42833e+07	3.60263e+06	1.05351e+07	2.43871e+06	1.39048e+07	9.25319e+06	1.49617e+07	4.84	56	468.02
[R].NTSFGGAASNSGPVSNAAGR.[S]	1xPhospho [S3(100)]	2.03375e-22	1	58	Pavir.6NG196600	Pavir.6NG196600 [68-87]	0	1901.81	0	0.997	0.977495	2.8893e+06	2.01509e+06	1.0205e+06	2.32944e+06	1.9774e+06	3.3535e+06	1.80272e+06	2.36136e+06	5.4	128	474.84
[R].KVSGPLDPSVSMK.[M]	1xOxidation [M12]; 1xPhospho [S3(100)]	0.0108149	2	28	Pavir.6NG196600; Pavir.6KG188500	Pavir.6NG196600 [171-183]; Pavir.6KG188500 [171-183]	1	1440.68	0	100	5.44e-17					1.52421e+06	1.91706e+06	2.58521e+06	5.94014e+06	3.26	55	364.56
[R].KVSGPLDPSVSMK.[M]	1xOxidation [M12]; 2xPhospho [S3(100); S11(100)]	0.0017128	2	13	Pavir.6NG196600; Pavir.6KG188500	Pavir.6NG196600 [171-183]; Pavir.6KG188500 [171-183]	1	1520.65	0	1.897	0.310314	700356	1.489e+06	483852	1.85671e+06	2.14607e+06	1.32025e+06	1.74808e+06	3.26892e+06	3.21	59	404.87
[K].SGPLGNQPSR.[N]	1xPhospho [S1(100)]	0.000437695	2	75	Pavir.6NG196600; Pavir.6KG188500	Pavir.6NG196600 [58-67]; Pavir.6KG188500 [58-67]	0	1092.48	0	0.469	0.057025	8.0334e+06	7249365	1.27694e+06	8.08007e+06	2.06358e+06	9.95828e+06	3.01612e+06	4.25355e+06	2.92	44	300.92
[R].KVSGPLDPSVSMK.[M]	1xPhospho [S3(100)]	1.11875e-09	2	51	Pavir.6NG196600; Pavir.6KG188500	Pavir.6NG196600 [171-183]; Pavir.6KG188500 [171-183]	1	1424.69	0	1.054	0.978017	3.05143e+06	5.25355e+06	1.30832e+06	6.7481e+06	2.70362e+06	3.35008e+06	5.31358e+06	1.01545e+07	4.57	80	474.89
[R].TASFAHNPAVTNLNAEDGYSIK.[G]	1xPhospho [S3(99.7)]	5.87284e-20	2	156	Pavir.6NG196600; Pavir.6KG188500	Pavir.6NG196600 [186-207]; Pavir.6KG188500 [186-207]	0	2400.09	0	1.54	0.491246	5.03929e+06	2.70561e+06	1.86407e+06	6.4592e+06	1.48727e+06	1.10219e+07	4.90377e+06	6.59543e+06	7.17	50	764.12
[R].SNYSGSISSAVPGTGGSSR.[T]	1xPhospho [S4(100)]	4.66761e-12	2	53	Pavir.6NG196600; Pavir.6KG188500	Pavir.6NG196600 [88-106]; Pavir.6KG188500 [88-106]	0	1850.79	0	0.338	0.0115177	5.78167e+06	5.34181e+06	6.36594e+06	4.61283e+06	870277	5.34129e+06	1.61871e+06	2.1821e+06	5.22	62	294.26
[R].KVSGPLDPSVSMK.[M]	2xPhospho [S3(100); S11(100)]	9.99847e-05	2	39	Pavir.6NG196600; Pavir.6KG188500	Pavir.6NG196600 [171-183]; Pavir.6KG188500 [171-183]	1	1504.65	0	1.138	0.955447	1.97926e+06	4647535	923119	4.65527e+06	646911	2.81944e+06	4.2235e+06	5.75612e+06	4.13	72	518.48
[R].SFTIGGPPSLSVDHQSPR.[G]	1xPhospho [T3(100)]	2.81365e-19	1	53	Pavir.6NG241000	Pavir.6NG241000 [46-63]	0	1961.91	0	1.233	0.900859	2.30277e+06	3.39015e+06	1.12096e+07	2.3294e+06	5.48539e+06	3.42856e+06	3.50151e+06	1.83487e+06	5.26	78	578.35
[R].STSTPFLNTTDDGKQFTMSEVR.[K]	1xOxidation [M18]; 1xPhospho [S3(98.1)]	4.28063e-14	1	99	Pavir.6NG244615	Pavir.6NG244615 [528-549]	1	2558.11	0	0.735	0.754189	1.99807e+06	644969	2.07325e+06	1.59187e+06	1.48892e+06	764590	1.15453e+06	3.0835e+06	6.99	44	672.04
[R].VGQLITTGAGYSSDNSVHGGSVLSHLAPIR.[E]	1xPhospho [S16(100)]	3.51647e-16	1	256	Pavir.6NG244615	Pavir.6NG244615 [611-640]	0	3073.51	0	1.064	0.960131	1.38656e+07	10324225	1.71976e+07	1.56689e+07	1.09572e+07	1.52283e+06	2.24585e+07	2.6069e+07	7.23	48	582.82
[R].STSTPFLNTTDDGK.[Q]	1xPhospho [S3(100)]	3.41836e-10	1	309	Pavir.6NG244615	Pavir.6NG244615 [528-541]	0	1563.66	0	0.925	0.958368	1.01264e+07	5883270	1.4658e+07	1.41229e+07	1.02311e+07	1.11426e+07	1.09774e+07	1.50422e+07	4.2	47	270.54
[R].STSTPFLNTTDDGKQFTMSEVR.[K]	1xPhospho [S3(99.2)]	3.20402e-25	1	518	Pavir.6NG244615	Pavir.6NG244615 [528-549]	1	2542.12	1	0.701	0.673383	1.08169e+07	5.62831e+06	1.05324e+07	1.23654e+07	7.48006e+06	385413	7.48514e+06	1.44989e+07	7.61	108	543.46
[K].RSTSTPFLNTTDDGK.[Q]	1xPhospho [S4(99.6)]	4.29658e-10	1	15	Pavir.6NG244615	Pavir.6NG244615 [527-541]	1	1719.76	0	0.01	5.44e-17	684753	784735	1.06075e+06	919643					4.36	47	524.61
[R].GRPDDASDDEDDEQEDWRELYGSHLQLEVEPAVHDQR.[D]	1xPhospho [S7(100)]	1.88781e-11	1	47	Pavir.6NG244615	Pavir.6NG244615 [59-95]	1	4430.87	0	0.35	0.01587	1.80477e+06	10559781	1.98235e+07	1.06238e+07	3.94315e+06	1.47566e+06	1.53768e+07	3.48843e+06	7.49	11	570.19
[R].GRPDDASDDEDDEQEDWR.[E]	1xPhospho [S7(100)]	1.61038e-18	1	57	Pavir.6NG244615	Pavir.6NG244615 [59-76]	0	2229.78	0	0.788	0.82047	4.38846e+06	2.25856e+06	4.93161e+06	5.12543e+06	5.85534e+06	3.88318e+06	3.45873e+06	2.25383e+06	5.9	86	763.04
[R].VGQLITTGAGYSSDNSVHGGSVLSHLAPIR.[E]	2xPhospho [S13(100); S16(100)]	3.57987e-15	1	149	Pavir.6NG244615	Pavir.6NG244615 [611-640]	0	3153.48	0	0.714	0.633829	9.68404e+06	6.05523e+06	883672	9.92118e+06	2.28481e+06	1.91435e+06	1.30659e+07	1.32914e+07	6.18	46	596.51
[M].ASADRSPPVADER.[R]	1xAcetyl [N-Term]; 1xPhospho [S6(100)]	0.00515307	1	6	Pavir.6NG245300	Pavir.6NG245300 [2-14]	1	1492.64	0	2.312	0.186126	1.50768e+06	417820	552847	519496	989557	1.21071e+06	1.54451e+06	1.26765e+06		15	354.62
[K].TTEKEISDDEDEEDKK.[D]	1xPhospho [S7(100)]	4.68927e-06	3	6	Pavir.6NG271832	Pavir.6NG271832 [214-229]	2	1990.8	0	100	5.44e-17					547649	1.00101e+06	821272	728698	3.94	40	368.45
[R].STLSTHKEEPEDDKSPR.[L]	1xPhospho [S15(100)]	1.2384e-07	1	10	Pavir.6NG300000	Pavir.6NG300000 [190-206]	2	2035.9	0	100	5.44e-17					3.23293e+06	3.15259e+06	2.63675e+06	2.86328e+06	5.78	45	590.57
[K].LNPSEGEASQMR.[N]	1xPhospho [S4(100)]	0.0863261	1	11	Pavir.6NG303800	Pavir.6NG303800 [317-328]	0	1398.57	0	100	5.44e-17					658028	1.27126e+06	717450	579139	1.66	21	173.12
[K].MINPNDPAENPEAFSIAAPSPNR.[S]	1xPhospho [S20(100)]	1.39964e-14	1	30	Pavir.6NG320440	Pavir.6NG320440 [40-62]	0	2532.12	0	1.382	0.823576	596465	890896	835375	834097	1.31902e+06	466783	1.46942e+06	1.00857e+06	6.47	34	651.21
[R].SDAGRSSPAPPPPPR.[H]	1xPhospho [S7(98.9)]	0.00296604	1	38	Pavir.6NG320440	Pavir.6NG320440 [63-77]	1	1568.72	0	0.989	0.954124	3.23904e+06	1.17377e+06	1.58065e+06	2.50988e+06	1.66693e+06	4.48998e+06	2.32571e+06	1.64393e+06	3.51	41	305.19
[R].IAHASPDLSRDELSAEFVEGR.[A]	1xPhospho [S5(100)]	1.27871e-11	1	56	Pavir.6NG331300	Pavir.6NG331300 [378-398]	1	2379.1	0	0.938	0.959788	3.50172e+06	3.30273e+06	1.31796e+06	3.51074e+06	1.7417e+06	3.14451e+06	3.23887e+06	3.63291e+06	5.49	35	474.17
[R].DAHHPIGTPPSEHPAIPKPPPGPR.[M]	1xPhospho [T8(100)]	5.68192e-10	2	259	Pavir.6NG342300	Pavir.6NG342300 [432-455]	0	2582.27	0	1.189	0.877535	1.53613e+07	13973382	1.46269e+07	1.48576e+07	2.20464e+07	1.96477e+07	1.56335e+07	1.40873e+07	5.76	24	539.68
[R].HHLSPQLGGQPPVPR.[S]	1xPhospho [S4(100)]	0.00539183	1	32	Pavir.6NG344200	Pavir.6NG344200 [14-28]	0	1699.84	0	1.001	0.962901	2.4366e+06	2.67764e+06	1.11946e+06	2.1328e+06	1.14931e+06	1.77441e+06	2.9347e+06	3.40919e+06	4.03	21	334.89
[R].VARPPSPTLTAQR.[L]	1xPhospho [S6(99.5)]	0.00639964	1	20	Pavir.6NG346300	Pavir.6NG346300 [409-421]	0	1473.76	0	0.787	0.838281	2.17795e+06	2.92968e+06	2.45451e+06	3.17769e+06	2.57011e+06	4.85375e+06	1.45061e+06	1.73139e+06	3.37	36	291.75
[R].ALRQEDVADHSPNLSDKEDTEGASEMIQR.[Q]	2xPhospho [S11(100); S15(100)]	4.91091e-12	1	27	Pavir.6NG346300	Pavir.6NG346300 [259-287]	2	3401.44	0	100	5.44e-17					1.76337e+06	988476	974673	1.09132e+06	7.24	35	724.09
[R].AVSLSLETAER.[E]	1xPhospho [S3(100)]	8.71408e-05	2	15	Pavir.6NG346300; Pavir.6KG397500	Pavir.6NG346300 [246-256]; Pavir.6KG397500 [271-281]	0	1255.59	0	0.883	0.894789	1.1401e+06	889978	805061	625457	573355	1.04146e+06	665410	840451	2.9	47	295.85
[R].ASTMPGVIK.[N]	1xPhospho [T3(100)]	0.128342	2	15	Pavir.7KG054609	Pavir.7KG054609 [50-58]	0	983.463	0	1.01	0.999913	3.55328e+06	3.48276e+06	2.80442e+06	3.61157e+06	1.97909e+06	5.18214e+06	3.61817e+06	3.49194e+06	2.02	14	126.17
[R].ASTMPGVIKNDEITNETAGPSNLER.[S]	1xPhospho [T3(99.5)]	6.33796e-20	2	96	Pavir.7KG054609	Pavir.7KG054609 [50-74]	1	2724.25	0	0.765	0.789961	1.31571e+07	9266677	6.32523e+06	1.25508e+07	6.01758e+06	1.26141e+07	9.4784e+06	7.17821e+06	5.18	80	456.7
[K].EIVEEPASSSPGAAAAGGGSYR.[Q]	1xPhospho [S10(100)]	9.67938e-20	1	112	Pavir.7KG080900	Pavir.7KG080900 [42-63]	0	2142.93	0	1.135	0.928835	3.712e+06	3.39867e+06	8.93112e+06	4.13549e+06	7.81266e+06	4.39999e+06	4.49663e+06	3.50136e+06	6.12	81	581.96
[K].EIVEEPASSSPGAAAAGGGSYRQPSFQR.[G]	1xPhospho [S25(100)]	0.0086759	1	21	Pavir.7KG080900	Pavir.7KG080900 [42-69]	1	2886.31	0	0.01	5.44e-17	1.35616e+06	1.29235e+06	1.68349e+06	1.12567e+06					4.99	37	432.99
[R].SGSGGGKEIVEEPASSSPGAAAAGGGSYR.[Q]	1xPhospho [S3(99.5)]	2.82705e-23	1	47	Pavir.7KG080900	Pavir.7KG080900 [35-63]	1	2673.18	0	0.302	0.0053765	3.40615e+06	1.60985e+06	5.56538e+06	850159	1.38479e+06	727997	588356	688088	6.59	49	256.71
[R].AGAAATASPMVGPGTASGAAGHK.[L]	1xPhospho [S8(100)]	9.49914e-22	1	128	Pavir.7KG080900	Pavir.7KG080900 [282-304]	0	2017.92	0	0.701	0.56835	6.63368e+06	3.48782e+06	6.09036e+06	8.21729e+06	5.14917e+06	2.98601e+06	4.73281e+06	4.19285e+06	5.99	26	657.79
[R].ARSQGEEEEPMEPPPPVTPAR.[A]	1xOxidation [M11]; 1xPhospho [S3(100)]	1.79428e-11	2	42	Pavir.7KG080900; Pavir.7NG037700	Pavir.7KG080900 [261-281]; Pavir.7NG037700 [263-283]	1	2400.05	0	1.126	0.958861	3.09755e+06	2160437	5.17443e+06	3.13591e+06	2.44043e+06	4.28849e+06	3.78219e+06	3.25619e+06	5.82	27	713.29
[R].SQGEEEEPMEPPPPVTPAR.[A]	1xPhospho [S1(100)]	4.14575e-12	2	15	Pavir.7KG080900; Pavir.7NG037700	Pavir.7KG080900 [263-281]; Pavir.7NG037700 [265-283]	0	2156.92	0	0.638	0.574744	744834	585471	915587	352839	314464	767521	504818	351934	4.73	89	449.65
[R].GSFMGFK.[M]	1xPhospho [S2(100)]	0.133828	2	13	Pavir.7KG080900; Pavir.7NG037700	Pavir.7KG080900 [324-330]; Pavir.7NG037700 [325-331]	0	853.331	0	1.577	0.681167	722850	210600	1.14158e+06	564825	1.10009e+06	1.2292e+06	922444	261923	1.66	17	189.74
[R].ELPDPNLRPEDLWAIHSQPVSPKPHKR.[LY]	1xPhospho [S21(100)]	0.193249	2	9	Pavir.7KG080900; Pavir.7NG037700	Pavir.7KG080900 [530-556]; Pavir.7NG037700 [531-557]	1	3236.64	0	1.415	0.806011	1.13561e+06	775949	506631	548892	784991	1.08655e+06	1.68658e+06	472248	4.52	0	163.99
[R].ARSQGEEEEPMEPPPPVTPAR.[A]	1xPhospho [S3(100)]	8.71159e-24	2	146	Pavir.7KG080900; Pavir.7NG037700	Pavir.7KG080900 [261-281]; Pavir.7NG037700 [263-283]	1	2384.06	0	0.825	0.881545	8.34056e+06	6.63278e+06	1.2097e+07	8.89209e+06	6.81491e+06	1.17097e+07	7.40371e+06	4.96373e+06	7.3	76	986.14
[R].KLSGRGSFMGFK.[M]	2xPhospho [S3(100); S7(100)]	0.0423425	2	10	Pavir.7KG080900; Pavir.7NG037700	Pavir.7KG080900 [319-330]; Pavir.7NG037700 [320-331]	2	1474.63	0	0.871	0.916609	2.46677e+06	2.08651e+06	2.9519e+06	4.10476e+06	1.67458e+06	3.54673e+06	3.29984e+06	1.5121e+06	3.37	16	281.69
[R].ARSQGEEEEPMEPPPPVTPAR.[A]	2xPhospho [S3(100); T18(100)]	5.33996e-13	2	42	Pavir.7KG080900; Pavir.7NG037700	Pavir.7KG080900 [261-281]; Pavir.7NG037700 [263-283]	1	2464.03	0	1.033	0.988976	1.11642e+06	1.05881e+06	2.34437e+06	2.05063e+06	1.69397e+06	1.91524e+06	1.44321e+06	1.22784e+06	6.45	44	817.72
[R].TSSLPLDDHQAVVDK.[S]	1xPhospho [S3(99.1)]	5.73558e-09	2	27	Pavir.7KG091218	Pavir.7KG091218 [144-158]	0	1704.78	0	0.732	0.708025	1.96914e+06	830464	1.1677e+06	1.08427e+06	875481	775185	627311	924920	2.84	49	252.75
[R].SLLPVGSFK.[S]	1xPhospho [S7(100)]	0.1837	2	17	Pavir.7KG091218	Pavir.7KG091218 [114-122]	0	1027.52	0	0.01	5.44e-17	1.12739e+06	619857	141665	823602					2.03	17	227.7
[R].DLSFPSLAAIDALFEEGFTNAPPPK.[E]	1xPhospho [S3(100)]	4.19312e-18	1	29	Pavir.7KG108800	Pavir.7KG108800 [348-372]	0	2727.3	0	100	5.44e-17					33022.3	96476.3	2.20416e+06	141233	7.59	85	585.34
[R].LRKSELEAIR.[G]	1xPhospho [S4(100)]	0.173135	1	3	Pavir.7KG108800	Pavir.7KG108800 [234-243]	2	1294.69	0	100	5.44e-17					491200	285430	1.19296e+06	337773	2.06	19	178.94
[R].KSDVGEFPVPDPAALVK.[N]	1xPhospho [S2(100)]	0.00496331	2	9	Pavir.7KG131600	Pavir.7KG131600 [176-192]	1	1848.91	0	1.181	0.951296	351721	345690	61962.9	579314	491171	55906.4	345403	506090	4.28	34	389.86
[-].METDSPRSPEAEIGHR.[V]	1xAcetyl [N-Term]; 1xOxidation [M1]; 2xPhospho [S5(100); S8(100)]	0.0411475	1	18	Pavir.7KG134400	Pavir.7KG134400 [1-16]	1	2029.77	0	2.667	0.100791	1.47712e+06	944654	1.24299e+06	1.12038e+06	3.58847e+06	3.50441e+06	2.7211e+06	2.82666e+06		13	195.82
[-].METDSPRSPEAEIGHR.[V]	1xAcetyl [N-Term]; 1xPhospho [S5(100)]	0.0488353	1	28	Pavir.7KG134400	Pavir.7KG134400 [1-16]	1	1933.81	0	0.898	0.953714	1.34677e+06	1.78295e+06	1.20245e+06	1.37963e+06	992888	2.0831e+06	1.23226e+06	1.21672e+06	3.38	6	228.67
[-].METDSPRSPEAEIGHR.[V]	1xAcetyl [N-Term]; 2xPhospho [S5(100); S8(100)]	0.000740411	1	127	Pavir.7KG134400	Pavir.7KG134400 [1-16]	1	2013.78	0	1.676	0.309496	3.80799e+06	3.79038e+06	4.28043e+06	4.13211e+06	7.27701e+06	7.53546e+06	6.07666e+06	3.83794e+06	4.28	25	430.43
[R].LGSFTFR.[R]	1xPhospho [S3(100)]	0.0262412	2	90	Pavir.7KG134400	Pavir.7KG134400 [135-141]	0	907.407	0	1.153	0.919864	1.31377e+07	11900729	1.09623e+07	9.69361e+06	1.03014e+07	1.9277e+07	1.49191e+07	1.16172e+07	2.32	45	220.06
[K].SAAYSSHHAPAPQHAPVQTSSPSFRR.[Q]	1xPhospho [S23(97.3)]	9.09816e-05	1	105	Pavir.7KG154200	Pavir.7KG154200 [1064-1089]	1	2854.32	0	0.642	0.50054	1.94228e+07	11060655	1.06456e+07	1.41411e+07	5.93238e+06	1.14183e+07	8.3501e+06	7.71854e+06	7.37	12	526.01
[K].SAAYSSHHAPAPQHAPVQTSSPSFR.[R]	1xPhospho [S23(99.5)]	8.63231e-07	1	106	Pavir.7KG154200	Pavir.7KG154200 [1064-1088]	0	2698.22	0	0.751	0.786839	1.07363e+07	7.82591e+06	6.27837e+06	8.53612e+06	4.92534e+06	9.02494e+06	6.68954e+06	5.63904e+06	6.37	21	532.45
[K].SARPPGRPFGSGPPGDRPR.[G]	1xPhospho [S11(100)]	0.0147375	2	27	Pavir.7KG156600	Pavir.7KG156600 [94-112]	0	2040.99	0	0.615	0.504427	4.47855e+06	2.31754e+06	3.08516e+06	5.03394e+06	2.5016e+06	5.14003e+06	1.4681e+06	2.0872e+06	3.92	11	314.19
[K].GGAPAEFQPSFR.[GS]	1xPhospho [S10(100)]	0.00197692	4	9	Pavir.7KG156600; Pavir.5KG773600	Pavir.7KG156600 [146-157]; Pavir.5KG773600 [165-176]	0	1343.58	0	0.935	0.953714	7.22491e+06	4.40512e+06	2.53548e+06	4.00365e+06	3.13645e+06	5.41407e+06	3.7711e+06	4.08658e+06	2.89	44	308.69
[R].KSPLHPTAYK.[T]	1xPhospho [S2(100)]	0.00231815	1	9	Pavir.7KG167100	Pavir.7KG167100 [51-60]	1	1221.6	0	1.655	0.363775	5.73306e+06	5141036	745246	3.71533e+06	6.65421e+06	7.86102e+06	5.97385e+06	1.42477e+07	3.49	38	259.8
[R].VRDDRLSPSTSR.[Q]	1xPhospho [S7(100)]	0.0170877	1	69	Pavir.7KG167100	Pavir.7KG167100 [202-213]	2	1468.69	0	2.265	0.0338385	4.42766e+06	3.49422e+06	683249	3.27061e+06	8.91329e+06	6.79465e+06	3.39136e+06	8.63208e+06	3.49	22	320.75
[R].HVEHPRKSPLHPTAYK.[T]	1xPhospho [S8(100)]	0.0204195	1	9	Pavir.7KG167100	Pavir.7KG167100 [45-60]	2	1976.99	0	0.01	5.44e-17	4.31461e+06	1.09819e+06	1.56107e+06	1.06697e+06					3.91	13	241.4
[R].RGSFNYDIESTDAAWR.[G]	1xPhospho [S3(100)]	4.46163e-15	1	51	Pavir.7KG169400	Pavir.7KG169400 [20-35]	1	1967.83	0	1.544	0.699352	2.34385e+06	1.69074e+06	504385	3.23682e+06	3.0234e+06	4.80153e+06	2.31077e+06	3.12583e+06	5.27	34	679.61
[K].TSGSFVLKK.[F]	1xPhospho [S4(100)]	0.00770097	1	7	Pavir.7KG169400	Pavir.7KG169400 [684-692]	1	1046.53	0	1.237	0.860427	4.40172e+06	2.7222e+06	1.14159e+06	4.17422e+06	4.77737e+06	1.06275e+07	3.4581e+06	3.63966e+06	1.57	41	230.38
[K].SKFPWTYSAK.[E]	1xPhospho [S8(99.6)]	0.104018	2	43	Pavir.7KG175000	Pavir.7KG175000 [78-87]	1	1294.59	0	0.756	0.699352	4.44255e+06	6161771	6.77902e+06	4.73363e+06	3.60604e+06	4.62768e+06	4.86162e+06	2.32215e+06	2.6	36	235.2
[K].EAIQEQLERFSLQEQT.[-]	1xPhospho [S11(100)]	0.0755872	1	9	Pavir.7KG182509	Pavir.7KG182509 [117-132]	1	2028.93	0	0.01	5.44e-17	1.97253e+06	1.67098e+06	1.14183e+06	1.60031e+06					3.74	30	339.73
[R].GYLDSLEIEQVKK.[F]	1xPhospho [S5(100)]	2.85876e-11	1	97	Pavir.7KG182509	Pavir.7KG182509 [69-81]	1	1601.78	0	0.522	0.235872	2.72e+07	24009864	4.11016e+07	2.8731e+07	1.05293e+07	1.71157e+07	2.15457e+07	1.24461e+07	3.61	87	397.48
[R].VINALAKPIDGRGEIVASESR.[L]	1xPhospho [S18(100)]	0.079964	1	2	Pavir.7KG182518	Pavir.7KG182518 [60-80]	1	2275.18	0	0.01	5.44e-17	966366	738163	763209	898509					2.7	20	272.66
[R].GEIVASESR.[L]	1xPhospho [S6(99.6)]	0.0318165	1	33	Pavir.7KG182518	Pavir.7KG182518 [72-80]	0	1027.45	0	0.427	0.132519	3.83499e+06	2166959	3.23354e+06	4.98419e+06	1.5293e+06	2.22085e+06	1.3425e+06	1.47799e+06	2.63	20	247.39
[M].TAILERR.[E]	1xAcetyl [N-Term]; 1xPhospho [T1(100)]	0.117129	3	53	Pavir.7KG182671	Pavir.7KG182671 [2-8]	1	980.492	0	1.312	0.763505	3.67861e+07	28208082	2.13635e+07	3.93543e+07	4.94439e+07	3.77086e+07	4.73871e+07	3.66658e+07		30	246.61
[M].TAILER.[R]	1xAcetyl [N-Term]; 1xPhospho [T1(100)]	0.0952261	3	112	Pavir.7KG182671	Pavir.7KG182671 [2-7]	0	824.391	0	1.711	0.354285	4.2911e+07	85112504	6.85974e+07	9.26965e+07	1.3424e+08	1.22243e+08	1.62631e+08	1.27324e+08		34	213.87
[M].TAILER.[R]	1xPhospho [T1(100)]	0.226644	3	2	Pavir.7KG182671	Pavir.7KG182671 [2-7]	0	782.381	0	4.419	0.00596082	212363	376088	145083	208759	759278	1.57004e+06	782689	1.10621e+06		14	146.05
[K].FFDPLSLAGTIKDGVYIPDTDKLER.[L]	1xPhospho [T10(100)]	5.65032e-16	1	160	Pavir.7KG185800	Pavir.7KG185800 [195-219]	2	2890.43	0	1.741	0.505727	442198	1.1825e+06	474191	1.1235e+06	1.1818e+07	804620	984476	1.64058e+06	6.28	34	616.08
[R].GPAGFPGPGGSGSDSDEPQEYYTGGEK.[S]	1xPhospho [S13(100)]	2.06849e-22	1	99	Pavir.7KG193400	Pavir.7KG193400 [31-57]	0	2723.08	0	0.846	0.850421	3.18826e+06	1.546e+06	2.64905e+06	1.97728e+06	416878	5.20119e+06	1.49396e+06	2.50837e+06	5.76	58	743.58
[R].STSFVVDDSQPFTSIQLR.[L]	1xPhospho [S3(99.2)]	9.13073e-19	2	34	Pavir.7KG193400; Pavir.7NG247000	Pavir.7KG193400 [239-256]; Pavir.7NG247000 [290-307]	0	2106.97	0	1.138	0.962901	243375	957631	562824	191709	691199	309672	492946	359910	4.98	66	438.9
[R].YPSLGSGGGGGGFR.[S]	1xPhospho [S3(100)]	1.9695e-07	1	30	Pavir.7KG205500	Pavir.7KG205500 [195-208]	0	1348.57	0	0.79	0.785899	2.65451e+06	1.82745e+06	1.79434e+06	1.39832e+06	792326	1.72477e+06	1.37618e+06	1.48769e+06	3.93	50	319.8
[R].SRGGMEPPHPR.[Q]	1xPhospho [S1(100)]	0.0267164	1	12	Pavir.7KG205800	Pavir.7KG205800 [490-500]	1	1300.56	0	1.056	0.971809	1.42527e+06	1.74203e+06	386623	1.54902e+06	965809	1.81336e+06	1.35716e+06	1.95449e+06	3.08	22	258.63
[R].IVLNPPKRDPAATSSPPAEVAR.[N]	1xPhospho [S15(98.4)]	0.00101287	1	29	Pavir.7KG205800	Pavir.7KG205800 [262-283]	2	2366.22	0	0.798	0.847191	2.24388e+06	1.72763e+06	1.03426e+06	1.47247e+06	1.55723e+06	449713	1.22185e+06	1.32445e+06	5.05	16	409.79
[R].VAVHPPTSLAEEPQATVVDRPRSR.[G]	1xPhospho [S23(100)]	0.0442865	1	37	Pavir.7KG205800	Pavir.7KG205800 [468-491]	1	2692.36	0	0.847	0.849703	7.97444e+06	8392737	5.10661e+06	5.83522e+06	3.19201e+06	6.41408e+06	5.75242e+06	5.8053e+06	4.9	7	288.11
[R].YPSLGSGGAGGGFR.[S]	1xPhospho [S3(100)]	2.03732e-11	1	36	Pavir.7KG205800	Pavir.7KG205800 [206-219]	0	1362.58	0	1.06	0.990199	4.04928e+06	3.37213e+06	1.87689e+06	2.6317e+06	2.04687e+06	4.46135e+06	3.4273e+06	2.91004e+06	3.7	38	351.51
[R].DPAATSSPPAEVAR.[N]	1xPhospho [S7(99.5)]	0.0333046	1	8	Pavir.7KG205800	Pavir.7KG205800 [270-283]	0	1448.64	0	0.934	0.943589	877285	789068	948797	1.05931e+06	689736	1.83959e+06	870485	834257	2.02	18	260.54
[R].VTSFKNSIDEFNPFK.[L]	1xPhospho [S3(100)]	2.97963e-12	2	37	Pavir.7KG210200	Pavir.7KG210200 [348-362]	1	1852.85	0	1.109	0.978017	199600	1.92591e+06	574803	1.40535e+06	541971	398649	1.85349e+06	1.83306e+06	3.94	67	364.57
[R].MLSQKSLGK.[T]	2xPhospho [S3(100); S6(100)]	0.0420733	2	12	Pavir.7KG210200	Pavir.7KG210200 [563-571]	1	1151.49	0	0.746	0.692769	2.49628e+06	2.20217e+06	691604	2.37102e+06	624052	3.54919e+06	2.21647e+06	1.31198e+06	2.2	31	299.86
[R].TTSDMSMDHAIQSLEPSTGTEAHLTR.[S]	1xPhospho [S3(98.1)]	2.15773e-13	1	130	Pavir.7KG246200	Pavir.7KG246200 [1101-1126]	0	2896.25	0	0.726	0.653183	2.615e+06	2.13057e+06	3.23557e+06	1.42139e+06	1.58837e+06	2.11582e+06	1.76086e+06	1.66617e+06	5.57	58	452.61
[R].TTSDMSMDHAIQSLEPSTGTEAHLTR.[S]	2xPhospho [S3(98.1); S6(100)]	1.98621e-11	1	65	Pavir.7KG246200	Pavir.7KG246200 [1101-1126]	0	2976.22	0	0.401	0.0637898	1.93183e+06	1.63313e+06	1.43855e+06	649506	693127	340989	1.01614e+06	543947	4.91	55	386.23
[K].QGSSNDRDLALAR.[V]	1xPhospho [S3(100)]	0.0208521	2	47	Pavir.7KG264300	Pavir.7KG264300 [86-98]	1	1482.67	0	0.01	5.44e-17	4.28506e+06	2.24827e+06	2.9974e+06	2.56328e+06					2.04	16	219.27
[K].NLGGISFSITSDNVR.[N]	1xPhospho [S6(100)]	8.90905e-09	1	9	Pavir.7KG284100	Pavir.7KG284100 [953-967]	0	1659.77	0	0.886	0.91628	910392	636665	348251	440209	533022	94697.6	413167	684545	3.72	65	358.15
[K].LQTFSSFQKPIETAANKPGSTPK.[D]	1xPhospho [S6(98.5)]	9.19033e-12	1	82	Pavir.7KG284100	Pavir.7KG284100 [1700-1722]	0	2557.27	0	0.92	0.947251	8.64957e+06	3.54303e+06	1.76081e+06	6.71513e+06	4.85158e+06	1.02519e+07	3.14469e+06	4.14894e+06	5.93	56	422.49
[R].RPAFPSSGAGSMMGR.[R]	1xPhospho [S11(100)]	0.00114068	1	44	Pavir.7KG288300	Pavir.7KG288300 [61-75]	0	1588.68	0	0.589	0.351046	2.1812e+06	2.54489e+06	2.19335e+06	2.57263e+06	418109	1.64168e+06	1.88578e+06	1.18094e+06	4.28	50	396.12
[R].RNSSLKDEENVELHIDDIDIDDIPQK.[Q]	1xPhospho [S3(99.3)]	9.29439e-09	2	5	Pavir.7KG295300	Pavir.7KG295300 [1005-1030]	2	3130.46	0	0.811	0.808608	668676	1.38155e+06	1.13774e+06	1.07697e+06	422132	78645.2	1.9087e+06	2.22215e+06	6.5	25	477.68
[R].EESSLMVKSPK.[E]	1xPhospho [S9(100)]	0.000397862	2	21	Pavir.7KG295300	Pavir.7KG295300 [941-951]	1	1314.6	0	1.029	0.989493	1.41078e+06	1.37243e+06	975289	1.67367e+06	965366	2.19369e+06	772825	2.12425e+06	3.32	37	354.18
[R].TDQTPLAAPSPSAK.[K]	1xPhospho [S10(99.4)]	0.0585995	1	6	Pavir.7KG299100	Pavir.7KG299100 [495-508]	0	1463.68	0	100	5.44e-17					1.19608e+06	1.26161e+06	1.07976e+06	985850	2.5	15	277.52
[R].YGSFSGTR.[D]	1xPhospho [S3(100)]	0.0207897	1	43	Pavir.7KG299100	Pavir.7KG299100 [189-196]	0	954.372	0	1.122	0.958709	5.8795e+06	2.84854e+06	1.68169e+06	2.42624e+06	1.54938e+06	5.79578e+06	3.05407e+06	2.84742e+06	2.2	41	196.2
[K].HAASQRQDSEYSAADDSPKKPSTR.[A]	2xPhospho [S4(100); S17(100)]	0.0196385	1	5	Pavir.7KG306200	Pavir.7KG306200 [19-42]	2	2792.17	0	100	5.44e-17					734791	1.26925e+06	843325	933898	2.44	4	364.99
[K].APTICSNVMPYTGGDIKKSGELGK.[M]	1xCarbamidomethyl [C5]; 1xOxidation [M9]; 1xPhospho [S19(100)]	0.00188227	2	12	Pavir.7KG336000	Pavir.7KG336000 [27-50]	2	2619.22	0	1.43	0.792288	1.05594e+06	674421	517723	536299	774975	954157	704974	1.18626e+06	5.11	20	436.41
[K].APTICSNVMPYTGGDIKKSGELGK.[M]	1xCarbamidomethyl [C5]; 1xPhospho [S19(100)]	2.58445e-06	2	12	Pavir.7KG336000	Pavir.7KG336000 [27-50]	2	2603.22	0	0.781	0.77433	1.9394e+06	3357835	2.13914e+06	2.10419e+06	1.69009e+06	1.54625e+06	1.62583e+06	1.78018e+06	6.36	33	524.98
[R].KVSGPLDSAASMK.[IM]	1xOxidation [M12]; 2xPhospho [S3(100); S11(100)]	0.00523902	2	40	Pavir.7KG336000	Pavir.7KG336000 [175-187]	1	1466.6	0	1.618	0.412069	7.78655e+06	3.8213e+06	3.24742e+06	4.11937e+06	7.93466e+06	6.25691e+06	3.04391e+06	6.58448e+06	3.1	67	401.71
[K].RSSGPQSGGVTPMAR.[Q]	1xOxidation [M13]; 1xPhospho [S3(100)]	0.0111811	2	18	Pavir.7KG336000	Pavir.7KG336000 [127-141]	1	1583.7	0	100	5.44e-17					1.02557e+06	1.03673e+06	722305	2.4134e+06	2.05	21	367.63
[K].SGPLGNAPSR.[N]	1xPhospho [S1(100)]	1.33538e-06	2	24	Pavir.7KG336000	Pavir.7KG336000 [62-71]	0	1035.46	0	1.046	0.982629	6.18703e+06	4374385	3.80758e+06	4.76011e+06	1.08603e+06	5.69314e+06	4.00149e+06	6.65864e+06	2.77	68	315.48
[K].VSGPLDSAASMK.[IM]	1xPhospho [S10(100)]	0.0956056	2	7	Pavir.7KG336000	Pavir.7KG336000 [176-187]	0	1242.54	0	1.036	0.999913	1.30756e+06	1165597	473914	962643	698318	1.61441e+06	1.02515e+06	1.17465e+06	2.45	28	226.62
[R].SNYSGSLSSSVPGAGGSAR.[A]	1xPhospho [S17(100)]	4.47872e-20	2	93	Pavir.7KG336000	Pavir.7KG336000 [92-110]	0	1820.78	0	0.899	0.946867	1.3829e+07	1.10687e+07	1.50416e+06	9.92429e+06	1.50535e+06	1.34576e+07	7.42178e+06	1.19586e+07	6.07	80	345.19
[K].RSSGPQSGGVTPMAR.[Q]	1xPhospho [S3(100)]	0.018715	2	19	Pavir.7KG336000	Pavir.7KG336000 [127-141]	1	1567.7	0	0.01	5.44e-17	3.90206e+06	2.39521e+06	3.01206e+06	1.69317e+06					3.28	36	327.93
[R].NTSFGGAASNSGPVSNSGGR.[S]	1xPhospho [S3(100)]	1.67691e-20	2	67	Pavir.7KG336000	Pavir.7KG336000 [72-91]	0	1903.79	0	0.931	0.954124	3.20963e+06	2.09335e+06	555308	2.53556e+06	944192	3.72128e+06	1.91507e+06	2.39981e+06	5.38	83	408.06
[R].KVSGPLDSAASMK.[IM]	1xPhospho [S3(100)]	3.55142e-08	2	34	Pavir.7KG336000	Pavir.7KG336000 [175-187]	1	1370.64	0	0.966	0.978017	1.05013e+07	9.26669e+06	3.09206e+06	1.17904e+07	2.73069e+06	1.36025e+07	7.55789e+06	1.20235e+07	3.06	60	366.2
[R].KVSGPLDSAASMK.[IM]	2xPhospho [S3(100); S11(100)]	0.000165089	2	51	Pavir.7KG336000	Pavir.7KG336000 [175-187]	1	1450.6	0	0.875	0.9207	1.99646e+07	13146603	2.59644e+06	1.10944e+07	2.72318e+06	2.42355e+07	9.72617e+06	1.14789e+07	3.15	87	522
[K].RSSGPQSGGVTPMAR.[Q]	2xPhospho [S3(100); S7(100)]	0.0166244	2	13	Pavir.7KG336000	Pavir.7KG336000 [127-141]	1	1647.67	0	1.311	0.843428	3.78864e+06	2.82072e+06	3.27581e+06	2.65529e+06	4.01484e+06	4.89113e+06	2.02384e+06	3.95649e+06	3.33	18	384.93
[K].EAHNDEDDGTGSDGFELIDVKENFGLTK.[M]	1xPhospho [T10(99.5)]	5.31027e-19	1	45	Pavir.7KG339600	Pavir.7KG339600 [44-71]	1	3132.33	0	0.01	5.44e-17	3.71736e+06	3867846	5.37737e+06	1.90072e+06					7.61	62	716.56
[R].TISHLTEVHTR.[S]	1xPhospho [S3(100)]	0.000562381	3	41	Pavir.7KG339600; Pavir.7NG347250	Pavir.7KG339600 [1350-1360]; Pavir.7NG347250 [1350-1360]	0	1373.66	0	0.492	0.277297	2.28138e+06	1.98643e+06	1.23177e+06	1.77757e+06	224421	1.0857e+06	899564	951167	4.29	30	306.63
[K].EAHNDEDDGTGSDGFELIDVK.[E]	1xPhospho [T10(99.7)]	5.59226e-18	3	258	Pavir.7KG339600; Pavir.7NG347250	Pavir.7KG339600 [44-64]; Pavir.7NG347250 [44-64]	0	2342.93	0	0.694	0.587765	8.05007e+06	8.65143e+06	1.28234e+07	6.88568e+06	5.30586e+06	6.32494e+06	9.01423e+06	2.10203e+06	6.76	98	728.01
[R].QITLSEIK.[Y]	1xPhospho [T3(100)]	0.0549042	3	21	Pavir.7KG339600; Pavir.7NG347250	Pavir.7KG339600 [1582-1589]; Pavir.7NG347250 [1582-1589]	0	1011.51	0	0.374	0.0667193	2.04375e+06	2.06982e+06	1.93488e+06	869358	807403	683881	1.09076e+06	618681	1.9	25	145.56
[R].KAPSLEWR.[W]	1xPhospho [S4(100)]	0.232369	1	6	Pavir.7KG345000	Pavir.7KG345000 [15-22]	1	1066.51	0	1.099	0.955801	2.58706e+06	1444576	861780	1.50434e+06	1.92176e+06	2.20141e+06	1.36621e+06	808082	1.8	26	133.51
[R].HVSGGYSPSPFSPDLEPDAGDGPILPPPTEMGR.[E]	1xOxidation [M31]; 1xPhospho [S3(100)]	1.34575e-05	1	17	Pavir.7KG358400	Pavir.7KG358400 [71-103]	0	3472.54	0	1.222	0.924584	1.09516e+06	681195	202426	1.41596e+06	1.10333e+06	505668	1.43901e+06	1.01039e+06	4.56	14	527.46
[R].HVSGGYSPSPFSPDLEPDAGDGPILPPPTEMGREEGFLLR.[E]	1xOxidation [M31]; 1xPhospho [S3(100)]	7.27043e-09	1	17	Pavir.7KG358400	Pavir.7KG358400 [71-110]	1	4316.98	0	1.346	0.874202	192545	745499	497671	185392	1.0681e+06	294134	590146	181103	5.94	12	577.84
[R].HVSGGYSPSPFSPDLEPDAGDGPILPPPTEMGR.[E]	1xPhospho [S3(100)]	4.39078e-14	1	40	Pavir.7KG358400	Pavir.7KG358400 [71-103]	0	3456.55	0	0.01	5.44e-17	94034.6	848189	124173	102613					6.97	33	667.04
[R].HVSGGYSPSPFSPDLEPDAGDGPILPPPTEMGREEGFLLR.[E]	1xPhospho [S3(100)]	5.53481e-20	1	37	Pavir.7KG358400	Pavir.7KG358400 [71-110]	1	4300.99	0	100	5.44e-17					2.87157e+06	64130.3	37830.7	43005.3	6.1	53	733.74
[R].VGSATNWAAAWDDK.[A]	1xPhospho [S3(100)]	3.86698e-14	1	84	Pavir.7KG358600	Pavir.7KG358600 [246-259]	0	1571.65	0	0.423	0.0629191	2.42738e+07	31421206	2.11466e+07	2.06903e+07	2.17092e+07	1.10234e+06	1.53264e+07	5.99008e+06	5.06	90	497.89
[R].LLQSGLPLDDRPEGARSPSPEPVYDNLGVR.[I]	2xPhospho [S17(100); S19(100)]	8.2332e-06	1	102	Pavir.7KG359500	Pavir.7KG359500 [121-150]	1	3407.6	0	0.86	0.911286	8.02472e+06	11355616	500577	1.18506e+07	8.04854e+06	2.29691e+06	8.37777e+06	1.1813e+07	7.33	19	505.41
[R].ITRSPPASPTAAASR.[S]	2xPhospho [S4(100); S8(100)]	1.1289e-08	2	299	Pavir.7KG372500; Pavir.7NG444100	Pavir.7KG372500 [39-53]; Pavir.7NG444100 [39-53]	1	1642.73	1	1.279	0.797027	2.69213e+07	1.40669e+07	1.16396e+07	2.0197e+07	1.94995e+07	3.47077e+07	2.17221e+07	2.14001e+07	5.78	54	558.76
[R].SNSSSYLDGASK.[S]	1xPhospho [S3(100)]	0.00704247	1	3	Pavir.7KG380400	Pavir.7KG380400 [572-583]	0	1295.52	0	1	0.987724	4.39215e+06	2.71564e+06	1.09299e+06	2.38465e+06	921722	5.41778e+06	2.2943e+06	2.82389e+06	2.03	25	179.71
[K].ASASASPKMSPDVQDSNPR.[K]	2xPhospho [S6(100); S10(100)]	3.35782e-08	1	41	Pavir.7KG380400	Pavir.7KG380400 [839-857]	1	2104.84	0	0.01	5.44e-17	744801	1175742	520762	436588					5.12	68	601.61
[K].ILVCAGSGSDPSAGSDADADDHPDENKAISDK.[S]	1xCarbamidomethyl [C4]; 1xPhospho [S15(100)]	5.17705e-19	2	71	Pavir.7KG380400; Pavir.7NG426400	Pavir.7KG380400 [11-42]; Pavir.7NG426400 [11-42]	1	3294.37	0	1.155	0.924805	8.74419e+06	1.40228e+07	977696	5.81188e+06	1.1942e+06	1.07924e+07	7.30418e+06	9.27477e+06	7.69	38	691.35
[K].ILVCAGSGSDPSAGSDADADDHPDENK.[A]	1xCarbamidomethyl [C4]; 1xPhospho [S15(100)]	3.84548e-20	2	87	Pavir.7KG380400; Pavir.7NG426400	Pavir.7KG380400 [11-37]; Pavir.7NG426400 [11-37]	0	2780.1	0	1.467	0.590598	9.17789e+06	13161066	2.32284e+06	7.10215e+06	3.5646e+06	1.91892e+07	1.28527e+07	1.09092e+07	7.24	68	720.4
[K].MSPDVQDSNPR.[K]	1xPhospho [S2(100)]	0.002441	2	6	Pavir.7KG380400; Pavir.7NG426400	Pavir.7KG380400 [847-857]; Pavir.7NG426400 [846-856]	0	1325.52	0	0.774	0.762034	1.16786e+06	1.16785e+06	623761	814624	488653	1.47188e+06	634709	896990	2.74	36	233.35
[R].SLASPNSDSVGR.[S]	1xPhospho [S4(100)]	0.00361798	2	6	Pavir.7KG380400; Pavir.7NG426400	Pavir.7KG380400 [775-786]; Pavir.7NG426400 [774-785]	0	1269.55	0	1.085	0.952552	2.88347e+08	242614896	1.78418e+08	2.6023e+08	2.26823e+08	4.10137e+08	2.7484e+08	2.70181e+08	2.41	33	196.92
[K].ITDAPTEVPAEKTSEAASEDPTER.[I]	2xPhospho [S14(100); S18(99.3)]	3.88139e-10	2	31	Pavir.7KG380400; Pavir.7NG426400	Pavir.7KG380400 [187-210]; Pavir.7NG426400 [187-210]	1	2704.13	0	0.895	0.942671	1.95797e+06	2.73821e+06	1.421e+06	1.28871e+06	1.27696e+06	2.59335e+06	1.56653e+06	1.42307e+06	5.79	58	623.73
[R].LKDDVGLPLTPK.[N]	1xPhospho [T10(100)]	1.3988e-07	2	39	Pavir.7KG384400	Pavir.7KG384400 [351-362]	1	1375.72	0	1.217	0.869419	1.32056e+06	1334839	891680	1.73356e+06	1.1539e+06	1.9043e+06	1.90932e+06	1.37205e+06	4.08	37	451.57
[R].ASSFSLAEAK.[Y]	1xPhospho [S3(100)]	0.016422	2	3	Pavir.7KG412500	Pavir.7KG412500 [65-74]	0	1090.48	0	0.659	0.577759	1.56609e+06	756327	439086	1.25129e+06	431541	920729	588062	699116	0.98	31	160.63
[R].IINPETAVGNQYPSPK.[S]	1xPhospho [S14(100)]	2.27866e-09	1	23	Pavir.7KG418500	Pavir.7KG418500 [533-548]	0	1807.86	1	0.01	5.44e-17	1.95901e+06	1.42095e+06	2.67463e+06	2.5303e+06					4.58	66	413.05
[R].SGQLDPSFIENSK.[A]	1xPhospho [S1(100)]	2.09359e-05	2	9	Pavir.7KG431200	Pavir.7KG431200 [767-779]	0	1501.66	0	0.793	0.789961	1.14256e+06	1184722	1.32883e+06	832432	1.28629e+06	1.06243e+06	801047	602233	3.44	40	299.05
[K].DNIVLNKDPTLVLHEK.[L]	1xPhospho [T10(100)]	0.0236381	2	9	Pavir.7KG431200	Pavir.7KG431200 [365-380]	1	1927.99	1	1.268	0.905026	983591	836469	815529	1.07799e+06	635096	1.21375e+06	1.59946e+06	1.08931e+06	3.35	25	274.53
[R].DDGETSDRYDSPR.[R]	1xPhospho [S11(100)]	0.210216	2	7	Pavir.7NG021900	Pavir.7NG021900 [165-177]	1	1592.59	0	100	5.44e-17					1.10177e+06	1.68632e+06	598129	768507	2.12	15	216.21
[R].SRPSPDYGRPPR.[S]	1xPhospho [S4(100)]	0.0805722	2	84	Pavir.7NG021900	Pavir.7NG021900 [200-211]	0	1464.67	0	1.2	0.87011	2.34571e+07	1.42983e+07	7.2409e+06	2.5116e+07	1.56616e+07	3.08545e+07	1.05453e+07	3.08705e+07	3.02	18	270.61
[R].SISPVYR.[S]	2xPhospho [S1(100); S3(100)]	0.0541642	2	36	Pavir.7NG021900	Pavir.7NG021900 [193-199]	0	981.384	0	1.292	0.878468	2.78116e+06	1.43234e+06	1.7008e+06	3.55097e+06	3.08372e+06	4.62555e+06	1.78772e+06	2.56245e+06	2.28	21	247.26
[R].SRPSPDYGRPPSPVYGSYGR.[S]	2xPhospho [S4(99.4); S12(100)]	0.000415839	2	59	Pavir.7NG021900	Pavir.7NG021900 [212-231]	0	2355	0	1.259	0.828617	9.70391e+06	8.25369e+06	6.14822e+06	1.13966e+07	1.19351e+07	1.41688e+07	5.29333e+06	1.0635e+07	4.05	20	438.51
[R].VWHSHDGLAPHSHEPIYSPGDFTK.[R]	1xPhospho [S18(100)]	1.73774e-09	1	68	Pavir.7NG029000	Pavir.7NG029000 [78-101]	0	2794.24	0	1.827	0.204731	2.07019e+06	3.72417e+06	2.54448e+06	4.23428e+06	6.25732e+06	9.05583e+06	5.05415e+06	3.7435e+06	6.36	22	529.47
[R].DSGVAGSTKSSLDGAR.[G]	1xPhospho [S11(100)]	2.41783e-09	1	15	Pavir.7NG037700	Pavir.7NG037700 [73-88]	1	1587.7	0	1.108	0.978017	907313	538866	1.30518e+06	850914	1.14018e+06	879387	902490	1.05111e+06	3.92	37	396.91
[R].GSGDSSSLPRVSQELK.[D]	1xPhospho [S12(100)]	9.2561e-05	1	13	Pavir.7NG037700	Pavir.7NG037700 [89-104]	1	1726.8	0	0.931	0.937872	1.06471e+06	770080	2.12007e+06	1.13829e+06	976557	1.17468e+06	1.0754e+06	488354	4.03	49	460.63
[R].AAAGGGSSSNRQPSFQR.[G]	1xPhospho [S14(100)]	0.0133238	1	43	Pavir.7NG037700	Pavir.7NG037700 [54-70]	1	1757.77	0	0.731	0.769743	2.04657e+06	751195	1.77182e+06	1.91751e+06	955969	1.42638e+06	1.30718e+06	1.38873e+06	2.77	40	293.76
[K].TTEKEISDDEDEEKDDK.[KE]	1xPhospho [S7(100)]	3.43397e-08	2	29	Pavir.7NG051200	Pavir.7NG051200 [224-240]	2	2105.83	0	1.05	0.992195	2.79373e+06	1.12291e+06	607873	1.98957e+06	1.60371e+06	3.01075e+06	1.45973e+06	1.53656e+06	4.62	59	536.07
[R].KREEGSPDAAAEDAPAASGEDAAGGGR.[H]	1xPhospho [S6(100)]	8.66225e-21	2	24	Pavir.7NG088447	Pavir.7NG088447 [19-45]	2	2622.11	0	100	5.44e-17					5.62712e+06	2.32957e+06	2.45782e+06	1.11471e+06	7.61	72	930.32
[R].FAPSPQVAR.[V]	1xPhospho [S4(100)]	0.0651065	2	6	Pavir.7NG106123	Pavir.7NG106123 [219-227]	0	1052.49	0	1.32	0.817201	1.1459e+06	994670	1.40118e+06	1.00215e+06	1.34076e+06	1.98186e+06	1.31436e+06	1.49144e+06	1.82	22	138.49
[R].LASEELANDWDNKR.[L]	1xPhospho [S3(100)]	2.19255e-14	2	51	Pavir.7NG110068	Pavir.7NG110068 [241-254]	1	1740.76	0	1.02	0.994846	7.59365e+06	4.32149e+06	4.4506e+06	7.70021e+06	7.21331e+06	6.88483e+06	5.10958e+06	3.11547e+06	4.82	93	461.22
[R].LASEELANDWDNK.[R]	1xPhospho [S3(100)]	5.35488e-10	2	9	Pavir.7NG110068	Pavir.7NG110068 [241-253]	0	1584.66	0	1.357	0.870426	398249	486315	475729	589701	735412	973437	327908	579231	4.16	49	411.41
[K].RLASEELANDWDNKR.[L]	1xPhospho [S4(100)]	2.4316e-12	2	89	Pavir.7NG110068	Pavir.7NG110068 [240-254]	2	1896.86	0	0.956	0.970882	7.34947e+06	6.80266e+06	4.87148e+06	8.80976e+06	6.57752e+06	9.5251e+06	6.95275e+06	4.92829e+06	6.07	26	523.59
[R].ILSGFDHR.[L]	1xPhospho [S3(100)]	0.0250166	2	28	Pavir.7NG118300; Pavir.7KG134300	Pavir.7NG118300 [60-67]; Pavir.7KG134300 [57-64]	0	1024.46	0	0.66	0.602353	4.20407e+06	3.4945e+06	3.06693e+06	3.11963e+06	1.33843e+06	3.4118e+06	2.29086e+06	2.07563e+06	1.86	36	218.05
[R].SNTIVIPEDVIVGR.[S]	1xPhospho [T3(100)]	1.39431e-09	1	13	Pavir.7NG131651	Pavir.7NG131651 [429-442]	0	1591.81	0	1.441	0.763117	809633	662730	633551	250875	1.58784e+06	51846.7	1.25231e+06	696026	3.2	50	413.26
[K].GETSTSQEKEDQPEVILSEVEEEKPKDIDSLPPSER.[R]	1xPhospho [S18(100)]	0.000211979	1	11	Pavir.7NG139900	Pavir.7NG139900 [285-320]	2	4134.91	0	100	5.44e-17					1.01978e+06	306282	843062	1.00019e+06	6.08	14	425.34
[K].FFDPLSLAGTIKDGVYIPDTEKLER.[L]	1xPhospho [T10(100)]	1.7527e-18	1	139	Pavir.7NG181017	Pavir.7NG181017 [195-219]	2	2904.44	0	1.312	0.874461	552347	603926	742099	676291	8.18198e+06	620617	669302	1.05089e+06	5.97	51	685.11
[K].FFDPLSLAGTIKDGVYIPDTEK.[L]	1xPhospho [T10(100)]	1.45326e-10	1	27	Pavir.7NG181017	Pavir.7NG181017 [195-216]	1	2506.22	0	1.988	0.588337	63361.1	111743	51675.9	90525.2	147517	873551	49819.5	153640	5.93	32	482.93
[R].LEDEKWDAAASQSPR.[A]	1xPhospho [S13(100)]	1.51753e-09	1	27	Pavir.7NG188200	Pavir.7NG188200 [644-658]	1	1782.77	0	0.955	0.956221	3.32749e+06	1.94838e+06	2.07367e+06	4.46107e+06	2.57373e+06	2.4844e+06	2.53405e+06	1.1069e+06	5.36	36	631.81
[R].RLEDEKWDAAASQSPR.[A]	1xPhospho [S14(100)]	2.08092e-07	1	21	Pavir.7NG188200	Pavir.7NG188200 [643-658]	2	1938.87	0	1.053	0.999913	2.48058e+06	959753	1.65086e+06	2.05204e+06	1.98363e+06	1.91167e+06	1.96527e+06	979903	4.2	54	593.51
[R].SKPPPPAAESPEAEAR.[R]	1xPhospho [S10(100)]	2.82949e-07	1	51	Pavir.7NG207700	Pavir.7NG207700 [33-48]	0	1713.78	0	1.017	0.996486	1.2445e+06	1.24903e+06	780542	1.37637e+06	756322	1.92339e+06	1.44498e+06	1.11181e+06	3.43	64	380.82
[R].MSLQGSPPAQPEPEPK.[R]	1xPhospho [S6(100)]	5.03913e-07	1	51	Pavir.7NG207700	Pavir.7NG207700 [16-31]	0	1772.79	0	1.076	0.990199	1.55443e+06	1.9726e+06	1.53447e+06	2.0771e+06	1.36178e+06	3.03922e+06	2.26061e+06	1.56986e+06	4.08	44	447.33
[M].ASDSDVDEDELLQMALQEQAAR.[D]	1xAcetyl [N-Term]; 2xPhospho [S2(100); S4(100)]	3.18883e-21	2	104	Pavir.7NG207717; Pavir.7KG154200	Pavir.7NG207717 [2-23]; Pavir.7KG154200 [2-23]	0	2636.05	0	1.231	0.936295	1.24519e+06	675807	319823	322685	421487	1.25564e+06	419833	784505		103	821.37
[K].SLEVDSTIGDSPR.[T]	1xPhospho [S11(100)]	4.41124e-09	2	3	Pavir.7NG207717; Pavir.7KG154200	Pavir.7NG207717 [493-505]; Pavir.7KG154200 [490-502]	0	1455.64	0	1.723	0.566286	3.01055e+06	1.37728e+06	1.56558e+06	1.21616e+06	1.68373e+06	2.84451e+06	2.26903e+06	2.82234e+06	4.44	63	552.94
[R].LITDASVSSPISR.[E]	1xPhospho [S9(100)]	1.3365e-09	2	54	Pavir.7NG207717; Pavir.7KG154200	Pavir.7NG207717 [203-215]; Pavir.7KG154200 [200-212]	0	1425.7	0	1.169	0.901825	9.88501e+06	6854928	6.26663e+06	6.98796e+06	8.53786e+06	1.12235e+07	7.6615e+06	6.68018e+06	3.67	56	438.7
[K].ALTSVQTLPK.[G]	1xPhospho [T7(100)]	0.00128076	2	21	Pavir.7NG207717; Pavir.7KG154200	Pavir.7NG207717 [174-183]; Pavir.7KG154200 [171-180]	0	1137.59	0	1.085	0.984812	3.39718e+06	3.24992e+06	1.69241e+06	1.76731e+06	1.17054e+06	3.68879e+06	2.79381e+06	2.41938e+06	2.59	58	279.42
[K].RASPELGEVVVSDISGGR.[T]	1xPhospho [S3(100)]	1.04375e-05	1	12	Pavir.7NG223300	Pavir.7NG223300 [259-276]	1	1907.92	0	1.718	0.507215	1.37724e+06	698182	694016	809784	1.46273e+06	43127.8	1.584e+06	1.14033e+06	5.09	40	461.53
[R].YMKSPDPLEEQR.[L]	1xPhospho [S4(100)]	4.86417e-05	1	28	Pavir.7NG223300	Pavir.7NG223300 [675-686]	1	1572.68	0	1	0.987	2.56586e+06	2.83045e+06	2.57288e+06	1.75008e+06	2.33759e+06	4.43578e+06	1.8104e+06	2.82587e+06	3.31	40	315.64
[R].RASFNSLSR.[D]	1xPhospho [S3(100)]	0.00396185	1	99	Pavir.7NG226200	Pavir.7NG226200 [14-22]	1	1117.52	0	1.186	0.878468	4.11457e+07	2.30425e+07	2.53113e+07	4.49623e+07	3.98853e+07	5.17832e+07	2.97719e+07	3.67473e+07	3.16	48	349.91
[M].AAEEGAMSPTR.[M]	1xAcetyl [N-Term]; 1xPhospho [S8(100)]	4.45671e-06	1	44	Pavir.7NG228600	Pavir.7NG228600 [2-12]	0	1241.49	0	1.236	0.861898	9.77136e+06	7645687	8.12362e+06	8.60314e+06	1.12998e+07	1.87815e+07	9.44299e+06	9.30261e+06		59	390.38
[K].SAVSEEEMQNTSAEK.[V]	1xPhospho [S4(100)]	1.11771e-10	1	21	Pavir.7NG228600	Pavir.7NG228600 [367-381]	0	1719.68	0	0.01	5.44e-17	1.54437e+06	832052	1.16369e+06	954428					4.64	49	497.22
[R].TNSDVRIPGATAALR.[A]	1xPhospho [S3(99.5)]	4.05596e-07	1	15	Pavir.7NG238100	Pavir.7NG238100 [271-285]	1	1621.81	0	1.083	0.989682	745738	781110	701411	728999	281522	736950	865151	1.22004e+06	3.87	47	315.45
[R].GPAGFPGAGGSGSDSDEPQEYYTGGEK.[S]	1xPhospho [S13(99.6)]	5.38094e-23	1	124	Pavir.7NG247000	Pavir.7NG247000 [88-114]	0	2697.06	0	1.195	0.924805	4.15153e+06	2.06496e+06	1.67247e+06	3.56259e+06	3.05009e+06	4.79934e+06	3.13182e+06	3.35449e+06	5.92	94	741.03
[R].GPAGFPGAGGSGSDSDEPQEYYTGGEK.[S]	2xPhospho [S13(100); S15(100)]	2.38632e-14	1	23	Pavir.7NG247000	Pavir.7NG247000 [88-114]	0	2777.03	0	100	5.44e-17					635510	136336	599371	371699	5.35	32	702.78
[R].IPRPYDLEDLLRASAEVLGK.[G]	1xPhospho [S14(100)]	0.00121284	2	15	Pavir.7NG248700	Pavir.7NG248700 [420-439]	1	2335.21	0	1.107	0.978017	88615.5	1.18779e+06	87759	95315.8	66989.4	154557	947617	49730.2	4.83	14	432.1
[R].DNLTLWTSDISEDPAEEIREAPK.[H]	1xPhospho [S11(100)]	8.40491e-17	1	93	Pavir.7NG249600	Pavir.7NG249600 [232-254]	1	2709.23	0	0.801	0.874202	780606	4037583	3.92219e+06	652295	426584	802850	3.63709e+06	2.44672e+06	5.94	88	656.64
[R].DNLTLWTSDISEDPAEEIR.[E]	1xPhospho [S11(100)]	5.63459e-19	2	69	Pavir.7NG249600	Pavir.7NG249600 [232-250]	0	2284	0	1.158	0.954124	335538	457446	360841	393450	1.76089e+06	558781	340596	219254	5.71	58	670.65
[R].NDSTVQVQAQAPAQTQAHNR.[Y]	1xPhospho [S3(99.6)]	1.02504e-12	2	12	Pavir.7NG255700	Pavir.7NG255700 [104-123]	0	2244.02	0	1.16	0.955562	1.50041e+06	880804	538723	806556	1.12541e+06	1.92704e+06	561550	849198	4.2	58	367.94
[R].LLPQGSGAALIGK.[S]	1xPhospho [S6(100)]	0.000120484	2	56	Pavir.7NG255700	Pavir.7NG255700 [555-567]	0	1304.7	0	0.905	0.948536	5.76278e+06	5.24729e+06	2.00979e+06	2.77365e+06	2.00095e+06	6.79241e+06	3.28933e+06	3.62386e+06	3.01	36	313.14
[R].SSPGPLSPGGFSMNRPGTGGMMPGMPGSR.[K]	1xPhospho [S7(100)]	0.0145544	2	14	Pavir.7NG255700	Pavir.7NG255700 [477-505]	0	2884.24	0	0.95	0.951697	755139	907282	238269	872631	1.94318e+06	272073	480304	1.23936e+06	3.77	12	279.92
[R].NVAHQQNPNTPTSQLAALSLTEGIIS.[-]	1xPhospho [T10(100)]	0.000542905	2	226	Pavir.7NG260700	Pavir.7NG260700 [632-657]	0	2784.36	0	1.52	0.601092	1.4711e+06	1.11806e+06	845838	1.46502e+06	6.58454e+06	2.10702e+06	1.36009e+06	1.7969e+06	7.85	39	463.74
[R].AASQRQDSEYSAAAADDSPKKPASR.[A]	2xPhospho [S3(100); S18(100)]	5.10431e-16	1	22	Pavir.7NG308700	Pavir.7NG308700 [20-44]	2	2767.17	0	100	5.44e-17					1.89324e+06	4.53306e+06	1.85539e+06	1.53007e+06	7.5	38	987.9
[R].NSLNISMR.[D]	1xPhospho [S6(100)]	0.0137969	5	69	Pavir.7NG308700; Pavir.7KG306200; Pavir.1KG451615	Pavir.7NG308700 [543-550]; Pavir.7KG306200 [541-548]; Pavir.1KG451615 [551-558]	0	1014.44	0	1.235	0.840752	8.37612e+06	7.68759e+06	9.89524e+06	1.43835e+07	1.46965e+07	1.33843e+07	8.2628e+06	9.44829e+06	2.82	44	277.38
[R].NSLNISMR.[D]	2xPhospho [S2(100); S6(100)]	0.233336	5	9	Pavir.7NG308700; Pavir.7KG306200; Pavir.1KG451615	Pavir.7NG308700 [543-550]; Pavir.7KG306200 [541-548]; Pavir.1KG451615 [551-558]	0	1094.41	0	1.141	0.936744	1.41982e+06	1.15114e+06	1.37432e+06	1.25318e+06	1.47577e+06	2.27437e+06	1.52e+06	1.14938e+06	2.42	21	234.15
[K].EEDNEKGGSEEDDEPVVVVAK.[M]	1xPhospho [S9(100)]	0.000206969	1	6	Pavir.7NG316200	Pavir.7NG316200 [669-689]	1	2353.99	0	1.315	0.861898	789309	1.4981e+06	805282	1.06669e+06	1.28123e+06	1.24986e+06	1.18926e+06	705674	3.97	20	393.32
[K].TVYSYIQSR.[Y]	1xPhospho [Y5(99.6)]	0.00382163	2	28	Pavir.7NG322600	Pavir.7NG322600 [288-296]	0	1196.53	0	1.187	0.942676	2.64985e+06	2.11059e+06	1.76373e+06	3.06411e+06	2.71981e+06	3.79018e+06	2.28467e+06	2.89498e+06	2.13	32	192.27
[R].AAAIDHNPGGGHWLHSGLSPQVGSVNR.[C]	2xPhospho [S19(100); S24(100)]	1.63183e-06	2	57	Pavir.7NG322600	Pavir.7NG322600 [490-516]	0	2894.29	0	1.014	0.977495	2.32885e+06	2.58775e+06	2.11711e+06	1.92427e+06	2.63196e+06	3.40172e+06	1.59785e+06	1.92469e+06	7.94	27	614.7
[K].SYDQADFGTSSEDGYALTSK.[K]	1xPhospho [S11(100)]	1.23382e-13	2	40	Pavir.7NG344800; Pavir.7KG246200	Pavir.7NG344800 [1045-1064]; Pavir.7KG246200 [1045-1064]	0	2221.88	0	100	5.44e-17					1.21556e+06	1.8411e+06	730188	897827	3.88	62	482.14
[R].YASPSLR.[D]	1xPhospho [S3(100)]	0.0558472	2	35	Pavir.7NG344800; Pavir.7KG246200	Pavir.7NG344800 [511-517]; Pavir.7KG246200 [511-517]	0	873.387	0	1.475	0.763505	2.02817e+06	1.1755e+06	1.52409e+06	1.45716e+06	863609	3.83436e+06	2.30865e+06	2.0942e+06	1.84	35	190.96
[R].STSLDLGVDPPSSR.[D]	1xPhospho [S3(99.2)]	1.12078e-07	2	134	Pavir.7NG344800; Pavir.7KG246200	Pavir.7NG344800 [612-625]; Pavir.7KG246200 [612-625]	0	1510.68	0	1.658	0.602353	3.5865e+06	3.76846e+06	891213	1.17936e+06	3.1308e+06	4.67659e+06	3.10278e+06	3.7143e+06	3.61	53	337.63
[R].SRSPYLSSMSSESMSGLSLPYSR.[R]	1xPhospho [S3(99.5)]	2.88605e-19	2	31	Pavir.7NG344800; Pavir.7KG246200	Pavir.7NG344800 [680-702]; Pavir.7KG246200 [680-702]	1	2589.14	0	0.367	0.0453243	2.28902e+06	1.85323e+06	1.44412e+06	896723	291878	72516.4	1.46878e+06	1.23305e+06	4.99	40	441.84
[R].YSSSSLDAEGGKK.[T]	1xPhospho [S5(100)]	6.40311e-09	2	21	Pavir.7NG344800; Pavir.7KG246200	Pavir.7NG344800 [1072-1084]; Pavir.7KG246200 [1072-1084]	1	1408.6	0	1.171	0.946392	2.4226e+06	1.85364e+06	1.28699e+06	1.50741e+06	2.15943e+06	2.52855e+06	1.7741e+06	1.32362e+06	3.12	73	289.81
[R].VILTSSAATVVPSGSGSPR.[G]	1xPhospho [S17(99.7)]	1.03376e-12	1	386	Pavir.7NG368400	Pavir.7NG368400 [149-167]	0	1865.94	0	1.139	0.915671	1.59299e+07	15453371	3.4554e+07	3.02488e+07	2.25027e+07	2.77928e+07	2.17966e+07	3.22779e+07	6.14	53	636.19
[K].RVILTSSAATVVPSGSGSPR.[G]	1xPhospho [S18(100)]	1.82154e-13	1	137	Pavir.7NG368400	Pavir.7NG368400 [148-167]	1	2022.04	0	1.173	0.901825	4.37596e+06	4.35823e+06	9.51912e+06	6.93396e+06	5.99267e+06	6.55842e+06	6.37012e+06	8.68523e+06	5.61	37	751.78
[K].TNLSGELLEKPR.[V]	1xPhospho [S4(100)]	0.00078632	1	3	Pavir.7NG368400	Pavir.7NG368400 [318-329]	0	1436.71	0	1.228	0.915671	704083	556594	1.28666e+06	1.79498e+06	823560	1.81513e+06	795627	1.65794e+06	2.54	41	214.6
[R].IINPETAVGNQYPSPR.[S]	1xPhospho [S14(100)]	4.15734e-09	1	61	Pavir.7NG377500	Pavir.7NG377500 [533-548]	0	1835.87	0	1.114	0.952509	5.487e+06	3.68664e+06	6.51169e+06	6.13218e+06	6.52649e+06	5.83844e+06	6.39885e+06	6.58024e+06	4.63	57	563.05
[K].DVAVSPPGTVLKPILEK.[KN]	1xPhospho [S5(100)]	5.02325e-15	2	156	Pavir.7NG377500; Pavir.7KG418500	Pavir.7NG377500 [1359-1375]; Pavir.7KG418500 [1359-1375]	0	1843	0	1.249	0.850421	3.12335e+06	4.63924e+06	9.48258e+06	7.83977e+06	1.00781e+07	724072	8.05419e+06	7.04127e+06	4.84	42	514.29
[R].SPSNYSSSLAEVPR.[K]	1xPhospho [S3(100)]	1.27515e-14	1	82	Pavir.7NG390000	Pavir.7NG390000 [298-311]	0	1573.69	0	0.915	0.942676	3.536e+06	4266693	3.59314e+06	3.10582e+06	1.40006e+06	4.59876e+06	3.54317e+06	2.99955e+06	4.47	72	412.67
[R].TLHGLQPPEVASNTLFQDK.[S]	1xPhospho [T1(100)]	6.75009e-16	2	270	Pavir.7NG390200	Pavir.7NG390200 [910-928]	0	2175.05	0	1.032	0.978017	1.4826e+07	1.22258e+07	2.08888e+07	1.686e+07	3.23748e+07	3.58003e+06	1.87088e+07	1.42365e+07	6.95	70	671.84
[K].GLDIDTIQQNYTV.[-]	1xPhospho [T12(100)]	0.00348658	2	67	Pavir.7NG390200	Pavir.7NG390200 [968-980]	0	1559.7	0	4.067	0.00027391	799410	11268239	1.14928e+07	232176	1.47039e+07	1.44524e+06	1.107e+07	1.34611e+07	4.35	44	377.56
[K].LKGLDIDTIQQNYTV.[-]	1xPhospho [T14(100)]	0.000224091	2	22	Pavir.7NG390200	Pavir.7NG390200 [966-980]	1	1800.88	0	1.141	0.958709	3.63521e+06	2.03859e+06	122651	2.36813e+06	2.85713e+06	220867	2.56503e+06	2.44838e+06	3.99	70	364.88
[K].VTPGSTPMISSTGGSPR.[S]	1xPhospho [S15(100)]	0.000938189	1	15	Pavir.7NG401100	Pavir.7NG401100 [186-202]	0	1711.77	0	100	5.44e-17					1.35308e+06	1.85969e+06	865688	1.05004e+06	3.98	51	408.9
[K].TDSEVTSLAPSSPPRSPPR.[T]	1xPhospho [S12(99.6)]	0.000173359	2	28	Pavir.7NG417400	Pavir.7NG417400 [70-88]	1	2060.96	0	1.858	0.364059	1.92607e+06	979083	965874	1.04525e+06	2.88677e+06	1.90688e+06	824253	1.85199e+06	4.52	30	409.94
[K].TATSVHSTPALSPMASPR.[H]	1xPhospho [S16(100)]	8.45979e-10	2	30	Pavir.7NG417400	Pavir.7NG417400 [108-125]	0	1890.88	0	0.01	5.44e-17	1.42767e+06	648370	702229	578976					4.51	44	665.59
[R].TRPVYYVQSPSRDSHDGEK.[T]	1xPhospho [S9(100)]	1.60171e-05	1	91	Pavir.7NG417400	Pavir.7NG417400 [89-107]	1	2301.03	0	0.653	0.56835	1.82933e+07	3.8001e+06	1.46476e+07	1.06074e+07	8.66237e+06	9.21899e+06	5.5619e+06	7.6545e+06	5.05	28	495.83
[K].TDSEVTSLAPSSPPRSPPR.[T]	2xPhospho [S11(99.6); S12(99.6)]	4.52475e-09	2	222	Pavir.7NG417400	Pavir.7NG417400 [70-88]	1	2140.93	0	0.983	0.998128	1.51119e+07	9.22502e+06	1.11133e+07	8.97381e+06	343701	1.18991e+07	8.32345e+06	1.40662e+07	6.28	31	633.29
[K].TATSVHSTPALSPMASPR.[H]	2xPhospho [S12(100); S16(100)]	9.60569e-10	2	54	Pavir.7NG417400	Pavir.7NG417400 [108-125]	0	1970.84	0	1.156	0.924805	5.18616e+06	3.58769e+06	3.34384e+06	3.64193e+06	4.38031e+06	4.0111e+06	2.94808e+06	4.3558e+06	6.09	48	697.4
[R].SLSWSVSR.[A]	1xPhospho [S3(100)]	0.0214209	1	89	Pavir.7NG418000	Pavir.7NG418000 [227-234]	0	1001.45	0	0.849	0.901176	1.64861e+07	13326662	9.04012e+06	9.71258e+06	7.43531e+06	1.6549e+07	1.25439e+07	6.15209e+06	2.34	28	242.43
[R].DHNQIHSFHAAGDSDLDAADAFQR.[R]	1xPhospho [S7(100)]	8.8093e-12	1	19	Pavir.7NG418000	Pavir.7NG418000 [31-54]	0	2718.13	0	0.613	0.481174	2.40686e+06	1.74836e+06	2.0487e+06	2.18996e+06	1.57794e+06	1.57165e+06	1.06333e+06	1.07368e+06	6.27	51	497.9
[M].SEEDKTAAAAEQPK.[R]	1xAcetyl [N-Term]; 1xPhospho [S1(100)]	1.74466e-07	1	4	Pavir.7NG418600	Pavir.7NG418600 [2-15]	1	1596.68	0	0.01	5.44e-17	682051	1.05244e+06	688803	1.19805e+06						41	441.98
[R].ILSSLSR.[R]	1xPhospho [S3(100)]	0.0164724	1	105	Pavir.7NG418600	Pavir.7NG418600 [24-30]	0	855.434	0	1.136	0.91715	2.63936e+07	28129242	1.83863e+07	2.89008e+07	1.42101e+07	4.6141e+07	2.77114e+07	3.45812e+07	1.98	44	218.22
[R].VGSATNWAAWDDQAI.[-]	1xPhospho [S3(100)]	0.0641871	1	6	Pavir.7NG442500	Pavir.7NG442500 [242-256]	0	1684.7	0	0.01	5.44e-17	316997	61649.1	83952.8	40417					3.45	18	275.59
[R].VDSEGVMCGATFK.[V]	1xCarbamidomethyl [C8]; 1xPhospho [S3(100)]	1.71989e-11	2	90	Pavir.7NG442500; Pavir.7KG358600	Pavir.7NG442500 [217-229]; Pavir.7KG358600 [221-233]	0	1480.58	0	0.892	0.949365	2.95502e+07	41304352	3.00681e+07	1.86374e+07	2.91282e+07	2.85687e+07	2.32808e+07	2.47649e+07	4.3	60	386.13
[R].VDSEGVMCGATFK.[V]	1xCarbamidomethyl [C8]; 1xPhospho [S3(100)]; 1xOxidation [M7]	7.63519e-11	2	66	Pavir.7NG442500; Pavir.7KG358600	Pavir.7NG442500 [217-229]; Pavir.7KG358600 [221-233]	0	1496.58	0	0.925	0.96326	9.51465e+06	8233061	8.13242e+06	5.3779e+06	8.01556e+06	7.12405e+06	7.14666e+06	1.18013e+07	4.13	76	461.32
[K].QVAHAPQELNSPR.[S]	1xPhospho [S11(100)]	0.00169365	2	59	Pavir.7NG442500; Pavir.7KG358600	Pavir.7NG442500 [8-20]; Pavir.7KG358600 [8-20]	0	1526.71	0	0.876	0.924805	1.54676e+07	9.74787e+06	2.21678e+07	1.26025e+07	1.65781e+07	1.99959e+07	8.46455e+06	9.01299e+06	3.51	59	359
[K].INSMPR.[V]	1xPhospho [S3(100)]	0.0712547	2	39	Pavir.7NG442500; Pavir.7KG358600	Pavir.7NG442500 [236-241]; Pavir.7KG358600 [240-245]	0	797.338	0	0.681	0.638011	1.27697e+07	7.70557e+06	9.80118e+06	8.28194e+06	6.06784e+06	9.00645e+06	5.20128e+06	6.20401e+06	1.51	42	150.35
[K].GATPEADSAAPASDDDKEPADAER.[K]	1xPhospho [S13(100)]	1.84354e-07	1	15	Pavir.8KG018900	Pavir.8KG018900 [175-198]	1	2465.99	0	100	5.44e-17					4.35244e+06	4.11429e+06	2.5901e+06	3.17408e+06	5.05	31	436.55
[K].QQPEEDDAGEQNADRPPASPK.[G]	1xPhospho [S19(100)]	0.054348	1	6	Pavir.8KG018900	Pavir.8KG018900 [154-174]	0	2358.98	0	100	5.44e-17					658712	738820	1.00552e+06	1.20561e+06	3.55	19	335.06
[M].SPTAAVALNR.[R]	1xPhospho [S1(99.6)]	0.0448619	1	16	Pavir.8KG063100	Pavir.8KG063100 [2-11]	0	1079.52	0	0.553	0.35415	3.43816e+06	2.22383e+06	5.21982e+06	4.0863e+06	2.04492e+06	1.54643e+06	2.10091e+06	3.05482e+06		26	230.15
[K].FWNSALALEPPDEDFDSHSELSLVTPSEAGDGR.[S]	4xPhospho [S17(100); S19(100); S22(100); S27(100)]	1.37214e-05	1	22	Pavir.8KG063100	Pavir.8KG063100 [371-403]	0	3908.51	0	0.339	0.186386	42754.3	33299.7	49575.5	67395	48517.5	18870	12887	-2573.46	3.52	45	341.36
[R].NSLHLNLGELLNPSKT.[-]	1xPhospho [S2(100)]	1.30741e-06	2	15	Pavir.8KG064500	Pavir.8KG064500 [495-510]	1	1829.92	0	0.106	8.52373e-06	70643.3	1.15701e+06	630645	630485	34796.9	69252.8	1.14665e+06	64373.7	4.49	58	533.91
[R].TMRNSLHLNLGELLNPSKT.[-]	2xPhospho [T1(100); S5(100)]	0.000607313	2	2	Pavir.8KG064500	Pavir.8KG064500 [492-510]	2	2298.07	0	0.228	0.00934929	195205	1.23241e+06	625289	55570.4	40959.4	132645	892634	47780.9		16	518.32
[R].RTMRNSLHLNLGELLNPSK.[T]	2xPhospho [T2(100); S6(100)]	0.0339219	2	4	Pavir.8KG064500	Pavir.8KG064500 [491-509]	2	2353.12	0	0.01	5.44e-17	740209	594673	617934	422965					2.54	1	303.93
[R].SGSMDGATSPFEGESAPPGALPDYAKK.[A]	1xPhospho [S3(100)]	1.42283e-06	1	24	Pavir.8KG068000	Pavir.8KG068000 [128-154]	1	2747.19	0	1.667	0.590598	998036	1.14561e+06	324711	798464	1.32585e+06	1.67113e+06	1.22444e+06	1.81763e+06	4.44	29	348.57
[R].SLSLDAAFFDGLSLQGGGAGGGVAGHKR.[S]	1xPhospho [S3(99.2)]	2.09549e-08	1	28	Pavir.8KG068000	Pavir.8KG068000 [100-127]	1	2725.31	0	1.411	0.838884	179325	481571	894056	65002.2	1.63349e+06	101786	353735	485880	6.86	29	479.03
[R].SLSLDAAFFDGLSLQGGGAGGGVAGHK.[R]	1xPhospho [S3(99.4)]	2.16801e-17	1	74	Pavir.8KG068000	Pavir.8KG068000 [100-126]	0	2569.21	0	1.042	0.998128	234939	168739	178089	218324	138625	483214	304683	62841.9	6.49	60	509.44
[R].AHSETFIR.[FL]	1xPhospho [S3(100)]	0.0161222	4	212	Pavir.8KG068000; Pavir.8NG046300; Pavir.3KG038400	Pavir.8KG068000 [30-37]; Pavir.8NG046300 [30-37]; Pavir.3KG038400 [28-35]	0	1040.46	0	1.348	0.727705	1.80352e+07	14148917	9.54012e+06	1.87366e+07	1.87408e+07	3.30877e+07	1.9926e+07	2.32583e+07	2.82	36	250.31
[R].RAHSETFIR.[FL]	1xPhospho [S4(100)]	0.0086759	4	286	Pavir.8KG068000; Pavir.8NG046300; Pavir.3KG038400	Pavir.8KG068000 [29-37]; Pavir.8NG046300 [29-37]; Pavir.3KG038400 [27-35]	1	1196.56	0	1.556	0.505918	1.62613e+07	1.72619e+07	5.75587e+06	2.13552e+07	2.03541e+07	3.33785e+07	1.85291e+07	5.10005e+07	3.58	49	366.47
[R].SFDEQSWSELSHR.[Q]	1xPhospho [S1(100)]	1.77749e-12	2	6	Pavir.8KG079100	Pavir.8KG079100 [37-49]	0	1687.67	0	1.098	0.978017	2.30936e+06	1.8056e+06	545336	2.02189e+06	1.19361e+06	2.45567e+06	1.888e+06	2.33051e+06	3.82	93	351.7
[R].KRSFDEQSWSELSHR.[Q]	1xPhospho [S3(100)]	4.05304e-09	2	126	Pavir.8KG079100	Pavir.8KG079100 [35-49]	2	1971.87	0	0.937	0.971809	1.24992e+07	1.1024e+07	3.03537e+06	9.86812e+06	5.51512e+06	1.50791e+07	1.06991e+07	8.92233e+06	5	36	480.29
[R].KRSFDEQSWSELSHR.[Q]	2xPhospho [S3(100); S8(100)]	1.46844e-05	2	99	Pavir.8KG079100	Pavir.8KG079100 [35-49]	2	2051.84	0	0.83	0.856114	1.16432e+07	8.08499e+06	1.48846e+06	6.56796e+06	4.68733e+06	8.63046e+06	5.24326e+06	6.96993e+06	5.06	44	417.39
[K].MLTSSNIAGTTGSSFK.[Q]	1xPhospho [S14(100)]	2.47774e-10	1	22	Pavir.8KG080200	Pavir.8KG080200 [538-553]	0	1681.75	0	0.629	0.612231	1.1943e+06	1.52446e+06	1.90122e+06	1.70654e+06	716939	1.90415e+06	1.059e+06	970752	5.14	54	558.96
[K].EKPAGQGSTPSTPSAGSGMR.[S]	1xPhospho [S8(100)]	0.000305863	1	9	Pavir.8KG080200	Pavir.8KG080200 [59-78]	0	1982.86	0	100	5.44e-17					707320	670177	350500	1.30962e+06	2.89	50	362.47
[K].FDHPIGTVMYGHVSSPTSEVPTSR.[R]	1xPhospho [S15(100)]; 1xOxidation [M9]	1.324e-10	1	91	Pavir.8KG143501	Pavir.8KG143501 [383-406]	0	2697.2	0	1.38	0.787553	2.61759e+06	2.09605e+06	3.32452e+06	3.07701e+06	3.77516e+06	4.06216e+06	4.10546e+06	3.41733e+06	6.06	33	482.59
[K].FDHPIGTVMYGHVSSPTSEVPTSR.[R]	1xPhospho [S15(99.4)]	4.65461e-15	1	165	Pavir.8KG143501	Pavir.8KG143501 [383-406]	0	2681.21	0	1.43	0.639917	1.01628e+07	9.40135e+06	1.34834e+07	1.17451e+07	1.93064e+07	1.74735e+07	1.39643e+07	1.0251e+07	6.65	33	540.84
[R].GSGYSPGQSATSPGQHAYQGAVTSWPLSR.[S]	1xPhospho [S28(100)]	3.38638e-11	2	38	Pavir.8KG143501; Pavir.8NG213620	Pavir.8KG143501 [189-217]; Pavir.8NG213620 [186-214]	0	3014.34	0	100	5.44e-17					2.55493e+06	3.75095e+06	1.96981e+06	2.38219e+06	5.37	51	260.33
[R].AASADGDSSLSDSLR.[G]	1xPhospho [S13(100)]	3.0249e-14	1	66	Pavir.8KG147100	Pavir.8KG147100 [699-713]	0	1531.63	0	0.853	0.879779	3.55869e+06	3.94053e+06	7.41171e+06	4.03621e+06	4.4008e+06	3.58398e+06	3.22603e+06	3.13083e+06	5.23	78	545.06
[R].IVSDDEDEAAKDDRNLYIVLISLHGLVR.[G]	1xPhospho [S3(100)]	1.44101e-10	1	92	Pavir.8KG147100	Pavir.8KG147100 [163-190]	2	3248.62	0	0.569	0.355342	1.07416e+06	863035	1.28963e+06	663244	266293	3.02615e+06	504765	594082	6.17	44	615.27
[R].IVSDDEDEAAKDDR.[N]	1xPhospho [S3(100)]	8.27912e-15	1	201	Pavir.8KG147100	Pavir.8KG147100 [163-176]	1	1657.66	0	0.782	0.826471	7.67449e+07	41228328	1.35566e+08	5.83764e+07	6.80259e+07	7.07385e+07	3.96093e+07	4.02656e+07	4.78	65	597.52
[R].ISSETRIVSDDEDEAAKDDR.[N]	2xPhospho [S3(98.9); S9(100)]	4.22442e-10	1	196	Pavir.8KG147100	Pavir.8KG147100 [157-176]	2	2410.96	0	0.638	0.453783	8.01003e+06	3.89778e+06	5.09511e+06	3.0668e+06	2.80959e+06	2.88068e+06	2.66714e+06	2.97516e+06	5.72	70	555.16
[K].TIGYEPYQNAELSDSEDDEKSAAGSLK.[H]	1xPhospho [S13(100)]	8.63722e-15	2	34	Pavir.8KG216600	Pavir.8KG216600 [676-702]	1	2997.29	0	0.595	0.408611	5.76391e+06	4265118	5.44012e+06	3.81899e+06	1.80567e+06	2.87602e+06	4.31832e+06	2.85353e+06	6.76	60	594.92
[K].VVDASSKSPAAAATFSVK.[V]	1xPhospho [S8(100)]	5.8173e-12	1	14	Pavir.8KG246700	Pavir.8KG246700 [27-44]	1	1815.89	0	1.854	0.459396	653755	459484	570456	469207	910277	1.01097e+06	798087	1.13055e+06	4.06	73	513.77
[-].MSPSEPTREESVYMAK.[L]	1xAcetyl [N-Term]; 1xPhospho [S2(99.7)]	0.000157176	1	38	Pavir.8KG281900	Pavir.8KG281900 [1-16]	1	1963.82	0	1.261	0.850421	1.46136e+06	1.27347e+06	1.23544e+06	1.75236e+06	1.99502e+06	2.05362e+06	1.48321e+06	1.24953e+06	3.83	33	441.93
[M].SPSEPTREESVYMAK.[L]	1xOxidation [M13]; 1xPhospho [S3(100)]	0.00892486	1	39	Pavir.8KG281900	Pavir.8KG281900 [2-16]	1	1806.76	0	1.454	0.658032	2.34958e+06	2.28939e+06	3.72979e+06	4.93272e+06	5.48123e+06	5.52713e+06	3.03847e+06	3.38064e+06		39	388.63
[-].MSPSEPTREESVYMAK.[L]	1xPhospho [S2(99.6)]	0.010213	1	37	Pavir.8KG281900	Pavir.8KG281900 [1-16]	1	1921.81	0	1.429	0.786445	1.26435e+06	925908	553748	986027	1.51141e+06	1.23412e+06	970662	2.04241e+06	3.17	31	324.44
[M].SPSEPTREESVYMAK.[L]	1xPhospho [S3(100)]	2.41277e-05	1	123	Pavir.8KG281900	Pavir.8KG281900 [2-16]	1	1790.77	0	1.349	0.735981	8.70982e+06	9.17549e+06	1.23199e+07	1.72145e+07	1.86686e+07	1.75114e+07	1.17436e+07	9.96074e+06		49	416.68
[R].DNLTLWTSDTNEDGGDEIKETAAPK.[E]	1xPhospho [S8(99.4)]	1.74277e-15	1	61	Pavir.8KG281900	Pavir.8KG281900 [236-260]	1	2800.22	0	0.01	5.44e-17	622283	1.72524e+06	2.22282e+06	1.96205e+06					5.37	56	436.9
[R].HKPTTSATAASADGSVCESPR.[S]	1xCarbamidomethyl [C17]; 1xPhospho [S19(100)]	8.55643e-16	1	44	Pavir.8KG286800	Pavir.8KG286800 [332-352]	0	2209.95	0	0.592	0.402423	5.36093e+06	3.90546e+06	1.63495e+06	7.3272e+06	1.24892e+06	3.58573e+06	3.17809e+06	2.31255e+06	6.4	49	621.87
[R].SVTKPTSQVSGTAK.[A]	1xPhospho [T3(100)]	1.01158e-08	1	35	Pavir.8KG286800	Pavir.8KG286800 [380-393]	0	1470.72	1	1.209	0.889887	1.93527e+06	1617012	961659	1.17572e+06	634725	2.35098e+06	2.10388e+06	1.32059e+06	2.85	45	412.91
[K].RPGVLSQSASFPAR.[G]	1xPhospho [S10(100)]	6.34911e-09	2	168	Pavir.8KG286800; Pavir.8NG114600	Pavir.8KG286800 [109-122]; Pavir.8NG114600 [105-118]	0	1552.76	0	1.618	0.441919	1.85736e+07	22448627	9.94069e+06	1.68067e+07	6.90915e+06	3.10564e+07	2.87189e+07	2.84673e+07	4.96	51	421.87
[K].GKRPGVLSQSASFPAR.[G]	1xPhospho [S12(100)]	5.93321e-09	2	146	Pavir.8KG286800; Pavir.8NG114600	Pavir.8KG286800 [107-122]; Pavir.8NG114600 [103-118]	1	1737.88	0	1.689	0.374117	2.98215e+07	26872589	1.19573e+07	2.24323e+07	8.16929e+06	4.12769e+07	4.24605e+07	4.16564e+07	4.78	48	422.27
[K].ANPMPSFYHEAAPSPR.[A]	1xPhospho [S14(100)]	2.37722e-09	2	18	Pavir.8KG306260	Pavir.8KG306260 [271-286]	0	1851.79	0	0.474	0.17428	5.42373e+06	4667326	633021	3.55496e+06	1.52883e+06	2.44303e+06	4.87712e+06	872207	4.92	73	577.32
[K].KLPTTRPKSPK.[L]	1xPhospho [S9(100)]	0.0347654	2	5	Pavir.8KG306260	Pavir.8KG306260 [291-301]	2	1332.74	0	0.994	0.998128	8.82527e+06	6769025	6.31664e+06	3.44683e+06	1.39455e+06	6.76234e+06	6.25301e+06	1.427e+07	2.47	42	256.15
[K].ELSPGPSMR.[S]	1xPhospho [S3(100)]	0.039867	1	3	Pavir.8KG362500	Pavir.8KG362500 [185-193]	0	1053.44	0	1.173	0.893332	3.58381e+06	4.47766e+06	2.09946e+06	4.34575e+06	2.05188e+06	6.27916e+06	4.69764e+06	4.56112e+06	1.67	23	126.53
[K].TVTIKEDRPEQEAATLER.[K]	1xPhospho [T3(99.5)]	8.9427e-05	1	35	Pavir.8KG363608	Pavir.8KG363608 [140-157]	1	2166.04	0	0.75	0.712017	1.61706e+06	1.81671e+06	2.10026e+06	2.34626e+06	974310	2.02788e+06	1.6566e+06	1.29667e+06	3.92	22	377.28
[R].KTVTIKEDRPEQEAATLER.[K]	1xPhospho [T4(99.5)]	0.000101707	1	66	Pavir.8KG363608	Pavir.8KG363608 [139-157]	2	2294.14	0	0.828	0.869419	5.24847e+06	3.3127e+06	4.52681e+06	4.22523e+06	1.61939e+06	4.81997e+06	4.18487e+06	3.13001e+06	4.97	24	335.78
[R].VPSNINER.[S]	1xPhospho [S3(100)]	0.0312423	2	4	Pavir.8KG363608; Pavir.8NG321500	Pavir.8KG363608 [198-205]; Pavir.8NG321500 [194-201]	0	1008.45	0	1.059	0.988976	1.09157e+06	1.2668e+06	594037	2.48604e+06	1.22887e+06	1.53905e+06	1.26146e+06	603495	1.56	27	171.2
[K].VVPSSAVSLLESPVASAK.[R]	1xPhospho [S12(100)]	0.000818203	2	12	Pavir.8KG377800	Pavir.8KG377800 [210-227]	0	1820.94	0	100	5.44e-17					1.00713e+06	604060	804267	700401	3.86	42	388.42
[K].RPSPSPSSSSVPAPK.[R]	1xPhospho [S3(100)]	3.24443e-06	2	51	Pavir.8KG377800	Pavir.8KG377800 [16-30]	0	1560.74	0	0.898	0.924805	6.0012e+06	2990099	4.17391e+06	5.40147e+06	4.78711e+06	7.72584e+06	3.79399e+06	2.88912e+06	4.42	36
[K].AEAPASPTASAPGR.[A]	1xPhospho [S6(100)]	0.00879975	2	12	Pavir.8KG377800	Pavir.8KG377800 [34-47]	0	1362.6	0	1.034	0.992757	7.0106e+06	3483955	5.1595e+06	8.34608e+06	7.50761e+06	1.02969e+07	5.15592e+06	3.36643e+06	2.28	39	214.23
[K].AEAPASPTASAPGRAEEDSAPADPVR.[S]	1xPhospho [S6(100)]	0.0010193	2	30	Pavir.8KG377800	Pavir.8KG377800 [34-59]	1	2600.16	0	1.474	0.765374	2.25543e+06	2135128	1.57472e+06	1.46537e+06	2.19932e+06	3.31999e+06	3.39736e+06	2.07459e+06	4.96	16	300.17
[R].RPAAPTSSVNADIVGTSTLHSASLPK.[Q]	1xPhospho [S8(100)]	3.82379e-06	1	4	Pavir.8KG377800	Pavir.8KG377800 [539-564]	0	2657.33	0	0.935	0.970742	1.46071e+06	1.34555e+06	1.44992e+06	816661	854788	1.56777e+06	2.05701e+06	1.08796e+06	3.59	10	346
[K].AEAPASPTASAPGRAEEDSAPADPVR.[S]	2xPhospho [S6(100); S10(100)]	0.00102576	2	29	Pavir.8KG377800	Pavir.8KG377800 [34-59]	1	2680.13	0	1.49	0.694846	2.02536e+06	1.39496e+06	1.10591e+06	1.45326e+06	2.12678e+06	2.11552e+06	2.37829e+06	1.8881e+06	4.34	23	384.25
[R].SPGAAAEDDEEPR.[R]	1xPhospho [S1(100)]	9.25987e-13	1	57	Pavir.8KG394100	Pavir.8KG394100 [257-269]	0	1423.54	0	0.906	0.945724	4.88523e+06	2323351	2.58377e+06	3.28615e+06	2.22311e+06	4.10203e+06	2.83814e+06	2.45535e+06	4.32	84	523.14
[R].SPGAAAEDDEEPRR.[G]	1xPhospho [S1(100)]	8.87571e-08	1	121	Pavir.8KG394100	Pavir.8KG394100 [257-270]	1	1579.64	0	1.278	0.830661	9.40498e+06	7.07669e+06	5.4403e+06	6.60006e+06	4.74927e+06	7.80868e+06	9.77408e+06	1.10623e+07	4.41	51	459.25
[R].KRSPGAAAEDDEEPR.[R]	1xPhospho [S3(100)]	4.46578e-14	1	12	Pavir.8KG394100	Pavir.8KG394100 [255-269]	2	1707.73	0	0.01	5.44e-17	542602	1.31562e+06	465107	259089					5.14	43	662.64
[R].YSPAYHSPPR.[R]	1xPhospho [S7(100)]	0.177588	1	3	Pavir.8KG394100	Pavir.8KG394100 [26-35]	0	1254.53	0	1.332	0.817201	1.80093e+06	1.891e+06	789195	1.36289e+06	971618	2.44281e+06	2.28621e+06	1.904e+06	1.98	19	149.19
[R].YSPAYHSPPR.[R]	2xPhospho [S2(100); S7(100)]	0.0474123	1	4	Pavir.8KG394100	Pavir.8KG394100 [26-35]	0	1334.5	0	1.203	0.894789	1.65308e+06	1.21085e+06	1.27879e+06	1.28155e+06	818553	1.74434e+06	1.57703e+06	1.50306e+06	2.58	15	216.68
[R].RRDDYSASPPR.[A]	2xPhospho [S6(100); S8(100)]	0.0076727	1	386	Pavir.8KG394100	Pavir.8KG394100 [202-212]	2	1479.58	0	1.033	0.978017	3.8527e+07	24379164	2.27785e+07	2.59136e+07	1.9196e+07	4.3792e+07	3.13988e+07	2.14578e+07	3.73	45	435.49
[R].SFISKDDDEQQVEEESSSLGR.[R]	1xPhospho [S1(100)]	2.24503e-25	2	25	Pavir.8NG016300	Pavir.8NG016300 [156-176]	1	2465.04	0	100	5.44e-17					1.30981e+06	3.57467e+06	1.27665e+06	1.35132e+06	6.38	104	814.75
[M].AQSPEQQQHAQQEAAR.[A]	1xAcetyl [N-Term]; 1xPhospho [S3(100)]	2.3618e-16	1	18	Pavir.8NG063800	Pavir.8NG063800 [2-17]	0	1928.82	0	100	5.44e-17					1.91636e+06	2.02278e+06	2.75741e+06	1.13382e+06		86	632.65
[K].RKSQEADCVFSTQVPGK.[R]	1xCarbamidomethyl [C8]; 1xPhospho [S3(100)]	0.0202368	1	3	Pavir.8NG106056	Pavir.8NG106056 [295-311]	2	2016.92	0	100	5.44e-17					1.35606e+06	1.12843e+06	638653	1.1681e+06	3.11	4	343.1
[R].HKPTTSTTAASADGSVCESPR.[S]	1xCarbamidomethyl [C17]; 1xPhospho [S19(100)]	3.42826e-16	1	58	Pavir.8NG114600	Pavir.8NG114600 [324-344]	0	2239.96	0	0.687	0.686735	3.52536e+06	3.39303e+06	1.14819e+06	2.89636e+06	1.68569e+06	4.41356e+06	2.56173e+06	1.80917e+06	6.7	31	557.95
[R].DNLTLWTSDTNEDGGDEIKEAAAPK.[E]	1xPhospho [S8(99.2)]	3.17826e-06	1	52	Pavir.8NG130200	Pavir.8NG130200 [295-319]	1	2770.21	0	1.192	0.950469	521397	768059	693511	704099	1.23582e+06	1.00462e+06	690425	594171	4.61	34	423.94
[R].AAAADDSSLSDSLR.[G]	1xPhospho [S12(100)]	1.41417e-12	1	29	Pavir.8NG150800	Pavir.8NG150800 [714-727]	0	1458.61	0	0.586	0.397292	1.41569e+06	1.62299e+06	3.82548e+06	2.23126e+06	1.299e+06	830688	1.24004e+06	1.00284e+06	4.69	82	484.67
[K].KPAQKPKPAAVSSSSPDISDELAK.[W]	1xPhospho [S12(100)]	6.72435e-11	1	40	Pavir.8NG194400	Pavir.8NG194400 [41-64]	0	2531.28	0	0.204	0.000530996	1.3284e+06	5.64632e+06	5.90703e+06	2.8698e+06	679450	727671	922617	1.60504e+06	6.54	39	574.32
[R].SDSQQISSGER.[S]	1xPhospho [S3(100)]	0.00448134	1	13	Pavir.8NG213620	Pavir.8NG213620 [430-440]	0	1273.51	0	100	5.44e-17					1.4168e+06	1.43763e+06	1.42972e+06	1.86201e+06	2.31	38	237.25
[R].SASFIASPR.[W]	1xPhospho [S3(100)]	0.00335863	3	75	Pavir.8NG213620; Pavir.3NG099300	Pavir.8NG213620 [215-223]; Pavir.3NG099300 [218-226]	0	1015.46	0	0.754	0.784199	4.67436e+07	3.74265e+07	4.56003e+07	4.86553e+07	3.41414e+07	4.40208e+07	3.55079e+07	3.3178e+07	3.08	45	292.75
[R].SASFIASPR.[W]	2xPhospho [S3(100); S7(100)]	0.00317307	3	61	Pavir.8NG213620; Pavir.3NG099300	Pavir.8NG213620 [215-223]; Pavir.3NG099300 [218-226]	0	1095.43	0	1.502	0.588337	6.70518e+06	4.3914e+06	7.65493e+06	7.2556e+06	1.21502e+07	1.26033e+07	9.02881e+06	6.10637e+06	3.13	34	355.28
[R].SPGAAADDDEEPRR.[G]	1xPhospho [S1(100)]	3.22622e-07	1	42	Pavir.8NG306400	Pavir.8NG306400 [256-269]	1	1565.62	0	1.18	0.945724	2.37622e+06	1.82505e+06	1.26764e+06	923647	531943	2.95881e+06	2.14341e+06	1.50223e+06	3.67	46	444.25
[R].KRSPGAAADDDEEPR.[R]	1xPhospho [S3(100)]	5.30478e-11	1	9	Pavir.8NG306400	Pavir.8NG306400 [254-268]	2	1693.72	0	100	5.44e-17					511115	836449	712078	1.03021e+06	4.71	48	455.05
[R].YSPSYHSPPR.[R]	2xPhospho [S2(100); S7(100)]	0.172404	1	12	Pavir.8NG306400	Pavir.8NG306400 [26-35]	0	1350.49	0	0.93	0.962901	1.99361e+06	1.37785e+06	1.66865e+06	1.13786e+06	1.23724e+06	2.57421e+06	1.60867e+06	617465	2.27	10	213.36
[R].ANQGGSQPRPEQENILLQAQQQVQLQK.[L]	1xPhospho [S6(100)]	7.31863e-11	2	54	Pavir.8NG311800	Pavir.8NG311800 [407-433]	0	3110.54	0	1.283	0.874461	2.23593e+06	2534097	1.70682e+06	2.63129e+06	3.07882e+06	488921	5.53225e+06	3.02921e+06	6.57	58	563.26
[R].RANQGGSQPRPEQENILLQAQQQVQLQK.[L]	1xPhospho [S7(100)]	4.15347e-10	2	27	Pavir.8NG311800	Pavir.8NG311800 [406-433]	1	3266.64	0	2.281	0.136838	1.18413e+06	1345619	1.22585e+06	1.18543e+06	2.34735e+06	3.25662e+06	3.22063e+06	1.34719e+06	7.61	37	620.04
[R].SATQNDNKGDPETPSKDPPSAK.[A]	1xPhospho [S20(100)]	0.0383928	1	20	Pavir.9KG014300	Pavir.9KG014300 [36-57]	2	2364.04	0	100	5.44e-17					367324	1.13203e+06	611540	505805	4.05	15	357.61
[R].GDETPERGSAVPK.[F]	1xPhospho [T4(100)]	0.0418063	2	37	Pavir.9KG014300	Pavir.9KG014300 [170-182]	1	1422.63	0	1.445	0.744023	4.1698e+06	2.45431e+06	1.12999e+06	2.15472e+06	1.54948e+06	4.75851e+06	2.67699e+06	4.12517e+06	2.52	19	308.82
[K].THTLTVPKPKSPPRR.[Q]	1xPhospho [S11(100)]	0.0331017	1	21	Pavir.9KG020000	Pavir.9KG020000 [34-48]	2	1794.97	0	1.529	0.510051	3.1656e+06	2.17835e+06	3.5736e+06	6.81048e+06	2.14448e+06	6.98519e+06	5.38127e+06	4.91329e+06	4.31	23	315.59
[K].SATNDNAIPSSPVASEPPKPADDFPEFK.[L]	1xPhospho [S11(99.1)]	1.53773e-13	1	419	Pavir.9KG020400	Pavir.9KG020400 [124-151]	0	3008.36	0	1.008	0.991666	2.85516e+07	23336455	4.36043e+06	1.98514e+07	1.54291e+07	3.25169e+07	2.0315e+07	2.31545e+07	6.83	34	434.78
[K].APPRSPKAPTHPTFATSVK.[K]	1xPhospho [S5(100)]	8.74313e-11	2	94	Pavir.9KG020400; Pavir.9NG014200	Pavir.9KG020400 [171-189]; Pavir.9NG014200 [171-189]	2	2070.05	0	0.758	0.787863	3.54789e+07	24350494	8.123e+06	2.2205e+07	1.03535e+07	2.37178e+07	1.83313e+07	1.69321e+07	4.41	21	499.42
[K].LTSLASNFISDLDR.[M]	1xPhospho [S6(100)]	1.47397e-13	2	9	Pavir.9KG020400; Pavir.9NG014200	Pavir.9KG020400 [395-408]; Pavir.9NG014200 [395-408]	0	1631.77	0	1.815	0.682088	215711	41516.1	62011.2	61382.7	47418.3	733723	98901.8	126845	3.85	74	350.58
[R].SFSLLSPFR.[S]	1xPhospho [S3(100)]	0.00539183	1	9	Pavir.9KG025000	Pavir.9KG025000 [1249-1257]	0	1133.54	0	0.776	0.882849	55774.7	48280.7	35173.7	25189.2	323264	45282.1	13864	22593.1	2.46	35	278.14
[R].VTSLENASDYSPLPVQESK.[L]	1xPhospho [S3(99.5)]	5.406e-18	1	90	Pavir.9KG025000	Pavir.9KG025000 [1138-1156]	0	2143.98	1	0.01	5.44e-17	4.06423e+06	1.7663e+06	1.8774e+06	1.82485e+06					5.11	71	426.86
[K].LLVPSHSIK.[A]	1xPhospho [S7(100)]	0.249281	1	25	Pavir.9KG025000	Pavir.9KG025000 [1157-1165]	0	1073.58	0	0.879	0.924805	1.73803e+07	12771946	1.38284e+07	9.79916e+06	1.92338e+06	1.07705e+07	1.26783e+07	2.04999e+07	2.05	18	217
[K].FSDAEPASSSPLR.[K]	1xPhospho [S10(100)]	0.000141196	2	50	Pavir.9KG025000; Pavir.9NG019200	Pavir.9KG025000 [855-867]; Pavir.9NG019200 [844-856]	0	1443.62	0	0.848	0.891024	6.80937e+06	6907660	1.84369e+06	1.19708e+06	1.28868e+06	4.05382e+06	2.63263e+06	3.43144e+06	3.7	59	428.07
[M].VLSHGVGGGSDESVHSTFASR.[Y]	1xPhospho [S10(100)]	2.50139e-18	2	29	Pavir.9KG029355; Pavir.9NG128319	Pavir.9KG029355 [2-22]; Pavir.9NG128319 [2-22]	0	2165.96	0	1.289	0.805562	4.79435e+06	2.54177e+06	4.27382e+06	1.38457e+06	4.63919e+06	8.77467e+06	3.2568e+06	3.88961e+06		28	603.53
[R].APSGDLAALAAAEASQR.[ED]	1xPhospho [S3(100)]	3.04214e-17	2	42	Pavir.9KG029355; Pavir.9NG128319	Pavir.9KG029355 [452-468]; Pavir.9NG128319 [452-468]	0	1678.78	0	1.07	0.968951	1.23943e+06	2.6475e+06	6.63924e+06	4.77239e+06	4.23343e+06	859206	3.41415e+06	5.61823e+06	5.74	57	622.15
[M].VLSHGVGGGSDESVHSTFASR.[Y]	2xPhospho [S10(100); S13(100)]	0.000968749	2	5	Pavir.9KG029355; Pavir.9NG128319	Pavir.9KG029355 [2-22]; Pavir.9NG128319 [2-22]	0	2245.93	0	1.125	0.971809	1.02342e+06	620783	1.37128e+06	686004	720814	1.56501e+06	877121	1.01293e+06		27	391.01
[R].LASAPVSSEVEQR.[E]	1xPhospho [S3(100)]	1.84968e-05	1	6	Pavir.9KG029611	Pavir.9KG029611 [275-287]	0	1452.67	0	0.01	5.44e-17	1.39597e+06	1.32599e+06	992392	1.21261e+06					3.23	29	263.33
[R].ARSPDTQIYQEVDK.[S]	1xPhospho [S3(100)]	6.73061e-10	2	60	Pavir.9KG030042	Pavir.9KG030042 [505-518]	1	1729.78	0	1.08	0.959788	5.33105e+06	2.79768e+06	2.13248e+06	5.33378e+06	3.7563e+06	7.25987e+06	4.63087e+06	3.56411e+06	5.99	42	616.46
[R].ARSPDTQIYQEVDKSK.[E]	1xPhospho [S3(100)]	0.047724	2	2	Pavir.9KG030042	Pavir.9KG030042 [505-520]	2	1944.91	0	1.247	0.9284	1.30328e+06	604109	262736	533933	586048	1.08604e+06	657783	762810	2.33		152.64
[R].DFLSSSSFK.[S]	1xPhospho [S7(99.4)]	0.125169	2	26	Pavir.9KG032300	Pavir.9KG032300 [361-369]	0	1097.46	0	1.229	0.927749	1.16062e+06	1.2199e+06	571720	768634	1.27066e+06	1.69757e+06	864024	1.0607e+06	2.2	34	245.17
[K].ATTPFEGQKPGTSGLR.[K]	1xPhospho [S13(99.4)]	0.0225364	2	16	Pavir.9KG033182	Pavir.9KG033182 [78-93]	0	1726.82	0	1.058	0.998128	963798	1.06666e+06	1.32453e+06	977317	1.16187e+06	1.29704e+06	1.00355e+06	682594	3.05	24	287.9
[truncated: 374 more rows]
