# Supplementary material for: Greenbug (Schizaphis graminum) herbivory significantly impacts protein and phosphorylation abundance in switchgrass (Panicum virgatum)
Source: Sci Rep. 2020 Sep 9;10:14842. doi: 10.1038/s41598-020-71828-8 (PMC7481182; doi:10.1038/s41598-020-71828-8)
Supplement: Supplementary file 5 — Supplementary table S4 [file 41598_2020_71828_MOESM5_ESM.xlsx]

## Sheet: Table S4_310 DPs
Table S4: DPs comparison with total protein and previously published transcriptome*. *RNA-Seq data previously published by Donze-Reiner, T. et al, 2017 . "." suggest the loci is not found in the reference dataset or category
							Phospho-prot adjusted p-value < 5%						Proteomic adjusted p-value < 5%					RNA-seq |log2(FC)|>1 and adjusted p-value < 5%*					Comparison to RNA-Seq data*
geneID	Athaliana	Molecular function	TF	#Significant phospho-peptides	#phospho-site	#peptide	log2FC(I10/C10)	Adj.pval	#phospho-site	DP	Up	Down	log2FC(I10/C10)	Adj.pval	DEP	Up	Down	log2FC(I10/C10)	Adj.pval	DEG	Up	Down
Pavir.6NG088100	NA	NA	.	1	1xPhospho	1	-6.64386	5.44e-17	1xPhospho	1	0	1	-0.467932	0.377198	FALSE	0	0	-2.36608	5.59652e-07	1	0	1	DEG-down DPs-down
Pavir.3KG128782	AT4G15545	NA	.	1	1xPhospho	1	-6.64386	5.44e-17	1xPhospho	1	0	1	-0.407364	0.525992	FALSE	0	0	-0.977776	0.00441902	1	0	0	DPs-down
Pavir.7KG339600	AT2G32240	NA	.	1	1xPhospho	1	-6.64386	5.44e-17	1xPhospho	1	0	1	-0.56918	0.221684	FALSE	0	0	-0.0264912	0.960644	FALSE	0	0	DPs-down
Pavir.9NG024019	AT3G47070	NA	.	1	1xPhospho	1	-6.64386	5.44e-17	1xPhospho	1	0	1	-0.187707	0.88444	FALSE	0	0	-0.36808	0.363333	FALSE	0	0	DPs-down
Pavir.5KG747400	AT3G48860	NA	.	1	1xPhospho	1	6.64386	5.44e-17	1xPhospho	1	1	0	-0.018878	0.94771	FALSE	0	0	-0.841849	2.00267e-11	1	0	0	DPs-up
Pavir.1KG096400	NA	NA	.	1	2xPhospho	1	-6.64386	5.44e-17	2xPhospho	1	0	1	.	.	.	.	.	2.26255	0.00225289	1	1	0	DEGs-up DPs-down
Pavir.7NG401100	AT1G56080	NA	.	1	1xPhospho	1	6.64386	5.44e-17	1xPhospho	1	1	0	.	.	.	.	.	1.06585	2.98398e-08	1	1	0	DEGs-up DPs-up
Pavir.1KG326500	NA	NA	.	1	1xPhospho	1	-6.64386	5.44e-17	1xPhospho	1	0	1	.	.	.	.	.	0.408081	0.602072	FALSE	0	0	DPs-down
Pavir.4NG188300	AT1G15400	NA	.	1	1xPhospho	1	-6.64386	5.44e-17	1xPhospho	1	0	1	.	.	.	.	.	0.0823468	0.80615	FALSE	0	0	DPs-down
Pavir.5NG548300	AT5G17910	NA	.	1	1xPhospho	1	-6.64386	5.44e-17	1xPhospho	1	0	1	.	.	.	.	.	0.332506	0.101594	FALSE	0	0	DPs-down
Pavir.7NG417400	AT1G45688	NA	.	1	1xPhospho	1	-6.64386	5.44e-17	1xPhospho	1	0	1	.	.	.	.	.	0.881165	0.104136	FALSE	0	0	DPs-down
Pavir.9NG023500	AT1G19530	NA	.	1	1xPhospho	1	-6.64386	5.44e-17	1xPhospho	1	0	1	.	.	.	.	.	-1.03002	0.0798582	FALSE	0	0	DPs-down
Pavir.9NG543500	AT3G50370	NA	.	1	1xPhospho	1	-6.64386	5.44e-17	1xPhospho	1	0	1	.	.	.	.	.	-0.281054	0.11161	FALSE	0	0	DPs-down
Pavir.1KG184200	AT3G49601	NA	.	2	2xPhospho	2	6.64386	5.44e-17	2xPhospho	1	1	0	.	.	.	.	.	-0.633805	9.99818e-05	1	0	0	DPs-up
Pavir.1NG126000	AT3G49601	NA	.	2	2xPhospho	2	6.64386	5.44e-17	2xPhospho	1	1	0	.	.	.	.	.	-0.507056	0.000884244	1	0	0	DPs-up
Pavir.8KG018900	NA	NA	.	2	1xPhospho	2	6.64386	5.44e-17	1xPhospho	1	1	0	.	.	.	.	.	.	.	.	.	.	DPs-up
Pavir.9NG772400	AT1G76980	NA	.	2	1xPhospho	2	1.82089	0.044017	1xPhospho	1	1	0	.	.	.	.	.	0.888427	0.0378096	1	0	0	DPs-up
Pavir.4KG065700	AT1G45688	NA	.	1	1xPhospho	1	6.64386	5.44e-17	1xPhospho	1	1	0	.	.	.	.	.	-0.235012	0.5544	FALSE	0	0	DPs-up
Pavir.4NG060200	AT1G45688	NA	.	1	1xPhospho	1	6.64386	5.44e-17	1xPhospho	1	1	0	.	.	.	.	.	0.121936	0.836157	FALSE	0	0	DPs-up
Pavir.4NG137025	AT2G24100	NA	.	1	1xPhospho	1	6.64386	5.44e-17	1xPhospho	1	1	0	.	.	.	.	.	-0.387861	0.010614	1	0	0	DPs-up
Pavir.4NG211842	AT5G56980	NA	.	1	1xPhospho	1	6.64386	5.44e-17	1xPhospho	1	1	0	.	.	.	.	.	-0.0566375	0.919046	FALSE	0	0	DPs-up
Pavir.5NG613500	AT3G48860	NA	.	1	1xPhospho	1	6.64386	5.44e-17	1xPhospho	1	1	0	.	.	.	.	.	-0.526545	1.22151e-06	1	0	0	DPs-up
Pavir.6KG393700	AT5G53620	NA	.	1	1xPhospho	1	6.64386	5.44e-17	1xPhospho	1	1	0	.	.	.	.	.	-0.147183	0.227702	FALSE	0	0	DPs-up
Pavir.9KG169400	AT5G64850	NA	.	1	2xPhospho	1	6.64386	5.44e-17	2xPhospho	1	1	0	.	.	.	.	.	0.580475	0.0071287	FALSE	0	0	DPs-up
Pavir.9NG076797	AT3G10650	NA	.	1	1xPhospho	1	6.64386	5.44e-17	1xPhospho	1	1	0	.	.	.	.	.	-0.802451	5.83722e-05	FALSE	0	0	DPs-up
Pavir.1KG352800	AT2G03810	18S pre-ribosomal assembly protein gar2-related	.	1	1xPhospho	1	-6.64386	5.44e-17	1xPhospho	1	0	1	.	.	.	.	.	-0.274945	0.442463	FALSE	0	0	DPs-down
Pavir.5NG088800	AT2G28800	63 kDa inner membrane family protein	.	1	1xPhospho	1	6.64386	5.44e-17	1xPhospho	1	1	0	.	.	.	.	.	-0.490346	0.0220212	1	0	0	DPs-up
Pavir.8KG377800	AT1G02890	AAA-type ATPase family protein	.	1	1xPhospho	1	6.64386	5.44e-17	1xPhospho	1	1	0	.	.	.	.	.	0.166443	0.367048	FALSE	0	0	DPs-up
Pavir.9KG385400	AT1G13740	ABI five binding protein 2	.	1	1xPhospho	1	6.64386	5.44e-17	1xPhospho	1	1	0	.	.	.	.	.	-1.03476	7.42996e-05	1	0	1	DEG-down DPs-up
Pavir.9NG200000	AT3G05420	acyl-CoA binding protein 4	.	1	1xPhospho	1	6.64386	5.44e-17	1xPhospho	1	1	0	-0.00868224	0.970605	FALSE	0	0	0.659398	0.000410284	FALSE	0	0	DPs-up
Pavir.1KG219100	AT2G36460	Aldolase superfamily protein	.	1	1xPhospho	1	6.64386	5.44e-17	1xPhospho	1	1	0	0.554834	0.533892	FALSE	0	0	1.13916	0.00358502	1	1	0	DEGs-up DPs-up
Pavir.5NG012556	AT2G36460	Aldolase superfamily protein	.	1	1xPhospho	1	6.64386	5.44e-17	1xPhospho	1	1	0	0.454176	0.798071	FALSE	0	0	2.61359	9.41698e-15	1	1	0	DEGs-up DPs-up
Pavir.7NG442500	AT4G27450	Aluminium induced protein with YGL and LRDR motifs	.	1	1xPhospho	1	-6.64386	5.44e-17	1xPhospho	1	0	1	.	.	.	.	.	-1.13652	0.397346	FALSE	0	0	DPs-down
Pavir.3NG233000	AT2G38280	AMP deaminase, putative / myoadenylate deaminase, putative	.	1	3xPhospho	1	6.64386	5.44e-17	3xPhospho	1	1	0	-0.1976	0.881764	FALSE	0	0	-1.91439	4.4826e-08	1	0	1	DEG-down DPs-up
Pavir.9NG695800	AT2G37550	ARF-GAP domain 7	.	1	1xPhospho	1	6.64386	5.44e-17	1xPhospho	1	1	0	-0.940645	0.133474	FALSE	0	0	-0.201544	0.164424	FALSE	0	0	DPs-up
Pavir.2KG292200	AT4G29510	arginine methyltransferase 11	.	1	1xPhospho	1	6.64386	5.44e-17	1xPhospho	1	1	0	0.259423	0.999125	FALSE	0	0	-0.776111	0.000345957	1	0	0	DPs-up
Pavir.3NG105813	AT2G37340	arginine/serine-rich zinc knuckle-containing protein 33	.	1	1xPhospho	1	6.64386	5.44e-17	1xPhospho	1	1	0	.	.	.	.	.	-0.487851	2.81943e-06	1	0	0	DPs-up
Pavir.1NG545900	AT5G15680	ARM repeat superfamily protein	.	1	1xPhospho	1	-6.64386	5.44e-17	1xPhospho	1	0	1	.	.	.	.	.	-0.551711	0.000594697	1	0	0	DPs-down
Pavir.2KG411435	AT2G33620	AT hook motif DNA-binding family protein	.	1	1xPhospho	1	1.45575	0.0482112	1xPhospho	1	1	0	.	.	.	.	.	3.87334	2.25241e-15	1	1	0	DEGs-up DPs-up
Pavir.7KG182509	ATCG00120	ATP synthase subunit alpha	.	1	1xPhospho	1	-6.64386	5.44e-17	1xPhospho	1	0	1	-0.274041	0.76774	FALSE	0	0	-2.12708	1.07762e-05	1	0	1	DEG-down DPs-down
Pavir.7KG182518	ATCG00120	ATP synthase subunit alpha	.	1	1xPhospho	1	-6.64386	5.44e-17	1xPhospho	1	0	1	-0.284546	0.754917	FALSE	0	0	-2.31688	8.09855e-08	1	0	1	DEG-down DPs-down
Pavir.9KG496100	AT4G32260	ATPase, F0 complex, subunit B/B\', bacterial/chloroplast	.	1	1xPhospho	1	-6.64386	5.44e-17	1xPhospho	1	0	1	-0.227692	0.754917	FALSE	0	0	-0.723563	0.00452753	FALSE	0	0	DPs-down
Pavir.9NG695300	AT4G32260	ATPase, F0 complex, subunit B/B\', bacterial/chloroplast	.	1	1xPhospho	1	-6.64386	5.44e-17	1xPhospho	1	0	1	-0.261881	0.787206	FALSE	0	0	-0.897908	0.000373052	FALSE	0	0	DPs-down
Pavir.9NG353828	AT1G32640	Basic helix-loop-helix (bHLH) DNA-binding family protein	bHLH	1	1xPhospho	1	-6.64386	5.44e-17	1xPhospho	1	0	1	.	.	.	.	.	-0.00716212	0.988456	FALSE	0	0	DPs-down
Pavir.6KG394700	AT4G38900	Basic-leucine zipper (bZIP) transcription factor family protein	bZIP	1	2xPhospho	1	6.64386	5.44e-17	2xPhospho	1	1	0	.	.	.	.	.	1.01324	4.7298e-08	1	1	0	DEGs-up DPs-up
Pavir.4NG236100	AT5G47690	Binding	.	1	1xPhospho	1	-6.64386	5.44e-17	1xPhospho	1	0	1	.	.	.	.	.	-0.327712	0.12186	FALSE	0	0	DPs-down
Pavir.6KG368700	AT2G27100	C2H2 zinc-finger protein SERRATE (SE)	.	1	1xPhospho	1	6.64386	5.44e-17	1xPhospho	1	1	0	.	.	.	.	.	0.0870506	0.464349	FALSE	0	0	DPs-up
Pavir.9KG511900	AT1G05150	Calcium-binding tetratricopeptide family protein	.	1	1xPhospho	1	-6.64386	5.44e-17	1xPhospho	1	0	1	.	.	.	.	.	-0.418775	0.0162693	FALSE	0	0	DPs-down
Pavir.3NG079746	AT3G51850	calcium-dependent protein kinase 13	.	1	1xPhospho	1	-6.64386	5.44e-17	1xPhospho	1	0	1	.	.	.	.	.	-0.707909	1.17168e-05	1	0	0	DPs-down
Pavir.3KG041280	AT4G09570	calcium-dependent protein kinase 4	.	2	1xPhospho	2	-6.64386	5.44e-17	1xPhospho	1	0	1	1.21599	0.44731	FALSE	0	0	0.151199	0.654935	FALSE	0	0	DPs-down
Pavir.8KG064500	AT4G09570	calcium-dependent protein kinase 4	.	2	1xPhospho	2	-3.23786	8.52373e-06	1xPhospho	1	0	1	.	.	.	.	.	0.76174	0.000797774	1	0	0	DPs-down
Pavir.2KG546800	AT5G64220	Calmodulin-binding transcription activator protein with CG-1 and Ankyrin domains	CAMTA	1	1xPhospho	1	6.64386	5.44e-17	1xPhospho	1	1	0	.	.	.	.	.	0.086372	0.566829	FALSE	0	0	DPs-up
Pavir.7KG306200	AT4G35310	calmodulin-domain protein kinase 5	.	1	2xPhospho	1	6.64386	5.44e-17	2xPhospho	1	1	0	0.258217	0.998369	FALSE	0	0	1.3731	9.15179e-08	1	1	0	DEGs-up DPs-up
Pavir.7NG308700	AT4G35310	calmodulin-domain protein kinase 5	.	1	2xPhospho	1	6.64386	5.44e-17	2xPhospho	1	1	0	.	.	.	.	.	1.55115	5.54037e-08	1	1	0	DEGs-up DPs-up
Pavir.3KG309100	AT5G64130	cAMP-regulated phosphoprotein 19-related protein	.	1	1xPhospho	1	6.64386	5.44e-17	1xPhospho	1	1	0	.	.	.	.	.	-0.341695	0.223687	FALSE	0	0	DPs-up
Pavir.5KG453100	AT5G14740	carbonic anhydrase 2	.	2	1xPhospho	2	-6.64386	5.44e-17	1xPhospho	1	0	1	-0.304006	0.714447	FALSE	0	0	-1.45526	0.000288163	1	0	1	DEG-down DPs-down
Pavir.5NG263800	AT5G14740	carbonic anhydrase 2	.	2	1xPhospho	2	-6.64386	5.44e-17	1xPhospho	1	0	1	-0.323733	0.682271	FALSE	0	0	-1.12305	0.019151	1	0	1	DEG-down DPs-down
Pavir.1NG564200	AT5G43320	casein kinase I-like 8	.	1	1xPhospho	1	-6.64386	5.44e-17	1xPhospho	1	0	1	.	.	.	.	.	0.37861	0.00211848	1	0	0	DPs-down
Pavir.2NG544400	AT2G41900	CCCH-type zinc finger protein with ARM repeat domain	C3H	2	1xPhospho	2	6.64386	5.44e-17	1xPhospho	1	1	0	.	.	.	.	.	-0.409799	0.0695159	FALSE	0	0	DPs-up
Pavir.1KG553100	AT3G19820	cell elongation protein / DWARF1 / DIMINUTO (DIM)	.	1	1xPhospho	1	-6.64386	5.44e-17	1xPhospho	1	0	1	0.0313952	0.989394	FALSE	0	0	-1.29639	0.10191	FALSE	0	0	DPs-down
Pavir.2KG339200	AT5G17420	Cellulose synthase family protein	.	1	1xPhospho	1	-6.64386	5.44e-17	1xPhospho	1	0	1	.	.	.	.	.	0.445999	0.680577	FALSE	0	0	DPs-down
Pavir.2NG336042	AT5G17420	Cellulose synthase family protein	.	1	2xPhospho	1	6.64386	5.44e-17	2xPhospho	1	1	0	.	.	.	.	.	0.0685788	0.946694	FALSE	0	0	DPs-up
Pavir.3NG258243	AT4G07960	Cellulose-synthase-like C12	.	1	1xPhospho	1	6.64386	5.44e-17	1xPhospho	1	1	0	.	.	.	.	.	0.61104	0.307745	FALSE	0	0	DPs-up
Pavir.3KG309300	AT1G29920	chlorophyll A/B-binding protein 2	.	1	1xPhospho	1	-1.57347	0.00901749	1xPhospho	1	0	1	.	.	.	.	.	0.158576	0.833067	FALSE	0	0	DPs-down
Pavir.1KG438510	AT1G20440	cold-regulated 47	.	1	1xPhospho	1	6.64386	5.44e-17	1xPhospho	1	1	0	0.457332	0.957724	FALSE	0	0	3.20956	1.22065e-13	1	1	0	DEGs-up DPs-up
Pavir.9KG025000	AT5G43310	COP1-interacting protein-related	.	1	1xPhospho	1	-6.64386	5.44e-17	1xPhospho	1	0	1	.	.	.	.	.	-0.25317	0.481484	FALSE	0	0	DPs-down
Pavir.1KG297200	AT3G56240	copper chaperone	.	1	1xPhospho	1	-2.75633	5.45002e-06	1xPhospho	1	0	1	0.22033	0.989394	FALSE	0	0	-0.454562	0.261839	FALSE	0	0	DPs-down
Pavir.6NG016100	AT4G10610	CTC-interacting domain 12	.	1	1xPhospho	1	-6.64386	5.44e-17	1xPhospho	1	0	1	.	.	.	.	.	0.432993	0.00558913	1	0	0	DPs-down
Pavir.1KG256600	AT3G14010	CTC-interacting domain 4	.	2	1xPhospho	2	6.64386	5.44e-17	1xPhospho	1	1	0	.	.	.	.	.	0.0512944	0.77682	FALSE	0	0	DPs-up
Pavir.1NG475000	AT3G14010	CTC-interacting domain 4	.	2	1xPhospho	2	6.64386	5.44e-17	1xPhospho	1	1	0	.	.	.	.	.	0.191884	0.272856	FALSE	0	0	DPs-up
Pavir.1KG330900	AT4G09510	cytosolic invertase 2	.	1	1xPhospho	1	-6.64386	5.44e-17	1xPhospho	1	0	1	-0.190997	0.794126	FALSE	0	0	-0.678337	0.000294567	1	0	0	DPs-down
Pavir.9KG394400	AT1G60420	DC1 domain-containing protein	.	1	1xPhospho	1	-6.64386	5.44e-17	1xPhospho	1	0	1	0.605968	0.831471	FALSE	0	0	1.13291	0.0260517	1	1	0	DEGs-up DPs-down
Pavir.9NG520900	AT1G60420	DC1 domain-containing protein	.	1	1xPhospho	1	-6.64386	5.44e-17	1xPhospho	1	0	1	0.227741	0.989394	FALSE	0	0	0.616609	0.0221026	FALSE	0	0	DPs-down
Pavir.2KG132500	AT1G08370	decapping 1	.	2	1xPhospho	2	-1.6529	0.0248167	1xPhospho	1	0	1	.	.	.	.	.	-0.34301	0.00252535	1	0	0	DPs-down
Pavir.2NG115200	AT1G08370	decapping 1	.	1	1xPhospho	1	-1.6529	0.0248167	1xPhospho	1	0	1	.	.	.	.	.	-0.0832376	0.601671	FALSE	0	0	DPs-down
Pavir.1KG506700	AT5G40200	DegP protease 9	.	1	1xPhospho	1	-6.64386	5.44e-17	1xPhospho	1	0	1	.	.	.	.	.	0.173268	0.147083	FALSE	0	0	DPs-down
Pavir.9KG111600	AT3G48710	DEK domain-containing chromatin associated protein	.	2	1xPhospho	2	6.64386	5.44e-17	1xPhospho	1	1	0	.	.	.	.	.	-0.961438	4.04026e-13	1	0	0	DPs-up
Pavir.9NG751500	AT2G20320	DENN (AEX-3) domain-containing protein	.	1	1xPhospho	1	-6.64386	5.44e-17	1xPhospho	1	0	1	.	.	.	.	.	-0.138111	0.652796	FALSE	0	0	DPs-down
Pavir.6NG303800	AT1G21080	DNAJ heat shock N-terminal domain-containing protein	.	1	1xPhospho	1	6.64386	5.44e-17	1xPhospho	1	1	0	-0.0203404	0.973257	FALSE	0	0	-0.630078	5.36788e-06	1	0	0	DPs-up
Pavir.3NG258006	AT4G39150	DNAJ heat shock N-terminal domain-containing protein	.	1	1xPhospho	1	-6.64386	5.44e-17	1xPhospho	1	0	1	.	.	.	.	.	0.261059	0.216523	FALSE	0	0	DPs-down
Pavir.9NG237400	AT2G33830	Dormancy/auxin associated family protein	.	1	1xPhospho	1	-6.64386	5.44e-17	1xPhospho	1	0	1	0.489543	0.989394	FALSE	0	0	-0.815336	0.211881	FALSE	0	0	DPs-down
Pavir.6KG290606	AT1G56220	Dormancy/auxin associated family protein	.	1	1xPhospho	1	6.64386	5.44e-17	1xPhospho	1	1	0	.	.	.	.	.	-1.32712	1.53661e-06	1	0	1	DEG-down DPs-up
Pavir.3KG438024	AT1G60500	Dynamin related protein 4C	.	1	1xPhospho	1	6.64386	5.44e-17	1xPhospho	1	1	0	0.426533	0.968565	FALSE	0	0	-0.410332	0.348472	FALSE	0	0	DPs-up
Pavir.4KG187300	AT1G59610	dynamin-like 3	.	1	1xPhospho	1	-6.64386	5.44e-17	1xPhospho	1	0	1	-0.592919	0.484612	FALSE	0	0	-0.0298928	0.847486	FALSE	0	0	DPs-down
Pavir.1KG503900	AT1G59610	dynamin-like 3	.	1	1xPhospho	1	-1.74662	0.019228	1xPhospho	1	0	1	.	.	.	.	.	0.826178	2.67318e-06	1	0	0	DPs-down
Pavir.5KG762000	AT1G24620	EF hand calcium-binding protein family	.	1	1xPhospho	1	-6.64386	5.44e-17	1xPhospho	1	0	1	.	.	.	.	.	-0.861297	0.0110722	1	0	0	DPs-down
Pavir.6KG225900	AT5G13020	Emsy N Terminus (ENT)/ plant Tudor-like domains-containing protein	.	1	1xPhospho	1	6.64386	5.44e-17	1xPhospho	1	1	0	.	.	.	.	.	-0.201142	0.00984442	1	0	0	DPs-up
Pavir.7KG299100	AT2G43160	ENTH/VHS family protein	.	1	1xPhospho	1	6.64386	5.44e-17	1xPhospho	1	1	0	.	.	.	.	.	0.153327	0.409502	FALSE	0	0	DPs-up
Pavir.4NG140900	AT4G32760	ENTH/VHS/GAT family protein	.	1	1xPhospho	1	6.64386	5.44e-17	1xPhospho	1	1	0	.	.	.	.	.	0.259115	0.0974513	FALSE	0	0	DPs-up
Pavir.9NG698300	AT2G25430	epsin N-terminal homology (ENTH) domain-containing protein / clathrin assembly protein-related	.	1	1xPhospho	1	-6.64386	5.44e-17	1xPhospho	1	0	1	.	.	.	.	.	-0.405989	0.0888191	FALSE	0	0	DPs-down
Pavir.5NG630600	AT3G15750	Essential protein Yae1, N-terminal	.	1	1xPhospho	1	-6.64386	5.44e-17	1xPhospho	1	0	1	.	.	.	.	.	-0.459411	0.0162016	1	0	0	DPs-down
Pavir.5KG124800	AT4G11420	eukaryotic translation initiation factor 3A	.	1	1xPhospho	1	-6.64386	5.44e-17	1xPhospho	1	0	1	0.226509	0.989394	FALSE	0	0	0.354892	0.0128119	1	0	0	DPs-down
Pavir.4KG375600	AT3G13920	eukaryotic translation initiation factor 4A1	.	1	1xPhospho	1	6.64386	5.44e-17	1xPhospho	1	1	0	0.0949116	0.999125	FALSE	0	0	0.409304	0.00571714	1	0	0	DPs-up
Pavir.1KG368200	AT3G26400	eukaryotic translation initiation factor 4B1	.	1	1xPhospho	1	-6.64386	5.44e-17	1xPhospho	1	0	1	.	.	.	.	.	0.606648	0.00752174	1	0	0	DPs-down
Pavir.2KG476205	AT3G60240	eukaryotic translation initiation factor 4G	.	2	1xPhospho	2	6.64386	5.44e-17	1xPhospho	1	1	0	6.64386	1.72375e-16	1	1	0	0.126493	0.814126	FALSE	0	0	DEPs-up DPs-up
Pavir.2KG476210	AT3G60240	eukaryotic translation initiation factor 4G	.	1	1xPhospho	1	6.64386	5.44e-17	1xPhospho	1	1	0	6.64386	1.72375e-16	1	1	0	-0.0265372	0.898825	FALSE	0	0	DEPs-up DPs-up
Pavir.2NG529000	AT3G60240	eukaryotic translation initiation factor 4G	.	3	1xPhospho	3	6.64386	5.44e-17	1xPhospho	1	1	0	0.673556	0.94771	FALSE	0	0	0.0462785	0.819852	FALSE	0	0	DPs-up
Pavir.2KG468300	AT1G11480	eukaryotic translation initiation factor-related	.	1	1xPhospho	1	6.64386	5.44e-17	1xPhospho	1	1	0	.	.	.	.	.	-0.0345952	0.796006	FALSE	0	0	DPs-up
Pavir.3KG402302	AT1G15140	FAD/NAD(P)-binding oxidoreductase	.	1	1xPhospho	1	6.64386	5.44e-17	1xPhospho	1	1	0	0.625738	0.466987	FALSE	0	0	-2.77739	3.83149e-05	1	0	1	DEG-down DPs-up
Pavir.3NG197700	AT1G15140	FAD/NAD(P)-binding oxidoreductase	.	1	1xPhospho	1	6.64386	5.44e-17	1xPhospho	1	1	0	0.263034	0.989394	FALSE	0	0	-2.42727	0.00645275	1	0	1	DEG-down DPs-up
Pavir.6KG004700	AT5G39450	F-box family protein	.	1	1xPhospho	1	-6.64386	5.44e-17	1xPhospho	1	0	1	.	.	.	.	.	-0.797976	0.00975824	1	0	0	DPs-down
Pavir.5NG577900	AT5G60010	ferric reductase-like transmembrane component family protein	.	1	1xPhospho	1	6.64386	5.44e-17	1xPhospho	1	1	0	.	.	.	.	.	-2.19604	8.41642e-06	1	0	1	DEG-down DPs-up
Pavir.2KG515800	AT5G67470	formin homolog 6	.	1	1xPhospho	1	-6.64386	5.44e-17	1xPhospho	1	0	1	.	.	.	.	.	0.000393773	0.998769	FALSE	0	0	DPs-down
Pavir.3KG185100	AT1G07110	fructose-2,6-bisphosphatase	.	1	1xPhospho	1	6.64386	5.44e-17	1xPhospho	1	1	0	.	.	.	.	.	-0.740188	0.0100555	1	0	0	DPs-up
Pavir.9NG472000	AT4G17330	G2484-1 protein	.	1	1xPhospho	1	6.64386	5.44e-17	1xPhospho	1	1	0	.	.	.	.	.	-1.10817	3.79242e-10	1	0	1	DEG-down DPs-up
Pavir.9KG328300	AT4G17330	G2484-1 protein	.	1	1xPhospho	1	6.64386	5.44e-17	1xPhospho	1	1	0	.	.	.	.	.	-0.492961	0.00249167	FALSE	0	0	DPs-up
Pavir.4KG382102	AT2G16860	GCIP-interacting family protein	.	1	1xPhospho	1	-6.64386	5.44e-17	1xPhospho	1	0	1	.	.	.	.	.	1.53693	3.26676e-05	1	1	0	DEGs-up DPs-down
Pavir.9NG484600	AT3G54540	general control non-repressible 4	.	1	1xPhospho	1	6.64386	5.44e-17	1xPhospho	1	1	0	.	.	.	.	.	0.654397	0.000395805	FALSE	0	0	DPs-up
Pavir.1KG349400	AT3G02520	general regulatory factor 7	.	1	2xPhospho	1	-6.64386	5.44e-17	2xPhospho	1	0	1	0.134878	0.998369	FALSE	0	0	-0.00183163	0.991762	FALSE	0	0	DPs-down
Pavir.8KG281900	AT3G02520	general regulatory factor 7	.	1	1xPhospho	1	-6.64386	5.44e-17	1xPhospho	1	0	1	0.397255	0.883856	FALSE	0	0	0.179375	0.337904	FALSE	0	0	DPs-down
Pavir.9KG530300	AT2G02000	glutamate decarboxylase 3	.	1	1xPhospho	1	2.12796	0.000490355	1xPhospho	1	1	0	.	.	.	.	.	4.45628	2.80882e-19	1	1	0	DEGs-up DPs-up
Pavir.6KG023500	AT3G04120	glyceraldehyde-3-phosphate dehydrogenase C subunit 1	.	1	1xPhospho	1	-6.64386	5.44e-17	1xPhospho	1	0	1	.	.	.	.	.	1.40101	1.00592e-09	1	1	0	DEGs-up DPs-down
Pavir.2NG170200	AT5G61030	glycine-rich RNA-binding protein 3	.	1	1xPhospho	1	-6.64386	5.44e-17	1xPhospho	1	0	1	0.146655	0.998369	FALSE	0	0	-0.21494	0.318162	FALSE	0	0	DPs-down
Pavir.3KG297500	AT1G79830	golgin candidate 5	.	3	1xPhospho	3	6.64386	5.44e-17	1xPhospho	1	1	0	.	.	.	.	.	-0.415944	0.00403982	1	0	0	DPs-up
Pavir.3NG182161	AT1G79830	golgin candidate 5	.	1	1xPhospho	1	6.64386	5.44e-17	1xPhospho	1	1	0	.	.	.	.	.	-0.210146	0.239529	FALSE	0	0	DPs-up
Pavir.1NG462800	AT5G46070	Guanylate-binding family protein	.	1	1xPhospho	1	6.64386	5.44e-17	1xPhospho	1	1	0	.	.	.	.	.	-0.255998	0.0755174	FALSE	0	0	DPs-up
Pavir.2KG047000	AT5G42950	GYF domain-containing protein	.	2	1xPhospho	2	6.64386	5.44e-17	1xPhospho	1	1	0	.	.	.	.	.	-0.39044	0.0627738	FALSE	0	0	DPs-up
Pavir.2NG033500	AT5G42950	GYF domain-containing protein	.	2	1xPhospho	2	6.64386	5.44e-17	1xPhospho	1	1	0	.	.	.	.	.	-0.0381604	0.866418	FALSE	0	0	DPs-up
Pavir.7NG390200	AT2G18960	H(+)-ATPase 1	.	1	1xPhospho	1	2.02396	0.00027391	1xPhospho	1	1	0	.	.	.	.	.	1.73875	4.91779e-19	1	1	0	DEGs-up DPs-up
Pavir.3KG572300	AT5G62670	H(+)-ATPase 11	.	1	1xPhospho	1	-1.58208	0.0192572	1xPhospho	1	0	1	0.467801	0.863267	FALSE	0	0	-0.157838	0.362705	FALSE	0	0	DPs-down
Pavir.2KG103600	AT5G62670	H(+)-ATPase 11	.	1	1xPhospho	1	-1.58208	0.0192572	1xPhospho	1	0	1	.	.	.	.	.	0.454731	0.355666	FALSE	0	0	DPs-down
Pavir.2NG309509	AT4G15802	heat shock factor binding protein	.	1	1xPhospho	1	6.64386	5.44e-17	1xPhospho	1	1	0	.	.	.	.	.	-0.240781	0.223975	FALSE	0	0	DPs-up
Pavir.6NG271832	AT5G56000	HEAT SHOCK PROTEIN 81.4	.	1	1xPhospho	1	6.64386	5.44e-17	1xPhospho	1	1	0	0.253384	0.989394	FALSE	0	0	1.27908	9.37036e-05	1	1	0	DEGs-up DPs-up
Pavir.1KG117200	AT4G38130	histone deacetylase 1	.	1	1xPhospho	1	6.64386	5.44e-17	1xPhospho	1	1	0	.	.	.	.	.	0.830231	0.00016901	1	0	0	DPs-up
Pavir.6KG137900	AT5G63110	histone deacetylase 6	.	1	1xPhospho	1	-6.64386	5.44e-17	1xPhospho	1	0	1	.	.	.	.	.	-0.207127	0.335984	FALSE	0	0	DPs-down
Pavir.6KG276700	AT5G15210	homeobox protein 30	ZF-HD	1	2xPhospho	1	-6.64386	5.44e-17	2xPhospho	1	0	1	.	.	.	.	.	-1.89359	9.93902e-06	1	0	1	DEG-down DPs-down
Pavir.3NG065800	AT1G75240	homeobox protein 33	ZF-HD	1	3xPhospho	1	6.64386	5.44e-17	3xPhospho	1	1	0	.	.	.	.	.	-1.39295	0.00359268	1	0	1	DEG-down DPs-up
Pavir.2NG534800	AT3G43300	HOPM interactor 7	.	1	1xPhospho	1	6.64386	5.44e-17	1xPhospho	1	1	0	0.259423	0.989394	FALSE	0	0	0.342138	0.0848873	FALSE	0	0	DPs-up
Pavir.9KG084000	AT5G04890	HSP20-like chaperones superfamily protein	.	1	2xPhospho	1	6.64386	5.44e-17	2xPhospho	1	1	0	.	.	.	.	.	2.57121	0.00868164	1	1	0	DEGs-up DPs-up
Pavir.5KG467900	AT4G17520	Hyaluronan / mRNA binding family	.	1	1xPhospho	1	-6.64386	5.44e-17	1xPhospho	1	0	1	0.117695	0.996919	FALSE	0	0	0.412818	0.00158018	1	0	0	DPs-down
Pavir.9NG600700	AT2G39050	hydroxyproline-rich glycoprotein family protein	.	1	1xPhospho	1	-6.64386	5.44e-17	1xPhospho	1	0	1	-0.018878	0.989394	FALSE	0	0	2.13245	8.03211e-08	1	1	0	DEGs-up DPs-down
Pavir.4NG217500	AT4G26750	hydroxyproline-rich glycoprotein family protein	.	1	1xPhospho	1	-6.64386	5.44e-17	1xPhospho	1	0	1	.	.	.	.	.	0.271574	0.336369	FALSE	0	0	DPs-down
Pavir.3KG122400	AT5G03040	IQ-domain 2	.	1	1xPhospho	1	6.64386	5.44e-17	1xPhospho	1	1	0	1.42492	0.0301162	1	1	0	-0.300433	0.154192	FALSE	0	0	DEPs-up DPs-up
Pavir.5NG575900	AT5G03040	IQ-domain 2	.	1	1xPhospho	1	-6.64386	5.44e-17	1xPhospho	1	0	1	.	.	.	.	.	-0.199371	0.412779	FALSE	0	0	DPs-down
Pavir.3KG324000	AT1G74690	IQ-domain 31	.	1	1xPhospho	1	6.64386	5.44e-17	1xPhospho	1	1	0	0.119024	0.989394	FALSE	0	0	-0.263294	0.0697759	FALSE	0	0	DPs-up
Pavir.7KG380400	AT1G19870	IQ-domain 32	.	1	2xPhospho	1	-6.64386	5.44e-17	2xPhospho	1	0	1	0.342555	0.989394	FALSE	0	0	-0.223708	0.323866	FALSE	0	0	DPs-down
Pavir.9NG658800	AT1G75100	J-domain protein required for chloroplast accumulation response 1	.	1	1xPhospho	1	-6.64386	5.44e-17	1xPhospho	1	0	1	.	.	.	.	.	-0.951801	0.000180071	FALSE	0	0	DPs-down
Pavir.1KG189500	AT2G25970	KH domain-containing protein	.	1	1xPhospho	1	-6.64386	5.44e-17	1xPhospho	1	0	1	0.260628	0.999125	FALSE	0	0	-0.181698	0.261484	FALSE	0	0	DPs-down
Pavir.1NG118800	AT2G25970	KH domain-containing protein	.	1	1xPhospho	1	-6.64386	5.44e-17	1xPhospho	1	0	1	0.259423	0.989394	FALSE	0	0	-0.114964	0.364735	FALSE	0	0	DPs-down
Pavir.6NG014741	AT4G10070	KH domain-containing protein	.	1	1xPhospho	1	-1.36216	0.0327461	1xPhospho	1	0	1	0.445727	0.973257	FALSE	0	0	-0.519164	0.000550857	1	0	0	DPs-down
Pavir.4KG212200	AT5G10470	kinesin like protein for actin based chloroplast movement 1	.	2	1xPhospho	2	-6.64386	5.44e-17	1xPhospho	1	0	1	-6.64386	1.72375e-16	1	0	1	-0.900889	0.00105406	1	0	0	DEPs-down DPs-down
Pavir.4NG136234	AT5G10470	kinesin like protein for actin based chloroplast movement 1	.	1	1xPhospho	1	-6.64386	5.44e-17	1xPhospho	1	0	1	-0.554273	0.268285	FALSE	0	0	-0.677702	0.000133957	1	0	0	DPs-down
Pavir.2KG033400	AT4G20940	Leucine-rich receptor-like protein kinase family protein	.	1	1xPhospho	1	-6.64386	5.44e-17	1xPhospho	1	0	1	.	.	.	.	.	.	.	.	.	.	DPs-down
Pavir.9KG548600	AT1G12460	Leucine-rich repeat protein kinase family protein	.	2	1xPhospho	2	-6.64386	5.44e-17	1xPhospho	1	0	1	.	.	.	.	.	-0.2117	0.769442	FALSE	0	0	DPs-down
Pavir.8NG194400	AT4G10340	light harvesting complex of photosystem II 5	.	1	1xPhospho	1	-2.29336	0.000530996	1xPhospho	1	0	1	-0.260152	0.792205	FALSE	0	0	-1.19096	0.00196964	1	0	1	DEG-down DPs-down
Pavir.3KG564600	AT4G36860	LIM domain-containing protein	.	1	1xPhospho	1	-6.64386	5.44e-17	1xPhospho	1	0	1	.	.	.	.	.	-0.405834	0.00257982	1	0	0	DPs-down
Pavir.3NG298100	AT4G36860	LIM domain-containing protein	.	1	1xPhospho	1	-6.64386	5.44e-17	1xPhospho	1	0	1	.	.	.	.	.	0.583633	0.0172392	1	0	0	DPs-down
Pavir.7KG108800	AT3G45140	lipoxygenase 2	.	2	1xPhospho	2	6.64386	5.44e-17	1xPhospho	1	1	0	1.05866	0.0230605	1	1	0	-1.6179	0.285569	FALSE	0	0	DEPs-up DPs-up
Pavir.7NG228600	AT5G63190	MA3 domain-containing protein	.	1	1xPhospho	1	-6.64386	5.44e-17	1xPhospho	1	0	1	-0.086201	0.911232	FALSE	0	0	0.257038	0.147831	FALSE	0	0	DPs-down
Pavir.6NG020900	AT5G63190	MA3 domain-containing protein	.	1	1xPhospho	1	-6.64386	5.44e-17	1xPhospho	1	0	1	.	.	.	.	.	-0.487542	0.193826	FALSE	0	0	DPs-down
Pavir.3KG310400	AT1G75220	Major facilitator superfamily protein	.	1	2xPhospho	1	-6.64386	5.44e-17	2xPhospho	1	0	1	.	.	.	.	.	-1.24837	0.00658181	1	0	1	DEG-down DPs-down
Pavir.3NG179827	AT1G19450	Major facilitator superfamily protein	.	1	2xPhospho	1	6.64386	5.44e-17	2xPhospho	1	1	0	.	.	.	.	.	0.341151	0.0173511	1	0	0	DPs-up
Pavir.3NG181053	AT1G75220	Major facilitator superfamily protein	.	1	1xPhospho	1	6.64386	5.44e-17	1xPhospho	1	1	0	.	.	.	.	.	0.0645036	0.938988	FALSE	0	0	DPs-up
Pavir.7NG139900	AT3G01930	Major facilitator superfamily protein	.	1	1xPhospho	1	6.64386	5.44e-17	1xPhospho	1	1	0	.	.	.	.	.	-0.506187	0.264561	FALSE	0	0	DPs-up
Pavir.3KG107600	AT5G56580	MAP kinase kinase 6	.	1	1xPhospho	1	6.64386	5.44e-17	1xPhospho	1	1	0	0.332278	0.998369	FALSE	0	0	0.528931	0.00310591	1	0	0	DPs-up
Pavir.5KG466400	AT5G56580	MAP kinase kinase 6	.	1	1xPhospho	1	6.64386	5.44e-17	1xPhospho	1	1	0	.	.	.	.	.	1.34392	1.14595e-05	1	1	0	DEGs-up DPs-up
Pavir.5NG472800	AT5G56580	MAP kinase kinase 6	.	1	1xPhospho	1	6.64386	5.44e-17	1xPhospho	1	1	0	.	.	.	.	.	1.00722	3.45966e-06	1	1	0	DEGs-up DPs-up
Pavir.8NG016300	AT1G33110	MATE efflux family protein	.	1	1xPhospho	1	6.64386	5.44e-17	1xPhospho	1	1	0	.	.	.	.	.	1.63202	0.00316818	1	1	0	DEGs-up DPs-up
Pavir.9NG707300	AT4G37300	maternal effect embryo arrest 59	.	1	1xPhospho	1	-6.64386	5.44e-17	1xPhospho	1	0	1	.	.	.	.	.	-0.796326	0.197696	FALSE	0	0	DPs-down
Pavir.3KG552600	AT1G15340	methyl-CPG-binding domain 10	.	1	1xPhospho	1	6.64386	5.44e-17	1xPhospho	1	1	0	0.445727	0.973257	FALSE	0	0	-0.618791	3.02083e-06	1	0	0	DPs-up
Pavir.9NG182700	AT3G15790	methyl-CPG-binding domain 11	.	2	1xPhospho	2	1.92448	0.00430166	1xPhospho	1	1	0	0.292782	0.989394	FALSE	0	0	-0.0678283	0.645786	FALSE	0	0	DPs-up
Pavir.1NG398200	AT4G10760	mRNAadenosine methylase	.	1	2xPhospho	1	6.64386	5.44e-17	2xPhospho	1	1	0	.	.	.	.	.	-0.364991	0.0182049	1	0	0	DPs-up
Pavir.5KG069000	AT3G13080	multidrug resistance-associated protein 3	.	1	1xPhospho	1	6.64386	5.44e-17	1xPhospho	1	1	0	.	.	.	.	.	0.838564	0.19611	FALSE	0	0	DPs-up
Pavir.6NG244615	AT1G77760	nitrate reductase 1	.	2	1xPhospho	2	-6.64386	5.44e-17	1xPhospho	1	0	1	0.102994	0.992403	FALSE	0	0	0.0436927	0.957273	FALSE	0	0	DPs-down
Pavir.3NG205200	AT3G48740	Nodulin MtN3 family protein	.	1	1xPhospho	1	-6.64386	5.44e-17	1xPhospho	1	0	1	.	.	.	.	.	-1.72937	1.05148e-12	1	0	1	DEG-down DPs-down
Pavir.9NG319500	AT2G03440	nodulin-related protein 1	.	1	1xPhospho	1	-6.64386	5.44e-17	1xPhospho	1	0	1	-0.249822	0.805489	FALSE	0	0	-1.92115	6.65705e-10	1	0	1	DEG-down DPs-down
Pavir.2NG269700	AT5G03280	NRAMP metal ion transporter family protein	.	2	1xPhospho	2	-6.64386	5.44e-17	1xPhospho	1	0	1	.	.	.	.	.	-0.122471	0.518515	FALSE	0	0	DPs-down
Pavir.1KG120800	AT4G13350	NSP (nuclear shuttle protein)-interacting GTPase	.	1	1xPhospho	1	-6.64386	5.44e-17	1xPhospho	1	0	1	.	.	.	.	.	0.481062	0.00987181	1	0	0	DPs-down
Pavir.1NG103400	AT4G13350	NSP (nuclear shuttle protein)-interacting GTPase	.	1	1xPhospho	1	6.64386	5.44e-17	1xPhospho	1	1	0	.	.	.	.	.	-0.01501	0.94869	FALSE	0	0	DPs-up
Pavir.9NG409500	AT2G04520	Nucleic acid-binding, OB-fold-like protein	.	1	1xPhospho	1	6.64386	5.44e-17	1xPhospho	1	1	0	0.191563	0.998369	FALSE	0	0	1.51962	0.250483	FALSE	0	0	DPs-up
Pavir.3KG000032	AT1G10390	Nucleoporin autopeptidase	.	1	1xPhospho	1	6.64386	5.44e-17	1xPhospho	1	1	0	0.0384362	0.989394	FALSE	0	0	-0.493728	0.00183927	1	0	0	DPs-up
Pavir.5KG347000	AT1G52380	NUP50 (Nucleoporin 50 kDa) protein	.	1	1xPhospho	1	-6.64386	5.44e-17	1xPhospho	1	0	1	.	.	.	.	.	-0.285584	0.0210431	1	0	0	DPs-down
Pavir.2KG484600	AT4G05150	Octicosapeptide/Phox/Bem1p family protein	.	1	1xPhospho	1	-6.64386	5.44e-17	1xPhospho	1	0	1	.	.	.	.	.	1.10905	0.0104318	1	1	0	DEGs-up DPs-down
Pavir.3KG347300	AT1G15440	periodic tryptophan protein 2	.	1	1xPhospho	1	6.64386	5.44e-17	1xPhospho	1	1	0	.	.	.	.	.	-0.224507	0.475682	FALSE	0	0	DPs-up
Pavir.5NG451300	AT1G02520	P-glycoprotein 11	.	1	1xPhospho	1	6.64386	5.44e-17	1xPhospho	1	1	0	.	.	.	.	.	-0.459106	0.413761	FALSE	0	0	DPs-up
Pavir.3NG220900	AT3G08020	PHD finger family protein	.	1	1xPhospho	1	6.64386	5.44e-17	1xPhospho	1	1	0	.	.	.	.	.	-0.626232	5.69071e-07	1	0	0	DPs-up
Pavir.9NG671314	AT4G37870	phosphoenolpyruvate carboxykinase 1	.	1	1xPhospho	1	3.04789	4.2229e-09	1xPhospho	1	1	0	0.757877	0.229749	FALSE	0	0	-0.445476	0.09589	FALSE	0	0	DPs-up
Pavir.9KG517100	AT4G37870	phosphoenolpyruvate carboxykinase 1	.	1	3xPhospho	1	6.64386	5.44e-17	3xPhospho	1	1	0	.	.	.	.	.	0.739399	0.00193859	FALSE	0	0	DPs-up
Pavir.1KG181862	AT1G53310	phosphoenolpyruvate carboxylase 1	.	1	1xPhospho	1	1.53456	0.0160962	1xPhospho	1	1	0	.	.	.	.	.	1.76341	6.36706e-12	1	1	0	DEGs-up DPs-up
Pavir.4NG215687	AT2G42600	phosphoenolpyruvate carboxylase 2	.	3	1xPhospho	3	-6.64386	5.44e-17	1xPhospho	1	0	1	-0.2567	0.796093	FALSE	0	0	-1.09626	0.00152112	1	0	1	DEG-down DPs-down
Pavir.4KG247315	AT2G42600	phosphoenolpyruvate carboxylase 2	.	3	1xPhospho	3	-6.64386	5.44e-17	1xPhospho	1	0	1	-0.237864	0.818947	FALSE	0	0	-0.755498	0.127984	FALSE	0	0	DPs-down
Pavir.4NG043200	AT4G26270	phosphofructokinase 3	.	1	1xPhospho	1	6.64386	5.44e-17	1xPhospho	1	1	0	0.289244	0.999125	FALSE	0	0	-0.474794	0.00565327	1	0	0	DPs-up
Pavir.1KG075800	AT2G32260	phosphorylcholine cytidylyltransferase	.	1	2xPhospho	1	6.64386	5.44e-17	2xPhospho	1	1	0	.	.	.	.	.	-0.667641	0.0144294	1	0	0	DPs-up
Pavir.7KG182671	ATCG00020	photosystem II reaction center protein A	.	1	1xPhospho	1	2.14372	0.00596082	1xPhospho	1	1	0	0.191563	0.989394	FALSE	0	0	-1.5917	0.00899556	1	0	1	DEG-down DPs-up
Pavir.5NG178500	ATCG00710	photosystem II reaction center protein H	.	1	2xPhospho	1	1.57192	0.00708783	2xPhospho	1	1	0	-0.498179	0.172813	FALSE	0	0	-1.54318	0.000416255	1	0	1	DEG-down DPs-up
Pavir.5NG581000	AT3G50820	photosystem II subunit O-2	.	1	1xPhospho	1	-6.64386	5.44e-17	1xPhospho	1	0	1	-0.547932	0.127403	FALSE	0	0	-0.796941	0.00281392	1	0	0	DPs-down
Pavir.6NG092300	AT1G79040	photosystem II subunit R	.	1	1xPhospho	1	-6.64386	5.44e-17	1xPhospho	1	0	1	-0.481969	0.349525	FALSE	0	0	-1.21164	5.98726e-07	1	0	1	DEG-down DPs-down
Pavir.1KG385715	AT1G67900	Phototropic-responsive NPH3 family protein	.	1	1xPhospho	1	-6.64386	5.44e-17	1xPhospho	1	0	1	.	.	.	.	.	-0.627647	0.125367	FALSE	0	0	DPs-down
Pavir.9KG029611	AT1G30440	Phototropic-responsive NPH3 family protein	.	1	1xPhospho	1	-6.64386	5.44e-17	1xPhospho	1	0	1	.	.	.	.	.	-0.0920443	0.872603	FALSE	0	0	DPs-down
Pavir.8NG106056	AT3G45780	phototropin 1	.	1	1xPhospho	1	6.64386	5.44e-17	1xPhospho	1	1	0	.	.	.	.	.	-1.46568	4.52736e-12	1	0	1	DEG-down DPs-up
Pavir.7KG080900	AT5G58140	phototropin 2	.	2	1xPhospho	2	-6.64386	5.44e-17	1xPhospho	1	0	1	-0.0603973	0.922765	FALSE	0	0	-1.64204	8.45363e-13	1	0	1	DEG-down DPs-down
Pavir.3KG136767	AT3G10980	PLAC8 family protein	.	1	1xPhospho	1	-1.54372	0.0146173	1xPhospho	1	0	1	.	.	.	.	.	0.202691	0.298061	FALSE	0	0	DPs-down
Pavir.8NG063800	AT3G02645	Plant protein of unknown function (DUF247)	.	1	1xPhospho	1	6.64386	5.44e-17	1xPhospho	1	1	0	.	.	.	.	.	-1.42042	0.19279	FALSE	0	0	DPs-up
Pavir.7NG247000	AT4G04210	plant UBX domain containing protein 4	.	1	2xPhospho	1	6.64386	5.44e-17	2xPhospho	1	1	0	0.206643	0.998369	FALSE	0	0	0.250003	0.0807832	FALSE	0	0	DPs-up
Pavir.2NG157500	AT1G42550	plastid movement impaired1	.	2	1xPhospho	2	-6.64386	5.44e-17	1xPhospho	1	0	1	0.434028	0.989394	FALSE	0	0	-0.769412	0.0157742	1	0	0	DPs-down
Pavir.2KG358900	AT1G42550	plastid movement impaired1	.	1	1xPhospho	1	-6.64386	5.44e-17	1xPhospho	1	0	1	.	.	.	.	.	-0.200087	0.513721	FALSE	0	0	DPs-down
Pavir.6KG145200	AT3G46780	plastid transcriptionally active 16	.	1	2xPhospho	1	-6.64386	5.44e-17	2xPhospho	1	0	1	-0.413115	0.486025	FALSE	0	0	-0.240364	0.58237	FALSE	0	0	DPs-down
Pavir.9NG191800	AT3G46780	plastid transcriptionally active 16	.	1	1xPhospho	1	-6.64386	5.44e-17	1xPhospho	1	0	1	-0.500218	0.211391	FALSE	0	0	-0.55414	0.109261	FALSE	0	0	DPs-down
Pavir.2NG515300	AT1G66950	pleiotropic drug resistance 11	.	2	1xPhospho	2	6.64386	5.44e-17	1xPhospho	1	1	0	.	.	.	.	.	2.36221	3.95261e-07	1	1	0	DEGs-up DPs-up
Pavir.5NG314600	AT1G15520	pleiotropic drug resistance 12	.	2	1xPhospho	2	6.64386	5.44e-17	1xPhospho	1	1	0	0.299831	0.989394	FALSE	0	0	1.03561	0.0837444	FALSE	0	0	DPs-up
Pavir.5KG412607	AT1G15520	pleiotropic drug resistance 12	.	1	1xPhospho	1	6.64386	5.44e-17	1xPhospho	1	1	0	.	.	.	.	.	2.93633	6.32369e-13	1	1	0	DEGs-up DPs-up
Pavir.3NG212697	AT3G16630	P-loop containing nucleoside triphosphate hydrolases superfamily protein	.	1	1xPhospho	1	-6.64386	5.44e-17	1xPhospho	1	0	1	.	.	.	.	.	1.03824	1.2816e-06	1	1	0	DEGs-up DPs-down
Pavir.6KG061300	AT1G20920	P-loop containing nucleoside triphosphate hydrolases superfamily protein	.	1	1xPhospho	1	-6.64386	5.44e-17	1xPhospho	1	0	1	.	.	.	.	.	-0.270471	0.0761053	FALSE	0	0	DPs-down
Pavir.4NG113800	AT2G28290	P-loop containing nucleoside triphosphate hydrolases superfamily protein	.	2	1xPhospho	2	6.64386	5.44e-17	1xPhospho	1	1	0	.	.	.	.	.	-0.226367	0.331295	FALSE	0	0	DPs-up
Pavir.9KG463800	AT2G47330	P-loop containing nucleoside triphosphate hydrolases superfamily protein	.	1	1xPhospho	1	6.64386	5.44e-17	1xPhospho	1	1	0	.	.	.	.	.	-0.194527	0.110585	FALSE	0	0	DPs-up
Pavir.2KG279800	AT1G28060	Pre-mRNA-splicing factor 3	.	1	1xPhospho	1	-6.64386	5.44e-17	1xPhospho	1	0	1	.	.	.	.	.	-0.297967	0.00875945	1	0	0	DPs-down
Pavir.3NG043200	AT3G24550	proline extensin-like receptor kinase 1	.	1	1xPhospho	1	-6.64386	5.44e-17	1xPhospho	1	0	1	.	.	.	.	.	-0.221389	0.603564	FALSE	0	0	DPs-down
Pavir.1NG294400	AT5G38600	Proline-rich spliceosome-associated (PSP) family protein / zinc knuckle (CCHC-type) family protein	.	1	1xPhospho	1	-6.64386	5.44e-17	1xPhospho	1	0	1	.	.	.	.	.	-0.043941	0.754259	FALSE	0	0	DPs-down
Pavir.2KG572300	AT1G53050	Protein kinase superfamily protein	.	1	1xPhospho	1	6.64386	5.44e-17	1xPhospho	1	1	0	.	.	.	.	.	1.05253	0.000207192	1	1	0	DEGs-up DPs-up
Pavir.4NG084600	AT5G14720	Protein kinase superfamily protein	.	1	1xPhospho	1	-6.64386	5.44e-17	1xPhospho	1	0	1	.	.	.	.	.	-0.303623	0.0142772	1	0	0	DPs-down
Pavir.9KG127900	AT4G10730	Protein kinase superfamily protein	.	1	1xPhospho	1	-6.64386	5.44e-17	1xPhospho	1	0	1	.	.	.	.	.	-0.04858	0.819417	FALSE	0	0	DPs-down
Pavir.9NG128400	AT1G73460	Protein kinase superfamily protein	.	1	1xPhospho	1	-6.64386	5.44e-17	1xPhospho	1	0	1	.	.	.	.	.	-0.304666	0.0111886	FALSE	0	0	DPs-down
Pavir.9NG240300	AT4G10730	Protein kinase superfamily protein	.	1	1xPhospho	1	-6.64386	5.44e-17	1xPhospho	1	0	1	.	.	.	.	.	-0.165831	0.397174	FALSE	0	0	DPs-down
Pavir.2NG625500	AT1G54610	Protein kinase superfamily protein	.	1	1xPhospho	1	6.64386	5.44e-17	1xPhospho	1	1	0	.	.	.	.	.	0.450372	0.0435433	1	0	0	DPs-up
Pavir.3KG576500	AT3G25840	Protein kinase superfamily protein	.	1	1xPhospho	1	6.64386	5.44e-17	1xPhospho	1	1	0	.	.	.	.	.	-0.313203	0.152633	FALSE	0	0	DPs-up
Pavir.5NG232400	AT1G54610	Protein kinase superfamily protein	.	1	2xPhospho	1	6.64386	5.44e-17	2xPhospho	1	1	0	.	.	.	.	.	-0.65528	0.000156611	1	0	0	DPs-up
Pavir.1KG527100	AT5G57610	Protein kinase superfamily protein with octicosapeptide/Phox/Bem1p domain	.	1	2xPhospho	1	-6.64386	5.44e-17	2xPhospho	1	0	1	.	.	.	.	.	-0.287278	0.313974	FALSE	0	0	DPs-down
Pavir.1NG515100	AT5G57610	Protein kinase superfamily protein with octicosapeptide/Phox/Bem1p domain	.	1	2xPhospho	1	-6.64386	5.44e-17	2xPhospho	1	0	1	.	.	.	.	.	-0.773594	0.0157465	1	0	0	DPs-down
Pavir.2NG319200	AT5G39785	Protein of unknown function (DUF1666)	.	1	1xPhospho	1	6.64386	5.44e-17	1xPhospho	1	1	0	.	.	.	.	.	0.498817	0.0134749	1	0	0	DPs-up
Pavir.3KG263587	AT2G41770	Protein of unknown function (DUF288)	.	1	2xPhospho	1	6.64386	5.44e-17	2xPhospho	1	1	0	0.347099	0.989394	FALSE	0	0	-0.139392	0.606975	FALSE	0	0	DPs-up
Pavir.9KG412083	AT1G59710	Protein of unknown function (DUF569)	.	1	2xPhospho	1	6.64386	5.44e-17	2xPhospho	1	1	0	.	.	.	.	.	1.2446	0.0120901	1	1	0	DEGs-up DPs-up
Pavir.3NG066600	AT1G33800	Protein of unknown function (DUF579)	.	2	1xPhospho	2	-6.64386	5.44e-17	1xPhospho	1	0	1	0.00863031	0.964282	FALSE	0	0	-1.62901	0.00064594	1	0	1	DEG-down DPs-down
Pavir.3KG244400	AT3G08890	Protein of unknown function, DUF538	.	1	1xPhospho	1	-6.64386	5.44e-17	1xPhospho	1	0	1	.	.	.	.	.	-0.68858	0.067395	FALSE	0	0	DPs-down
Pavir.2NG174400	AT4G27500	proton pump interactor 1	.	1	1xPhospho	1	6.64386	5.44e-17	1xPhospho	1	1	0	0.366252	0.96817	FALSE	0	0	0.214869	0.116906	FALSE	0	0	DPs-up
Pavir.1KG545900	AT2G29200	pumilio 1	.	2	1xPhospho	2	6.64386	5.44e-17	1xPhospho	1	1	0	.	.	.	.	.	-0.554538	0.000668447	1	0	0	DPs-up
Pavir.1NG555900	AT3G10360	pumilio 4	.	1	1xPhospho	1	6.64386	5.44e-17	1xPhospho	1	1	0	.	.	.	.	.	-0.353971	0.00434149	1	0	0	DPs-up
Pavir.6NG300000	AT3G20250	pumilio 5	.	1	1xPhospho	1	6.64386	5.44e-17	1xPhospho	1	1	0	.	.	.	.	.	0.358954	0.125367	FALSE	0	0	DPs-up
Pavir.7NG418600	AT2G46860	pyrophosphorylase 3	.	1	1xPhospho	1	-6.64386	5.44e-17	1xPhospho	1	0	1	-0.39973	0.770936	FALSE	0	0	-0.340691	0.363885	FALSE	0	0	DPs-down
Pavir.3KG261700	AT4G15530	pyruvate orthophosphate dikinase	.	1	1xPhospho	1	-6.64386	5.44e-17	1xPhospho	1	0	1	-0.603841	0.17982	FALSE	0	0	-1.14508	1.9078e-08	1	0	1	DEG-down DPs-down
Pavir.3NG076904	AT4G15530	pyruvate orthophosphate dikinase	.	1	1xPhospho	1	-6.64386	5.44e-17	1xPhospho	1	0	1	-0.163268	0.91721	FALSE	0	0	-1.34099	3.03486e-07	1	0	1	DEG-down DPs-down
Pavir.9KG542400	AT1G48480	receptor-like kinase 1	.	1	1xPhospho	1	-6.64386	5.44e-17	1xPhospho	1	0	1	-0.554273	0.231487	FALSE	0	0	-0.413537	0.596048	FALSE	0	0	DPs-down
Pavir.6KG077300	AT1G34220	Regulator of Vps4 activity in the MVB pathway protein	.	1	1xPhospho	1	-6.64386	5.44e-17	1xPhospho	1	0	1	.	.	.	.	.	0.189811	0.366048	FALSE	0	0	DPs-down
Pavir.5KG490900	AT2G19710	Regulator of Vps4 activity in the MVB pathway protein	.	1	1xPhospho	1	6.64386	5.44e-17	1xPhospho	1	1	0	.	.	.	.	.	0.341876	0.172822	FALSE	0	0	DPs-up
Pavir.1KG262800	AT5G58290	regulatory particle triple-A ATPase 3	.	1	1xPhospho	1	6.64386	5.44e-17	1xPhospho	1	1	0	0.225275	0.989394	FALSE	0	0	0.466336	4.47695e-06	1	0	0	DPs-up
Pavir.7KG264300	AT3G61260	Remorin family protein	.	1	1xPhospho	1	-6.64386	5.44e-17	1xPhospho	1	0	1	0.232661	0.989394	FALSE	0	0	-0.565518	0.00251831	1	0	0	DPs-down
Pavir.5KG133300	AT1G09090	respiratory burst oxidase homolog B	.	1	1xPhospho	1	6.64386	5.44e-17	1xPhospho	1	1	0	.	.	.	.	.	1.01825	0.181262	FALSE	0	0	DPs-up
Pavir.5NG476924	AT5G47910	respiratory burst oxidase homologue D	.	1	1xPhospho	1	6.64386	5.44e-17	1xPhospho	1	1	0	.	.	.	.	.	0.160296	0.833844	FALSE	0	0	DPs-up
Pavir.7KG091218	AT5G60580	RING/U-box superfamily protein	.	1	1xPhospho	1	-6.64386	5.44e-17	1xPhospho	1	0	1	.	.	.	.	.	-0.805934	0.0930689	FALSE	0	0	DPs-down
Pavir.5KG154000	AT3G23900	RNA recognition motif (RRM)-containing protein	.	1	1xPhospho	1	-6.64386	5.44e-17	1xPhospho	1	0	1	.	.	.	.	.	-0.53855	0.000730729	1	0	0	DPs-down
Pavir.1NG104400	AT5G19960	RNA-binding (RRM/RBD/RNP motifs) family protein	.	1	1xPhospho	1	-6.64386	5.44e-17	1xPhospho	1	0	1	.	.	.	.	.	-0.307121	0.0852265	FALSE	0	0	DPs-down
Pavir.6KG018400	AT4G00830	RNA-binding (RRM/RBD/RNP motifs) family protein	.	1	1xPhospho	1	-6.64386	5.44e-17	1xPhospho	1	0	1	.	.	.	.	.	0.179776	0.122634	FALSE	0	0	DPs-down
Pavir.2KG437600	AT1G07350	RNA-binding (RRM/RBD/RNP motifs) family protein	.	1	1xPhospho	1	1.26604	0.0458228	1xPhospho	1	1	0	.	.	.	.	.	-0.791552	1.97097e-08	1	0	0	DPs-up
Pavir.7NG021900	AT3G61860	RNA-binding (RRM/RBD/RNP motifs) family protein	.	1	1xPhospho	1	6.64386	5.44e-17	1xPhospho	1	1	0	.	.	.	.	.	-0.7592	0.0109359	1	0	0	DPs-up
Pavir.4KG240000	AT5G53060	RNA-binding KH domain-containing protein	.	1	1xPhospho	1	-6.64386	5.44e-17	1xPhospho	1	0	1	.	.	.	.	.	-0.159125	0.311925	FALSE	0	0	DPs-down
Pavir.2KG161600	AT2G38610	RNA-binding KH domain-containing protein	.	1	1xPhospho	1	6.64386	5.44e-17	1xPhospho	1	1	0	.	.	.	.	.	0.125427	0.389833	FALSE	0	0	DPs-up
Pavir.4KG106700	AT4G28990	RNA-binding protein-related	.	1	1xPhospho	1	-6.64386	5.44e-17	1xPhospho	1	0	1	.	.	.	.	.	-0.0596955	0.762773	FALSE	0	0	DPs-down
Pavir.3NG127207	AT2G37080	ROP interactive partner 3	.	1	1xPhospho	1	6.64386	5.44e-17	1xPhospho	1	1	0	.	.	.	.	.	0.493291	0.556355	FALSE	0	0	DPs-up
Pavir.9KG014300	AT3G25070	RPM1 interacting protein 4	.	1	1xPhospho	1	6.64386	5.44e-17	1xPhospho	1	1	0	.	.	.	.	.	1.10481	2.53141e-07	1	1	0	DEGs-up DPs-up
Pavir.1KG456400	AT4G13940	S-adenosyl-L-homocysteine hydrolase	.	1	1xPhospho	1	6.64386	5.44e-17	1xPhospho	1	1	0	0.134878	0.99693	FALSE	0	0	2.42569	9.34959e-15	1	1	0	DEGs-up DPs-up
Pavir.1NG430900	AT4G13940	S-adenosyl-L-homocysteine hydrolase	.	1	1xPhospho	1	6.64386	5.44e-17	1xPhospho	1	1	0	0.0922074	0.999125	FALSE	0	0	1.90647	3.22983e-09	1	1	0	DEGs-up DPs-up
Pavir.5KG501200	AT1G66680	S-adenosyl-L-methionine-dependent methyltransferases superfamily protein	.	2	1xPhospho	2	6.64386	5.44e-17	1xPhospho	1	1	0	0.163499	0.989394	FALSE	0	0	-0.151209	0.538601	FALSE	0	0	DPs-up
Pavir.1NG537600	AT1G36310	S-adenosyl-L-methionine-dependent methyltransferases superfamily protein	.	1	1xPhospho	1	-6.64386	5.44e-17	1xPhospho	1	0	1	.	.	.	.	.	-0.743027	1.65277e-05	1	0	0	DPs-down
Pavir.8KG394100	AT3G55460	SC35-like splicing factor 30	.	1	1xPhospho	1	-6.64386	5.44e-17	1xPhospho	1	0	1	.	.	.	.	.	-0.148134	0.338644	FALSE	0	0	DPs-down
Pavir.8NG306400	AT3G55460	SC35-like splicing factor 30	.	1	1xPhospho	1	6.64386	5.44e-17	1xPhospho	1	1	0	.	.	.	.	.	0.139096	0.682014	FALSE	0	0	DPs-up
Pavir.3KG124322	AT4G09160	SEC14 cytosolic factor family protein / phosphoglyceride transfer family protein	.	1	1xPhospho	1	1.49006	0.0463176	1xPhospho	1	1	0	-0.00868224	0.989394	FALSE	0	0	1.43214	7.83269e-07	1	1	0	DEGs-up DPs-up
Pavir.3NG154800	AT3G51670	SEC14 cytosolic factor family protein / phosphoglyceride transfer family protein	.	1	1xPhospho	1	6.64386	5.44e-17	1xPhospho	1	1	0	.	.	.	.	.	.	.	.	.	.	DPs-up
Pavir.9NG663000	AT2G07360	SH3 domain-containing protein	.	1	1xPhospho	1	-6.64386	5.44e-17	1xPhospho	1	0	1	0.337996	0.989394	FALSE	0	0	0.492634	0.00275795	FALSE	0	0	DPs-down
Pavir.9KG365000	AT4G00720	shaggy-like protein kinase 32	.	1	1xPhospho	1	2.11237	0.00146294	1xPhospho	1	1	0	.	.	.	.	.	-0.463764	0.0062111	FALSE	0	0	DPs-up
Pavir.9NG356600	AT2G22300	signal responsive 1	CAMTA	1	1xPhospho	1	6.64386	5.44e-17	1xPhospho	1	1	0	.	.	.	.	.	-0.078787	0.741243	FALSE	0	0	DPs-up
Pavir.1KG331900	AT1G60940	SNF1-related protein kinase 2.10	.	1	2xPhospho	1	6.64386	5.44e-17	2xPhospho	1	1	0	0.46048	0.985139	FALSE	0	0	0.806269	2.07501e-07	1	0	0	DPs-up
Pavir.3NG262700	AT2G01980	sodium proton exchanger, putative (NHX7) (SOS1)	.	1	1xPhospho	1	1.53556	0.0407358	1xPhospho	1	1	0	.	.	.	.	.	-0.763681	0.276603	FALSE	0	0	DPs-up
Pavir.1KG345300	AT1G71830	somatic embryogenesis receptor-like kinase 1	.	1	2xPhospho	1	6.64386	5.44e-17	2xPhospho	1	1	0	0.932817	0.768141	FALSE	0	0	0.696028	0.0016701	1	0	0	DPs-up
Pavir.6KG076000	AT1G34210	somatic embryogenesis receptor-like kinase 2	.	1	2xPhospho	1	6.64386	5.44e-17	2xPhospho	1	1	0	.	.	.	.	.	-1.58449	9.20376e-09	1	0	1	DEG-down DPs-up
Pavir.9KG499152	AT2G29210	splicing factor PWI domain-containing protein	.	1	3xPhospho	1	6.64386	5.44e-17	3xPhospho	1	1	0	.	.	.	.	.	-0.414305	0.000530388	FALSE	0	0	DPs-up
Pavir.9NG703500	AT2G29210	splicing factor PWI domain-containing protein	.	1	3xPhospho	1	6.64386	5.44e-17	3xPhospho	1	1	0	.	.	.	.	.	-0.320728	0.0131492	FALSE	0	0	DPs-up
Pavir.3NG183492	AT1G68830	STT7 homolog STN7	.	1	1xPhospho	1	-6.64386	5.44e-17	1xPhospho	1	0	1	0.230203	0.989394	FALSE	0	0	-1.08543	3.42764e-10	1	0	1	DEG-down DPs-down
Pavir.3KG279500	AT1G68830	STT7 homolog STN7	.	1	3xPhospho	1	-6.64386	5.44e-17	3xPhospho	1	0	1	.	.	.	.	.	-0.389393	0.00622318	1	0	0	DPs-down
Pavir.6NG187000	AT3G10380	subunit of exocyst complex 8	.	1	1xPhospho	1	-6.64386	5.44e-17	1xPhospho	1	0	1	.	.	.	.	.	0.030095	0.894159	FALSE	0	0	DPs-down
Pavir.6NG190500	AT5G20280	sucrose phosphate synthase 1F	.	1	2xPhospho	1	-6.64386	5.44e-17	2xPhospho	1	0	1	-0.33825	0.533523	FALSE	0	0	0.279206	0.103693	FALSE	0	0	DPs-down
Pavir.6KG226100	AT5G20280	sucrose phosphate synthase 1F	.	2	1xPhospho	2	-6.64386	5.44e-17	1xPhospho	1	0	1	.	.	.	.	.	-0.0842076	0.759705	FALSE	0	0	DPs-down
Pavir.5NG012663	AT1G04920	sucrose phosphate synthase 3F	.	1	1xPhospho	1	-1.94898	0.00029617	1xPhospho	1	0	1	-0.0335695	0.94771	FALSE	0	0	-0.666491	0.233651	FALSE	0	0	DPs-down
Pavir.1KG555800	AT1G73370	sucrose synthase 6	.	1	1xPhospho	1	-6.64386	5.44e-17	1xPhospho	1	0	1	.	.	.	.	.	-0.253767	0.500005	FALSE	0	0	DPs-down
Pavir.1NG438100	AT5G16880	Target of Myb protein 1	.	1	1xPhospho	1	6.64386	5.44e-17	1xPhospho	1	1	0	.	.	.	.	.	0.595772	0.00116809	1	0	0	DPs-up
Pavir.1NG510519	AT4G28080	Tetratricopeptide repeat (TPR)-like superfamily protein	.	1	2xPhospho	1	-6.64386	5.44e-17	2xPhospho	1	0	1	-1.03505	0.0119672	1	0	1	-1.31098	0.000877245	1	0	1	DEG-down DEPs-down DPs-down
Pavir.2KG241900	AT1G01320	Tetratricopeptide repeat (TPR)-like superfamily protein	.	1	2xPhospho	1	-6.64386	5.44e-17	2xPhospho	1	0	1	-0.182786	0.794688	FALSE	0	0	-0.372986	0.0814266	FALSE	0	0	DPs-down
Pavir.7KG418500	AT4G28080	Tetratricopeptide repeat (TPR)-like superfamily protein	.	1	1xPhospho	1	-6.64386	5.44e-17	1xPhospho	1	0	1	0.414677	0.989448	FALSE	0	0	-0.572364	0.0128617	1	0	0	DPs-down
Pavir.1NG007573	AT4G10840	Tetratricopeptide repeat (TPR)-like superfamily protein	.	1	1xPhospho	1	6.64386	5.44e-17	1xPhospho	1	1	0	0.365133	0.989394	FALSE	0	0	0.383869	0.0373223	1	0	0	DPs-up
Pavir.1NG452900	AT3G27960	Tetratricopeptide repeat (TPR)-like superfamily protein	.	1	1xPhospho	1	6.64386	5.44e-17	1xPhospho	1	1	0	0.659925	0.963052	FALSE	0	0	-0.400919	0.313538	FALSE	0	0	DPs-up
Pavir.2NG274400	AT1G01320	Tetratricopeptide repeat (TPR)-like superfamily protein	.	1	3xPhospho	1	6.64386	5.44e-17	3xPhospho	1	1	0	-0.0439433	0.963052	FALSE	0	0	-0.421112	0.0750708	FALSE	0	0	DPs-up
Pavir.5NG016600	AT5G17380	Thiamine pyrophosphate dependent pyruvate decarboxylase family protein	.	1	1xPhospho	1	6.64386	5.44e-17	1xPhospho	1	1	0	0.045443	0.989394	FALSE	0	0	1.30839	6.28723e-10	1	1	0	DEGs-up DPs-up
Pavir.2KG499800	AT3G22380	time for coffee	.	1	1xPhospho	1	6.64386	5.44e-17	1xPhospho	1	1	0	.	.	.	.	.	-0.659042	0.00576544	1	0	0	DPs-up
Pavir.2NG547500	AT3G22380	time for coffee	.	1	1xPhospho	1	6.64386	5.44e-17	1xPhospho	1	1	0	.	.	.	.	.	-0.227999	0.29791	FALSE	0	0	DPs-up
Pavir.9KG313957	AT4G35300	tonoplast monosaccharide transporter2	.	1	1xPhospho	1	-1.39973	0.0465802	1xPhospho	1	0	1	0.78073	0.655293	FALSE	0	0	0.359442	0.0529073	FALSE	0	0	DPs-down
Pavir.1NG124100	AT4G35300	tonoplast monosaccharide transporter2	.	1	1xPhospho	1	-6.64386	5.44e-17	1xPhospho	1	0	1	.	.	.	.	.	0.724802	0.0909948	FALSE	0	0	DPs-down
Pavir.6KG064200	AT1G80490	TOPLESS-related 1	.	1	1xPhospho	1	6.64386	5.44e-17	1xPhospho	1	1	0	1.1375	0.177362	FALSE	0	0	0.109563	0.740993	FALSE	0	0	DPs-up
Pavir.5KG164400	AT3G16830	TOPLESS-related 2	.	1	1xPhospho	1	-1.55216	0.0398588	1xPhospho	1	0	1	0.0496308	0.989394	FALSE	0	0	0.186548	0.556967	FALSE	0	0	DPs-down
Pavir.5KG479000	AT2G19520	Transducin family protein / WD-40 repeat family protein	.	1	1xPhospho	1	-6.64386	5.44e-17	1xPhospho	1	0	1	0.386259	0.913497	FALSE	0	0	-0.39093	0.00534812	1	0	0	DPs-down
Pavir.8KG080200	AT3G53390	Transducin/WD40 repeat-like superfamily protein	.	1	1xPhospho	1	6.64386	5.44e-17	1xPhospho	1	1	0	.	.	.	.	.	-0.187003	0.123599	FALSE	0	0	DPs-up
Pavir.6KG263600	AT5G23150	Tudor/PWWP/MBT domain-containing protein	.	1	1xPhospho	1	6.64386	5.44e-17	1xPhospho	1	1	0	.	.	.	.	.	-0.371411	0.0401182	1	0	0	DPs-up
Pavir.3NG079768	AT5G02950	Tudor/PWWP/MBT superfamily protein	.	1	1xPhospho	1	-6.64386	5.44e-17	1xPhospho	1	0	1	0.387363	0.996919	FALSE	0	0	-0.0119653	0.926621	FALSE	0	0	DPs-down
Pavir.2NG612200	AT5G02950	Tudor/PWWP/MBT superfamily protein	.	1	1xPhospho	1	-6.64386	5.44e-17	1xPhospho	1	0	1	.	.	.	.	.	-0.0549444	0.726423	FALSE	0	0	DPs-down
Pavir.6KG397500	AT4G11740	Ubiquitin-like superfamily protein	.	1	2xPhospho	1	6.64386	5.44e-17	2xPhospho	1	1	0	.	.	.	.	.	0.542114	0.0074548	1	0	0	DPs-up
Pavir.6NG346300	AT4G11740	Ubiquitin-like superfamily protein	.	1	2xPhospho	1	6.64386	5.44e-17	2xPhospho	1	1	0	.	.	.	.	.	0.0661775	0.704923	FALSE	0	0	DPs-up
Pavir.9KG518000	AT2G39810	ubiquitin-protein ligases	.	1	1xPhospho	1	1.976	0.000137437	1xPhospho	1	1	0	.	.	.	.	.	-0.649036	0.00249874	FALSE	0	0	DPs-up
Pavir.6NG176100	AT5G15490	UDP-glucose 6-dehydrogenase family protein	.	1	1xPhospho	1	-2.152	7.42912e-05	1xPhospho	1	0	1	-0.951764	0.0657701	FALSE	0	0	-1.73597	5.66797e-05	1	0	1	DEG-down DPs-down
Pavir.9NG048300	AT3G29360	UDP-glucose 6-dehydrogenase family protein	.	1	1xPhospho	1	-1.65745	0.00502725	1xPhospho	1	0	1	0.045443	0.996919	FALSE	0	0	2.54258	7.08666e-13	1	1	0	DEGs-up DPs-down
Pavir.5NG417500	AT2G36330	Uncharacterised protein family (UPF0497)	.	1	1xPhospho	1	6.64386	5.44e-17	1xPhospho	1	1	0	.	.	.	.	.	-0.00221754	0.995542	FALSE	0	0	DPs-up
Pavir.9KG512800	AT3G19770	Vacuolar sorting protein 9 (VPS9) domain	.	1	1xPhospho	1	6.64386	5.44e-17	1xPhospho	1	1	0	.	.	.	.	.	-0.677814	3.9122e-05	FALSE	0	0	DPs-up
Pavir.9NG665700	AT3G19770	Vacuolar sorting protein 9 (VPS9) domain	.	1	1xPhospho	1	6.64386	5.44e-17	1xPhospho	1	1	0	.	.	.	.	.	-0.130661	0.368072	FALSE	0	0	DPs-up
Pavir.1KG486400	AT3G13290	varicose-related	.	1	1xPhospho	1	-6.64386	5.44e-17	1xPhospho	1	0	1	0.473008	0.905947	FALSE	0	0	0.195065	0.179545	FALSE	0	0	DPs-down
Pavir.1NG466100	AT3G13290	varicose-related	.	1	1xPhospho	1	6.64386	5.44e-17	1xPhospho	1	1	0	.	.	.	.	.	0.317772	0.0670609	FALSE	0	0	DPs-up
Pavir.5KG546600	AT2G41740	villin 2	.	1	1xPhospho	1	-6.64386	5.44e-17	1xPhospho	1	0	1	-0.0649175	0.989345	FALSE	0	0	-0.0563444	0.769196	FALSE	0	0	DPs-down
Pavir.9KG451600	AT2G41740	villin 2	.	1	2xPhospho	1	6.64386	5.44e-17	2xPhospho	1	1	0	.	.	.	.	.	-3.23641	0.000143765	1	0	1	DEG-down DPs-up
Pavir.1NG285138	AT1G21326	VQ motif-containing protein	.	1	1xPhospho	1	6.64386	5.44e-17	1xPhospho	1	1	0	.	.	.	.	.	0.431044	0.336615	FALSE	0	0	DPs-up
Pavir.2NG560500	AT4G26640	WRKY family transcription factor family protein	WRKY	1	1xPhospho	1	6.64386	5.44e-17	1xPhospho	1	1	0	.	.	.	.	.	-0.377743	0.000458076	1	0	0	DPs-up
Pavir.7NG088447	AT2G28450	zinc finger (CCCH-type) family protein	C3H	1	1xPhospho	1	6.64386	5.44e-17	1xPhospho	1	1	0	.	.	.	.	.	0.0721248	0.856157	FALSE	0	0	DPs-up
Pavir.1NG017300	AT3G21810	Zinc finger C-x8-C-x5-C-x3-H type family protein	C3H	1	1xPhospho	1	-6.64386	5.44e-17	1xPhospho	1	0	1	.	.	.	.	.	-0.575958	1.4326e-05	1	0	0	DPs-down
Pavir.5NG172300	AT2G47850	Zinc finger C-x8-C-x5-C-x3-H type family protein	C3H	1	1xPhospho	1	6.64386	5.44e-17	1xPhospho	1	1	0	.	.	.	.	.	0.00810678	0.96909	FALSE	0	0	DPs-up
Pavir.8NG213620	AT3G02830	zinc finger protein 1	C3H	2	1xPhospho	2	6.64386	5.44e-17	1xPhospho	1	1	0	.	.	.	.	.	-0.590771	0.00181057	1	0	0	DPs-up
Pavir.8KG143501	AT3G02830	zinc finger protein 1	C3H	1	1xPhospho	1	6.64386	5.44e-17	1xPhospho	1	1	0	.	.	.	.	.	-0.631087	0.000479697	1	0	0	DPs-up

## Sheet: Sheet1
geneID	Athaliana	Molecular function	TF	#Significant phospho-peptides	#phospho-site
Pavir.1KG075800	AT2G32260	phosphorylcholine cytidylyltransferase	#N/A	1	2xPhospho
Pavir.1KG096400	NA	NA	#N/A	1	2xPhospho
Pavir.1KG117200	AT4G38130	histone deacetylase 1	#N/A	1	1xPhospho
Pavir.1KG120800	AT4G13350	NSP (nuclear shuttle protein)-interacting GTPase	#N/A	1	1xPhospho
Pavir.1KG181862	AT1G53310	phosphoenolpyruvate carboxylase 1	#N/A	1	1xPhospho
Pavir.1KG184200	AT3G49601	NA	#N/A	2	2xPhospho
Pavir.1KG189500	AT2G25970	KH domain-containing protein	#N/A	1	1xPhospho
Pavir.1KG219100	AT2G36460	Aldolase superfamily protein	#N/A	1	1xPhospho
Pavir.1KG256600	AT3G14010	CTC-interacting domain 4	#N/A	2	1xPhospho
Pavir.1KG262800	AT5G58290	regulatory particle triple-A ATPase 3	#N/A	1	1xPhospho
Pavir.1KG297200	AT3G56240	copper chaperone	#N/A	1	1xPhospho
Pavir.1KG326500	NA	NA	#N/A	1	1xPhospho
Pavir.1KG330900	AT4G09510	cytosolic invertase 2	#N/A	1	1xPhospho
Pavir.1KG331900	AT1G60940	SNF1-related protein kinase 2.10	#N/A	1	2xPhospho
Pavir.1KG345300	AT1G71830	somatic embryogenesis receptor-like kinase 1	#N/A	1	2xPhospho
Pavir.1KG349400	AT3G02520	general regulatory factor 7	#N/A	1	2xPhospho
Pavir.1KG352800	AT2G03810	18S pre-ribosomal assembly protein gar2-related	#N/A	1	1xPhospho
Pavir.1KG368200	AT3G26400	eukaryotic translation initiation factor 4B1	#N/A	1	1xPhospho
Pavir.1KG385715	AT1G67900	Phototropic-responsive NPH3 family protein	#N/A	1	1xPhospho
Pavir.1KG438510	AT1G20440	cold-regulated 47	#N/A	1	1xPhospho
Pavir.1KG456400	AT4G13940	S-adenosyl-L-homocysteine hydrolase	#N/A	1	1xPhospho
Pavir.1KG486400	AT3G13290	varicose-related	#N/A	1	1xPhospho
Pavir.1KG503900	AT1G59610	dynamin-like 3	#N/A	1	1xPhospho
Pavir.1KG506700	AT5G40200	DegP protease 9	#N/A	1	1xPhospho
Pavir.1KG527100	AT5G57610	Protein kinase superfamily protein with octicosapeptide/Phox/Bem1p domain	#N/A	1	2xPhospho
Pavir.1KG545900	AT2G29200	pumilio 1	#N/A	2	1xPhospho
Pavir.1KG553100	AT3G19820	cell elongation protein / DWARF1 / DIMINUTO (DIM)	#N/A	1	1xPhospho
Pavir.1KG555800	AT1G73370	sucrose synthase 6	#N/A	1	1xPhospho
Pavir.1NG007573	AT4G10840	Tetratricopeptide repeat (TPR)-like superfamily protein	#N/A	1	1xPhospho
Pavir.1NG017300	AT3G21810	Zinc finger C-x8-C-x5-C-x3-H type family protein	C3H	1	1xPhospho
Pavir.1NG103400	AT4G13350	NSP (nuclear shuttle protein)-interacting GTPase	#N/A	1	1xPhospho
Pavir.1NG104400	AT5G19960	RNA-binding (RRM/RBD/RNP motifs) family protein	#N/A	1	1xPhospho
Pavir.1NG118800	AT2G25970	KH domain-containing protein	#N/A	1	1xPhospho
Pavir.1NG124100	AT4G35300	tonoplast monosaccharide transporter2	#N/A	1	1xPhospho
Pavir.1NG126000	AT3G49601	NA	#N/A	2	2xPhospho
Pavir.1NG285138	AT1G21326	VQ motif-containing protein	#N/A	1	1xPhospho
Pavir.1NG294400	AT5G38600	Proline-rich spliceosome-associated (PSP) family protein / zinc knuckle (CCHC-type) family protein	#N/A	1	1xPhospho
Pavir.1NG398200	AT4G10760	mRNAadenosine methylase	#N/A	1	2xPhospho
Pavir.1NG430900	AT4G13940	S-adenosyl-L-homocysteine hydrolase	#N/A	1	1xPhospho
Pavir.1NG438100	AT5G16880	Target of Myb protein 1	#N/A	1	1xPhospho
Pavir.1NG452900	AT3G27960	Tetratricopeptide repeat (TPR)-like superfamily protein	#N/A	1	1xPhospho
Pavir.1NG462800	AT5G46070	Guanylate-binding family protein	#N/A	1	1xPhospho
Pavir.1NG466100	AT3G13290	varicose-related	#N/A	1	1xPhospho
Pavir.1NG475000	AT3G14010	CTC-interacting domain 4	#N/A	2	1xPhospho
Pavir.1NG510519	AT4G28080	Tetratricopeptide repeat (TPR)-like superfamily protein	#N/A	1	2xPhospho
Pavir.1NG515100	AT5G57610	Protein kinase superfamily protein with octicosapeptide/Phox/Bem1p domain	#N/A	1	2xPhospho
Pavir.1NG537600	AT1G36310	S-adenosyl-L-methionine-dependent methyltransferases superfamily protein	#N/A	1	1xPhospho
Pavir.1NG545900	AT5G15680	ARM repeat superfamily protein	#N/A	1	1xPhospho
Pavir.1NG555900	AT3G10360	pumilio 4	#N/A	1	1xPhospho
Pavir.1NG564200	AT5G43320	casein kinase I-like 8	#N/A	1	1xPhospho
Pavir.2KG033400	AT4G20940	Leucine-rich receptor-like protein kinase family protein	#N/A	1	1xPhospho
Pavir.2KG047000	AT5G42950	GYF domain-containing protein	#N/A	2	1xPhospho
Pavir.2KG103600	AT5G62670	H(+)-ATPase 11	#N/A	1	1xPhospho
Pavir.2KG132500	AT1G08370	decapping 1	#N/A	2	1xPhospho
Pavir.2KG161600	AT2G38610	RNA-binding KH domain-containing protein	#N/A	1	1xPhospho
Pavir.2KG241900	AT1G01320	Tetratricopeptide repeat (TPR)-like superfamily protein	#N/A	1	2xPhospho
Pavir.2KG279800	AT1G28060	Pre-mRNA-splicing factor 3	#N/A	1	1xPhospho
Pavir.2KG292200	AT4G29510	arginine methyltransferase 11	#N/A	1	1xPhospho
Pavir.2KG339200	AT5G17420	Cellulose synthase family protein	#N/A	1	1xPhospho
Pavir.2KG358900	AT1G42550	plastid movement impaired1	#N/A	1	1xPhospho
Pavir.2KG411435	AT2G33620	AT hook motif DNA-binding family protein	#N/A	1	1xPhospho
Pavir.2KG437600	AT1G07350	RNA-binding (RRM/RBD/RNP motifs) family protein	#N/A	1	1xPhospho
Pavir.2KG468300	AT1G11480	eukaryotic translation initiation factor-related	#N/A	1	1xPhospho
Pavir.2KG476205	AT3G60240	eukaryotic translation initiation factor 4G	#N/A	2	1xPhospho
Pavir.2KG476210	AT3G60240	eukaryotic translation initiation factor 4G	#N/A	1	1xPhospho
Pavir.2KG484600	AT4G05150	Octicosapeptide/Phox/Bem1p family protein	#N/A	1	1xPhospho
Pavir.2KG499800	AT3G22380	time for coffee	#N/A	1	1xPhospho
Pavir.2KG515800	AT5G67470	formin homolog 6	#N/A	1	1xPhospho
Pavir.2KG546800	AT5G64220	Calmodulin-binding transcription activator protein with CG-1 and Ankyrin domains	CAMTA	1	1xPhospho
Pavir.2KG572300	AT1G53050	Protein kinase superfamily protein	#N/A	1	1xPhospho
Pavir.2NG033500	AT5G42950	GYF domain-containing protein	#N/A	2	1xPhospho
Pavir.2NG115200	AT1G08370	decapping 1	#N/A	1	1xPhospho
Pavir.2NG157500	AT1G42550	plastid movement impaired1	#N/A	2	1xPhospho
Pavir.2NG170200	AT5G61030	glycine-rich RNA-binding protein 3	#N/A	1	1xPhospho
Pavir.2NG174400	AT4G27500	proton pump interactor 1	#N/A	1	1xPhospho
Pavir.2NG269700	AT5G03280	NRAMP metal ion transporter family protein	#N/A	2	1xPhospho
Pavir.2NG274400	AT1G01320	Tetratricopeptide repeat (TPR)-like superfamily protein	#N/A	1	3xPhospho
Pavir.2NG309509	AT4G15802	heat shock factor binding protein	#N/A	1	1xPhospho
Pavir.2NG319200	AT5G39785	Protein of unknown function (DUF1666)	#N/A	1	1xPhospho
Pavir.2NG336042	AT5G17420	Cellulose synthase family protein	#N/A	1	2xPhospho
Pavir.2NG515300	AT1G66950	pleiotropic drug resistance 11	#N/A	2	1xPhospho
Pavir.2NG529000	AT3G60240	eukaryotic translation initiation factor 4G	#N/A	3	1xPhospho
Pavir.2NG534800	AT3G43300	HOPM interactor 7	#N/A	1	1xPhospho
Pavir.2NG544400	AT2G41900	CCCH-type zinc finger protein with ARM repeat domain	C3H	2	1xPhospho
Pavir.2NG547500	AT3G22380	time for coffee	#N/A	1	1xPhospho
Pavir.2NG560500	AT4G26640	WRKY family transcription factor family protein	WRKY	1	1xPhospho
Pavir.2NG612200	AT5G02950	Tudor/PWWP/MBT superfamily protein	#N/A	1	1xPhospho
Pavir.2NG625500	AT1G54610	Protein kinase superfamily protein	#N/A	1	1xPhospho
Pavir.3KG000032	AT1G10390	Nucleoporin autopeptidase	#N/A	1	1xPhospho
Pavir.3KG041280	AT4G09570	calcium-dependent protein kinase 4	#N/A	2	1xPhospho
Pavir.3KG107600	AT5G56580	MAP kinase kinase 6	#N/A	1	1xPhospho
Pavir.3KG122400	AT5G03040	IQ-domain 2	#N/A	1	1xPhospho
Pavir.3KG124322	AT4G09160	SEC14 cytosolic factor family protein / phosphoglyceride transfer family protein	#N/A	1	1xPhospho
Pavir.3KG128782	AT4G15545	NA	#N/A	1	1xPhospho
Pavir.3KG136767	AT3G10980	PLAC8 family protein	#N/A	1	1xPhospho
Pavir.3KG185100	AT1G07110	fructose-2,6-bisphosphatase	#N/A	1	1xPhospho
Pavir.3KG244400	AT3G08890	Protein of unknown function, DUF538	#N/A	1	1xPhospho
Pavir.3KG261700	AT4G15530	pyruvate orthophosphate dikinase	#N/A	1	1xPhospho
Pavir.3KG263587	AT2G41770	Protein of unknown function (DUF288)	#N/A	1	2xPhospho
Pavir.3KG279500	AT1G68830	STT7 homolog STN7	#N/A	1	3xPhospho
Pavir.3KG297500	AT1G79830	golgin candidate 5	#N/A	3	1xPhospho
Pavir.3KG309100	AT5G64130	cAMP-regulated phosphoprotein 19-related protein	#N/A	1	1xPhospho
Pavir.3KG309300	AT1G29920	chlorophyll A/B-binding protein 2	#N/A	1	1xPhospho
Pavir.3KG310400	AT1G75220	Major facilitator superfamily protein	#N/A	1	2xPhospho
Pavir.3KG324000	AT1G74690	IQ-domain 31	#N/A	1	1xPhospho
Pavir.3KG347300	AT1G15440	periodic tryptophan protein 2	#N/A	1	1xPhospho
Pavir.3KG402302	AT1G15140	FAD/NAD(P)-binding oxidoreductase	#N/A	1	1xPhospho
Pavir.3KG438024	AT1G60500	Dynamin related protein 4C	#N/A	1	1xPhospho
Pavir.3KG552600	AT1G15340	methyl-CPG-binding domain 10	#N/A	1	1xPhospho
Pavir.3KG564600	AT4G36860	LIM domain-containing protein	#N/A	1	1xPhospho
Pavir.3KG572300	AT5G62670	H(+)-ATPase 11	#N/A	1	1xPhospho
Pavir.3KG576500	AT3G25840	Protein kinase superfamily protein	#N/A	1	1xPhospho
Pavir.3NG043200	AT3G24550	proline extensin-like receptor kinase 1	#N/A	1	1xPhospho
Pavir.3NG065800	AT1G75240	homeobox protein 33	ZF-HD	1	3xPhospho
Pavir.3NG066600	AT1G33800	Protein of unknown function (DUF579)	#N/A	2	1xPhospho
Pavir.3NG076904	AT4G15530	pyruvate orthophosphate dikinase	#N/A	1	1xPhospho
Pavir.3NG079746	AT3G51850	calcium-dependent protein kinase 13	#N/A	1	1xPhospho
Pavir.3NG079768	AT5G02950	Tudor/PWWP/MBT superfamily protein	#N/A	1	1xPhospho
Pavir.3NG105813	AT2G37340	arginine/serine-rich zinc knuckle-containing protein 33	#N/A	1	1xPhospho
Pavir.3NG127207	AT2G37080	ROP interactive partner 3	#N/A	1	1xPhospho
Pavir.3NG154800	AT3G51670	SEC14 cytosolic factor family protein / phosphoglyceride transfer family protein	#N/A	1	1xPhospho
Pavir.3NG179827	AT1G19450	Major facilitator superfamily protein	#N/A	1	2xPhospho
Pavir.3NG181053	AT1G75220	Major facilitator superfamily protein	#N/A	1	1xPhospho
Pavir.3NG182161	AT1G79830	golgin candidate 5	#N/A	1	1xPhospho
Pavir.3NG183492	AT1G68830	STT7 homolog STN7	#N/A	1	1xPhospho
Pavir.3NG197700	AT1G15140	FAD/NAD(P)-binding oxidoreductase	#N/A	1	1xPhospho
Pavir.3NG205200	AT3G48740	Nodulin MtN3 family protein	#N/A	1	1xPhospho
Pavir.3NG212697	AT3G16630	P-loop containing nucleoside triphosphate hydrolases superfamily protein	#N/A	1	1xPhospho
Pavir.3NG220900	AT3G08020	PHD finger family protein	#N/A	1	1xPhospho
Pavir.3NG233000	AT2G38280	AMP deaminase, putative / myoadenylate deaminase, putative	#N/A	1	3xPhospho
Pavir.3NG258006	AT4G39150	DNAJ heat shock N-terminal domain-containing protein	#N/A	1	1xPhospho
Pavir.3NG258243	AT4G07960	Cellulose-synthase-like C12	#N/A	1	1xPhospho
Pavir.3NG262700	AT2G01980	sodium proton exchanger, putative (NHX7) (SOS1)	#N/A	1	1xPhospho
Pavir.3NG298100	AT4G36860	LIM domain-containing protein	#N/A	1	1xPhospho
Pavir.4KG065700	AT1G45688	NA	#N/A	1	1xPhospho
Pavir.4KG106700	AT4G28990	RNA-binding protein-related	#N/A	1	1xPhospho
Pavir.4KG187300	AT1G59610	dynamin-like 3	#N/A	1	1xPhospho
Pavir.4KG212200	AT5G10470	kinesin like protein for actin based chloroplast movement 1	#N/A	2	1xPhospho
Pavir.4KG240000	AT5G53060	RNA-binding KH domain-containing protein	#N/A	1	1xPhospho
Pavir.4KG247315	AT2G42600	phosphoenolpyruvate carboxylase 2	#N/A	3	1xPhospho
Pavir.4KG375600	AT3G13920	eukaryotic translation initiation factor 4A1	#N/A	1	1xPhospho
Pavir.4KG382102	AT2G16860	GCIP-interacting family protein	#N/A	1	1xPhospho
Pavir.4NG043200	AT4G26270	phosphofructokinase 3	#N/A	1	1xPhospho
Pavir.4NG060200	AT1G45688	NA	#N/A	1	1xPhospho
Pavir.4NG084600	AT5G14720	Protein kinase superfamily protein	#N/A	1	1xPhospho
Pavir.4NG113800	AT2G28290	P-loop containing nucleoside triphosphate hydrolases superfamily protein	#N/A	2	1xPhospho
Pavir.4NG136234	AT5G10470	kinesin like protein for actin based chloroplast movement 1	#N/A	1	1xPhospho
Pavir.4NG137025	AT2G24100	NA	#N/A	1	1xPhospho
Pavir.4NG140900	AT4G32760	ENTH/VHS/GAT family protein	#N/A	1	1xPhospho
Pavir.4NG188300	AT1G15400	NA	#N/A	1	1xPhospho
Pavir.4NG211842	AT5G56980	NA	#N/A	1	1xPhospho
Pavir.4NG215687	AT2G42600	phosphoenolpyruvate carboxylase 2	#N/A	3	1xPhospho
Pavir.4NG217500	AT4G26750	hydroxyproline-rich glycoprotein family protein	#N/A	1	1xPhospho
Pavir.4NG236100	AT5G47690	Binding	#N/A	1	1xPhospho
Pavir.5KG069000	AT3G13080	multidrug resistance-associated protein 3	#N/A	1	1xPhospho
Pavir.5KG124800	AT4G11420	eukaryotic translation initiation factor 3A	#N/A	1	1xPhospho
Pavir.5KG133300	AT1G09090	respiratory burst oxidase homolog B	#N/A	1	1xPhospho
Pavir.5KG154000	AT3G23900	RNA recognition motif (RRM)-containing protein	#N/A	1	1xPhospho
Pavir.5KG164400	AT3G16830	TOPLESS-related 2	#N/A	1	1xPhospho
Pavir.5KG347000	AT1G52380	NUP50 (Nucleoporin 50 kDa) protein	#N/A	1	1xPhospho
Pavir.5KG412607	AT1G15520	pleiotropic drug resistance 12	#N/A	1	1xPhospho
Pavir.5KG453100	AT5G14740	carbonic anhydrase 2	#N/A	2	1xPhospho
Pavir.5KG466400	AT5G56580	MAP kinase kinase 6	#N/A	1	1xPhospho
Pavir.5KG467900	AT4G17520	Hyaluronan / mRNA binding family	#N/A	1	1xPhospho
Pavir.5KG479000	AT2G19520	Transducin family protein / WD-40 repeat family protein	#N/A	1	1xPhospho
Pavir.5KG490900	AT2G19710	Regulator of Vps4 activity in the MVB pathway protein	#N/A	1	1xPhospho
Pavir.5KG501200	AT1G66680	S-adenosyl-L-methionine-dependent methyltransferases superfamily protein	#N/A	2	1xPhospho
Pavir.5KG546600	AT2G41740	villin 2	#N/A	1	1xPhospho
Pavir.5KG747400	AT3G48860	NA	#N/A	1	1xPhospho
Pavir.5KG762000	AT1G24620	EF hand calcium-binding protein family	#N/A	1	1xPhospho
Pavir.5NG012556	AT2G36460	Aldolase superfamily protein	#N/A	1	1xPhospho
Pavir.5NG012663	AT1G04920	sucrose phosphate synthase 3F	#N/A	1	1xPhospho
Pavir.5NG016600	AT5G17380	Thiamine pyrophosphate dependent pyruvate decarboxylase family protein	#N/A	1	1xPhospho
Pavir.5NG088800	AT2G28800	63 kDa inner membrane family protein	#N/A	1	1xPhospho
Pavir.5NG172300	AT2G47850	Zinc finger C-x8-C-x5-C-x3-H type family protein	C3H	1	1xPhospho
Pavir.5NG178500	ATCG00710	photosystem II reaction center protein H	#N/A	1	2xPhospho
Pavir.5NG232400	AT1G54610	Protein kinase superfamily protein	#N/A	1	2xPhospho
Pavir.5NG263800	AT5G14740	carbonic anhydrase 2	#N/A	2	1xPhospho
Pavir.5NG314600	AT1G15520	pleiotropic drug resistance 12	#N/A	2	1xPhospho
Pavir.5NG417500	AT2G36330	Uncharacterised protein family (UPF0497)	#N/A	1	1xPhospho
Pavir.5NG451300	AT1G02520	P-glycoprotein 11	#N/A	1	1xPhospho
Pavir.5NG472800	AT5G56580	MAP kinase kinase 6	#N/A	1	1xPhospho
Pavir.5NG476924	AT5G47910	respiratory burst oxidase homologue D	#N/A	1	1xPhospho
Pavir.5NG548300	AT5G17910	NA	#N/A	1	1xPhospho
Pavir.5NG575900	AT5G03040	IQ-domain 2	#N/A	1	1xPhospho
Pavir.5NG577900	AT5G60010	ferric reductase-like transmembrane component family protein	#N/A	1	1xPhospho
Pavir.5NG581000	AT3G50820	photosystem II subunit O-2	#N/A	1	1xPhospho
Pavir.5NG613500	AT3G48860	NA	#N/A	1	1xPhospho
Pavir.5NG630600	AT3G15750	Essential protein Yae1, N-terminal	#N/A	1	1xPhospho
Pavir.6KG004700	AT5G39450	F-box family protein	#N/A	1	1xPhospho
Pavir.6KG018400	AT4G00830	RNA-binding (RRM/RBD/RNP motifs) family protein	#N/A	1	1xPhospho
Pavir.6KG023500	AT3G04120	glyceraldehyde-3-phosphate dehydrogenase C subunit 1	#N/A	1	1xPhospho
Pavir.6KG061300	AT1G20920	P-loop containing nucleoside triphosphate hydrolases superfamily protein	#N/A	1	1xPhospho
Pavir.6KG064200	AT1G80490	TOPLESS-related 1	#N/A	1	1xPhospho
Pavir.6KG076000	AT1G34210	somatic embryogenesis receptor-like kinase 2	#N/A	1	2xPhospho
Pavir.6KG077300	AT1G34220	Regulator of Vps4 activity in the MVB pathway protein	#N/A	1	1xPhospho
Pavir.6KG137900	AT5G63110	histone deacetylase 6	#N/A	1	1xPhospho
Pavir.6KG145200	AT3G46780	plastid transcriptionally active 16	#N/A	1	2xPhospho
Pavir.6KG225900	AT5G13020	Emsy N Terminus (ENT)/ plant Tudor-like domains-containing protein	#N/A	1	1xPhospho
Pavir.6KG226100	AT5G20280	sucrose phosphate synthase 1F	#N/A	2	1xPhospho
Pavir.6KG263600	AT5G23150	Tudor/PWWP/MBT domain-containing protein	#N/A	1	1xPhospho
Pavir.6KG276700	AT5G15210	homeobox protein 30	ZF-HD	1	2xPhospho
Pavir.6KG290606	AT1G56220	Dormancy/auxin associated family protein	#N/A	1	1xPhospho
Pavir.6KG368700	AT2G27100	C2H2 zinc-finger protein SERRATE (SE)	#N/A	1	1xPhospho
Pavir.6KG393700	AT5G53620	NA	#N/A	1	1xPhospho
Pavir.6KG394700	AT4G38900	Basic-leucine zipper (bZIP) transcription factor family protein	bZIP	1	2xPhospho
Pavir.6KG397500	AT4G11740	Ubiquitin-like superfamily protein	#N/A	1	2xPhospho
Pavir.6NG014741	AT4G10070	KH domain-containing protein	#N/A	1	1xPhospho
Pavir.6NG016100	AT4G10610	CTC-interacting domain 12	#N/A	1	1xPhospho
Pavir.6NG020900	AT5G63190	MA3 domain-containing protein	#N/A	1	1xPhospho
Pavir.6NG088100	NA	NA	#N/A	1	1xPhospho
Pavir.6NG092300	AT1G79040	photosystem II subunit R	#N/A	1	1xPhospho
Pavir.6NG176100	AT5G15490	UDP-glucose 6-dehydrogenase family protein	#N/A	1	1xPhospho
Pavir.6NG187000	AT3G10380	subunit of exocyst complex 8	#N/A	1	1xPhospho
Pavir.6NG190500	AT5G20280	sucrose phosphate synthase 1F	#N/A	1	2xPhospho
Pavir.6NG244615	AT1G77760	nitrate reductase 1	#N/A	2	1xPhospho
Pavir.6NG271832	AT5G56000	HEAT SHOCK PROTEIN 81.4	#N/A	1	1xPhospho
Pavir.6NG300000	AT3G20250	pumilio 5	#N/A	1	1xPhospho
Pavir.6NG303800	AT1G21080	DNAJ heat shock N-terminal domain-containing protein	#N/A	1	1xPhospho
Pavir.6NG346300	AT4G11740	Ubiquitin-like superfamily protein	#N/A	1	2xPhospho
Pavir.7KG080900	AT5G58140	phototropin 2	#N/A	2	1xPhospho
Pavir.7KG091218	AT5G60580	RING/U-box superfamily protein	#N/A	1	1xPhospho
Pavir.7KG108800	AT3G45140	lipoxygenase 2	#N/A	2	1xPhospho
Pavir.7KG182509	ATCG00120	ATP synthase subunit alpha	#N/A	1	1xPhospho
Pavir.7KG182518	ATCG00120	ATP synthase subunit alpha	#N/A	1	1xPhospho
Pavir.7KG182671	ATCG00020	photosystem II reaction center protein A	#N/A	1	1xPhospho
Pavir.7KG264300	AT3G61260	Remorin family protein	#N/A	1	1xPhospho
Pavir.7KG299100	AT2G43160	ENTH/VHS family protein	#N/A	1	1xPhospho
Pavir.7KG306200	AT4G35310	calmodulin-domain protein kinase 5	#N/A	1	2xPhospho
Pavir.7KG339600	AT2G32240	NA	#N/A	1	1xPhospho
Pavir.7KG380400	AT1G19870	IQ-domain 32	#N/A	1	2xPhospho
Pavir.7KG418500	AT4G28080	Tetratricopeptide repeat (TPR)-like superfamily protein	#N/A	1	1xPhospho
Pavir.7NG021900	AT3G61860	RNA-binding (RRM/RBD/RNP motifs) family protein	#N/A	1	1xPhospho
Pavir.7NG088447	AT2G28450	zinc finger (CCCH-type) family protein	C3H	1	1xPhospho
Pavir.7NG139900	AT3G01930	Major facilitator superfamily protein	#N/A	1	1xPhospho
Pavir.7NG228600	AT5G63190	MA3 domain-containing protein	#N/A	1	1xPhospho
Pavir.7NG247000	AT4G04210	plant UBX domain containing protein 4	#N/A	1	2xPhospho
Pavir.7NG308700	AT4G35310	calmodulin-domain protein kinase 5	#N/A	1	2xPhospho
Pavir.7NG390200	AT2G18960	H(+)-ATPase 1	#N/A	1	1xPhospho
Pavir.7NG401100	AT1G56080	NA	#N/A	1	1xPhospho
Pavir.7NG417400	AT1G45688	NA	#N/A	1	1xPhospho
Pavir.7NG418600	AT2G46860	pyrophosphorylase 3	#N/A	1	1xPhospho
Pavir.7NG442500	AT4G27450	Aluminium induced protein with YGL and LRDR motifs	#N/A	1	1xPhospho
Pavir.8KG018900	NA	NA	#N/A	2	1xPhospho
Pavir.8KG064500	AT4G09570	calcium-dependent protein kinase 4	#N/A	2	1xPhospho
Pavir.8KG080200	AT3G53390	Transducin/WD40 repeat-like superfamily protein	#N/A	1	1xPhospho
Pavir.8KG143501	AT3G02830	zinc finger protein 1	C3H	1	1xPhospho
Pavir.8KG281900	AT3G02520	general regulatory factor 7	#N/A	1	1xPhospho
Pavir.8KG377800	AT1G02890	AAA-type ATPase family protein	#N/A	1	1xPhospho
Pavir.8KG394100	AT3G55460	SC35-like splicing factor 30	#N/A	1	1xPhospho
Pavir.8NG016300	AT1G33110	MATE efflux family protein	#N/A	1	1xPhospho
Pavir.8NG063800	AT3G02645	Plant protein of unknown function (DUF247)	#N/A	1	1xPhospho
Pavir.8NG106056	AT3G45780	phototropin 1	#N/A	1	1xPhospho
Pavir.8NG194400	AT4G10340	light harvesting complex of photosystem II 5	#N/A	1	1xPhospho
Pavir.8NG213620	AT3G02830	zinc finger protein 1	C3H	2	1xPhospho
Pavir.8NG306400	AT3G55460	SC35-like splicing factor 30	#N/A	1	1xPhospho
Pavir.9KG014300	AT3G25070	RPM1 interacting protein 4	#N/A	1	1xPhospho
Pavir.9KG025000	AT5G43310	COP1-interacting protein-related	#N/A	1	1xPhospho
Pavir.9KG029611	AT1G30440	Phototropic-responsive NPH3 family protein	#N/A	1	1xPhospho
Pavir.9KG084000	AT5G04890	HSP20-like chaperones superfamily protein	#N/A	1	2xPhospho
Pavir.9KG111600	AT3G48710	DEK domain-containing chromatin associated protein	#N/A	2	1xPhospho
Pavir.9KG127900	AT4G10730	Protein kinase superfamily protein	#N/A	1	1xPhospho
Pavir.9KG169400	AT5G64850	NA	#N/A	1	2xPhospho
Pavir.9KG313957	AT4G35300	tonoplast monosaccharide transporter2	#N/A	1	1xPhospho
Pavir.9KG328300	AT4G17330	G2484-1 protein	#N/A	1	1xPhospho
Pavir.9KG365000	AT4G00720	shaggy-like protein kinase 32	#N/A	1	1xPhospho
Pavir.9KG385400	AT1G13740	ABI five binding protein 2	#N/A	1	1xPhospho
Pavir.9KG394400	AT1G60420	DC1 domain-containing protein	#N/A	1	1xPhospho
Pavir.9KG412083	AT1G59710	Protein of unknown function (DUF569)	#N/A	1	2xPhospho
Pavir.9KG451600	AT2G41740	villin 2	#N/A	1	2xPhospho
Pavir.9KG463800	AT2G47330	P-loop containing nucleoside triphosphate hydrolases superfamily protein	#N/A	1	1xPhospho
Pavir.9KG496100	AT4G32260	ATPase, F0 complex, subunit B/B\', bacterial/chloroplast	#N/A	1	1xPhospho
Pavir.9KG499152	AT2G29210	splicing factor PWI domain-containing protein	#N/A	1	3xPhospho
Pavir.9KG511900	AT1G05150	Calcium-binding tetratricopeptide family protein	#N/A	1	1xPhospho
Pavir.9KG512800	AT3G19770	Vacuolar sorting protein 9 (VPS9) domain	#N/A	1	1xPhospho
Pavir.9KG517100	AT4G37870	phosphoenolpyruvate carboxykinase 1	#N/A	1	3xPhospho
Pavir.9KG518000	AT2G39810	ubiquitin-protein ligases	#N/A	1	1xPhospho
Pavir.9KG530300	AT2G02000	glutamate decarboxylase 3	#N/A	1	1xPhospho
Pavir.9KG542400	AT1G48480	receptor-like kinase 1	#N/A	1	1xPhospho
Pavir.9KG548600	AT1G12460	Leucine-rich repeat protein kinase family protein	#N/A	2	1xPhospho
Pavir.9NG023500	AT1G19530	NA	#N/A	1	1xPhospho
Pavir.9NG024019	AT3G47070	NA	#N/A	1	1xPhospho
Pavir.9NG048300	AT3G29360	UDP-glucose 6-dehydrogenase family protein	#N/A	1	1xPhospho
Pavir.9NG076797	AT3G10650	NA	#N/A	1	1xPhospho
Pavir.9NG128400	AT1G73460	Protein kinase superfamily protein	#N/A	1	1xPhospho
Pavir.9NG182700	AT3G15790	methyl-CPG-binding domain 11	#N/A	2	1xPhospho
Pavir.9NG191800	AT3G46780	plastid transcriptionally active 16	#N/A	1	1xPhospho
Pavir.9NG200000	AT3G05420	acyl-CoA binding protein 4	#N/A	1	1xPhospho
Pavir.9NG237400	AT2G33830	Dormancy/auxin associated family protein	#N/A	1	1xPhospho
Pavir.9NG240300	AT4G10730	Protein kinase superfamily protein	#N/A	1	1xPhospho
Pavir.9NG319500	AT2G03440	nodulin-related protein 1	#N/A	1	1xPhospho
Pavir.9NG353828	AT1G32640	Basic helix-loop-helix (bHLH) DNA-binding family protein	bHLH	1	1xPhospho
Pavir.9NG356600	AT2G22300	signal responsive 1	CAMTA	1	1xPhospho
Pavir.9NG409500	AT2G04520	Nucleic acid-binding, OB-fold-like protein	#N/A	1	1xPhospho
Pavir.9NG472000	AT4G17330	G2484-1 protein	#N/A	1	1xPhospho
Pavir.9NG484600	AT3G54540	general control non-repressible 4	#N/A	1	1xPhospho
Pavir.9NG520900	AT1G60420	DC1 domain-containing protein	#N/A	1	1xPhospho
Pavir.9NG543500	AT3G50370	NA	#N/A	1	1xPhospho
Pavir.9NG600700	AT2G39050	hydroxyproline-rich glycoprotein family protein	#N/A	1	1xPhospho
Pavir.9NG658800	AT1G75100	J-domain protein required for chloroplast accumulation response 1	#N/A	1	1xPhospho
Pavir.9NG663000	AT2G07360	SH3 domain-containing protein	#N/A	1	1xPhospho
Pavir.9NG665700	AT3G19770	Vacuolar sorting protein 9 (VPS9) domain	#N/A	1	1xPhospho
Pavir.9NG671314	AT4G37870	phosphoenolpyruvate carboxykinase 1	#N/A	1	1xPhospho
Pavir.9NG695300	AT4G32260	ATPase, F0 complex, subunit B/B\', bacterial/chloroplast	#N/A	1	1xPhospho
Pavir.9NG695800	AT2G37550	ARF-GAP domain 7	#N/A	1	1xPhospho
Pavir.9NG698300	AT2G25430	epsin N-terminal homology (ENTH) domain-containing protein / clathrin assembly protein-related	#N/A	1	1xPhospho
Pavir.9NG703500	AT2G29210	splicing factor PWI domain-containing protein	#N/A	1	3xPhospho
Pavir.9NG707300	AT4G37300	maternal effect embryo arrest 59	#N/A	1	1xPhospho
Pavir.9NG751500	AT2G20320	DENN (AEX-3) domain-containing protein	#N/A	1	1xPhospho
Pavir.9NG772400	AT1G76980	NA	#N/A	2	1xPhospho
