# Supplementary material for: Greenbug (Schizaphis graminum) herbivory significantly impacts protein and phosphorylation abundance in switchgrass (Panicum virgatum)
Source: Sci Rep. 2020 Sep 9;10:14842. doi: 10.1038/s41598-020-71828-8 (PMC7481182; doi:10.1038/s41598-020-71828-8)
Supplement: Supplementary file 6 — Supplementary table S5 [file 41598_2020_71828_MOESM6_ESM.xlsx]

## Sheet: Table S5_DPs and peptides
Table S5: DPs and associated phosphopeptides. The p-site positions are the relative site of phosphorylation with respect to the full length protein.
Protein	a.a Position	Peptide start position	Protein Length	1st p-site	2nd p-site	3rd p-site	Annotated Sequence	Modifications	Qvality PEP	# Proteins	# PSMs	Abundance Ratio: (I10) / (C10)	Abundance Ratio Adj. P-Value: (I10) / (C10)	log2(FC)	DP	Modifications	AA	Position.peptide[1]	Conf	AA	Position.peptide[2]	Conf	AA	Position.peptide[2]	Conf
Pavir.5KG412607	[44-55]	44	1454	52			[R].WAAIEKLPTYDR.[MV]	1xPhospho [T9(100)]	0.000509291	7	24	100	5.44e-17	6.64386	U	1xPhospho	T	9	100
Pavir.5KG466400	[24-32]	24	337	30			[K].FLTASGTFK.[D]	1xPhospho [T7(100)]	0.0240649	4	4	100	5.44e-17	6.64386	U	1xPhospho	T	7	100
Pavir.1KG256600	[207-221]	207	605	207			[R].SWDQFETNAALFGVK.[S]	1xPhospho [S1(100)]	2.18013e-11	2	6	100	5.44e-17	6.64386	U	1xPhospho	S	1	100
Pavir.1KG256600	[204-221]	204	605	207			[K].GNRSWDQFETNAALFGVK.[S]	1xPhospho [S4(100)]	0.0011197	2	5	100	5.44e-17	6.64386	U	1xPhospho	S	4	100
Pavir.2NG115200	[266-287]	266	401	268			[R].STSLVNPSHFSPLTSAQTAMVR.[S]	1xPhospho [S3(99)]	6.51315e-18	2	156	0.318	0.0248167	-1.6529	D	1xPhospho	S	3	99
Pavir.2NG529000	[978-995]	978	1795	993			[K].KKVEPDDWEDAADMSTPK.[L]	1xPhospho [T16(99.3)]	0.000320165	2	4	100	5.44e-17	6.64386	U	1xPhospho	T	16	99.3
Pavir.2KG047000	[1441-1457]	1441	1689	1454			[K].NHGNASSWQASGSSPSK.[A]	1xPhospho [S14(99.6)]	3.73818e-14	2	48	100	5.44e-17	6.64386	U	1xPhospho	S	14	99.6
Pavir.5NG314600	[44-55]	44	1456	52			[R].WAAIEKLPTYDR.[MV]	1xPhospho [T9(100)]	0.000509291	7	24	100	5.44e-17	6.64386	U	1xPhospho	T	9	100
Pavir.2KG476210	[99-114]	99	422	105			[R].GSSALASPSSQQGSIR.[G]	1xPhospho [S7(100)]	9.61464e-09	2	8	100	5.44e-17	6.64386	U	1xPhospho	S	7	100
Pavir.4NG215687	[235-246]	235	962	238			[R].YGMSYIHETIWK.[G]	1xPhospho [S4(100)]	0.0764372	2	4	0.01	5.44e-17	-6.64386	D	1xPhospho	S	4	100
Pavir.4NG215687	[598-610]	598	962	603			[K].DAGRLSAAWQLYR.[A]	1xPhospho [S6(100)]	0.000138873	2	9	0.01	5.44e-17	-6.64386	D	1xPhospho	S	6	100
Pavir.5KG453100	[69-77]	69	276	71			[R].LKSGFEQFK.[T]	1xPhospho [S3(100)]	0.0164724	2	26	0.01	5.44e-17	-6.64386	D	1xPhospho	S	3	100
Pavir.5KG453100	[71-92]	71	276	78			[K].SGFEQFKTQVYDKKPELFEPLK.[A]	1xPhospho [T8(100)]	0.00858383	2	3	0.01	5.44e-17	-6.64386	D	1xPhospho	T	8	100
Pavir.5NG012556	[89-103]	89	423	96			[K].GILAADESTGTIGKR.[L]	1xPhospho [S8(99.6)]	0.000131012	4	3	100	5.44e-17	6.64386	U	1xPhospho	S	8	99.6
Pavir.1KG456400	[462-484]	462	486	463			[K].LTKSQADYISVPIEGPYKPAHYR.[Y]	1xPhospho [T2(99.4)]	1.2492e-08	4	37	100	5.44e-17	6.64386	U	1xPhospho	T	2	99.4
Pavir.1KG545900	[41-52]	41	1001	43			[R].SGSAPPTVEGSR.[T]	1xPhospho [S3(99.5)]	0.0120194	2	41	100	5.44e-17	6.64386	U	1xPhospho	S	3	99.5
Pavir.2NG625500	[272-292]	272	580	290			[K].IADFGLASFFDPNHKQPMTSR.[V]	1xOxidation [M18]; 1xPhospho [T19(99.5)]	0.0999048	2	12	100	5.44e-17	6.64386	U	1xPhospho	T	19	99.5
Pavir.2KG499800	[1263-1278]	1263	1438	1276			[K].GVQQPVQLPSPQQSAK.[N]	1xPhospho [S14(99.5)]	0.0134089	2	10	100	5.44e-17	6.64386	U	1xPhospho	S	14	99.5
Pavir.3NG076904	[820-827]	820	1093	820			[R].SDFEGIFR.[A]	1xPhospho [S1(100)]	0.000607313	2	9	0.01	5.44e-17	-6.64386	D	1xPhospho	S	1	100
Pavir.2KG103600	[944-956]	944	957	955			[K].GLDIETIQQSYTV.[-]	1xPhospho [T12(98.5)]	0.000834537	4	54	0.334	0.0192572	-1.58208	D	1xPhospho	T	12	98.5
Pavir.3KG297500	[877-907]	877	1037	879			[R].KLSSSGSINSLEESHFLQASLDLSDNASLER.[R]	1xPhospho [S3(99.2)]	3.03931e-18	2	61	100	5.44e-17	6.64386	U	1xPhospho	S	3	99.2
Pavir.3KG564600	[80-92]	80	502	89			[R].ALQESLNAESPPR.[Q]	1xPhospho [S10(100)]	0.0128224	2	3	0.01	5.44e-17	-6.64386	D	1xPhospho	S	10	100
Pavir.4NG060200	[5-23]	5	318	20			[K].SESDVTSLAASSPPRSPKR.[GA]	1xPhospho [S16(100)]	0.0297666	2	7	100	5.44e-17	6.64386	U	1xPhospho	S	16	100
Pavir.5NG476924	[132-141]	132	910	134			[R].SKSGAAVALK.[G]	1xPhospho [S3(100)]	0.0204195	2	8	100	5.44e-17	6.64386	U	1xPhospho	S	3	100
Pavir.5NG613500	[169-184]	169	561	171			[R].TPSPIPPVAVEPPADR.[T]	1xPhospho [S3(100)]	9.91936e-08	2	38	100	5.44e-17	6.64386	U	1xPhospho	S	3	100
Pavir.3KG107600	[24-32]	24	356	30			[K].FLTASGTFK.[D]	1xPhospho [T7(100)]	0.0240649	4	4	100	5.44e-17	6.64386	U	1xPhospho	T	7	100
Pavir.8NG213620	[186-214]	186	448	213			[R].GSGYSPGQSATSPGQHAYQGAVTSWPLSR.[S]	1xPhospho [S28(100)]	3.38638e-11	2	38	100	5.44e-17	6.64386	U	1xPhospho	S	28	100
Pavir.9NG240300	[542-555]	542	769	545			[R].KTASLSGPLSLPTR.[A]	1xPhospho [S4(100)]	7.71662e-05	2	13	0.01	5.44e-17	-6.64386	D	1xPhospho	S	4	100
Pavir.9NG520900	[121-135]	121	583	124			[R].FKVSGIPHLVILDAK.[T]	1xPhospho [S4(100)]	0.000885136	2	6	0.01	5.44e-17	-6.64386	D	1xPhospho	S	4	100
Pavir.9NG695300	[113-126]	113	211	122			[R].GELGDVKDASEEVK.[Q]	1xPhospho [S10(100)]	0.000315334	2	6	0.01	5.44e-17	-6.64386	D	1xPhospho	S	10	100
Pavir.9KG328300	[1246-1262]	1246	2149	1249			[K].ASASPEQQSVIASPQLK.[AD]	1xPhospho [S4(100)]	1.55658e-09	2	34	100	5.44e-17	6.64386	U	1xPhospho	S	4	100
Pavir.9KG512800	[298-320]	298	485	302			[K].ANRSSDVSLSLKDPIQGSGQDMR.[R]	1xPhospho [S5(99.4)]	8.58032e-13	2	65	100	5.44e-17	6.64386	U	1xPhospho	S	5	99.4
Pavir.1NG475000	[207-221]	207	602	207			[R].SWDQFETNAALFGVK.[S]	1xPhospho [S1(100)]	2.18013e-11	2	6	100	5.44e-17	6.64386	U	1xPhospho	S	1	100
Pavir.1NG475000	[204-221]	204	602	207			[K].GNRSWDQFETNAALFGVK.[S]	1xPhospho [S4(100)]	0.0011197	2	5	100	5.44e-17	6.64386	U	1xPhospho	S	4	100
Pavir.2KG132500	[266-287]	266	384	268			[R].STSLVNPSHFSPLTSAQTAMVR.[S]	1xPhospho [S3(99)]	6.51315e-18	2	156	0.318	0.0248167	-1.6529	D	1xPhospho	S	3	99
Pavir.2KG132500	[288-301]	288	384	290			[R].SNSAVPTAPPQHPR.[N]	1xPhospho [S3(100)]	5.22728e-05	1	30	0.01	5.44e-17	-6.64386	D	1xPhospho	S	3	100
Pavir.2KG476205	[975-992]	975	1323	990			[K].KKVEPDDWEDAADMSTPK.[L]	1xPhospho [T16(99.3)]	0.000320165	2	4	100	5.44e-17	6.64386	U	1xPhospho	T	16	99.3
Pavir.2KG476205	[1093-1114]	1093	1323	1097			[K].GVPLSPGRDMDLANGPSIINYR.[G]	1xOxidation [M10]; 1xPhospho [S5(100)]	0.0377977	1	7	100	5.44e-17	6.64386	U	1xPhospho	S	5	100
Pavir.2NG033500	[1441-1457]	1441	1689	1454			[K].NHGNASSWQASGSSPSK.[A]	1xPhospho [S14(99.6)]	3.73818e-14	2	48	100	5.44e-17	6.64386	U	1xPhospho	S	14	99.6
Pavir.2NG033500	[29-46]	29	1689	40			[R].EKQGLDTDIPLSPQWLVK.[V]	1xPhospho [S12(100)]	0.0399928	1	12	100	5.44e-17	6.64386	U	1xPhospho	S	12	100
Pavir.2NG157500	[452-471]	452	882	468			[K].ALENLMHSDVPDAGAESPER.[Q]	1xPhospho [S17(100)]	0.00312786	1	6	0.01	5.44e-17	-6.64386	D	1xPhospho	S	17	100
Pavir.2NG157500	[320-357]	320	882	328			[K].VARPEPALTPSKGEPSPVLLGIDDFKLDEPSPVVAEVK.[Q]	1xPhospho [T9(100)]	1.43433e-15	1	74	0.377	0.0428473	-1.40736	D	1xPhospho	T	9	100
Pavir.2NG269700	[922-936]	922	1276	924			[K].YHSSPDISAIIAASR.[T]	1xPhospho [S3(100)]	1.98621e-11	2	25	0.01	5.44e-17	-6.64386	D	1xPhospho	S	3	100
Pavir.2NG269700	[921-936]	921	1276	924			[K].KYHSSPDISAIIAASR.[T]	1xPhospho [S4(100)]	1.324e-10	2	20	0.01	5.44e-17	-6.64386	D	1xPhospho	S	4	100
Pavir.2NG515300	[58-69]	58	1449	66			[R].WAAIEKLPTYDR.[MV]	1xPhospho [T9(100)]	0.000509291	7	24	100	5.44e-17	6.64386	U	1xPhospho	T	9	100
Pavir.2NG515300	[21-30]	21	1449	27			[R].SWLSAASISR.[S]	1xPhospho [S7(100)]	0.0452994	1	7	3.957	0.00180362	1.98441	U	1xPhospho	S	7	100
Pavir.2NG529000	[1472-1487]	1472	1795	1478			[R].GSSALASPSSQQGSIR.[G]	1xPhospho [S7(100)]	9.61464e-09	2	8	100	5.44e-17	6.64386	U	1xPhospho	S	7	100
Pavir.2NG529000	[873-894]	873	1795	893			[K].SESMSSDQSIAATTGSVRPVSR.[E]	1xOxidation [M4]; 1xPhospho [S21(98.6)]	0.0155366	1	4	100	5.44e-17	6.64386	U	1xPhospho	S	21	98.6
Pavir.2NG544400	[493-502]	493	668	496			[K].GLLSPVNTNR.[M]	1xPhospho [S4(100)]	0.0770108	2	9	100	5.44e-17	6.64386	U	1xPhospho	S	4	100
Pavir.2NG544400	[528-538]	528	668	533			[R].TMEPTSPLSAR.[V]	1xPhospho [S6(100)]	0.0753065	1	3	100	5.44e-17	6.64386	U	1xPhospho	S	6	100
Pavir.3KG041280	[500-515]	500	516	501			[R].NSLHVDLGELLKPSEN.[-]	1xPhospho [S2(100)]	4.25638e-11	2	33	0.01	5.44e-17	-6.64386	D	1xPhospho	S	2	100
Pavir.3KG297500	[215-252]	215	1037	240			[K].HSGPSDEAQPNQLGESVGNIPDGGASSPTKIDQSGDTK.[T]	1xPhospho [S26(99.5)]	4.44095e-20	1	24	100	5.44e-17	6.64386	U	1xPhospho	S	26	99.5
Pavir.3KG297500	[143-170]	143	1037	154			[K].ADVSEQSMTPQTPTHPSAVEEDFDGSIK.[S]	1xPhospho [T12(100)]	2.85639e-05	1	18	100	5.44e-17	6.64386	U	1xPhospho	T	12	100
Pavir.3NG066600	[2-10]	2	304	5			[M].SSSSPMHAR.[K]	1xAcetyl [N-Term]; 1xPhospho [S4(100)]	0.121074	1	4	0.01	5.44e-17	-6.64386	D	1xPhospho	S	4	100
Pavir.3NG066600	[11-19]	11	304	17			[R].KAIHLASLR.[A]	1xPhospho [S7(100)]	0.0667567	1	3	0.01	5.44e-17	-6.64386	D	1xPhospho	S	7	100
Pavir.4KG212200	[661-681]	661	1287	671			[R].LGSTPQASSPSANKPANAQGR.[E]	1xPhospho [S11(99.3)]	2.68671e-14	1	9	0.01	5.44e-17	-6.64386	D	1xPhospho	S	11	99.3
Pavir.4KG247315	[235-246]	235	962	238			[R].YGMSYIHETIWK.[G]	1xPhospho [S4(100)]	0.0764372	2	4	0.01	5.44e-17	-6.64386	D	1xPhospho	S	4	100
Pavir.4KG247315	[598-610]	598	962	603			[K].DAGRLSAAWQLYR.[A]	1xPhospho [S6(100)]	0.000138873	2	9	0.01	5.44e-17	-6.64386	D	1xPhospho	S	6	100
Pavir.4KG247315	[196-211]	196	962	198			[K].DVTDDEKKEIDEALHR.[E]	1xPhospho [T3(100)]	4.77882e-14	1	105	0.421	0.0448854	-1.24811	D	1xPhospho	T	3	100
Pavir.4NG113800	[4294-4317]	4294	4331	4315			[R].AAVVAELFGDATEGGSDQPLLSPR.[S]	1xPhospho [S22(100)]	0.0291453	1	3	100	5.44e-17	6.64386	U	1xPhospho	S	22	100
Pavir.4NG113800	[3134-3150]	3134	4331	3137			[K].IVSSPGEEINSSEQQTK.[I]	1xPhospho [S4(100)]	1.07747e-13	1	26	100	5.44e-17	6.64386	U	1xPhospho	S	4	100
Pavir.5KG501200	[6-45]	6	354	41			[R].LTPEEPEMPVGTPPRPQLPASVAGAGGGSGGLEMASDDER.[S]	1xOxidation [M]; 1xPhospho [S36(100)]	7.98028e-09	2	34	100	5.44e-17	6.64386	U	1xPhospho	S	36	100
Pavir.5NG263800	[75-83]	75	270	77			[R].LKSGFEQFK.[T]	1xPhospho [S3(100)]	0.0164724	2	26	0.01	5.44e-17	-6.64386	D	1xPhospho	S	3	100
Pavir.5NG263800	[77-98]	77	270	84			[K].SGFEQFKTQVYDKKPELFEPLK.[A]	1xPhospho [T8(100)]	0.00858383	2	3	0.01	5.44e-17	-6.64386	D	1xPhospho	T	8	100
Pavir.6KG226100	[695-712]	695	1062	706			[K].NNDATEISEADSPEDSLR.[D]	1xPhospho [S12(100)]	2.43864e-18	1	12	0.01	5.44e-17	-6.64386	D	1xPhospho	S	12	100
Pavir.6KG226100	[167-181]	167	1062	169			[R].IGSTDAIEAWTSQHK.[D]	1xPhospho [S3(100)]	2.48954e-14	1	138	0.01	5.44e-17	-6.64386	D	1xPhospho	S	3	100
Pavir.6NG244615	[527-541]	527	916	530			[K].RSTSTPFLNTTDDGK.[Q]	1xPhospho [S4(99.6)]	4.29658e-10	1	15	0.01	5.44e-17	-6.64386	D	1xPhospho	S	4	99.6
Pavir.6NG244615	[59-95]	59	916	65			[R].GRPDDASDDEDDEQEDWRELYGSHLQLEVEPAVHDQR.[D]	1xPhospho [S7(100)]	1.88781e-11	1	47	0.35	0.01587	-1.51457	D	1xPhospho	S	7	100
Pavir.7KG080900	[42-69]	42	890	66			[K].EIVEEPASSSPGAAAAGGGSYRQPSFQR.[G]	1xPhospho [S25(100)]	0.0086759	1	21	0.01	5.44e-17	-6.64386	D	1xPhospho	S	25	100
Pavir.7KG080900	[35-63]	35	890	37			[R].SGSGGGKEIVEEPASSSPGAAAAGGGSYR.[Q]	1xPhospho [S3(99.5)]	2.82705e-23	1	47	0.302	0.0053765	-1.72738	D	1xPhospho	S	3	99.5
Pavir.7KG108800	[348-372]	348	929	350			[R].DLSFPSLAAIDALFEEGFTNAPPPK.[E]	1xPhospho [S3(100)]	4.19312e-18	1	29	100	5.44e-17	6.64386	U	1xPhospho	S	3	100
Pavir.7KG108800	[234-243]	234	929	237			[R].LRKSELEAIR.[G]	1xPhospho [S4(100)]	0.173135	1	3	100	5.44e-17	6.64386	U	1xPhospho	S	4	100
Pavir.8KG018900	[175-198]	175	308	187			[K].GATPEADSAAPASDDDKEPADAER.[K]	1xPhospho [S13(100)]	1.84354e-07	1	15	100	5.44e-17	6.64386	U	1xPhospho	S	13	100
Pavir.8KG018900	[154-174]	154	308	172			[K].QQPEEDDAGEQNADRPPASPK.[G]	1xPhospho [S19(100)]	0.054348	1	6	100	5.44e-17	6.64386	U	1xPhospho	S	19	100
Pavir.8KG064500	[495-510]	495	511	496			[R].NSLHLNLGELLNPSKT.[-]	1xPhospho [S2(100)]	1.30741e-06	2	15	0.106	8.52373e-06	-3.23786	D	1xPhospho	S	2	100
Pavir.9KG111600	[387-411]	387	683	403			[K].LLDFIAEPHSAADSGLSDDQGSNSR.[K]	1xPhospho [S17(100)]	1.50474e-09	1	32	100	5.44e-17	6.64386	U	1xPhospho	S	17	100
Pavir.9KG111600	[638-655]	638	683	642			[R].MSEETDEDEDTNEDAGKK.[Q]	1xPhospho [T5(100)]	8.75217e-19	1	14	100	5.44e-17	6.64386	U	1xPhospho	T	5	100
Pavir.9KG548600	[778-795]	778	895	791			[R].IHAAIGYIAPELASPSLR.[Y]	1xPhospho [S14(100)]	1.63183e-06	2	14	0.01	5.44e-17	-6.64386	D	1xPhospho	S	14	100
Pavir.9KG548600	[766-777]	766	895	772			[K].LLPILGSIELSR.[I]	1xPhospho [S7(100)]	3.77027e-05	2	3	0.01	5.44e-17	-6.64386	D	1xPhospho	S	7	100
Pavir.9NG182700	[2-19]	2	330	15			[M].ATGEEHVAAAVEETPEKK.[E]	1xAcetyl [N-Term]; 1xPhospho [T14(100)]	6.5889e-05	1	14	3.796	0.00430166	1.92448	U	1xPhospho	T	14	100
Pavir.9NG182700	[212-236]	212	330	222			[K].SDAKPTESEVTPPAPEVEEEKIEEK.[T]	1xPhospho [T11(100)]	5.76824e-12	1	32	4.088	0.00236821	2.0314	U	1xPhospho	T	11	100
Pavir.9NG772400	[111-124]	111	215	113			[R].SSSDGVLLNFYTPR.[S]	1xPhospho [S3(100)]	3.19117e-07	1	18	3.533	0.044017	1.82089	U	1xPhospho	S	3	100
Pavir.9NG772400	[182-202]	182	215	186			[R].RDPGSPPGESAMHAASAAILK.[A]	1xPhospho [S5(100)]	0.0608843	1	3	100	5.44e-17	6.64386	U	1xPhospho	S	5	100
Pavir.1KG117200	[398-436]	398	518	421			[R].APDTELPEPDEDQADPDERHDPDSDMEMDDHKAVEESTR.[R]	1xPhospho [S24(100)]	5.14943e-07	1	8	100	5.44e-17	6.64386	U	1xPhospho	S	24	100
Pavir.1KG120800	[229-250]	229	786	232			[R].DSGSPDFQKEADGSSPVVRPVR.[D]	1xPhospho [S4(100)]	0.00143373	1	21	0.01	5.44e-17	-6.64386	D	1xPhospho	S	4	100
Pavir.1KG181862	[906-921]	906	965	914			[R].IRDPAFQVSPQPALSK.[E]	1xPhospho [S9(100)]	8.63908e-05	2	21	2.897	0.0160962	1.53456	U	1xPhospho	S	9	100
Pavir.1KG189500	[22-56]	22	694	32			[R].TGFSSGPPPASPPAGGGVSSYNSVPPPPDEIQLAK.[Q]	1xPhospho [S11(99)]	2.27995e-05	1	144	0.01	5.44e-17	-6.64386	D	1xPhospho	S	11	99
Pavir.1KG219100	[25-39]	25	359	32			[K].GILAADESTGTIGKR.[L]	1xPhospho [S8(99.6)]	0.000131012	4	3	100	5.44e-17	6.64386	U	1xPhospho	S	8	99.6
Pavir.1KG262800	[1-45]	1	421	5			[-].MAAATTALSTPAAAPMVPPPSYPASSASSASNTASTEDDDDLYGR.[L]	1xPhospho [T5(98)]	0.0207276	1	30	100	5.44e-17	6.64386	U	1xPhospho	T	5	98
Pavir.1KG297200	[28-43]	28	113	30			[R].VLSKMEGVETFDIDLK.[E]	1xPhospho [S3(100)]	8.27143e-16	3	138	0.148	5.45002e-06	-2.75633	D	1xPhospho	S	3	100
Pavir.1KG326500	[38-56]	38	207	55			[K].GADGVAPAAAEADTADASR.[R]	1xPhospho [S18(100)]	2.3537e-06	1	3	0.01	5.44e-17	-6.64386	D	1xPhospho	S	18	100
Pavir.1KG330900	[42-59]	42	561	47			[R].SFDDRSLSDVSHSGGYGR.[G]	1xPhospho [S6(98.6)]	0.0568109	2	19	0.01	5.44e-17	-6.64386	D	1xPhospho	S	6	98.6
Pavir.1KG352800	[444-452]	444	485	444			[R].SFAFPVLQR.[E]	1xPhospho [S1(100)]	0.0163717	2	9	0.01	5.44e-17	-6.64386	D	1xPhospho	S	1	100
Pavir.1KG368200	[208-219]	208	514	210			[R].YPSLGGGGGGFR.[D]	1xPhospho [S3(100)]	0.001903	1	12	0.01	5.44e-17	-6.64386	D	1xPhospho	S	3	100
Pavir.1KG385715	[396-409]	396	645	396			[R].SLSAAPVSQGALAR.[V]	1xPhospho [S1(100)]	0.00140042	1	3	0.01	5.44e-17	-6.64386	D	1xPhospho	S	1	100
Pavir.1KG438510	[228-263]	228	301	259			[K].EKLPGGHKKPEDAAAPAVHAPAPAPHAEDVGSPDGK.[E]	1xPhospho [S32(100)]	0.00990445	1	8	100	5.44e-17	6.64386	U	1xPhospho	S	32	100
Pavir.1KG486400	[2-18]	2	1352	3			[M].ASPTGNPNPNPPFELGK.[L]	1xAcetyl [N-Term]; 1xPhospho [S2(100)]	3.01057e-10	1	12	0.01	5.44e-17	-6.64386	D	1xPhospho	S	2	100
Pavir.1KG503900	[545-560]	545	923	547			[R].ASSPQTGSDETGGNLK.[S]	1xPhospho [S3(99.3)]	3.90713e-12	1	30	0.298	0.019228	-1.74662	D	1xPhospho	S	3	99.3
Pavir.1KG506700	[55-73]	55	572	69			[R].RHEAPADADAARPPSPPRR.[G]	1xPhospho [S15(100)]	0.149938	2	3	0.01	5.44e-17	-6.64386	D	1xPhospho	S	15	100
Pavir.1KG545900	[272-293]	272	1001	274			[R].VQSLGSSMSHTFASAVGSSVSR.[S]	1xOxidation [M8]; 1xPhospho [S3(100)]	1.59071e-13	1	15	100	5.44e-17	6.64386	U	1xPhospho	S	3	100
Pavir.1KG553100	[2-20]	2	586	12			[M].AADSVATTTTTPRPVVRPK.[R]	1xAcetyl [N-Term]; 1xPhospho [T11(95.8)]	0.0224023	1	9	0.01	5.44e-17	-6.64386	D	1xPhospho	T	11	95.8
Pavir.1KG555800	[9-21]	9	892	11			[R].SDSIADMMPEALR.[Q]	1xPhospho [S3(100)]	4.69888e-08	1	14	0.01	5.44e-17	-6.64386	D	1xPhospho	S	3	100
Pavir.1NG007573	[28-40]	28	602	32			[R].RAPPSPSPSASSR.[A]	1xPhospho [S5(100)]	0.0952261	1	12	100	5.44e-17	6.64386	U	1xPhospho	S	5	100
Pavir.1NG017300	[276-304]	276	442	297			[R].GANEEVSSVNVDEDPNGPYERSPNAATTK.[K]	1xPhospho [S22(100)]	4.64118e-09	1	19	0.01	5.44e-17	-6.64386	D	1xPhospho	S	22	100
Pavir.1NG103400	[320-338]	320	738	322			[K].TMSSASSIASSEGISEPVK.[V]	1xPhospho [S3(100)]	7.3262e-19	1	18	100	5.44e-17	6.64386	U	1xPhospho	S	3	100
Pavir.1NG104400	[116-127]	116	331	116			[R].SYDRERDPYHDR.[D]	1xPhospho [S1(100)]	0.11333	1	8	0.01	5.44e-17	-6.64386	D	1xPhospho	S	1	100
Pavir.1NG118800	[21-54]	21	693	32			[R].RTGFSSGPPPASPPAGAPSYNSVPPPPDEIQLAK.[Q]	1xPhospho [S12(100)]	2.05847e-09	1	23	0.01	5.44e-17	-6.64386	D	1xPhospho	S	12	100
Pavir.1NG124100	[514-529]	514	765	516			[R].RMSGPAMIHPSEAAAK.[G]	1xOxidation [M]; 1xPhospho [S3(100)]	0.0022232	1	11	0.01	5.44e-17	-6.64386	D	1xPhospho	S	3	100
Pavir.1NG285138	[136-150]	136	290	146			[R].EFLLSPTAALSPAAR.[L]	1xPhospho [S11(100)]	4.59488e-06	2	9	100	5.44e-17	6.64386	U	1xPhospho	S	11	100
Pavir.1NG294400	[471-496]	471	537	474			[R].GWRSPPRYDNLPADDGAWTPHSYPSR.[Q]	1xPhospho [S4(100)]	2.95609e-07	1	36	0.01	5.44e-17	-6.64386	D	1xPhospho	S	4	100
Pavir.1NG430900	[462-484]	462	486	463			[K].LTKSQADYISVPIEGPYKPAHYR.[Y]	1xPhospho [T2(99.4)]	1.2492e-08	4	37	100	5.44e-17	6.64386	U	1xPhospho	T	2	99.4
Pavir.1NG438100	[409-429]	409	452	411			[R].ARSGGDDDILDDLDEMIFGKK.[G]	1xPhospho [S3(100)]; 1xOxidation [M16]	9.19033e-12	2	12	100	5.44e-17	6.64386	U	1xPhospho	S	3	100
Pavir.1NG452900	[165-180]	165	712	179			[K].ASTEEGESEISKPASR.[V]	1xPhospho [S15(100)]	1.55658e-09	1	18	100	5.44e-17	6.64386	U	1xPhospho	S	15	100
Pavir.1NG462800	[18-39]	18	1094	37			[R].GGDASPSSSSAAAAAGGTGTPR.[S]	1xPhospho [T20(100)]	1.61939e-12	1	13	100	5.44e-17	6.64386	U	1xPhospho	T	20	100
Pavir.1NG466100	[2-20]	2	1349	3			[M].ASPTGNPNPNPNPPFELGK.[L]	1xAcetyl [N-Term]; 1xPhospho [S2(99.4)]	0.000102578	1	12	100	5.44e-17	6.64386	U	1xPhospho	S	2	99.4
Pavir.1NG537600	[246-266]	246	381	248			[R].SQSASLLESIAETDEDAGLMK.[Q]	1xPhospho [S3(100)]	1.98273e-22	1	44	0.01	5.44e-17	-6.64386	D	1xPhospho	S	3	100
Pavir.1NG545900	[2165-2195]	2165	2233	2165			[R].SGPLQYAAGSGFGSLMGQGGGSATDSGVVAR.[D]	1xPhospho [S1(100)]	0.0677238	2	2	0.01	5.44e-17	-6.64386	D	1xPhospho	S	1	100
Pavir.1NG555900	[41-52]	41	1025	43			[R].SGSAPPTVEGSR.[T]	1xPhospho [S3(99.5)]	0.0120194	2	41	100	5.44e-17	6.64386	U	1xPhospho	S	3	99.5
Pavir.1NG564200	[455-465]	455	468	455			[R].SLELLSLGGGK.[R]	1xPhospho [S1(100)]	1.61721e-05	1	18	0.01	5.44e-17	-6.64386	D	1xPhospho	S	1	100
Pavir.2KG033400	[754-782]	754	1065	758			[R].LDVRSPDRLAGELHFLDETITLTPEELSR.[A]	1xPhospho [S5(100)]	2.91601e-17	2	6	0.01	5.44e-17	-6.64386	D	1xPhospho	S	5	100
Pavir.2KG047000	[29-46]	29	1689	40			[R].EKQGLDTEIPLSPQWLMK.[V]	1xPhospho [S12(100)]	0.00577588	1	6	4.799	0.00660547	2.26273	U	1xPhospho	S	12	100
Pavir.2KG161600	[2-13]	2	282	10			[M].SGLYSQGFSPAR.[T]	1xAcetyl [N-Term]; 1xPhospho [S9(100)]	0.0108874	1	2	100	5.44e-17	6.64386	U	1xPhospho	S	9	100
Pavir.2KG279800	[125-137]	125	862	127			[R].RDSADLEPPSSSR.[K]	1xPhospho [S3(100)]	0.00983683	1	12	0.01	5.44e-17	-6.64386	D	1xPhospho	S	3	100
Pavir.2KG292200	[23-59]	23	384	27			[R].LRFDSDEEAEEVEMEVEEGPDAEGEEEQAAEVIGSDK.[T]	1xOxidation [M14]; 1xPhospho [S5(100)]	6.17258e-12	1	12	100	5.44e-17	6.64386	U	1xPhospho	S	5	100
Pavir.2KG339200	[193-209]	193	1081	203			[R].VHPYPVSEPGSAKWDEK.[K]	1xPhospho [S11(100)]	0.222896	1	6	0.01	5.44e-17	-6.64386	D	1xPhospho	S	11	100
Pavir.2KG358900	[151-167]	151	935	153			[K].SQSFAAVSTRPSVAGEK.[K]	1xPhospho [S3(100)]	2.25525e-11	1	49	0.01	5.44e-17	-6.64386	D	1xPhospho	S	3	100
Pavir.2KG411435	[342-353]	342	394	349			[K].VAPAAPSSPPSR.[G]	1xPhospho [S8(100)]	0.0415412	1	38	2.743	0.0482112	1.45575	U	1xPhospho	S	8	100
Pavir.2KG437600	[572-580]	572	671	575			[R].RHWSPPANR.[K]	1xPhospho [S4(100)]	0.027364	2	37	2.405	0.0458228	1.26604	U	1xPhospho	S	4	100
Pavir.2KG468300	[169-199]	169	529	172			[R].WHPSKPSSPPAPVSAPVVETPVAPPPMERPR.[S]	1xOxidation [M27]; 1xPhospho [S4(96.7)]	0.00342218	1	22	100	5.44e-17	6.64386	U	1xPhospho	S	4	96.7
Pavir.2KG484600	[241-261]	241	373	246			[K].SDAAETPRQHGDEDEASVPAR.[Q]	1xPhospho [T6(100)]	1.04546e-09	2	6	0.01	5.44e-17	-6.64386	D	1xPhospho	T	6	100
Pavir.2KG515800	[146-173]	146	784	149			[R].HQRSPPPSSTASDAIYLDPLTTMVEVGR.[H]	1xPhospho [S4(100)]	2.26388e-16	1	26	0.01	5.44e-17	-6.64386	D	1xPhospho	S	4	100
Pavir.2KG546800	[962-972]	962	1036	964			[R].VHSMTQYPEAR.[D]	1xOxidation [M4]; 1xPhospho [S3(100)]	8.27289e-05	2	6	100	5.44e-17	6.64386	U	1xPhospho	S	3	100
Pavir.2KG572300	[268-288]	268	576	286			[K].IADFGLASFFDPNHKQPMTSR.[V]	1xOxidation [M18]; 1xPhospho [T19(99.5)]	0.0999048	2	12	100	5.44e-17	6.64386	U	1xPhospho	T	19	99.5
Pavir.2NG170200	[310-332]	310	335	317			[K].AEGQDDFSQDDLKDEDEPDKANK.[S]	1xPhospho [S8(100)]	1.1289e-08	1	9	0.01	5.44e-17	-6.64386	D	1xPhospho	S	8	100
Pavir.2NG174400	[551-586]	551	654	566			[K].SGAADTDEPSESDAKSDEAVEAQAEEEAAPVTTTGK.[K]	1xPhospho [S16(100)]	1.54792e-15	1	44	100	5.44e-17	6.64386	U	1xPhospho	S	16	100
Pavir.2NG309509	[104-124]	104	125	123			[K].AEMGTEMPAKKPDEAKPADSA.[-]	2xOxidation [M3; M7]; 1xPhospho [S20(100)]	0.0180483	2	6	100	5.44e-17	6.64386	U	1xPhospho	S	20	100
Pavir.2NG319200	[127-158]	127	1193	146			[K].AHEVVAPEPFAPSPASTSLSFKFQHQIPEIPR.[E]	1xPhospho [S20(99.2)]	5.25488e-08	1	12	100	5.44e-17	6.64386	U	1xPhospho	S	20	99.2
Pavir.2NG534800	[1471-1503]	1471	1715	1478			[R].ADDIAPPSPVKAHDDDEADKAEEEDSPMMETVR.[S]	2xOxidation [M28; M29]; 1xPhospho [S8(100)]	7.11696e-07	1	6	100	5.44e-17	6.64386	U	1xPhospho	S	8	100
Pavir.2NG547500	[1400-1415]	1400	1578	1413			[K].GVQQPVQLPSPQQSAK.[N]	1xPhospho [S14(99.5)]	0.0134089	2	10	100	5.44e-17	6.64386	U	1xPhospho	S	14	99.5
Pavir.2NG560500	[2-29]	2	612	19			[M].ADSPNPSSGDLPAGSGGSPEKPVLADRR.[V]	1xAcetyl [N-Term]; 1xPhospho [S18(98.8)]	0.0704784	2	4	100	5.44e-17	6.64386	U	1xPhospho	S	18	98.8
Pavir.2NG612200	[398-422]	398	562	417			[R].KAEDSYWCDIIISDFDDGDSDYEGR.[K]	1xCarbamidomethyl [C8]; 1xPhospho [S20(100)]	7.69297e-12	2	19	0.01	5.44e-17	-6.64386	D	1xPhospho	S	20	100
Pavir.3KG000032	[654-677]	654	919	675			[R].KYNPISDGKVPFFADDAESPATPK.[A]	1xPhospho [T22(100)]	0.000440897	3	10	100	5.44e-17	6.64386	U	1xPhospho	T	22	100
Pavir.3KG122400	[426-440]	426	472	428			[K].RLSFQGGTAAASPMR.[R]	1xOxidation [M14]; 1xPhospho [S3(100)]	0.00131187	2	6	100	5.44e-17	6.64386	U	1xPhospho	S	3	100
Pavir.3KG124322	[46-79]	46	623	51			[K].AAEADSEEEKKAEEALEAAAGDEAAVIDGAGSFK.[E]	1xPhospho [S6(100)]	3.73163e-25	2	108	2.809	0.0463176	1.49006	U	1xPhospho	S	6	100
Pavir.3KG128782	[209-221]	209	345	219			[R].QHVFLPSHNSTPR.[M]	1xPhospho [T11(100)]	0.2442	1	3	0.01	5.44e-17	-6.64386	D	1xPhospho	T	11	100
Pavir.3KG136767	[27-41]	27	556	29			[R].ATSLNALATQGVSQR.[G]	1xPhospho [S3(99.4)]	1.40486e-10	1	14	0.343	0.0146173	-1.54372	D	1xPhospho	S	3	99.4
Pavir.3KG185100	[301-315]	301	776	301			[K].SVGTFTPLQKPHGQK.[G]	1xPhospho [S1(100)]	3.10428e-08	1	10	100	5.44e-17	6.64386	U	1xPhospho	S	1	100
Pavir.3KG244400	[8-15]	8	171	10			[K].VGSYWFSK.[R]	1xPhospho [S3(100)]	0.15444	1	3	0.01	5.44e-17	-6.64386	D	1xPhospho	S	3	100
Pavir.3KG261700	[673-680]	673	963	673			[R].SDFEGIFR.[A]	1xPhospho [S1(100)]	0.000607313	2	9	0.01	5.44e-17	-6.64386	D	1xPhospho	S	1	100
Pavir.3KG309100	[33-46]	33	148	37			[R].DGMPSPQQEEAAIK.[K]	1xPhospho [S5(100)]	0.00203101	2	3	100	5.44e-17	6.64386	U	1xPhospho	S	5	100
Pavir.3KG309300	[34-53]	34	268	35			[R].KTAAKPKPAASGSPWYGPDR.[V]	1xPhospho [T2(100)]	5.95591e-14	2	106	0.336	0.00901749	-1.57347	D	1xPhospho	T	2	100
Pavir.3KG324000	[43-68]	43	575	47			[K].EPAFSESSPVISEPVLVSAHNTETAR.[E]	1xPhospho [S5(98.2)]	2.85079e-14	1	28	100	5.44e-17	6.64386	U	1xPhospho	S	5	98.2
Pavir.3KG347300	[663-689]	663	886	678			[K].KMTDAGALDLIDDEDSDVEEGIDQHTR.[G]	1xPhospho [S16(100)]	2.57531e-14	2	12	100	5.44e-17	6.64386	U	1xPhospho	S	16	100
Pavir.3KG402302	[238-257]	238	308	248			[K].VVQLTQQFQQSFLEQNLGEK.[T]	1xPhospho [S11(100)]	2.50819e-07	1	18	100	5.44e-17	6.64386	U	1xPhospho	S	11	100
Pavir.3KG438024	[661-666]	661	688	663			[K].SISILR.[E]	1xPhospho [S3(100)]	0.110573	2	9	100	5.44e-17	6.64386	U	1xPhospho	S	3	100
Pavir.3KG552600	[176-207]	176	301	196			[K].ADAPAPATEEDKKETEKPAESDVAPSASLEEK.[K]	1xPhospho [S21(100)]	2.83703e-06	1	13	100	5.44e-17	6.64386	U	1xPhospho	S	21	100
Pavir.3KG572300	[944-956]	944	957	955			[K].GLDIETIQQSYTV.[-]	1xPhospho [T12(98.5)]	0.000834537	4	54	0.334	0.0192572	-1.58208	D	1xPhospho	T	12	98.5
Pavir.3KG576500	[274-286]	274	944	281			[R].IDRDKVDSPEATR.[R]	1xPhospho [S8(100)]	0.00506812	1	3	100	5.44e-17	6.64386	U	1xPhospho	S	8	100
Pavir.3NG043200	[585-605]	585	666	588			[R].LFGSYSSSDYDSGQYNEDMKK.[F]	1xPhospho [S4(100)]	1.5729e-16	2	63	0.01	5.44e-17	-6.64386	D	1xPhospho	S	4	100
Pavir.3NG079746	[14-28]	14	546	18			[R].EDVKSSHFPASAGGK.[K]	1xPhospho [S5(99.4)]	0.0167776	1	29	0.01	5.44e-17	-6.64386	D	1xPhospho	S	5	99.4
Pavir.3NG079768	[1329-1349]	1329	1350	1348			[K].TIEDTTDTTVEAQHVQAGASE.[-]	1xPhospho [S20(100)]	6.69317e-16	1	15	0.01	5.44e-17	-6.64386	D	1xPhospho	S	20	100
Pavir.3NG105813	[143-152]	143	318	147			[R].NCQNSPQNLR.[R]	1xCarbamidomethyl [C2]; 1xPhospho [S5(100)]	0.00268749	1	6	100	5.44e-17	6.64386	U	1xPhospho	S	5	100
Pavir.3NG127207	[599-613]	599	650	601			[R].TGSLEPEYNNSIGGK.[L]	1xPhospho [S3(99.5)]	9.30305e-07	2	18	100	5.44e-17	6.64386	U	1xPhospho	S	3	99.5
Pavir.3NG154800	[37-56]	37	430	39			[R].SASFKEDSYVAAALPPSELR.[A]	1xPhospho [S3(99.7)]	1.22468e-21	2	153	100	5.44e-17	6.64386	U	1xPhospho	S	3	99.7
Pavir.3NG181053	[6-34]	6	501	13			[R].AGGGGYESGSDHDGALQKPLLPNSGSWYR.[M]	1xPhospho [S8(99.4)]	2.85876e-11	1	18	100	5.44e-17	6.64386	U	1xPhospho	S	8	99.4
Pavir.3NG182161	[883-913]	883	1047	885			[R].KLSSSGSINSLEESHFLQASLDLSDNASLER.[R]	1xPhospho [S3(99.2)]	3.03931e-18	2	61	100	5.44e-17	6.64386	U	1xPhospho	S	3	99.2
Pavir.3NG183492	[534-550]	534	562	541			[K].IVTTIKESMDELTSQRK.[S]	1xPhospho [S8(100)]	1.59515e-10	1	18	0.01	5.44e-17	-6.64386	D	1xPhospho	S	8	100
Pavir.3NG197700	[47-64]	47	313	57			[R].AVQTQGAGVQTQQGGAAR.[K]	1xPhospho [T11(100)]	1.32906e-15	1	21	100	5.44e-17	6.64386	U	1xPhospho	T	11	100
Pavir.3NG205200	[231-255]	231	300	249			[K].LPTTAAADEHVLVNIAKLSPALPEK.[S]	1xPhospho [S19(100)]	1.57876e-12	1	33	0.01	5.44e-17	-6.64386	D	1xPhospho	S	19	100
Pavir.3NG212697	[650-669]	650	821	666			[K].AQNSANTQEEEKVTKVSPPR.[R]	1xPhospho [S17(100)]	0.00242851	2	15	0.01	5.44e-17	-6.64386	D	1xPhospho	S	17	100
Pavir.3NG220900	[351-379]	351	812	368			[R].AAAALPSLEDVSPSYPNSDEEKPAPYVLK.[N]	1xPhospho [S18(100)]	0.0132392	1	15	100	5.44e-17	6.64386	U	1xPhospho	S	18	100
Pavir.3NG258006	[321-338]	321	339	323			[R].ENSLRVETSTDKQATPSQ.[-]	1xPhospho [S3(100)]	0.00278272	1	20	0.01	5.44e-17	-6.64386	D	1xPhospho	S	3	100
Pavir.3NG258243	[608-619]	608	686	610			[R].VGSAPNLDALTK.[E]	1xPhospho [S3(100)]	4.22835e-09	1	27	100	5.44e-17	6.64386	U	1xPhospho	S	3	100
Pavir.3NG262700	[1001-1011]	1001	1172	1003			[R].TMSKEHSGLLR.[W]	1xPhospho [S3(100)]	0.00739401	1	11	2.899	0.0407358	1.53556	U	1xPhospho	S	3	100
Pavir.3NG298100	[80-92]	80	529	89			[R].ALQESLNAESPPR.[Q]	1xPhospho [S10(100)]	0.0128224	2	3	0.01	5.44e-17	-6.64386	D	1xPhospho	S	10	100
Pavir.4KG065700	[6-24]	6	322	21			[K].SESDVTSLAASSPPRSPKR.[GA]	1xPhospho [S16(100)]	0.0297666	2	7	100	5.44e-17	6.64386	U	1xPhospho	S	16	100
Pavir.4KG106700	[145-151]	145	485	147			[R].RFSPPPR.[F]	1xPhospho [S3(100)]	0.225701	1	16	0.01	5.44e-17	-6.64386	D	1xPhospho	S	3	100
Pavir.4KG187300	[534-550]	534	917	537			[K].RASSPQTDSEQGGGSLK.[S]	1xPhospho [S4(100)]	2.63668e-16	2	88	0.01	5.44e-17	-6.64386	D	1xPhospho	S	4	100
Pavir.4KG240000	[9-20]	9	665	16			[R].GYHYDQDSPPPR.[S]	1xPhospho [S8(100)]	0.0117092	2	18	0.01	5.44e-17	-6.64386	D	1xPhospho	S	8	100
Pavir.4KG375600	[2-14]	2	415	2			[M].SGMAPEGSQFDAK.[H]	1xAcetyl [N-Term]; 1xPhospho [S1(100)]	6.35997e-05	2	4	100	5.44e-17	6.64386	U	1xPhospho	S	1	100
Pavir.4KG382102	[183-200]	183	570	192			[K].RVVPAAADDSDEEAGAER.[A]	1xPhospho [S10(100)]	2.40438e-15	1	18	0.01	5.44e-17	-6.64386	D	1xPhospho	S	10	100
Pavir.4NG043200	[9-34]	9	554	32			[R].AADSPPADPSRPAAGAPEPITVPSPR.[D]	1xPhospho [S24(100)]	1.89023e-06	1	31	100	5.44e-17	6.64386	U	1xPhospho	S	24	100
Pavir.4NG084600	[474-488]	474	698	476			[R].SVSVPMNLGTSGNHK.[H]	1xPhospho [S3(100)]	2.3227e-07	2	44	0.01	5.44e-17	-6.64386	D	1xPhospho	S	3	100
Pavir.4NG136234	[691-705]	691	1287	693			[K].SRSPDVFASPVSQDK.[T]	1xPhospho [S3(100)]	4.70293e-13	1	54	0.01	5.44e-17	-6.64386	D	1xPhospho	S	3	100
Pavir.4NG137025	[79-90]	79	534	82			[K].KSPSLLDLIQMR.[L]	1xPhospho [S4(100)]	1.14753e-09	2	6	100	5.44e-17	6.64386	U	1xPhospho	S	4	100
Pavir.4NG140900	[286-302]	286	675	289			[R].ADNSPTKPEGTIETDQR.[S]	1xPhospho [S4(100)]	4.48242e-10	1	18	100	5.44e-17	6.64386	U	1xPhospho	S	4	100
Pavir.4NG188300	[99-112]	99	145	110			[R].TKDVAPDVDPPSPR.[V]	1xPhospho [S12(100)]	0.00128848	2	12	0.01	5.44e-17	-6.64386	D	1xPhospho	S	12	100
Pavir.4NG211842	[171-191]	171	269	176			[K].SASDRSAFAHLEADEVEETVR.[A]	1xPhospho [S6(98.7)]	6.74369e-06	1	17	100	5.44e-17	6.64386	U	1xPhospho	S	6	98.7
Pavir.4NG215687	[16-38]	16	962	23			[R].QLAPGKVSEDDKLVEYDVLLMER.[F]	1xPhospho [S8(100)]	6.94312e-13	1	30	0.01	5.44e-17	-6.64386	D	1xPhospho	S	8	100
Pavir.4NG217500	[202-216]	202	475	204			[R].RDSFSTVQPGNIAHR.[Q]	1xPhospho [S3(100)]	0.00119083	1	25	0.01	5.44e-17	-6.64386	D	1xPhospho	S	3	100
Pavir.4NG236100	[1646-1670]	1646	1678	1661			[K].EAEKQDEHSLSSKEESDNETLSVWK.[K]	1xPhospho [S16(100)]	6.13842e-05	1	18	0.01	5.44e-17	-6.64386	D	1xPhospho	S	16	100
Pavir.5KG069000	[617-638]	617	1258	635			[K].DALMALDEIDAADGSNETSPSR.[G]	1xPhospho [S19(99.5)]	6.81732e-07	1	4	100	5.44e-17	6.64386	U	1xPhospho	S	19	99.5
Pavir.5KG124800	[1009-1024]	1009	1026	1019			[R].FSSSSSSSSSTWGRPR.[N]	1xPhospho [T11(98.4)]	0.000467244	1	31	0.01	5.44e-17	-6.64386	D	1xPhospho	T	11	98.4
Pavir.5KG133300	[132-141]	132	900	134			[R].SKSGAAVALK.[G]	1xPhospho [S3(100)]	0.0204195	2	8	100	5.44e-17	6.64386	U	1xPhospho	S	3	100
Pavir.5KG154000	[479-493]	479	868	486			[K].AEGLGGDSVEEKDAK.[G]	1xPhospho [S8(100)]	1.0461e-06	1	9	0.01	5.44e-17	-6.64386	D	1xPhospho	S	8	100
Pavir.5KG164400	[731-754]	731	1131	732			[R].ISEEKPDKAKPWELMEVLNPQQCR.[V]	1xCarbamidomethyl [C23]; 1xPhospho [S2(100)]	0.0121373	2	6	0.341	0.0398588	-1.55216	D	1xPhospho	S	2	100
Pavir.5KG347000	[437-451]	437	456	449			[R].KAPEAPLKTTENSPK.[S]	1xPhospho [S13(100)]	0.0226713	1	9	0.01	5.44e-17	-6.64386	D	1xPhospho	S	13	100
Pavir.5KG467900	[315-329]	315	377	317			[K].SLSINEFLKPAEGER.[Y]	1xPhospho [S3(100)]	3.56622e-10	4	40	0.01	5.44e-17	-6.64386	D	1xPhospho	S	3	100
Pavir.5KG479000	[84-103]	84	454	99			[R].VAAAEHISQFNEEARSPFVK.[K]	1xPhospho [S16(99.1)]	0.0360766	1	12	0.01	5.44e-17	-6.64386	D	1xPhospho	S	16	99.1
Pavir.5KG490900	[942-962]	942	1100	949			[R].HYFDSEDSEEELEQQQTTQPK.[R]	1xPhospho [S8(100)]	2.9875e-06	1	9	100	5.44e-17	6.64386	U	1xPhospho	S	8	100
Pavir.5KG546600	[338-360]	338	980	351			[K].SKFESWPMGNAAGSPGVEEGRGK.[V]	1xOxidation [M8]; 1xPhospho [S14(100)]	8.78968e-05	1	3	0.01	5.44e-17	-6.64386	D	1xPhospho	S	14	100
Pavir.5KG747400	[166-181]	166	559	168			[R].TPSPIPPVAVEPPADR.[T]	1xPhospho [S3(100)]	9.91936e-08	2	38	100	5.44e-17	6.64386	U	1xPhospho	S	3	100
Pavir.5KG762000	[18-36]	18	187	20			[R].SKSPPPQQPAAQAAGSPPR.[T]	1xPhospho [S3(99.3)]	1.7808e-10	1	5	0.01	5.44e-17	-6.64386	D	1xPhospho	S	3	99.3
Pavir.5NG012663	[166-180]	166	1080	168			[R].NFSDLTVWSDDNKEK.[K]	1xPhospho [S3(100)]	5.51882e-14	2	183	0.259	0.00029617	-1.94898	D	1xPhospho	S	3	100
Pavir.5NG016600	[185-206]	185	571	193			[K].ADSAASNPSPPNQKPLDEAIGK.[A]	1xPhospho [S9(100)]	0.0022232	1	13	100	5.44e-17	6.64386	U	1xPhospho	S	9	100
Pavir.5NG088800	[403-437]	403	457	415			[K].ASASAYDPEDEESDDETEEEGGPVEEASNTGSDKK.[L]	1xPhospho [S13(100)]	3.25236e-18	1	27	100	5.44e-17	6.64386	U	1xPhospho	S	13	100
Pavir.5NG172300	[458-474]	458	475	469			[R].NQTSTTGVGSSSPGGGR.[-]	1xPhospho [S12(100)]	1.1454e-11	1	24	100	5.44e-17	6.64386	U	1xPhospho	S	12	100
Pavir.5NG314600	[32-43]	32	1456	32			[R].SSREEDDEEALR.[W]	1xPhospho [S1(99.7)]	0.00205296	5	6	100	5.44e-17	6.64386	U	1xPhospho	S	1	99.7
Pavir.5NG417500	[199-228]	199	395	226			[K].VAPPSDTGSLAAVAAGTGAGGGGGGVGSKR.[W]	1xPhospho [S28(100)]	3.47074e-05	1	9	100	5.44e-17	6.64386	U	1xPhospho	S	28	100
Pavir.5NG451300	[642-651]	642	1279	644			[R].SLSMEQSIAR.[Y]	1xPhospho [S3(100)]	0.0180483	1	6	100	5.44e-17	6.64386	U	1xPhospho	S	3	100
Pavir.5NG472800	[24-32]	24	356	30			[K].FLTASGTFK.[D]	1xPhospho [T7(100)]	0.0240649	4	4	100	5.44e-17	6.64386	U	1xPhospho	T	7	100
Pavir.5NG548300	[552-567]	552	1276	555			[R].RHESFNFGGMDAIQER.[R]	1xPhospho [S4(100)]	1.10828e-10	1	6	0.01	5.44e-17	-6.64386	D	1xPhospho	S	4	100
Pavir.5NG575900	[458-475]	458	499	468			[R].LSFPVIDKPSSPPADKTK.[E]	1xPhospho [S11(100)]	0.0264777	1	29	0.01	5.44e-17	-6.64386	D	1xPhospho	S	11	100
Pavir.5NG577900	[23-40]	23	857	25			[R].AQSPGAGAGAGAGAGAGR.[L]	1xPhospho [S3(100)]	4.86045e-14	1	27	100	5.44e-17	6.64386	U	1xPhospho	S	3	100
Pavir.5NG581000	[166-190]	166	343	181			[R].LTYTLDEIEGPLEVGSDGALKFEEK.[D]	1xPhospho [S16(100)]	0.000516603	1	12	0.01	5.44e-17	-6.64386	D	1xPhospho	S	16	100
Pavir.5NG630600	[38-68]	38	211	54			[R].DVAAAEDDDIWDDASDSPGHASNLDREWIHR.[Q]	1xPhospho [S17(100)]	0.00943813	1	6	0.01	5.44e-17	-6.64386	D	1xPhospho	S	17	100
Pavir.6KG004700	[356-369]	356	617	358			[R].SVSANSRPQYVDTK.[H]	1xPhospho [S3(100)]	0.000250181	1	25	0.01	5.44e-17	-6.64386	D	1xPhospho	S	3	100
Pavir.6KG018400	[2-31]	2	468	7			[M].SDRQPSEEPEEQVDLEGDDDGMDDDDGYRR.[R]	1xAcetyl [N-Term]; 1xPhospho [S6(100)]; 1xOxidation [M22]	9.07536e-08	2	2	0.01	5.44e-17	-6.64386	D	1xPhospho	S	6	100
Pavir.6KG023500	[58-82]	58	338	66			[K].HSDITLKDSKTLLFGEKPVTVFGIR.[N]	1xPhospho [S9(98.3)]	0.000104341	1	48	0.01	5.44e-17	-6.64386	D	1xPhospho	S	9	98.3
Pavir.6KG061300	[237-255]	237	1066	244			[K].WTLDGEESDEEGDNEGGKK.[A]	1xPhospho [S8(100)]	6.43957e-12	2	15	0.01	5.44e-17	-6.64386	D	1xPhospho	S	8	100
Pavir.6KG064200	[289-308]	289	1140	289			[R].TPTSAPGIDYQSADSEHLMK.[R]	1xPhospho [T1(100)]	1.10725e-11	2	42	100	5.44e-17	6.64386	U	1xPhospho	T	1	100
Pavir.6KG077300	[481-515]	481	536	489			[K].ESHHQTEATQKPVFDHQDSFTNNTQDYVPSHAPQR.[S]	1xPhospho [T9(99)]	1.54792e-15	1	51	0.01	5.44e-17	-6.64386	D	1xPhospho	T	9	99
Pavir.6KG137900	[495-512]	495	533	503			[R].LWSGGAYDSDTEDPDNMK.[S]	1xPhospho [S9(100)]	1.23382e-13	1	31	0.01	5.44e-17	-6.64386	D	1xPhospho	S	9	100
Pavir.6KG225900	[414-427]	414	461	418			[R].LAEASDGEGDDHAR.[S]	1xPhospho [S5(100)]	9.33863e-13	1	6	100	5.44e-17	6.64386	U	1xPhospho	S	5	100
Pavir.6KG263600	[765-774]	765	1427	770			[R].IALPESPGQR.[I]	1xPhospho [S6(100)]	0.189214	2	2	100	5.44e-17	6.64386	U	1xPhospho	S	6	100
Pavir.6KG290606	[26-48]	26	157	29			[R].KYASFSPSSSSSLAPAAAPAVTR.[S]	1xPhospho [S4(100)]	1.0486e-24	1	84	100	5.44e-17	6.64386	U	1xPhospho	S	4	100
Pavir.6KG368700	[2-18]	2	641	8			[M].AEDADASPPPPTGGDRK.[R]	1xAcetyl [N-Term]; 1xPhospho [S7(100)]	4.57075e-07	1	8	100	5.44e-17	6.64386	U	1xPhospho	S	7	100
Pavir.6KG393700	[525-538]	525	834	531			[K].AFKEQDSPSNVNIR.[T]	1xPhospho [S7(100)]	3.91805e-09	1	12	100	5.44e-17	6.64386	U	1xPhospho	S	7	100
Pavir.6NG014741	[682-698]	682	699	684			[K].VVSPQPAAGYAGGQWTA.[-]	1xPhospho [S3(100)]	0.000701483	1	47	0.389	0.0327461	-1.36216	D	1xPhospho	S	3	100
Pavir.6NG016100	[2-32]	2	330	22			[M].AVAEAAAADHAAPRPEEAPGSGSDAGEREMR.[D]	1xAcetyl [N-Term]; 1xPhospho [S21(99)]	0.0255449	1	21	0.01	5.44e-17	-6.64386	D	1xPhospho	S	21	99
Pavir.6NG020900	[32-54]	32	722	32			[R].SPTGGSASALLQQYEQQMLEQKR.[A]	1xOxidation [M18]; 1xPhospho [S1(99.4)]	2.66405e-14	2	76	0.01	5.44e-17	-6.64386	D	1xPhospho	S	1	99.4
Pavir.6NG088100	[472-491]	472	645	481			[R].NLGYTYDAESEKELPWVASK.[I]	1xPhospho [S10(100)]	6.13764e-09	1	30	0.01	5.44e-17	-6.64386	D	1xPhospho	S	10	100
Pavir.6NG092300	[40-62]	40	142	42			[K].IKTDKPFGIGGGLTVDHDASGRK.[V]	1xPhospho [T3(100)]	0.0103174	1	7	0.01	5.44e-17	-6.64386	D	1xPhospho	T	3	100
Pavir.6NG176100	[375-398]	375	481	393			[R].DLAMNKFDWDHPMHLQPTSPSAVK.[Q]	1xPhospho [S19(99.4)]	3.05915e-11	1	149	0.225	7.42912e-05	-2.152	D	1xPhospho	S	19	99.4
Pavir.6NG187000	[252-272]	252	1059	254			[R].TRSIKGDNHTGGLVTADGFPR.[T]	1xPhospho [S3(99.4)]	2.34547e-05	1	16	0.01	5.44e-17	-6.64386	D	1xPhospho	S	3	99.4
Pavir.6NG271832	[214-229]	214	699	220			[K].TTEKEISDDEDEEDKK.[D]	1xPhospho [S7(100)]	4.68927e-06	3	6	100	5.44e-17	6.64386	U	1xPhospho	S	7	100
Pavir.6NG300000	[190-206]	190	1021	204			[R].STLSTHKEEPEDDKSPR.[L]	1xPhospho [S15(100)]	1.2384e-07	1	10	100	5.44e-17	6.64386	U	1xPhospho	S	15	100
Pavir.6NG303800	[317-328]	317	392	320			[K].LNPSEGEASQMR.[N]	1xPhospho [S4(100)]	0.0863261	1	11	100	5.44e-17	6.64386	U	1xPhospho	S	4	100
Pavir.7KG091218	[114-122]	114	509	120			[R].SLLPVGSFK.[S]	1xPhospho [S7(100)]	0.1837	2	17	0.01	5.44e-17	-6.64386	D	1xPhospho	S	7	100
Pavir.7KG182509	[117-132]	117	133	127			[K].EAIQEQLERFSLQEQT.[-]	1xPhospho [S11(100)]	0.0755872	1	9	0.01	5.44e-17	-6.64386	D	1xPhospho	S	11	100
Pavir.7KG182518	[60-80]	60	304	77			[R].VINALAKPIDGRGEIVASESR.[L]	1xPhospho [S18(100)]	0.079964	1	2	0.01	5.44e-17	-6.64386	D	1xPhospho	S	18	100
Pavir.7KG182671	[2-7]	2	187	2			[M].TAILER.[R]	1xPhospho [T1(100)]	0.226644	3	2	4.419	0.00596082	2.14372	U	1xPhospho	T	1	100
Pavir.7KG264300	[86-98]	86	216	88			[K].QGSSNDRDLALAR.[V]	1xPhospho [S3(100)]	0.0208521	2	47	0.01	5.44e-17	-6.64386	D	1xPhospho	S	3	100
Pavir.7KG299100	[495-508]	495	597	504			[R].TDQTPLAAPSPSAK.[K]	1xPhospho [S10(99.4)]	0.0585995	1	6	100	5.44e-17	6.64386	U	1xPhospho	S	10	99.4
Pavir.7KG339600	[44-71]	44	1874	53			[K].EAHNDEDDGTGSDGFELIDVKENFGLTK.[M]	1xPhospho [T10(99.5)]	5.31027e-19	1	45	0.01	5.44e-17	-6.64386	D	1xPhospho	T	10	99.5
Pavir.7KG418500	[533-548]	533	1724	546			[R].IINPETAVGNQYPSPK.[S]	1xPhospho [S14(100)]	2.27866e-09	1	23	0.01	5.44e-17	-6.64386	D	1xPhospho	S	14	100
Pavir.7NG021900	[165-177]	165	260	175			[R].DDGETSDRYDSPR.[R]	1xPhospho [S11(100)]	0.210216	2	7	100	5.44e-17	6.64386	U	1xPhospho	S	11	100
Pavir.7NG088447	[19-45]	19	871	24			[R].KREEGSPDAAAEDAPAASGEDAAGGGR.[H]	1xPhospho [S6(100)]	8.66225e-21	2	24	100	5.44e-17	6.64386	U	1xPhospho	S	6	100
Pavir.7NG139900	[285-320]	285	593	302			[K].GETSTSQEKEDQPEVILSEVEEEKPKDIDSLPPSER.[R]	1xPhospho [S18(100)]	0.000211979	1	11	100	5.44e-17	6.64386	U	1xPhospho	S	18	100
Pavir.7NG228600	[367-381]	367	666	370			[K].SAVSEEEMQNTSAEK.[V]	1xPhospho [S4(100)]	1.11771e-10	1	21	0.01	5.44e-17	-6.64386	D	1xPhospho	S	4	100
Pavir.7NG390200	[968-980]	968	981	979			[K].GLDIDTIQQNYTV.[-]	1xPhospho [T12(100)]	0.00348658	2	67	4.067	0.00027391	2.02396	U	1xPhospho	T	12	100
Pavir.7NG401100	[186-202]	186	326	200			[K].VTPGSTPMISSTGGSPR.[S]	1xPhospho [S15(100)]	0.000938189	1	15	100	5.44e-17	6.64386	U	1xPhospho	S	15	100
Pavir.7NG417400	[108-125]	108	392	123			[K].TATSVHSTPALSPMASPR.[H]	1xPhospho [S16(100)]	8.45979e-10	2	30	0.01	5.44e-17	-6.64386	D	1xPhospho	S	16	100
Pavir.7NG418600	[2-15]	2	215	2			[M].SEEDKTAAAAEQPK.[R]	1xAcetyl [N-Term]; 1xPhospho [S1(100)]	1.74466e-07	1	4	0.01	5.44e-17	-6.64386	D	1xPhospho	S	1	100
Pavir.7NG442500	[242-256]	242	257	244			[R].VGSATNWAAWDDQAI.[-]	1xPhospho [S3(100)]	0.0641871	1	6	0.01	5.44e-17	-6.64386	D	1xPhospho	S	3	100
Pavir.8KG080200	[59-78]	59	561	66			[K].EKPAGQGSTPSTPSAGSGMR.[S]	1xPhospho [S8(100)]	0.000305863	1	9	100	5.44e-17	6.64386	U	1xPhospho	S	8	100
Pavir.8KG143501	[189-217]	189	451	216			[R].GSGYSPGQSATSPGQHAYQGAVTSWPLSR.[S]	1xPhospho [S28(100)]	3.38638e-11	2	38	100	5.44e-17	6.64386	U	1xPhospho	S	28	100
Pavir.8KG281900	[236-260]	236	267	243			[R].DNLTLWTSDTNEDGGDEIKETAAPK.[E]	1xPhospho [S8(99.4)]	1.74277e-15	1	61	0.01	5.44e-17	-6.64386	D	1xPhospho	S	8	99.4
Pavir.8KG377800	[210-227]	210	1237	221			[K].VVPSSAVSLLESPVASAK.[R]	1xPhospho [S12(100)]	0.000818203	2	12	100	5.44e-17	6.64386	U	1xPhospho	S	12	100
Pavir.8KG394100	[255-269]	255	298	257			[R].KRSPGAAAEDDEEPR.[R]	1xPhospho [S3(100)]	4.46578e-14	1	12	0.01	5.44e-17	-6.64386	D	1xPhospho	S	3	100
Pavir.8NG016300	[156-176]	156	640	156			[R].SFISKDDDEQQVEEESSSLGR.[R]	1xPhospho [S1(100)]	2.24503e-25	2	25	100	5.44e-17	6.64386	U	1xPhospho	S	1	100
Pavir.8NG063800	[2-17]	2	574	4			[M].AQSPEQQQHAQQEAAR.[A]	1xAcetyl [N-Term]; 1xPhospho [S3(100)]	2.3618e-16	1	18	100	5.44e-17	6.64386	U	1xPhospho	S	3	100
Pavir.8NG106056	[295-311]	295	905	297			[K].RKSQEADCVFSTQVPGK.[R]	1xCarbamidomethyl [C8]; 1xPhospho [S3(100)]	0.0202368	1	3	100	5.44e-17	6.64386	U	1xPhospho	S	3	100
Pavir.8NG194400	[41-64]	41	284	52			[K].KPAQKPKPAAVSSSSPDISDELAK.[W]	1xPhospho [S12(100)]	6.72435e-11	1	40	0.204	0.000530996	-2.29336	D	1xPhospho	S	12	100
Pavir.8NG213620	[430-440]	430	448	432			[R].SDSQQISSGER.[S]	1xPhospho [S3(100)]	0.00448134	1	13	100	5.44e-17	6.64386	U	1xPhospho	S	3	100
Pavir.8NG306400	[254-268]	254	297	256			[R].KRSPGAAADDDEEPR.[R]	1xPhospho [S3(100)]	5.30478e-11	1	9	100	5.44e-17	6.64386	U	1xPhospho	S	3	100
Pavir.9KG014300	[36-57]	36	245	55			[R].SATQNDNKGDPETPSKDPPSAK.[A]	1xPhospho [S20(100)]	0.0383928	1	20	100	5.44e-17	6.64386	U	1xPhospho	S	20	100
Pavir.9KG025000	[1138-1156]	1138	1266	1140			[R].VTSLENASDYSPLPVQESK.[L]	1xPhospho [S3(99.5)]	5.406e-18	1	90	0.01	5.44e-17	-6.64386	D	1xPhospho	S	3	99.5
Pavir.9KG029611	[275-287]	275	628	277			[R].LASAPVSSEVEQR.[E]	1xPhospho [S3(100)]	1.84968e-05	1	6	0.01	5.44e-17	-6.64386	D	1xPhospho	S	3	100
Pavir.9KG127900	[516-529]	516	735	519			[R].KTASLSGPLSLPTR.[A]	1xPhospho [S4(100)]	7.71662e-05	2	13	0.01	5.44e-17	-6.64386	D	1xPhospho	S	4	100
Pavir.9KG313957	[342-375]	342	740	357			[K].ADWDAESQREGDEYASDHGGDDIEDSLQSPLISR.[Q]	1xPhospho [S16(100)]	1.57436e-15	1	79	0.379	0.0465802	-1.39973	D	1xPhospho	S	16	100
Pavir.9KG365000	[291-305]	291	471	300			[K].KLVPGEPNISYICSR.[Y]	1xCarbamidomethyl [C13]; 1xPhospho [S10(99.7)]	2.88844e-09	2	30	4.324	0.00146294	2.11237	U	1xPhospho	S	10	99.7
Pavir.9KG385400	[223-230]	223	314	229			[R].TLGSLTTR.[T]	1xPhospho [T7(98.8)]	0.207585	1	3	100	5.44e-17	6.64386	U	1xPhospho	T	7	98.8
Pavir.9KG394400	[156-170]	156	618	159			[R].FKVSGIPHLVILDAK.[T]	1xPhospho [S4(100)]	0.000885136	2	6	0.01	5.44e-17	-6.64386	D	1xPhospho	S	4	100
Pavir.9KG463800	[141-161]	141	770	151			[K].AVDAGMMEYDSDDNPIVVDKK.[K]	1xOxidation [M]; 1xPhospho [S11(100)]	0.0139722	1	27	100	5.44e-17	6.64386	U	1xPhospho	S	11	100
Pavir.9KG496100	[114-127]	114	212	123			[R].GELGDVKDASEEVK.[Q]	1xPhospho [S10(100)]	0.000315334	2	6	0.01	5.44e-17	-6.64386	D	1xPhospho	S	10	100
Pavir.9KG511900	[597-616]	597	849	609			[R].KEMNETDVPVSYSGTGIPEK.[S]	1xPhospho [S13(99.4)]	0.0111811	2	6	0.01	5.44e-17	-6.64386	D	1xPhospho	S	13	99.4
Pavir.9KG518000	[1-13]	1	971	7			[-].MEALPSSPRHPPK.[Y]	1xAcetyl [N-Term]; 1xOxidation [M1]; 1xPhospho [S7(100)]	0.00165582	2	24	3.934	0.000137437	1.976	U	1xPhospho	S	7	100
Pavir.9KG530300	[6-21]	6	492	8			[K].AVSESDMSVHSTFASR.[Y]	1xPhospho [S3(100)]	2.91601e-17	2	25	4.371	0.000490355	2.12796	U	1xPhospho	S	3	100
Pavir.9KG542400	[653-673]	653	674	664			[R].SSLGGDQQAPDSAGEGDEPSL.[-]	1xPhospho [S12(100)]	0.0226037	1	29	0.01	5.44e-17	-6.64386	D	1xPhospho	S	12	100
Pavir.9NG023500	[26-37]	26	143	26			[R].SLTKEEVEAFWK.[Q]	1xPhospho [S1(99.7)]	2.08092e-07	2	8	0.01	5.44e-17	-6.64386	D	1xPhospho	S	1	99.7
Pavir.9NG024019	[74-87]	74	124	83			[K].IDGAPVRGGTASSR.[A]	1xPhospho [T10(100)]	0.070736	1	8	0.01	5.44e-17	-6.64386	D	1xPhospho	T	10	100
Pavir.9NG048300	[403-426]	403	509	421			[R].DLAMNKFDWDHPMHLQPTSPTAVK.[Q]	1xPhospho [S19(99.5)]	9.58784e-12	2	387	0.317	0.00502725	-1.65745	D	1xPhospho	S	19	99.5
Pavir.9NG076797	[340-356]	340	1417	343			[K].RRGSDLENEIGSIGPIR.[R]	1xPhospho [S4(100)]	0.00448134	1	6	100	5.44e-17	6.64386	U	1xPhospho	S	4	100
Pavir.9NG128400	[548-565]	548	1104	548			[R].SIGVGISSDAADIGSEVR.[E]	1xPhospho [S1(100)]	3.98497e-09	2	3	0.01	5.44e-17	-6.64386	D	1xPhospho	S	1	100
Pavir.9NG191800	[424-433]	424	502	430			[R].TQLADATTTR.[T]	1xPhospho [T7(99.4)]	0.0648751	1	50	0.01	5.44e-17	-6.64386	D	1xPhospho	T	7	99.4
Pavir.9NG200000	[490-503]	490	662	498			[K].STVEEETVSDTTSR.[V]	1xPhospho [S9(100)]	7.51394e-10	1	21	100	5.44e-17	6.64386	U	1xPhospho	S	9	100
Pavir.9NG237400	[49-65]	49	133	51			[R].AQSMPTTPGTPSSTTPR.[T]	1xPhospho [S3(100)]; 1xOxidation [M4]	1.01829e-10	1	9	0.01	5.44e-17	-6.64386	D	1xPhospho	S	3	100
Pavir.9NG319500	[111-133]	111	166	123			[K].ELEPVPAAEEGKSEGFGLDDLVK.[G]	1xPhospho [S13(100)]	4.70731e-12	1	26	0.01	5.44e-17	-6.64386	D	1xPhospho	S	13	100
Pavir.9NG353828	[382-419]	382	695	385			[R].RNPSPAPPAATASLTTAPGSLFSQHTATLTAAAANDAK.[N]	1xPhospho [S4(100)]	8.10987e-19	1	31	0.01	5.44e-17	-6.64386	D	1xPhospho	S	4	100
Pavir.9NG356600	[371-381]	371	1034	374			[K].TQSSNLSDILK.[D]	1xPhospho [S4(100)]	0.000546754	3	12	100	5.44e-17	6.64386	U	1xPhospho	S	4	100
Pavir.9NG409500	[115-144]	115	145	131			[R].LNEGVDVDGPEDGEEGSDYIQFEDEDIDKI.[-]	1xPhospho [S17(100)]	1.0097e-10	1	44	100	5.44e-17	6.64386	U	1xPhospho	S	17	100
Pavir.9NG472000	[1260-1276]	1260	2132	1263			[K].ASASPEQQSVIASPQLK.[AD]	1xPhospho [S4(100)]	1.55658e-09	2	34	100	5.44e-17	6.64386	U	1xPhospho	S	4	100
Pavir.9NG484600	[58-90]	58	715	72			[K].APASSYMGDIDLPPSDEEEDEVELAAAKPKPSR.[A]	1xOxidation [M7]; 1xPhospho [S15(100)]	4.2787e-06	1	44	100	5.44e-17	6.64386	U	1xPhospho	S	15	100
Pavir.9NG543500	[693-709]	693	2275	708			[K].KDLNDGFGNVSVRPSSR.[G]	1xPhospho [S16(99.6)]	0.04358	2	19	0.01	5.44e-17	-6.64386	D	1xPhospho	S	16	99.6
Pavir.9NG600700	[174-203]	174	386	186			[K].ILPWGDEAYAGGSAANAPHGGHGHGEPTVR.[I]	1xPhospho [S13(100)]	9.36505e-06	1	10	0.01	5.44e-17	-6.64386	D	1xPhospho	S	13	100
Pavir.9NG658800	[97-110]	97	653	99			[R].ARSGGSEAPVFGER.[V]	1xPhospho [S3(100)]	0.00502601	1	14	0.01	5.44e-17	-6.64386	D	1xPhospho	S	3	100
Pavir.9NG663000	[988-1022]	988	1196	1013			[K].VKDFLAGAGTDAPDVDDEEYMNSRPSVGYDDMWAK.[T]	1xPhospho [S26(98.5)]	0.0041422	2	5	0.01	5.44e-17	-6.64386	D	1xPhospho	S	26	98.5
Pavir.9NG665700	[298-320]	298	485	302			[K].ANRSSDVSLSLKDPIQGSGQDMR.[R]	1xPhospho [S5(99.4)]	8.58032e-13	2	65	100	5.44e-17	6.64386	U	1xPhospho	S	5	99.4
Pavir.9NG671314	[109-136]	109	661	113			[K].GAPQTPQKHHQHHHPAAPTIAVSDSSLK.[F]	1xPhospho [T5(100)]	1.7329e-12	1	144	8.27	4.2229e-09	3.04789	U	1xPhospho	T	5	100
Pavir.9NG695800	[195-204]	195	458	197			[R].SKSTQDMYTR.[Q]	1xPhospho [S3(100)]	0.000981194	2	34	100	5.44e-17	6.64386	U	1xPhospho	S	3	100
Pavir.9NG698300	[354-376]	354	638	354			[K].SPPREPEPEPVKEEPEPNMNDIK.[A]	1xPhospho [S1(100)]	2.67646e-09	1	21	0.01	5.44e-17	-6.64386	D	1xPhospho	S	1	100
Pavir.9NG707300	[113-129]	113	217	117			[R].DKGASFKLSEDPDAAER.[H]	1xPhospho [S5(100)]	4.11844e-10	1	15	0.01	5.44e-17	-6.64386	D	1xPhospho	S	5	100
Pavir.9NG751500	[446-465]	446	1002	454			[K].APGILGAVSPLNPTSYKPSR.[F]	1xPhospho [S9(100)]	2.80783e-06	2	3	0.01	5.44e-17	-6.64386	D	1xPhospho	S	9	100
Pavir.1KG184200	[271-284]	271	843	273	278		[R].LVSDDDDSETDRKK.[A]	2xPhospho [S3(100); S8(99.6)]	0.00225846	2	9	100	5.44e-17	6.64386	U	2xPhospho	S	3	100	S	8	99.6
Pavir.1NG515100	[1008-1019]	1008	1125	1012	1015		[K].VKQHTLVSGGVR.[G]	2xPhospho [T5(100); S8(100)]	0.210216	2	6	0.01	5.44e-17	-6.64386	D	2xPhospho	T	5	100	S	8	100
Pavir.1KG345300	[455-468]	455	627	461	464		[KR].LMDYKDTHVTTAVR.[G]	2xPhospho [T7(100); T10(99.2)]	0.0240649	5	3	100	5.44e-17	6.64386	U	2xPhospho	T	7	100	T	10	99.2
Pavir.1NG126000	[269-282]	269	738	271	276		[R].LVSDDDDSETDRKK.[A]	2xPhospho [S3(100); S8(99.6)]	0.00225846	2	9	100	5.44e-17	6.64386	U	2xPhospho	S	3	100	S	8	99.6
Pavir.1NG126000	[162-178]	162	738	167	171		[K].KGDVESDVESGELVPGR.[Y]	2xPhospho [S6(100); S10(100)]	1.41813e-09	1	6	100	5.44e-17	6.64386	U	2xPhospho	S	6	100	S	10	100
Pavir.3KG041280	[496-515]	496	516	497	501		[R].RTMRNSLHVDLGELLKPSEN.[-]	1xOxidation [M3]; 2xPhospho [T2(100); S6(100)]	0.0720421	2	3	0.01	5.44e-17	-6.64386	D	2xPhospho	T	2	100	S	6	100
Pavir.4KG212200	[686-705]	686	1287	688	693		[R].SDSSKSRSPDVFASPASQDK.[T]	2xPhospho [S3(98.6); S8(100)]	0.000192571	1	51	0.01	5.44e-17	-6.64386	D	2xPhospho	S	3	98.6	S	8	100
Pavir.5KG501200	[46-67]	46	354	53	56		[R].SVAADSWSVRSEYGSTLDDDQR.[Y]	2xPhospho [S8(100); S11(100)]	2.9875e-06	2	17	100	5.44e-17	6.64386	U	2xPhospho	S	8	100	S	11	100
Pavir.8KG064500	[491-509]	491	511	492	496		[R].RTMRNSLHLNLGELLNPSK.[T]	2xPhospho [T2(100); S6(100)]	0.0339219	2	4	0.01	5.44e-17	-6.64386	D	2xPhospho	T	2	100	S	6	100
Pavir.1KG075800	[7-36]	7	325	16	17		[K].AEAAQARPESSQEEEEDWKEAEGDVAEVDR.[A]	2xPhospho [S10(100); S11(100)]	6.46423e-17	1	15	100	5.44e-17	6.64386	U	2xPhospho	S	10	100	S	11	100
Pavir.1KG096400	[99-119]	99	394	102	106		[R].KVPSRPPSAHGHGHAPAPAPK.[A]	2xPhospho [S4(100); S8(100)]	0.072307	1	1	0.01	5.44e-17	-6.64386	D	2xPhospho	S	4	100	S	8	100
Pavir.1KG184200	[163-179]	163	843	168	172		[K].KGGVDSDVESGELVPGK.[Y]	2xPhospho [S6(100); S10(100)]	5.51457e-06	2	6	100	5.44e-17	6.64386	U	2xPhospho	S	6	100	S	10	100
Pavir.1KG331900	[149-173]	149	365	154	159		[K].SSLLHSKPKSTVGTPAYIAPEVLSR.[RG]	2xPhospho [S6(100); T11(100)]	3.49655e-13	4	61	100	5.44e-17	6.64386	U	2xPhospho	S	6	100	T	11	100
Pavir.1KG349400	[233-255]	233	263	240	243		[R].DNLTLWTSDISEDAAEEIKEAPK.[G]	2xPhospho [S8(99.1); S11(100)]	7.20242e-10	1	20	0.01	5.44e-17	-6.64386	D	2xPhospho	S	8	99.1	S	11	100
Pavir.1KG527100	[994-1005]	994	1117	998	1001		[K].VKQHTLVSGGVR.[G]	2xPhospho [T5(100); S8(100)]	0.210216	2	6	0.01	5.44e-17	-6.64386	D	2xPhospho	T	5	100	S	8	100
Pavir.1NG398200	[103-129]	103	737	105	109		[R].RKTSPGSSPASAAAGGSGAVGGIDAVR.[T]	2xPhospho [T3(98.8); S7(98.8)]	6.89738e-11	1	63	100	5.44e-17	6.64386	U	2xPhospho	T	3	98.8	S	7	98.8
Pavir.1NG510519	[1292-1316]	1292	1792	1297	1301		[R].VPSNFSPRVSPNETAAPVASSPLAK.[K]	2xPhospho [S6(99.1); S10(100)]	0.000474038	1	33	0.01	5.44e-17	-6.64386	D	2xPhospho	S	6	99.1	S	10	100
Pavir.2KG241900	[1217-1237]	1217	1926	1228	1235		[K].ELPKDDGTDVMSEAEVKQSPK.[S]	2xPhospho [S12(100); S19(100)]	6.8698e-08	1	24	0.01	5.44e-17	-6.64386	D	2xPhospho	S	12	100	S	19	100
Pavir.2NG336042	[194-210]	194	1063	200	204		[R].IHPYPVSEPGSAKWDEK.[K]	2xPhospho [S7(100); S11(100)]	0.00254268	1	9	100	5.44e-17	6.64386	U	2xPhospho	S	7	100	S	11	100
Pavir.3KG310400	[6-34]	6	521	13	15		[R].AGGAGYESGSDHDGALQKPLLPNSGSWYR.[M]	2xPhospho [S8(100); S10(100)]	1.90386e-11	1	27	0.01	5.44e-17	-6.64386	D	2xPhospho	S	8	100	S	10	100
Pavir.3NG179827	[2-15]	2	507	2	8		[M].SFRDQESGGEDGVR.[T]	1xAcetyl [N-Term]; 2xPhospho [S1(100); S7(100)]	0.00199843	2	12	100	5.44e-17	6.64386	U	2xPhospho	S	1	100	S	7	100
Pavir.5NG178500	[2-15]	2	74	3	5		[M].ATQTVEDSSRPKPK.[R]	2xPhospho [T2(100); T4(100)]	0.000664268	1	210	2.973	0.00708783	1.57192	U	2xPhospho	T	2	100	T	4	100
Pavir.5NG232400	[23-49]	23	560	26	37		[K].ERASPQPTAAAEAGSPSTAADGGGRPR.[R]	2xPhospho [S4(100); S15(100)]	4.52475e-09	1	16	100	5.44e-17	6.64386	U	2xPhospho	S	4	100	S	15	100
Pavir.6KG076000	[455-468]	455	628	461	464		[KR].LMDYKDTHVTTAVR.[G]	2xPhospho [T7(100); T10(99.2)]	0.0240649	5	3	100	5.44e-17	6.64386	U	2xPhospho	T	7	100	T	10	99.2
Pavir.6KG145200	[422-441]	422	502	434	436		[K].FSTQLAEATTPRTSTEKGPK.[A]	2xPhospho [T13(100); T15(100)]	1.52817e-07	1	45	0.01	5.44e-17	-6.64386	D	2xPhospho	T	13	100	T	15	100
Pavir.6KG276700	[333-350]	333	351	346	349		[R].VVHPGPSVASGADSPLSA.[-]	2xPhospho [S14(100); S17(100)]	0.016422	1	11	0.01	5.44e-17	-6.64386	D	2xPhospho	S	14	100	S	17	100
Pavir.6KG394700	[258-280]	258	473	266	273		[K].LNFAAGDESPKLPLPSPGGGLTR.[S]	2xPhospho [S9(100); S16(100)]	0.0416735	1	3	100	5.44e-17	6.64386	U	2xPhospho	S	9	100	S	16	100
Pavir.6KG397500	[287-310]	287	610	290	300		[R].QEGTHVVDHSPDLSDKEDTEMIER.[Q]	2xPhospho [T4(98.9); S14(100)]	9.06123e-09	1	23	100	5.44e-17	6.64386	U	2xPhospho	T	4	98.9	S	14	100
Pavir.6NG190500	[695-722]	695	1064	702	706		[K].SNDATEISEADSPEDSLRDVHDISLNLK.[L]	2xPhospho [S8(100); S12(100)]	2.07687e-06	1	30	0.01	5.44e-17	-6.64386	D	2xPhospho	S	8	100	S	12	100
Pavir.6NG346300	[259-287]	259	587	269	273		[R].ALRQEDVADHSPNLSDKEDTEGASEMIQR.[Q]	2xPhospho [S11(100); S15(100)]	4.91091e-12	1	27	100	5.44e-17	6.64386	U	2xPhospho	S	11	100	S	15	100
Pavir.7KG306200	[19-42]	19	555	22	35		[K].HAASQRQDSEYSAADDSPKKPSTR.[A]	2xPhospho [S4(100); S17(100)]	0.0196385	1	5	100	5.44e-17	6.64386	U	2xPhospho	S	4	100	S	17	100
Pavir.7KG380400	[839-857]	839	982	844	848		[K].ASASASPKMSPDVQDSNPR.[K]	2xPhospho [S6(100); S10(100)]	3.35782e-08	1	41	0.01	5.44e-17	-6.64386	D	2xPhospho	S	6	100	S	10	100
Pavir.7NG247000	[88-114]	88	375	100	102		[R].GPAGFPGAGGSGSDSDEPQEYYTGGEK.[S]	2xPhospho [S13(100); S15(100)]	2.38632e-14	1	23	100	5.44e-17	6.64386	U	2xPhospho	S	13	100	S	15	100
Pavir.7NG308700	[20-44]	20	557	22	37		[R].AASQRQDSEYSAAAADDSPKKPASR.[A]	2xPhospho [S3(100); S18(100)]	5.10431e-16	1	22	100	5.44e-17	6.64386	U	2xPhospho	S	3	100	S	18	100
Pavir.9KG084000	[156-176]	156	341	158	164		[R].RPSLPRKPSAVEPPAPELPAR.[L]	2xPhospho [S3(100); S9(100)]	0.00013211	1	28	100	5.44e-17	6.64386	U	2xPhospho	S	3	100	S	9	100
Pavir.9KG169400	[50-70]	50	116	53	56		[K].RELSRASLGGDEDLLQAQQGK.[A]	2xPhospho [S4(100); S7(100)]	0.000262165	1	15	100	5.44e-17	6.64386	U	2xPhospho	S	4	100	S	7	100
Pavir.9KG412083	[209-221]	209	359	211	214		[K].LESSDSFSAPLHK.[V]	2xPhospho [S3(100); S6(100)]	5.13763e-06	2	5	100	5.44e-17	6.64386	U	2xPhospho	S	3	100	S	6	100
Pavir.9KG451600	[867-898]	867	999	882	891		[R].AAAVAALSNVLTAEGSHSPHHGRGSPTADAAK.[T]	2xPhospho [S16(98.2); S25(99.9)]	0.00129624	1	24	100	5.44e-17	6.64386	U	2xPhospho	S	16	98.2	S	25	99.9
Pavir.3KG263587	[1-23]	1	786	8	20		[-].MLVQDRPSPHAAAAGQKPPTSPR.[G]	1xAcetyl [N-Term]; 2xPhospho [S8(100); T20(99.2)]	0.0121768	2	14	100	5.44e-17	6.64386	U	2xPhospho	S	8	100	T	20	99.2
Pavir.9NG703500	[273-287]	273	844	275	277	283	[R].RGSPSLPRYPSPSSR.[R]	3xPhospho [S3(100); S5(100); S11(99.2)]	0.069713	2	10	100	5.44e-17	6.64386	U	3xPhospho	S	3	100	S	5	100	S	11	99.2
Pavir.3KG279500	[534-550]	534	562	536	537	541	[K].IVTTIKESMDELTSQNK.[S]	3xPhospho [T3(100); T4(100); S8(100)]	1.5811e-06	1	16	0.01	5.44e-17	-6.64386	D	3xPhospho	T	3	100	T	4	100	S	8	100
Pavir.3NG065800	[274-314]	274	317	301	303	307	[R].VHLVGDPEHLGQLGGGMPLPEPGGPGRSPSPSRSPPPQQLR.[L]	3xPhospho [S28(100); S30(100); S34(98.2)]	0.000118473	1	16	100	5.44e-17	6.64386	U	3xPhospho	S	28	100	S	30	100	S	34	98.2
Pavir.3NG233000	[158-193]	158	871	165	168	182	[R].VAVIRPNSPKSPAASASAFESVDGSDEDDATQHGGK.[L]	3xPhospho [S8(100); S11(100); S25(100)]	3.86314e-06	1	7	100	5.44e-17	6.64386	U	3xPhospho	S	8	100	S	11	100	S	25	100
Pavir.9KG499152	[273-287]	273	848	275	277	283	[R].RGSPSLPRYPSPSSR.[R]	3xPhospho [S3(100); S5(100); S11(99.2)]	0.069713	2	10	100	5.44e-17	6.64386	U	3xPhospho	S	3	100	S	5	100	S	11	99.2
Pavir.9KG517100	[47-70]	47	666	47	51	59	[R].SAPTTPIKDGAASPFAAALSEEER.[H]	3xPhospho [S1(99); T5(99); S13(100)]	4.63255e-11	1	30	100	5.44e-17	6.64386	U	3xPhospho	S	1	99	T	5	99	S	13	100
Pavir.2NG274400	[162-178]	162	1925	164	169	163	[R].TTSPPPASPSKESSAAK.[E]	3xPhospho [S3(100); S8(99.4);T2(98.2)]	0.00105194	1	31	100	5.44e-17	6.64386	U	3xPhospho	S	3	100	S	8	99.4	T	2	98.2

## Sheet: Sheet1
Row Labels	Max of tr.length	Prot.lenght
Pavir.1KG075800	975	325
Pavir.1KG096400	1182	394
Pavir.1KG117200	1554	518
Pavir.1KG120800	2358	786
Pavir.1KG181862	2895	965
Pavir.1KG184200	2529	843
Pavir.1KG189500	2082	694
Pavir.1KG219100	1077	359
Pavir.1KG256600	1815	605
Pavir.1KG262800	1263	421
Pavir.1KG297200	339	113
Pavir.1KG326500	621	207
Pavir.1KG330900	1683	561
Pavir.1KG331900	1095	365
Pavir.1KG345300	1881	627
Pavir.1KG349400	789	263
Pavir.1KG352800	1455	485
Pavir.1KG368200	1542	514
Pavir.1KG385715	1935	645
Pavir.1KG438510	903	301
Pavir.1KG456400	1458	486
Pavir.1KG486400	4056	1352
Pavir.1KG503900	2769	923
Pavir.1KG506700	1716	572
Pavir.1KG527100	3351	1117
Pavir.1KG545900	3003	1001
Pavir.1KG553100	1758	586
Pavir.1KG555800	2676	892
Pavir.1NG007573	1806	602
Pavir.1NG017300	1326	442
Pavir.1NG103400	2214	738
Pavir.1NG104400	993	331
Pavir.1NG118800	2079	693
Pavir.1NG124100	2295	765
Pavir.1NG126000	2214	738
Pavir.1NG285138	870	290
Pavir.1NG294400	1611	537
Pavir.1NG398200	2211	737
Pavir.1NG430900	1458	486
Pavir.1NG438100	1356	452
Pavir.1NG452900	2136	712
Pavir.1NG462800	3282	1094
Pavir.1NG466100	4047	1349
Pavir.1NG475000	1806	602
Pavir.1NG510519	5376	1792
Pavir.1NG515100	3375	1125
Pavir.1NG537600	1143	381
Pavir.1NG545900	6699	2233
Pavir.1NG555900	3075	1025
Pavir.1NG564200	1404	468
Pavir.2KG033400	3195	1065
Pavir.2KG047000	5067	1689
Pavir.2KG103600	2871	957
Pavir.2KG132500	1152	384
Pavir.2KG161600	846	282
Pavir.2KG241900	5778	1926
Pavir.2KG279800	2586	862
Pavir.2KG292200	1152	384
Pavir.2KG339200	3243	1081
Pavir.2KG358900	2805	935
Pavir.2KG411435	1182	394
Pavir.2KG437600	2013	671
Pavir.2KG468300	1587	529
Pavir.2KG476205	3969	1323
Pavir.2KG476210	1266	422
Pavir.2KG484600	1119	373
Pavir.2KG499800	4314	1438
Pavir.2KG515800	2352	784
Pavir.2KG546800	3108	1036
Pavir.2KG572300	1728	576
Pavir.2NG033500	5067	1689
Pavir.2NG115200	1203	401
Pavir.2NG157500	2646	882
Pavir.2NG170200	1005	335
Pavir.2NG174400	1962	654
Pavir.2NG269700	3828	1276
Pavir.2NG274400	5775	1925
Pavir.2NG309509	375	125
Pavir.2NG319200	3579	1193
Pavir.2NG336042	3189	1063
Pavir.2NG515300	4347	1449
Pavir.2NG529000	5385	1795
Pavir.2NG534800	5145	1715
Pavir.2NG544400	2004	668
Pavir.2NG547500	4734	1578
Pavir.2NG560500	1836	612
Pavir.2NG612200	1686	562
Pavir.2NG625500	1740	580
Pavir.3KG000032	2757	919
Pavir.3KG041280	1548	516
Pavir.3KG107600	1068	356
Pavir.3KG122400	1416	472
Pavir.3KG124322	1869	623
Pavir.3KG128782	1035	345
Pavir.3KG136767	1668	556
Pavir.3KG185100	2328	776
Pavir.3KG244400	513	171
Pavir.3KG261700	2889	963
Pavir.3KG263587	2358	786
Pavir.3KG279500	1686	562
Pavir.3KG297500	3111	1037
Pavir.3KG309100	444	148
Pavir.3KG309300	804	268
Pavir.3KG310400	1563	521
Pavir.3KG324000	1725	575
Pavir.3KG347300	2658	886
Pavir.3KG402302	924	308
Pavir.3KG438024	2064	688
Pavir.3KG552600	903	301
Pavir.3KG564600	1506	502
Pavir.3KG572300	2871	957
Pavir.3KG576500	2832	944
Pavir.3NG043200	1998	666
Pavir.3NG065800	951	317
Pavir.3NG066600	912	304
Pavir.3NG076904	3279	1093
Pavir.3NG079746	1638	546
Pavir.3NG079768	4050	1350
Pavir.3NG105813	954	318
Pavir.3NG127207	1950	650
Pavir.3NG154800	1290	430
Pavir.3NG179827	1521	507
Pavir.3NG181053	1503	501
Pavir.3NG182161	3141	1047
Pavir.3NG183492	1686	562
Pavir.3NG197700	939	313
Pavir.3NG205200	900	300
Pavir.3NG212697	2463	821
Pavir.3NG220900	2436	812
Pavir.3NG233000	2613	871
Pavir.3NG258006	1017	339
Pavir.3NG258243	2058	686
Pavir.3NG262700	3516	1172
Pavir.3NG298100	1587	529
Pavir.4KG065700	966	322
Pavir.4KG106700	1455	485
Pavir.4KG187300	2751	917
Pavir.4KG212200	3861	1287
Pavir.4KG240000	1995	665
Pavir.4KG247315	2886	962
Pavir.4KG375600	1245	415
Pavir.4KG382102	1710	570
Pavir.4NG043200	1662	554
Pavir.4NG060200	954	318
Pavir.4NG084600	2094	698
Pavir.4NG113800	12993	4331
Pavir.4NG136234	3861	1287
Pavir.4NG137025	1602	534
Pavir.4NG140900	2025	675
Pavir.4NG188300	435	145
Pavir.4NG211842	807	269
Pavir.4NG215687	2886	962
Pavir.4NG217500	1425	475
Pavir.4NG236100	5034	1678
Pavir.5KG069000	3774	1258
Pavir.5KG124800	3078	1026
Pavir.5KG133300	2700	900
Pavir.5KG154000	2604	868
Pavir.5KG164400	3393	1131
Pavir.5KG347000	1368	456
Pavir.5KG412607	4362	1454
Pavir.5KG453100	828	276
Pavir.5KG466400	1011	337
Pavir.5KG467900	1131	377
Pavir.5KG479000	1362	454
Pavir.5KG490900	3300	1100
Pavir.5KG501200	1062	354
Pavir.5KG546600	2940	980
Pavir.5KG747400	1677	559
Pavir.5KG762000	561	187
Pavir.5NG012556	1269	423
Pavir.5NG012663	3240	1080
Pavir.5NG016600	1713	571
Pavir.5NG088800	1371	457
Pavir.5NG172300	1425	475
Pavir.5NG178500	222	74
Pavir.5NG232400	1680	560
Pavir.5NG263800	810	270
Pavir.5NG314600	4368	1456
Pavir.5NG417500	1185	395
Pavir.5NG451300	3837	1279
Pavir.5NG472800	1068	356
Pavir.5NG476924	2730	910
Pavir.5NG548300	3828	1276
Pavir.5NG575900	1497	499
Pavir.5NG577900	2571	857
Pavir.5NG581000	1029	343
Pavir.5NG613500	1683	561
Pavir.5NG630600	633	211
Pavir.6KG004700	1851	617
Pavir.6KG018400	1404	468
Pavir.6KG023500	1014	338
Pavir.6KG061300	3198	1066
Pavir.6KG064200	3420	1140
Pavir.6KG076000	1884	628
Pavir.6KG077300	1608	536
Pavir.6KG137900	1599	533
Pavir.6KG145200	1506	502
Pavir.6KG225900	1383	461
Pavir.6KG226100	3186	1062
Pavir.6KG263600	4281	1427
Pavir.6KG276700	1053	351
Pavir.6KG290606	471	157
Pavir.6KG368700	1923	641
Pavir.6KG393700	2502	834
Pavir.6KG394700	1419	473
Pavir.6KG397500	1830	610
Pavir.6NG014741	2097	699
Pavir.6NG016100	990	330
Pavir.6NG020900	2166	722
Pavir.6NG088100	1935	645
Pavir.6NG092300	426	142
Pavir.6NG176100	1443	481
Pavir.6NG187000	3177	1059
Pavir.6NG190500	3192	1064
Pavir.6NG244615	2748	916
Pavir.6NG271832	2097	699
Pavir.6NG300000	3063	1021
Pavir.6NG303800	1176	392
Pavir.6NG346300	1761	587
Pavir.7KG080900	2670	890
Pavir.7KG091218	1527	509
Pavir.7KG108800	2787	929
Pavir.7KG182509	399	133
Pavir.7KG182518	912	304
Pavir.7KG182671	561	187
Pavir.7KG264300	648	216
Pavir.7KG299100	1791	597
Pavir.7KG306200	1665	555
Pavir.7KG339600	5622	1874
Pavir.7KG380400	2946	982
Pavir.7KG418500	5172	1724
Pavir.7NG021900	780	260
Pavir.7NG088447	2613	871
Pavir.7NG139900	1779	593
Pavir.7NG228600	1998	666
Pavir.7NG247000	1125	375
Pavir.7NG308700	1671	557
Pavir.7NG390200	2943	981
Pavir.7NG401100	978	326
Pavir.7NG417400	1176	392
Pavir.7NG418600	645	215
Pavir.7NG442500	771	257
Pavir.8KG018900	924	308
Pavir.8KG064500	1533	511
Pavir.8KG080200	1683	561
Pavir.8KG143501	1353	451
Pavir.8KG281900	801	267
Pavir.8KG377800	3711	1237
Pavir.8KG394100	894	298
Pavir.8NG016300	1920	640
Pavir.8NG063800	1722	574
Pavir.8NG106056	2715	905
Pavir.8NG194400	852	284
Pavir.8NG213620	1344	448
Pavir.8NG306400	891	297
Pavir.9KG014300	735	245
Pavir.9KG025000	3798	1266
Pavir.9KG029611	1884	628
Pavir.9KG084000	1023	341
Pavir.9KG111600	2049	683
Pavir.9KG127900	2205	735
Pavir.9KG169400	348	116
Pavir.9KG313957	2220	740
Pavir.9KG328300	6447	2149
Pavir.9KG365000	1413	471
Pavir.9KG385400	942	314
Pavir.9KG394400	1854	618
Pavir.9KG412083	1077	359
Pavir.9KG451600	2997	999
Pavir.9KG463800	2310	770
Pavir.9KG496100	636	212
Pavir.9KG499152	2544	848
Pavir.9KG511900	2547	849
Pavir.9KG512800	1455	485
Pavir.9KG517100	1998	666
Pavir.9KG518000	2913	971
Pavir.9KG530300	1476	492
Pavir.9KG542400	2022	674
Pavir.9KG548600	2685	895
Pavir.9NG023500	429	143
Pavir.9NG024019	372	124
Pavir.9NG048300	1527	509
Pavir.9NG076797	4251	1417
Pavir.9NG128400	3312	1104
Pavir.9NG182700	990	330
Pavir.9NG191800	1506	502
Pavir.9NG200000	1986	662
Pavir.9NG237400	399	133
Pavir.9NG240300	2307	769
Pavir.9NG319500	498	166
Pavir.9NG353828	2085	695
Pavir.9NG356600	3102	1034
Pavir.9NG409500	435	145
Pavir.9NG472000	6396	2132
Pavir.9NG484600	2145	715
Pavir.9NG520900	1749	583
Pavir.9NG543500	6825	2275
Pavir.9NG600700	1158	386
Pavir.9NG658800	1959	653
Pavir.9NG663000	3588	1196
Pavir.9NG665700	1455	485
Pavir.9NG671314	1983	661
Pavir.9NG695300	633	211
Pavir.9NG695800	1374	458
Pavir.9NG698300	1914	638
Pavir.9NG703500	2532	844
Pavir.9NG707300	651	217
Pavir.9NG751500	3006	1002
Pavir.9NG772400	645	215
