# Supplementary material for: Greenbug (Schizaphis graminum) herbivory significantly impacts protein and phosphorylation abundance in switchgrass (Panicum virgatum)
Source: Sci Rep. 2020 Sep 9;10:14842. doi: 10.1038/s41598-020-71828-8 (PMC7481182; doi:10.1038/s41598-020-71828-8)
Supplement: Supplementary file 7 — Supplementary table S6 [file 41598_2020_71828_MOESM7_ESM.xlsx]

## Sheet: Table S6_DPs with 2X peptides
Table S6: DPs identified with more than one phosphopeptides. The highlighted text represents peptides associated with multiple loci. U= upregulated , D=down regulated
Annotated Sequence	Qvality PEP	# Proteins	# PSMs	Abundance Ratio: (I10) / (C10)	Abundance Ratio Adj. P-Value: (I10) / (C10)	log2(FC)	DP	MasterProteinAccessions-1	A. thaliana ID	function	Modification	Modifications	AA	Position	Confidence
[K].TAMGPENLGESEFQEHQETGTEQKSPK.[A]	3.34491e-05	1	3	0.01	5.44e-17	-6.64386	D	Pavir.1KG036500		NA	1	1xPhospho	S	25	100
[R].EAPEAEENFVDVTKPEFNTDEDQSPKADAEEK.[A]	2.70062e-05	1	13	3.464	0.010495	1.79244	U				1	1xPhospho	S	24	100
[R].DTDKVSEEAEETSNDRPQK.[S]	1.17597e-10	1	22	0.01	5.44e-17	-6.64386	D				1	1xPhospho	S	6	100
[K].YDSGEIGLSKYDSGEIPR.[G]	3.01057e-10	3	32	3.216	0.00974494	1.68527	U	Pavir.2NG127200	AT5G05170	Cellulose synthase family protein	1	1xPhospho	S	13	100
[R].ASFPYVNHSPNPSR.[E]	0.0494848	1	15	0.01	5.44e-17	-6.64386	D				1	1xPhospho	S	9	99.3
[R].ATSQIVSGNPTSGPLDSR.[G]	3.69253e-09	2	14	100	5.44e-17	6.64386	U	Pavir.2NG424700	AT2G33490	hydroxyproline-rich glycoprotein family protein	1	1xPhospho	S	12	100
[R].GAFPSPPHPSAEMGDLR.[D]	0.000225871	2	6	100	5.44e-17	6.64386	U				1	1xPhospho	S	5	100
[R].IVSQSAPLFPEK.[K]	0.123103	2	3	0.01	5.44e-17	-6.64386	D				1	1xPhospho	S	5	99.3
[K].SKPESAKSPPVSPVK.[N]	1.83208e-05	1	33	0.363	0.0313329	-1.46196	D	Pavir.4KG384303	AT1G21630	Calcium-binding EF hand family protein	1	1xPhospho	S	8	100
[K].DQKPSFDSVPGTPMEKPFFDSIPGTPVQK.[S]	0.199036	2	6	100	5.44e-17	6.64386	U				1	1xPhospho	T	25	100
[RK].SVFDSVPSTPMQR.[S]	0.0165229	2	3	100	5.44e-17	6.64386	U				2	2xPhospho	S	5	100
[R].RRDDKPAAVVLPLPPPSPPPLIR.[R]	0.0162715	1	18	0.215	0.000320543	-2.21759	D	Pavir.5KG696000	AT2G43680	IQ-domain 14	1	1xPhospho	S	17	100
[R].SRPYAEPASPAAGALINIPLYREPSSIEK.[I]	2.53585e-07	2	42	100	5.44e-17	6.64386	U				1	1xPhospho	S	25	100
[R].EIPVPINEVPAALTESPSNKK.[D]	1.52957e-08	1	54	0.01	5.44e-17	-6.64386	D	Pavir.5KG755300	AT1G08820	vamp/synaptobrevin-associated protein 27-2	1	1xPhospho	S	16	99.4
[K].EVRPPLEQTPAIATEIPSPVKETPGLR.[E]	1.56254e-14	1	80	100	5.44e-17	6.64386	U				1	1xPhospho	S	18	100
[R].SRDDKPAAVVLPLPPPSPPPLIR.[R]	0.00181103	1	6	0.229	0.000523192	-2.12658	D	Pavir.5NG012315	AT2G43680	IQ-domain 14	1	1xPhospho	S	17	100
[R].SRPYAEPASPAAGALINIPLYREPSSIEK.[I]	2.53585e-07	2	42	100	5.44e-17	6.64386	U				1	1xPhospho	S	25	100
[R].KVSGPLDPSVSMK.[M]	0.0108149	2	28	100	5.44e-17	6.64386	U	Pavir.6KG188500	AT1G16860	Ubiquitin-specific protease family C19-related protein	1	1xPhospho	S	3	100
[R].SNYSGSISSAVPGTGGSSR.[T]	4.66761e-12	2	53	0.338	0.0115177	-1.5649	D				1	1xPhospho	S	4	100
[K].RLSGPQSGGVTPMAR.[Q]	0.000554521	1	29	0.379	0.0303282	-1.39973	D				2	2xPhospho	S	3	100
[R].KVSGPLDPSVSMK.[M]	0.0108149	2	28	100	5.44e-17	6.64386	U	Pavir.6NG196600			1	1xPhospho	S	3	100
[R].SNYSGSISSAVPGTGGSSR.[T]	4.66761e-12	2	53	0.338	0.0115177	-1.5649	D				1	1xPhospho	S	4	100
[R].VRDDRLSPSTSR.[Q]	0.0170877	1	69	2.265	0.0338385	1.17951	U	Pavir.7KG167100	AT3G25070	RPM1 interacting protein 4	1	1xPhospho	S	7	100
[R].HVEHPRKSPLHPTAYK.[T]	0.0204195	1	9	0.01	5.44e-17	-6.64386	D				1	1xPhospho	S	8	100
[K].SYDQADFGTSSEDGYALTSK.[K]	1.23382e-13	2	40	100	5.44e-17	6.64386	U	Pavir.7NG344800	AT2G20190	CLIP-associated protein	1	1xPhospho	S	11	100
[R].SRSPYLSSMSSESMSGLSLPYSR.[R]	2.88605e-19	2	31	0.367	0.0453243	-1.44615	D				1	1xPhospho	S	3	99.5
[K].GELSPTAETEASSVTSESEGEDDEYEWESLETIRK.[T]	1.67069e-24	2	194	0.01	5.44e-17	-6.64386	D	Pavir.9KG151500	AT1G06950	translocon at the inner envelope membrane of chloroplasts 110	1	1xPhospho	S	18	100
[R].LFGVTDSQIDIAMR.[E]	0.00886215	2	3	100	5.44e-17	6.64386	U				1	1xPhospho	S	7	100
