# Supplementary material for: Greenbug (Schizaphis graminum) herbivory significantly impacts protein and phosphorylation abundance in switchgrass (Panicum virgatum)
Source: Sci Rep. 2020 Sep 9;10:14842. doi: 10.1038/s41598-020-71828-8 (PMC7481182; doi:10.1038/s41598-020-71828-8)
Supplement: Supplementary file 8 — Supplementary table S7 [file 41598_2020_71828_MOESM8_ESM.xlsx]

## Sheet: Table S7_Integrated Data
Table S7: Global integration of proteomics :total protein and phosphoproteome data in comparison with previously published transcriptome*. *RNA-Seq data previously published by Donze-Reiner, T. et al, 2017 . "." suggest the loci is not found in the reference dataset or category
				Proteomic adjusted p-value < 5%					Phospho-prot adjusted p-value < 5%																			RNA-seq |log2(FC)|>1 and adjusted p-value < 5%*					Comparison to RNA-Seq data*
geneID	Athaliana	Molecular function	TF	log2FC(I10/C10)	pval	DEP	Up	Down	#peptide	log2FC(I10/C10)	Adj.pval	#phospho-site	DP	Up	Down	log2FC(I10/C10)	Adj.pval	#phospho-site	DP	Up	Down	log2FC(I10/C10)	Adj.pval	#phospho-site	DP	Up	Down	log2FC(I10/C10)	Adj.pval	DEG	Up	Down
Pavir.1KG250105	AT5G23960	terpene synthase 21	#N/A	-2.35107	4.50665e-09	1	0	1	#N/A	#N/A	#N/A	#N/A	#N/A	#N/A	#N/A	#N/A	#N/A	#N/A	#N/A	#N/A	#N/A	#N/A	#N/A	#N/A	#N/A	#N/A	#N/A	-1.55108	0.0332151	1	0	1	DEG-down DEPs-down
Pavir.1NG556800	AT1G31800	cytochrome P450, family 97, subfamily A, polypeptide 3	#N/A	-6.64386	1.72375e-16	1	0	1	#N/A	#N/A	#N/A	#N/A	#N/A	#N/A	#N/A	#N/A	#N/A	#N/A	#N/A	#N/A	#N/A	#N/A	#N/A	#N/A	#N/A	#N/A	#N/A	-1.07491	6.20188e-07	1	0	1	DEG-down DEPs-down
Pavir.2NG291603	AT1G78915	Tetratricopeptide repeat (TPR)-like superfamily protein	#N/A	-6.64386	1.72375e-16	1	0	1	#N/A	#N/A	#N/A	#N/A	#N/A	#N/A	#N/A	#N/A	#N/A	#N/A	#N/A	#N/A	#N/A	#N/A	#N/A	#N/A	#N/A	#N/A	#N/A	-1.04902	6.47641e-05	1	0	1	DEG-down DEPs-down
Pavir.2NG555700	AT3G61470	photosystem I light harvesting complex gene 2	#N/A	-0.965784	0.00163911	1	0	1	#N/A	#N/A	#N/A	#N/A	#N/A	#N/A	#N/A	#N/A	#N/A	#N/A	#N/A	#N/A	#N/A	#N/A	#N/A	#N/A	#N/A	#N/A	#N/A	-1.24897	0.000608194	1	0	1	DEG-down DEPs-down
Pavir.3KG040389	0	0	#N/A	-0.678072	0.0366316	1	0	1	#N/A	#N/A	#N/A	#N/A	#N/A	#N/A	#N/A	#N/A	#N/A	#N/A	#N/A	#N/A	#N/A	#N/A	#N/A	#N/A	#N/A	#N/A	#N/A	-1.8542	1.70897e-10	1	0	1	DEG-down DEPs-down
Pavir.3KG350100	AT1G06410	trehalose-phosphatase/synthase 7	#N/A	-6.64386	1.72375e-16	1	0	1	#N/A	#N/A	#N/A	#N/A	#N/A	#N/A	#N/A	#N/A	#N/A	#N/A	#N/A	#N/A	#N/A	#N/A	#N/A	#N/A	#N/A	#N/A	#N/A	-1.42186	9.15044e-05	1	0	1	DEG-down DEPs-down
Pavir.4KG077300	AT2G25080	glutathione peroxidase 1	#N/A	-0.793357	0.0402225	1	0	1	#N/A	#N/A	#N/A	#N/A	#N/A	#N/A	#N/A	#N/A	#N/A	#N/A	#N/A	#N/A	#N/A	#N/A	#N/A	#N/A	#N/A	#N/A	#N/A	-1.23234	3.26523e-06	1	0	1	DEG-down DEPs-down
Pavir.4KG305900	AT1G61520	photosystem I light harvesting complex gene 3	#N/A	-0.865122	0.0218105	1	0	1	#N/A	#N/A	#N/A	#N/A	#N/A	#N/A	#N/A	#N/A	#N/A	#N/A	#N/A	#N/A	#N/A	#N/A	#N/A	#N/A	#N/A	#N/A	#N/A	-1.51282	1.29627e-05	1	0	1	DEG-down DEPs-down
Pavir.4NG184100	AT1G61520	photosystem I light harvesting complex gene 3	#N/A	-0.805913	0.00288384	1	0	1	#N/A	#N/A	#N/A	#N/A	#N/A	#N/A	#N/A	#N/A	#N/A	#N/A	#N/A	#N/A	#N/A	#N/A	#N/A	#N/A	#N/A	#N/A	#N/A	-1.42027	1.00958e-06	1	0	1	DEG-down DEPs-down
Pavir.4NG277400	AT4G25810	xyloglucan endotransglycosylase 6	#N/A	-1.46993	0.00116766	1	0	1	#N/A	#N/A	#N/A	#N/A	#N/A	#N/A	#N/A	#N/A	#N/A	#N/A	#N/A	#N/A	#N/A	#N/A	#N/A	#N/A	#N/A	#N/A	#N/A	-2.72277	1.14958e-07	1	0	1	DEG-down DEPs-down
Pavir.5KG695600	AT1G65260	plastid transcriptionally active 4	#N/A	-6.64386	1.72375e-16	1	0	1	#N/A	#N/A	#N/A	#N/A	#N/A	#N/A	#N/A	#N/A	#N/A	#N/A	#N/A	#N/A	#N/A	#N/A	#N/A	#N/A	#N/A	#N/A	#N/A	-1.3171	1.05226e-14	1	0	1	DEG-down DEPs-down
Pavir.6KG148700	AT5G33320	Glucose-6-phosphate/phosphate translocator-related	#N/A	-1.32193	0.000413539	1	0	1	#N/A	#N/A	#N/A	#N/A	#N/A	#N/A	#N/A	#N/A	#N/A	#N/A	#N/A	#N/A	#N/A	#N/A	#N/A	#N/A	#N/A	#N/A	#N/A	-1.56515	1.40281e-08	1	0	1	DEG-down DEPs-down
Pavir.6KG233200	AT3G01480	cyclophilin 38	#N/A	-1.2723	6.0306e-06	1	0	1	#N/A	#N/A	#N/A	#N/A	#N/A	#N/A	#N/A	#N/A	#N/A	#N/A	#N/A	#N/A	#N/A	#N/A	#N/A	#N/A	#N/A	#N/A	#N/A	-1.05172	0.00934957	1	0	1	DEG-down DEPs-down
Pavir.6KG271600	AT3G47470	light-harvesting chlorophyll-protein complex I subunit A4	#N/A	-0.852042	0.00552867	1	0	1	#N/A	#N/A	#N/A	#N/A	#N/A	#N/A	#N/A	#N/A	#N/A	#N/A	#N/A	#N/A	#N/A	#N/A	#N/A	#N/A	#N/A	#N/A	#N/A	-1.27998	0.00229693	1	0	1	DEG-down DEPs-down
Pavir.6KG319200	AT4G09040	RNA-binding (RRM/RBD/RNP motifs) family protein	#N/A	-0.78339	0.0448731	1	0	1	#N/A	#N/A	#N/A	#N/A	#N/A	#N/A	#N/A	#N/A	#N/A	#N/A	#N/A	#N/A	#N/A	#N/A	#N/A	#N/A	#N/A	#N/A	#N/A	-1.28877	2.23072e-08	1	0	1	DEG-down DEPs-down
Pavir.6NG139300	AT3G47470	light-harvesting chlorophyll-protein complex I subunit A4	#N/A	-0.96016	0.00655341	1	0	1	#N/A	#N/A	#N/A	#N/A	#N/A	#N/A	#N/A	#N/A	#N/A	#N/A	#N/A	#N/A	#N/A	#N/A	#N/A	#N/A	#N/A	#N/A	#N/A	-1.24048	0.000333246	1	0	1	DEG-down DEPs-down
Pavir.6NG278500	AT4G09040	RNA-binding (RRM/RBD/RNP motifs) family protein	#N/A	-6.64386	1.72375e-16	1	0	1	#N/A	#N/A	#N/A	#N/A	#N/A	#N/A	#N/A	#N/A	#N/A	#N/A	#N/A	#N/A	#N/A	#N/A	#N/A	#N/A	#N/A	#N/A	#N/A	-1.0287	0.00026875	1	0	1	DEG-down DEPs-down
Pavir.6NG348800	0	0	#N/A	-1.3474	0.000199047	1	0	1	#N/A	#N/A	#N/A	#N/A	#N/A	#N/A	#N/A	#N/A	#N/A	#N/A	#N/A	#N/A	#N/A	#N/A	#N/A	#N/A	#N/A	#N/A	#N/A	-1.81597	0.0257107	1	0	1	DEG-down DEPs-down
Pavir.7KG136800	AT5G18280	apyrase 2	#N/A	-6.64386	1.72375e-16	1	0	1	#N/A	#N/A	#N/A	#N/A	#N/A	#N/A	#N/A	#N/A	#N/A	#N/A	#N/A	#N/A	#N/A	#N/A	#N/A	#N/A	#N/A	#N/A	#N/A	-2.26747	6.23075e-08	1	0	1	DEG-down DEPs-down
Pavir.7NG206400	0	0	#N/A	-6.64386	1.72375e-16	1	0	1	#N/A	#N/A	#N/A	#N/A	#N/A	#N/A	#N/A	#N/A	#N/A	#N/A	#N/A	#N/A	#N/A	#N/A	#N/A	#N/A	#N/A	#N/A	#N/A	-3.57841	1.48305e-09	1	0	1	DEG-down DEPs-down
Pavir.7NG283000	AT4G14210	phytoene desaturase 3	#N/A	-6.64386	1.72375e-16	1	0	1	#N/A	#N/A	#N/A	#N/A	#N/A	#N/A	#N/A	#N/A	#N/A	#N/A	#N/A	#N/A	#N/A	#N/A	#N/A	#N/A	#N/A	#N/A	#N/A	-1.48901	0.00197257	1	0	1	DEG-down DEPs-down
Pavir.7NG387363	AT5G39080	HXXXD-type acyl-transferase family protein	#N/A	-1.26882	0.0197894	1	0	1	#N/A	#N/A	#N/A	#N/A	#N/A	#N/A	#N/A	#N/A	#N/A	#N/A	#N/A	#N/A	#N/A	#N/A	#N/A	#N/A	#N/A	#N/A	#N/A	-1.21239	0.0134784	1	0	1	DEG-down DEPs-down
Pavir.8KG095700	AT2G44450	beta glucosidase 15	#N/A	-0.831358	0.0295648	1	0	1	#N/A	#N/A	#N/A	#N/A	#N/A	#N/A	#N/A	#N/A	#N/A	#N/A	#N/A	#N/A	#N/A	#N/A	#N/A	#N/A	#N/A	#N/A	#N/A	-3.46355	0.000415819	1	0	1	DEG-down DEPs-down
Pavir.8KG161500	AT4G09350	Chaperone DnaJ-domain superfamily protein	#N/A	-0.951764	0.0445898	1	0	1	#N/A	#N/A	#N/A	#N/A	#N/A	#N/A	#N/A	#N/A	#N/A	#N/A	#N/A	#N/A	#N/A	#N/A	#N/A	#N/A	#N/A	#N/A	#N/A	-1.11202	1.28784e-05	1	0	1	DEG-down DEPs-down
Pavir.8KG171900	AT3G03330	NAD(P)-binding Rossmann-fold superfamily protein	#N/A	-6.64386	1.72375e-16	1	0	1	#N/A	#N/A	#N/A	#N/A	#N/A	#N/A	#N/A	#N/A	#N/A	#N/A	#N/A	#N/A	#N/A	#N/A	#N/A	#N/A	#N/A	#N/A	#N/A	-1.02703	5.29558e-06	1	0	1	DEG-down DEPs-down
Pavir.8KG202504	AT2G07050	cycloartenol synthase 1	#N/A	-1.38458	0.0170494	1	0	1	#N/A	#N/A	#N/A	#N/A	#N/A	#N/A	#N/A	#N/A	#N/A	#N/A	#N/A	#N/A	#N/A	#N/A	#N/A	#N/A	#N/A	#N/A	#N/A	-7.06635	1.89444e-11	1	0	1	DEG-down DEPs-down
Pavir.9KG107640	AT5G67360	Subtilase family protein	#N/A	-2.26534	1.46016e-05	1	0	1	#N/A	#N/A	#N/A	#N/A	#N/A	#N/A	#N/A	#N/A	#N/A	#N/A	#N/A	#N/A	#N/A	#N/A	#N/A	#N/A	#N/A	#N/A	#N/A	-1.03838	0.0251846	1	0	1	DEG-down DEPs-down
Pavir.9KG142100	AT1G14890	Plant invertase/pectin methylesterase inhibitor superfamily protein	#N/A	-1.39973	0.00296401	1	0	1	#N/A	#N/A	#N/A	#N/A	#N/A	#N/A	#N/A	#N/A	#N/A	#N/A	#N/A	#N/A	#N/A	#N/A	#N/A	#N/A	#N/A	#N/A	#N/A	-1.76451	0.00607824	1	0	1	DEG-down DEPs-down
Pavir.9NG015900	AT5G24490	30S ribosomal protein, putative	#N/A	-1.51046	0.000461724	1	0	1	#N/A	#N/A	#N/A	#N/A	#N/A	#N/A	#N/A	#N/A	#N/A	#N/A	#N/A	#N/A	#N/A	#N/A	#N/A	#N/A	#N/A	#N/A	#N/A	-1.73815	6.52643e-08	1	0	1	DEG-down DEPs-down
Pavir.9NG429900	0	0	#N/A	-1.87832	3.4136e-11	1	0	1	#N/A	#N/A	#N/A	#N/A	#N/A	#N/A	#N/A	#N/A	#N/A	#N/A	#N/A	#N/A	#N/A	#N/A	#N/A	#N/A	#N/A	#N/A	#N/A	-2.29785	0.0165623	1	0	1	DEG-down DEPs-down
Pavir.1NG510519	AT4G28080	Tetratricopeptide repeat (TPR)-like superfamily protein	#N/A	-1.03505	0.0119672	1	0	1	1	-6.64386	5.44e-17	2xPhospho	1	0	1	#N/A	#N/A	#N/A	#N/A	#N/A	#N/A	#N/A	#N/A	#N/A	#N/A	#N/A	#N/A	-1.31098	0.000877245	1	0	1	DEG-down DEPs-down DPs-down
Pavir.1NG036000	AT1G68010	hydroxypyruvate reductase	.	6.64386	1.72375e-16	1	1	0	.	.	.	.	.	.	.	.	.	.	.	.	.	.	.	.	.	.	.	-1.19769	0.000508344	1	0	1	DEG-down DEPs-up
Pavir.1NG081900	AT3G14067	Subtilase family protein	.	6.64386	1.72375e-16	1	1	0	.	.	.	.	.	.	.	.	.	.	.	.	.	.	.	.	.	.	.	-1.17459	0.00599983	1	0	1	DEG-down DEPs-up
Pavir.2KG398300	AT2G22420	Peroxidase superfamily protein	.	6.64386	1.72375e-16	1	1	0	.	.	.	.	.	.	.	.	.	.	.	.	.	.	.	.	.	.	.	-2.59031	6.14062e-08	1	0	1	DEG-down DEPs-up
Pavir.2KG530100	AT2G04039	0	.	6.64386	1.72375e-16	1	1	0	.	.	.	.	.	.	.	.	.	.	.	.	.	.	.	.	.	.	.	-1.13009	1.21243e-06	1	0	1	DEG-down DEPs-up
Pavir.2NG299003	AT1G32900	UDP-Glycosyltransferase superfamily protein	.	1.41846	0.00715151	1	1	0	.	.	.	.	.	.	.	.	.	.	.	.	.	.	.	.	.	.	.	-1.45216	0.00135524	1	0	1	DEG-down DEPs-up
Pavir.3KG066327	AT5G42500	Disease resistance-responsive (dirigent-like protein) family protein	.	1.89918	1.41597e-07	1	1	0	.	.	.	.	.	.	.	.	.	.	.	.	.	.	.	.	.	.	.	-2.69573	0.0168049	1	0	1	DEG-down DEPs-up
Pavir.3KG407300	AT5G50400	purple acid phosphatase 27	.	1.46884	0.000170995	1	1	0	.	.	.	.	.	.	.	.	.	.	.	.	.	.	.	.	.	.	.	-2.67352	0.00165183	1	0	1	DEG-down DEPs-up
Pavir.4KG228905	AT5G36210	alpha/beta-Hydrolases superfamily protein	.	6.64386	1.72375e-16	1	1	0	.	.	.	.	.	.	.	.	.	.	.	.	.	.	.	.	.	.	.	-2.40024	4.37572e-07	1	0	1	DEG-down DEPs-up
Pavir.4NG165900	AT1G34540	cytochrome P450, family 94, subfamily D, polypeptide 1	.	2.68661	2.58348e-05	1	1	0	.	.	.	.	.	.	.	.	.	.	.	.	.	.	.	.	.	.	.	-2.79541	0.00434397	1	0	1	DEG-down DEPs-up
Pavir.5KG148900	AT1G75280	NmrA-like negative transcriptional regulator family protein	.	1.37851	0.00163911	1	1	0	.	.	.	.	.	.	.	.	.	.	.	.	.	.	.	.	.	.	.	-1.47977	0.000111489	1	0	1	DEG-down DEPs-up
Pavir.5NG632040	AT2G45000	structural constituent of nuclear pore	.	6.64386	1.72375e-16	1	1	0	.	.	.	.	.	.	.	.	.	.	.	.	.	.	.	.	.	.	.	-1.01237	1.90067e-05	1	0	1	DEG-down DEPs-up
Pavir.7KG263200	AT2G24190	NAD(P)-binding Rossmann-fold superfamily protein	.	2.78848	5.55137e-10	1	1	0	.	.	.	.	.	.	.	.	.	.	.	.	.	.	.	.	.	.	.	-3.59942	0.000371301	1	0	1	DEG-down DEPs-up
Pavir.7KG263500	AT3G61220	NAD(P)-binding Rossmann-fold superfamily protein	.	1.61164	0.00198791	1	1	0	.	.	.	.	.	.	.	.	.	.	.	.	.	.	.	.	.	.	.	-1.61155	4.60882e-09	1	0	1	DEG-down DEPs-up
Pavir.7NG287700	AT1G48410	Stabilizer of iron transporter SufD / Polynucleotidyl transferase	.	6.64386	1.72375e-16	1	1	0	.	.	.	.	.	.	.	.	.	.	.	.	.	.	.	.	.	.	.	-1.16175	5.66547e-06	1	0	1	DEG-down DEPs-up
Pavir.7NG329400	AT3G61220	NAD(P)-binding Rossmann-fold superfamily protein	.	6.64386	1.72375e-16	1	1	0	.	.	.	.	.	.	.	.	.	.	.	.	.	.	.	.	.	.	.	-1.28198	0.00808364	1	0	1	DEG-down DEPs-up
Pavir.8KG057336	AT5G44640	beta glucosidase 13	.	2.28836	4.52164e-11	1	1	0	.	.	.	.	.	.	.	.	.	.	.	.	.	.	.	.	.	.	.	-4.28573	2.30735e-05	1	0	1	DEG-down DEPs-up
Pavir.8NG335100	AT2G35780	serine carboxypeptidase-like 26	.	0.997112	0.0309137	1	1	0	.	.	.	.	.	.	.	.	.	.	.	.	.	.	.	.	.	.	.	-2.21435	0.000530719	1	0	1	DEG-down DEPs-up
Pavir.9NG074100	AT5G42765	0	.	6.64386	1.72375e-16	1	1	0	.	.	.	.	.	.	.	.	.	.	.	.	.	.	.	.	.	.	.	-3.91489	0.000506592	1	0	1	DEG-down DEPs-up
Pavir.9NG251800	AT5G17540	HXXXD-type acyl-transferase family protein	.	1.89956	0.0328204	1	1	0	.	.	.	.	.	.	.	.	.	.	.	.	.	.	.	.	.	.	.	-1.90454	0.00193823	1	0	1	DEG-down DEPs-up
Pavir.2KG104700	AT4G11650	osmotin 34	#N/A	-6.64386	1.72375e-16	1	0	1	#N/A	#N/A	#N/A	#N/A	#N/A	#N/A	#N/A	#N/A	#N/A	#N/A	#N/A	#N/A	#N/A	#N/A	#N/A	#N/A	#N/A	#N/A	#N/A	2.87525	0.0180188	1	1	0	DEGs-up DEPs-down
Pavir.4NG172200	AT1G03230	Eukaryotic aspartyl protease family protein	#N/A	-6.64386	1.72375e-16	1	0	1	#N/A	#N/A	#N/A	#N/A	#N/A	#N/A	#N/A	#N/A	#N/A	#N/A	#N/A	#N/A	#N/A	#N/A	#N/A	#N/A	#N/A	#N/A	#N/A	6.04638	1.75899e-16	1	1	0	DEGs-up DEPs-down
Pavir.4NG276011	AT1G79550	phosphoglycerate kinase	#N/A	-6.64386	1.72375e-16	1	0	1	#N/A	#N/A	#N/A	#N/A	#N/A	#N/A	#N/A	#N/A	#N/A	#N/A	#N/A	#N/A	#N/A	#N/A	#N/A	#N/A	#N/A	#N/A	#N/A	1.39452	5.81898e-10	1	1	0	DEGs-up DEPs-down
Pavir.5KG468900	AT2G34420	photosystem II light harvesting complex gene B1B2	#N/A	-1.59074	2.03689e-06	1	0	1	#N/A	#N/A	#N/A	#N/A	#N/A	#N/A	#N/A	#N/A	#N/A	#N/A	#N/A	#N/A	#N/A	#N/A	#N/A	#N/A	#N/A	#N/A	#N/A	3.68968	0.031078	1	1	0	DEGs-up DEPs-down
Pavir.6KG143600	AT1G15980	NDH-dependent cyclic electron flow 1	#N/A	-0.673463	0.0399016	1	0	1	#N/A	#N/A	#N/A	#N/A	#N/A	#N/A	#N/A	#N/A	#N/A	#N/A	#N/A	#N/A	#N/A	#N/A	#N/A	#N/A	#N/A	#N/A	#N/A	1.85251	1.96466e-05	1	1	0	DEGs-up DEPs-down
Pavir.7KG020900	AT1G20225	Thioredoxin superfamily protein	#N/A	-6.64386	1.72375e-16	1	0	1	#N/A	#N/A	#N/A	#N/A	#N/A	#N/A	#N/A	#N/A	#N/A	#N/A	#N/A	#N/A	#N/A	#N/A	#N/A	#N/A	#N/A	#N/A	#N/A	2.34828	0.00194933	1	1	0	DEGs-up DEPs-down
Pavir.7KG266000	AT1G12240	Glycosyl hydrolases family 32 protein	#N/A	-6.64386	1.72375e-16	1	0	1	#N/A	#N/A	#N/A	#N/A	#N/A	#N/A	#N/A	#N/A	#N/A	#N/A	#N/A	#N/A	#N/A	#N/A	#N/A	#N/A	#N/A	#N/A	#N/A	3.09774	3.00936e-19	1	1	0	DEGs-up DEPs-down
Pavir.8KG320800	AT5G13700	polyamine oxidase 1	#N/A	-1.89432	2.98497e-09	1	0	1	#N/A	#N/A	#N/A	#N/A	#N/A	#N/A	#N/A	#N/A	#N/A	#N/A	#N/A	#N/A	#N/A	#N/A	#N/A	#N/A	#N/A	#N/A	#N/A	8.84639	4.20142e-09	1	1	0	DEGs-up DEPs-down
Pavir.9KG386698	AT2G37660	NAD(P)-binding Rossmann-fold superfamily protein	#N/A	-6.64386	1.72375e-16	1	0	1	#N/A	#N/A	#N/A	#N/A	#N/A	#N/A	#N/A	#N/A	#N/A	#N/A	#N/A	#N/A	#N/A	#N/A	#N/A	#N/A	#N/A	#N/A	#N/A	1.67443	2.16594e-05	1	1	0	DEGs-up DEPs-down
Pavir.1KG148200	AT5G55180	O-Glycosyl hydrolases family 17 protein	.	4.55041	1.72375e-16	1	1	0	.	.	.	.	.	.	.	.	.	.	.	.	.	.	.	.	.	.	.	3.47814	6.689e-07	1	1	0	DEGs-up DEPs-up
Pavir.1KG148954	AT5G55180	O-Glycosyl hydrolases family 17 protein	.	6.64386	1.72375e-16	1	1	0	.	.	.	.	.	.	.	.	.	.	.	.	.	.	.	.	.	.	.	1.45137	0.0394959	1	1	0	DEGs-up DEPs-up
Pavir.1KG224700	AT4G39090	Papain family cysteine protease	.	1.88323	0.000201745	1	1	0	.	.	.	.	.	.	.	.	.	.	.	.	.	.	.	.	.	.	.	1.32772	4.88732e-07	1	1	0	DEGs-up DEPs-up
Pavir.1KG264669	AT5G10230	annexin 7	.	6.64386	1.72375e-16	1	1	0	.	.	.	.	.	.	.	.	.	.	.	.	.	.	.	.	.	.	.	2.40022	3.55336e-14	1	1	0	DEGs-up DEPs-up
Pavir.1KG316000	AT3G52600	cell wall invertase 2	.	6.64386	1.72375e-16	1	1	0	.	.	.	.	.	.	.	.	.	.	.	.	.	.	.	.	.	.	.	3.58443	4.50865e-16	1	1	0	DEGs-up DEPs-up
Pavir.1KG363000	AT1G47480	alpha/beta-Hydrolases superfamily protein	.	2.64777	1.9188e-10	1	1	0	.	.	.	.	.	.	.	.	.	.	.	.	.	.	.	.	.	.	.	2.68594	6.00315e-09	1	1	0	DEGs-up DEPs-up
Pavir.1KG484300	AT5G10770	Eukaryotic aspartyl protease family protein	.	3.28836	1.72375e-16	1	1	0	.	.	.	.	.	.	.	.	.	.	.	.	.	.	.	.	.	.	.	3.12161	0.000142524	1	1	0	DEGs-up DEPs-up
Pavir.1NG010500	AT1G20630	catalase 1	.	1.4098	0.00038773	1	1	0	.	.	.	.	.	.	.	.	.	.	.	.	.	.	.	.	.	.	.	1.77185	2.73139e-05	1	1	0	DEGs-up DEPs-up
Pavir.1NG141000	AT5G05340	Peroxidase superfamily protein	.	1.14926	0.00416543	1	1	0	.	.	.	.	.	.	.	.	.	.	.	.	.	.	.	.	.	.	.	4.30065	2.04826e-10	1	1	0	DEGs-up DEPs-up
Pavir.1NG220400	AT1G10370	Glutathione S-transferase family protein	.	3.35233	1.72375e-16	1	1	0	.	.	.	.	.	.	.	.	.	.	.	.	.	.	.	.	.	.	.	2.72168	6.53712e-05	1	1	0	DEGs-up DEPs-up
Pavir.1NG356400	AT2G37040	PHE ammonia lyase 1	.	1.55925	0.00358994	1	1	0	.	.	.	.	.	.	.	.	.	.	.	.	.	.	.	.	.	.	.	1.76646	7.59852e-07	1	1	0	DEGs-up DEPs-up
Pavir.1NG359214	AT3G52600	cell wall invertase 2	.	6.64386	1.72375e-16	1	1	0	.	.	.	.	.	.	.	.	.	.	.	.	.	.	.	.	.	.	.	5.93733	1.58549e-22	1	1	0	DEGs-up DEPs-up
Pavir.1NG395900	AT1G20450	Dehydrin family protein	.	2.02786	0.00271231	1	1	0	.	.	.	.	.	.	.	.	.	.	.	.	.	.	.	.	.	.	.	2.95832	2.46281e-13	1	1	0	DEGs-up DEPs-up
Pavir.2KG236800	AT5G09640	serine carboxypeptidase-like 19	.	6.64386	1.72375e-16	1	1	0	.	.	.	.	.	.	.	.	.	.	.	.	.	.	.	.	.	.	.	3.0551	4.43273e-08	1	1	0	DEGs-up DEPs-up
Pavir.2KG298155	0	0	.	3.86918	1.72375e-16	1	1	0	.	.	.	.	.	.	.	.	.	.	.	.	.	.	.	.	.	.	.	2.43111	1.24862e-05	1	1	0	DEGs-up DEPs-up
Pavir.2KG347977	AT5G60360	aleurain-like protease	.	1.1776	0.00431012	1	1	0	.	.	.	.	.	.	.	.	.	.	.	.	.	.	.	.	.	.	.	1.71383	1.37943e-08	1	1	0	DEGs-up DEPs-up
Pavir.2KG464100	AT5G55180	O-Glycosyl hydrolases family 17 protein	.	2.08984	6.37606e-06	1	1	0	.	.	.	.	.	.	.	.	.	.	.	.	.	.	.	.	.	.	.	2.35976	2.94981e-12	1	1	0	DEGs-up DEPs-up
Pavir.2KG464500	AT5G55180	O-Glycosyl hydrolases family 17 protein	.	6.64386	1.72375e-16	1	1	0	.	.	.	.	.	.	.	.	.	.	.	.	.	.	.	.	.	.	.	5.60695	1.01148e-17	1	1	0	DEGs-up DEPs-up
Pavir.2KG506200	AT4G11650	osmotin 34	.	5.36845	1.72375e-16	1	1	0	.	.	.	.	.	.	.	.	.	.	.	.	.	.	.	.	.	.	.	5.46599	9.6478e-17	1	1	0	DEGs-up DEPs-up
Pavir.2KG549000	AT1G28200	FH interacting protein 1	.	6.64386	1.72375e-16	1	1	0	.	.	.	.	.	.	.	.	.	.	.	.	.	.	.	.	.	.	.	1.59313	4.23157e-05	1	1	0	DEGs-up DEPs-up
Pavir.2KG581400	AT3G63470	serine carboxypeptidase-like 40	.	1.60644	0.00227424	1	1	0	.	.	.	.	.	.	.	.	.	.	.	.	.	.	.	.	.	.	.	2.09517	4.13821e-08	1	1	0	DEGs-up DEPs-up
Pavir.2KG589500	AT5G05340	Peroxidase superfamily protein	.	2.54003	1.09394e-13	1	1	0	.	.	.	.	.	.	.	.	.	.	.	.	.	.	.	.	.	.	.	2.62064	3.93037e-08	1	1	0	DEGs-up DEPs-up
Pavir.2KG589600	AT5G05340	Peroxidase superfamily protein	.	1.65306	0.00241749	1	1	0	.	.	.	.	.	.	.	.	.	.	.	.	.	.	.	.	.	.	.	1.69721	0.00599496	1	1	0	DEGs-up DEPs-up
Pavir.2NG156200	AT5G25120	ytochrome p450, family 71, subfamily B, polypeptide 11	.	5.05011	1.72375e-16	1	1	0	.	.	.	.	.	.	.	.	.	.	.	.	.	.	.	.	.	.	.	5.46084	6.29205e-29	1	1	0	DEGs-up DEPs-up
Pavir.2NG389000	AT5G09590	mitochondrial HSO70 2	.	6.64386	1.72375e-16	1	1	0	.	.	.	.	.	.	.	.	.	.	.	.	.	.	.	.	.	.	.	1.26766	3.89305e-06	1	1	0	DEGs-up DEPs-up
Pavir.2NG502300	AT1G07250	UDP-glucosyl transferase 71C4	.	6.64386	1.72375e-16	1	1	0	.	.	.	.	.	.	.	.	.	.	.	.	.	.	.	.	.	.	.	1.18308	0.000258458	1	1	0	DEGs-up DEPs-up
Pavir.2NG586100	AT3G51420	strictosidine synthase-like 4	.	2.24154	5.26765e-05	1	1	0	.	.	.	.	.	.	.	.	.	.	.	.	.	.	.	.	.	.	.	1.26943	0.00026303	1	1	0	DEGs-up DEPs-up
Pavir.3KG103027	AT2G28900	outer plastid envelope protein 16-1	.	1.42921	0.00290787	1	1	0	.	.	.	.	.	.	.	.	.	.	.	.	.	.	.	.	.	.	.	1.61973	1.03049e-06	1	1	0	DEGs-up DEPs-up
Pavir.3KG122810	AT2G46860	pyrophosphorylase 3	.	6.64386	1.72375e-16	1	1	0	.	.	.	.	.	.	.	.	.	.	.	.	.	.	.	.	.	.	.	3.34344	3.36224e-13	1	1	0	DEGs-up DEPs-up
Pavir.3KG164800	AT5G25880	NADP-malic enzyme 3	.	6.64386	1.72375e-16	1	1	0	.	.	.	.	.	.	.	.	.	.	.	.	.	.	.	.	.	.	.	1.47763	0.00052947	1	1	0	DEGs-up DEPs-up
Pavir.3KG176962	AT4G11290	Peroxidase superfamily protein	.	1.57531	0.000365579	1	1	0	.	.	.	.	.	.	.	.	.	.	.	.	.	.	.	.	.	.	.	2.12956	0.000181493	1	1	0	DEGs-up DEPs-up
Pavir.3KG220454	AT1G48030	mitochondrial lipoamide dehydrogenase 1	.	6.64386	1.72375e-16	1	1	0	.	.	.	.	.	.	.	.	.	.	.	.	.	.	.	.	.	.	.	1.37775	8.24795e-15	1	1	0	DEGs-up DEPs-up
Pavir.3KG486236	AT3G12580	heat shock protein 70	.	6.64386	1.72375e-16	1	1	0	.	.	.	.	.	.	.	.	.	.	.	.	.	.	.	.	.	.	.	3.31878	6.42061e-07	1	1	0	DEGs-up DEPs-up
Pavir.3KG497600	AT1G13750	Purple acid phosphatases superfamily protein	.	3.15381	2.27647e-14	1	1	0	.	.	.	.	.	.	.	.	.	.	.	.	.	.	.	.	.	.	.	1.65387	4.42659e-11	1	1	0	DEGs-up DEPs-up
Pavir.3NG063700	AT2G02390	glutathione S-transferase zeta 1	.	6.64386	1.72375e-16	1	1	0	.	.	.	.	.	.	.	.	.	.	.	.	.	.	.	.	.	.	.	1.16923	1.06574e-06	1	1	0	DEGs-up DEPs-up
Pavir.3NG140808	AT4G09160	SEC14 cytosolic factor family protein / phosphoglyceride transfer family protein	.	6.64386	1.72375e-16	1	1	0	.	.	.	.	.	.	.	.	.	.	.	.	.	.	.	.	.	.	.	1.11901	7.16616e-06	1	1	0	DEGs-up DEPs-up
Pavir.3NG149165	AT1G80600	HOPW1-1-interacting 1	.	1.40272	0.0303269	1	1	0	.	.	.	.	.	.	.	.	.	.	.	.	.	.	.	.	.	.	.	2.48559	8.13359e-15	1	1	0	DEGs-up DEPs-up
Pavir.3NG166400	AT3G07990	serine carboxypeptidase-like 27	.	6.64386	1.72375e-16	1	1	0	.	.	.	.	.	.	.	.	.	.	.	.	.	.	.	.	.	.	.	2.65183	0.00169139	1	1	0	DEGs-up DEPs-up
Pavir.3NG179657	AT1G27680	ADPGLC-PPase large subunit	.	1.35163	0.0141282	1	1	0	.	.	.	.	.	.	.	.	.	.	.	.	.	.	.	.	.	.	.	1.81716	2.73355e-06	1	1	0	DEGs-up DEPs-up
Pavir.3NG199434	AT1G77330	2-oxoglutarate (2OG) and Fe(II)-dependent oxygenase superfamily protein	.	1.50131	0.0146938	1	1	0	.	.	.	.	.	.	.	.	.	.	.	.	.	.	.	.	.	.	.	2.67039	6.91709e-20	1	1	0	DEGs-up DEPs-up
Pavir.3NG211100	AT1G79460	Terpenoid cyclases/Protein prenyltransferases superfamily protein	.	1.73639	4.21852e-07	1	1	0	.	.	.	.	.	.	.	.	.	.	.	.	.	.	.	.	.	.	.	8.45821	3.39344e-39	1	1	0	DEGs-up DEPs-up
Pavir.3NG211300	AT1G79460	Terpenoid cyclases/Protein prenyltransferases superfamily protein	.	1.55533	0.000248527	1	1	0	.	.	.	.	.	.	.	.	.	.	.	.	.	.	.	.	.	.	.	6.63884	3.67459e-14	1	1	0	DEGs-up DEPs-up
Pavir.3NG236300	AT1G70850	MLP-like protein 34	.	1.70752	8.79336e-07	1	1	0	.	.	.	.	.	.	.	.	.	.	.	.	.	.	.	.	.	.	.	5.13035	9.9184e-16	1	1	0	DEGs-up DEPs-up
Pavir.3NG248200	AT2G47710	Adenine nucleotide alpha hydrolases-like superfamily protein	.	3.24031	1.72375e-16	1	1	0	.	.	.	.	.	.	.	.	.	.	.	.	.	.	.	.	.	.	.	1.39287	1.69467e-06	1	1	0	DEGs-up DEPs-up
Pavir.3NG260901	AT5G40010	AAA-ATPase 1	.	6.64386	1.72375e-16	1	1	0	.	.	.	.	.	.	.	.	.	.	.	.	.	.	.	.	.	.	.	3.10102	0.000656116	1	1	0	DEGs-up DEPs-up
Pavir.3NG269300	AT4G11650	osmotin 34	.	3.41048	1.02144e-13	1	1	0	.	.	.	.	.	.	.	.	.	.	.	.	.	.	.	.	.	.	.	2.06778	0.000642029	1	1	0	DEGs-up DEPs-up
Pavir.3NG269400	AT1G32100	pinoresinol reductase 1	.	6.64386	1.72375e-16	1	1	0	.	.	.	.	.	.	.	.	.	.	.	.	.	.	.	.	.	.	.	2.52619	0.00163212	1	1	0	DEGs-up DEPs-up
Pavir.3NG327300	AT4G11650	osmotin 34	.	6.64386	1.72375e-16	1	1	0	.	.	.	.	.	.	.	.	.	.	.	.	.	.	.	.	.	.	.	6.63776	7.08147e-18	1	1	0	DEGs-up DEPs-up
Pavir.4KG105500	AT3G18180	Glycosyltransferase family 61 protein	.	6.64386	1.72375e-16	1	1	0	.	.	.	.	.	.	.	.	.	.	.	.	.	.	.	.	.	.	.	1.8197	4.2201e-20	1	1	0	DEGs-up DEPs-up
Pavir.4KG114700	AT3G12500	basic chitinase	.	1.29572	0.0466883	1	1	0	.	.	.	.	.	.	.	.	.	.	.	.	.	.	.	.	.	.	.	3.44102	7.73142e-11	1	1	0	DEGs-up DEPs-up
Pavir.4KG352500	AT5G20500	Glutaredoxin family protein	.	6.64386	1.72375e-16	1	1	0	.	.	.	.	.	.	.	.	.	.	.	.	.	.	.	.	.	.	.	1.49651	4.34602e-06	1	1	0	DEGs-up DEPs-up
Pavir.4NG142317	AT2G15480	UDP-glucosyl transferase 73B5	.	6.64386	1.72375e-16	1	1	0	.	.	.	.	.	.	.	.	.	.	.	.	.	.	.	.	.	.	.	2.49978	4.71632e-12	1	1	0	DEGs-up DEPs-up
Pavir.4NG214600	AT5G25900	GA requiring 3	.	6.64386	1.72375e-16	1	1	0	.	.	.	.	.	.	.	.	.	.	.	.	.	.	.	.	.	.	.	7.96331	2.31943e-31	1	1	0	DEGs-up DEPs-up
Pavir.5KG262900	AT1G71695	Peroxidase superfamily protein	.	1.48646	1.35097e-05	1	1	0	.	.	.	.	.	.	.	.	.	.	.	.	.	.	.	.	.	.	.	6.5492	4.72113e-22	1	1	0	DEGs-up DEPs-up
Pavir.5KG293200	AT2G14610	pathogenesis-related gene 1	.	6.64386	1.72375e-16	1	1	0	.	.	.	.	.	.	.	.	.	.	.	.	.	.	.	.	.	.	.	8.45234	9.3944e-40	1	1	0	DEGs-up DEPs-up
Pavir.5KG357900	AT1G10360	glutathione S-transferase TAU 18	.	1.09828	0.00435739	1	1	0	.	.	.	.	.	.	.	.	.	.	.	.	.	.	.	.	.	.	.	1.28516	7.77905e-06	1	1	0	DEGs-up DEPs-up
Pavir.5KG485700	AT1G10360	glutathione S-transferase TAU 18	.	2.52331	0.000172907	1	1	0	.	.	.	.	.	.	.	.	.	.	.	.	.	.	.	.	.	.	.	1.38336	0.0107195	1	1	0	DEGs-up DEPs-up
Pavir.5KG580100	AT1G32960	Subtilase family protein	.	6.64386	1.72375e-16	1	1	0	.	.	.	.	.	.	.	.	.	.	.	.	.	.	.	.	.	.	.	3.57692	7.57547e-09	1	1	0	DEGs-up DEPs-up
Pavir.5KG658000	AT5G09810	actin 7	.	1.0827	0.0161389	1	1	0	.	.	.	.	.	.	.	.	.	.	.	.	.	.	.	.	.	.	.	1.00694	1.05451e-05	1	1	0	DEGs-up DEPs-up
Pavir.5KG759000	AT4G16260	Glycosyl hydrolase superfamily protein	.	3.63145	1.72375e-16	1	1	0	.	.	.	.	.	.	.	.	.	.	.	.	.	.	.	.	.	.	.	5.12542	9.12823e-06	1	1	0	DEGs-up DEPs-up
Pavir.5KG759300	AT4G16260	Glycosyl hydrolase superfamily protein	.	6.64386	1.72375e-16	1	1	0	.	.	.	.	.	.	.	.	.	.	.	.	.	.	.	.	.	.	.	5.5793	3.92194e-16	1	1	0	DEGs-up DEPs-up
Pavir.5KG762300	AT3G09270	glutathione S-transferase TAU 8	.	4.32647	1.72375e-16	1	1	0	.	.	.	.	.	.	.	.	.	.	.	.	.	.	.	.	.	.	.	4.15959	3.70631e-09	1	1	0	DEGs-up DEPs-up
Pavir.5NG345000	AT1G71695	Peroxidase superfamily protein	.	1.29807	0.00621854	1	1	0	.	.	.	.	.	.	.	.	.	.	.	.	.	.	.	.	.	.	.	3.49366	0.021943	1	1	0	DEGs-up DEPs-up
Pavir.5NG426561	AT1G53580	glyoxalase II 3	.	2.12961	2.50843e-06	1	1	0	.	.	.	.	.	.	.	.	.	.	.	.	.	.	.	.	.	.	.	1.46649	6.611e-05	1	1	0	DEGs-up DEPs-up
Pavir.5NG528700	AT2G41790	Insulinase (Peptidase family M16) family protein	.	6.64386	1.72375e-16	1	1	0	.	.	.	.	.	.	.	.	.	.	.	.	.	.	.	.	.	.	.	1.31467	9.47707e-08	1	1	0	DEGs-up DEPs-up
Pavir.5NG548900	AT4G11650	osmotin 34	.	6.64386	1.72375e-16	1	1	0	.	.	.	.	.	.	.	.	.	.	.	.	.	.	.	.	.	.	.	9.93606	1.74306e-27	1	1	0	DEGs-up DEPs-up
Pavir.5NG582700	AT3G55440	triosephosphate isomerase	.	1.29866	0.0245173	1	1	0	.	.	.	.	.	.	.	.	.	.	.	.	.	.	.	.	.	.	.	2.6748	1.4625e-10	1	1	0	DEGs-up DEPs-up
Pavir.5NG624600	AT3G57240	beta-1,3-glucanase 3	.	3.97545	1.72375e-16	1	1	0	.	.	.	.	.	.	.	.	.	.	.	.	.	.	.	.	.	.	.	6.99572	4.52014e-25	1	1	0	DEGs-up DEPs-up
Pavir.5NG624702	AT4G16260	Glycosyl hydrolase superfamily protein	.	3.0861	1.72375e-16	1	1	0	.	.	.	.	.	.	.	.	.	.	.	.	.	.	.	.	.	.	.	3.61313	0.000228584	1	1	0	DEGs-up DEPs-up
Pavir.5NG631100	AT3G54470	uridine 5\'-monophosphate synthase / UMP synthase (PYRE-F) (UMPS)	.	6.64386	1.72375e-16	1	1	0	.	.	.	.	.	.	.	.	.	.	.	.	.	.	.	.	.	.	.	2.18718	3.9349e-17	1	1	0	DEGs-up DEPs-up
Pavir.5NG641600	AT1G71695	Peroxidase superfamily protein	.	6.64386	1.72375e-16	1	1	0	.	.	.	.	.	.	.	.	.	.	.	.	.	.	.	.	.	.	.	3.25041	1.26773e-08	1	1	0	DEGs-up DEPs-up
Pavir.6KG012800	AT5G66760	succinate dehydrogenase 1-1	.	1.12631	0.0030152	1	1	0	.	.	.	.	.	.	.	.	.	.	.	.	.	.	.	.	.	.	.	1.12886	9.38421e-10	1	1	0	DEGs-up DEPs-up
Pavir.6KG087500	0	0	.	6.64386	1.72375e-16	1	1	0	.	.	.	.	.	.	.	.	.	.	.	.	.	.	.	.	.	.	.	2.23398	0.00829879	1	1	0	DEGs-up DEPs-up
Pavir.6KG207900	AT3G12500	basic chitinase	.	3.18428	1.72375e-16	1	1	0	.	.	.	.	.	.	.	.	.	.	.	.	.	.	.	.	.	.	.	6.53678	2.6113e-23	1	1	0	DEGs-up DEPs-up
Pavir.6KG367200	AT3G45140	lipoxygenase 2	.	3.83198	1.72375e-16	1	1	0	.	.	.	.	.	.	.	.	.	.	.	.	.	.	.	.	.	.	.	4.58186	4.02066e-14	1	1	0	DEGs-up DEPs-up
Pavir.6KG401500	AT1G54580	acyl carrier protein 2	.	2.2394	0.000727538	1	1	0	.	.	.	.	.	.	.	.	.	.	.	.	.	.	.	.	.	.	.	1.64258	2.09838e-08	1	1	0	DEGs-up DEPs-up
Pavir.6NG135600	AT5G23960	terpene synthase 21	.	2.99077	4.71394e-10	1	1	0	.	.	.	.	.	.	.	.	.	.	.	.	.	.	.	.	.	.	.	1.39214	0.0453627	1	1	0	DEGs-up DEPs-up
Pavir.6NG264600	AT4G34050	S-adenosyl-L-methionine-dependent methyltransferases superfamily protein	.	1.65901	0.00134603	1	1	0	.	.	.	.	.	.	.	.	.	.	.	.	.	.	.	.	.	.	.	1.6051	0.00580475	1	1	0	DEGs-up DEPs-up
Pavir.6NG274100	AT1G08080	alpha carbonic anhydrase 7	.	6.64386	1.72375e-16	1	1	0	.	.	.	.	.	.	.	.	.	.	.	.	.	.	.	.	.	.	.	5.40357	6.63282e-25	1	1	0	DEGs-up DEPs-up
Pavir.6NG315500	AT3G45140	lipoxygenase 2	.	6.64386	1.72375e-16	1	1	0	.	.	.	.	.	.	.	.	.	.	.	.	.	.	.	.	.	.	.	1.98066	0.000266587	1	1	0	DEGs-up DEPs-up
Pavir.6NG369700	AT5G03630	Pyridine nucleotide-disulphide oxidoreductase family protein	.	2.15995	8.05781e-06	1	1	0	.	.	.	.	.	.	.	.	.	.	.	.	.	.	.	.	.	.	.	2.40075	3.7068e-13	1	1	0	DEGs-up DEPs-up
Pavir.7KG004200	AT5G43430	electron transfer flavoprotein beta	.	6.64386	1.72375e-16	1	1	0	.	.	.	.	.	.	.	.	.	.	.	.	.	.	.	.	.	.	.	1.07231	0.0102337	1	1	0	DEGs-up DEPs-up
Pavir.7KG023445	AT1G60730	NAD(P)-linked oxidoreductase superfamily protein	.	1.53107	0.0148994	1	1	0	.	.	.	.	.	.	.	.	.	.	.	.	.	.	.	.	.	.	.	4.80113	2.27604e-17	1	1	0	DEGs-up DEPs-up
Pavir.7KG024178	AT1G60730	NAD(P)-linked oxidoreductase superfamily protein	.	2.27888	1.70374e-08	1	1	0	.	.	.	.	.	.	.	.	.	.	.	.	.	.	.	.	.	.	.	4.17366	1.4492e-13	1	1	0	DEGs-up DEPs-up
Pavir.7KG177600	AT1G59960	NAD(P)-linked oxidoreductase superfamily protein	.	1.614	0.00255817	1	1	0	.	.	.	.	.	.	.	.	.	.	.	.	.	.	.	.	.	.	.	1.13958	0.015876	1	1	0	DEGs-up DEPs-up
Pavir.7KG221600	AT3G54420	homolog of carrot EP3-3 chitinase	.	2.57531	1.47506e-07	1	1	0	.	.	.	.	.	.	.	.	.	.	.	.	.	.	.	.	.	.	.	4.27105	3.59249e-08	1	1	0	DEGs-up DEPs-up
Pavir.7KG221700	AT3G54420	homolog of carrot EP3-3 chitinase	.	6.64386	1.72375e-16	1	1	0	.	.	.	.	.	.	.	.	.	.	.	.	.	.	.	.	.	.	.	5.62942	9.37247e-20	1	1	0	DEGs-up DEPs-up
Pavir.7NG133700	AT2G43180	Phosphoenolpyruvate carboxylase family protein	.	1.52256	0.00537137	1	1	0	.	.	.	.	.	.	.	.	.	.	.	.	.	.	.	.	.	.	.	2.71639	2.46929e-15	1	1	0	DEGs-up DEPs-up
Pavir.7NG201700	AT3G14240	Subtilase family protein	.	1.60502	0.00296592	1	1	0	.	.	.	.	.	.	.	.	.	.	.	.	.	.	.	.	.	.	.	1.70224	1.524e-06	1	1	0	DEGs-up DEPs-up
Pavir.7NG278724	AT3G46660	UDP-glucosyl transferase 76E12	.	6.64386	1.72375e-16	1	1	0	.	.	.	.	.	.	.	.	.	.	.	.	.	.	.	.	.	.	.	4.17075	4.37897e-12	1	1	0	DEGs-up DEPs-up
Pavir.7NG284600	AT2G15490	UDP-glycosyltransferase 73B4	.	6.64386	1.72375e-16	1	1	0	.	.	.	.	.	.	.	.	.	.	.	.	.	.	.	.	.	.	.	1.64201	0.00844486	1	1	0	DEGs-up DEPs-up
Pavir.7NG355500	AT2G37040	PHE ammonia lyase 1	.	1.58448	0.000101554	1	1	0	.	.	.	.	.	.	.	.	.	.	.	.	.	.	.	.	.	.	.	1.54637	0.00914407	1	1	0	DEGs-up DEPs-up
Pavir.8KG003601	0	0	.	6.64386	1.72375e-16	1	1	0	.	.	.	.	.	.	.	.	.	.	.	.	.	.	.	.	.	.	.	4.49186	3.51676e-12	1	1	0	DEGs-up DEPs-up
Pavir.8KG097200	AT4G11650	osmotin 34	.	6.64386	1.72375e-16	1	1	0	.	.	.	.	.	.	.	.	.	.	.	.	.	.	.	.	.	.	.	5.52694	1.37234e-18	1	1	0	DEGs-up DEPs-up
Pavir.8KG305700	AT3G04720	pathogenesis-related 4	.	6.64386	1.72375e-16	1	1	0	.	.	.	.	.	.	.	.	.	.	.	.	.	.	.	.	.	.	.	4.59031	1.58886e-14	1	1	0	DEGs-up DEPs-up
Pavir.8NG068900	AT3G01420	Peroxidase superfamily protein	.	6.64386	1.72375e-16	1	1	0	.	.	.	.	.	.	.	.	.	.	.	.	.	.	.	.	.	.	.	5.6523	1.91015e-32	1	1	0	DEGs-up DEPs-up
Pavir.8NG270602	AT3G04720	pathogenesis-related 4	.	4.77837	1.72375e-16	1	1	0	.	.	.	.	.	.	.	.	.	.	.	.	.	.	.	.	.	.	.	4.50479	1.0704e-13	1	1	0	DEGs-up DEPs-up
Pavir.9KG072900	AT5G46180	ornithine-delta-aminotransferase	.	1.25157	0.046197	1	1	0	.	.	.	.	.	.	.	.	.	.	.	.	.	.	.	.	.	.	.	2.16807	2.33801e-15	1	1	0	DEGs-up DEPs-up
Pavir.9KG118700	AT1G10370	Glutathione S-transferase family protein	.	6.64386	1.72375e-16	1	1	0	.	.	.	.	.	.	.	.	.	.	.	.	.	.	.	.	.	.	.	2.69527	4.87007e-06	1	1	0	DEGs-up DEPs-up
Pavir.9KG146500	AT3G51000	alpha/beta-Hydrolases superfamily protein	.	1.81967	8.72179e-05	1	1	0	.	.	.	.	.	.	.	.	.	.	.	.	.	.	.	.	.	.	.	4.3395	6.14109e-24	1	1	0	DEGs-up DEPs-up
Pavir.9KG151370	AT5G08380	alpha-galactosidase 1	.	1.13225	0.00958634	1	1	0	.	.	.	.	.	.	.	.	.	.	.	.	.	.	.	.	.	.	.	1.67889	3.50576e-07	1	1	0	DEGs-up DEPs-up
Pavir.9KG154585	AT2G15220	Plant basic secretory protein (BSP) family protein	.	6.64386	1.72375e-16	1	1	0	.	.	.	.	.	.	.	.	.	.	.	.	.	.	.	.	.	.	.	2.90848	3.79304e-05	1	1	0	DEGs-up DEPs-up
Pavir.9KG201700	AT5G25140	cytochrome P450, family 71, subfamily B, polypeptide 13	.	6.64386	1.72375e-16	1	1	0	.	.	.	.	.	.	.	.	.	.	.	.	.	.	.	.	.	.	.	10.2803	1.67776e-38	1	1	0	DEGs-up DEPs-up
Pavir.9KG238600	AT1G73280	serine carboxypeptidase-like 3	.	6.64386	1.72375e-16	1	1	0	.	.	.	.	.	.	.	.	.	.	.	.	.	.	.	.	.	.	.	3.16057	1.09316e-08	1	1	0	DEGs-up DEPs-up
Pavir.9KG293700	0	0	.	1.25822	0.0189168	1	1	0	.	.	.	.	.	.	.	.	.	.	.	.	.	.	.	.	.	.	.	1.15459	0.00685356	1	1	0	DEGs-up DEPs-up
Pavir.9KG389236	AT1G01750	actin depolymerizing factor 11	.	6.64386	1.72375e-16	1	1	0	.	.	.	.	.	.	.	.	.	.	.	.	.	.	.	.	.	.	.	3.14816	5.19687e-07	1	1	0	DEGs-up DEPs-up
Pavir.9KG477300	AT3G19690	CAP (Cysteine-rich secretory proteins, Antigen 5, and Pathogenesis-related 1 protein) superfamily protein	.	4.03051	1.72375e-16	1	1	0	.	.	.	.	.	.	.	.	.	.	.	.	.	.	.	.	.	.	.	8.68477	2.30822e-35	1	1	0	DEGs-up DEPs-up
Pavir.9NG062049	AT1G52340	NAD(P)-binding Rossmann-fold superfamily protein	.	6.64386	1.72375e-16	1	1	0	.	.	.	.	.	.	.	.	.	.	.	.	.	.	.	.	.	.	.	1.01398	0.0102165	1	1	0	DEGs-up DEPs-up
Pavir.9NG198100	AT1G34300	lectin protein kinase family protein	.	2.20977	3.94487e-06	1	1	0	.	.	.	.	.	.	.	.	.	.	.	.	.	.	.	.	.	.	.	1.55844	2.35926e-09	1	1	0	DEGs-up DEPs-up
Pavir.9NG495714	AT1G10370	Glutathione S-transferase family protein	.	2.18301	8.24084e-06	1	1	0	.	.	.	.	.	.	.	.	.	.	.	.	.	.	.	.	.	.	.	2.3617	0.00666881	1	1	0	DEGs-up DEPs-up
Pavir.9NG504300	AT4G24220	NAD(P)-binding Rossmann-fold superfamily protein	.	6.64386	1.72375e-16	1	1	0	.	.	.	.	.	.	.	.	.	.	.	.	.	.	.	.	.	.	.	2.16053	0.000367837	1	1	0	DEGs-up DEPs-up
Pavir.9NG506500	AT4G34890	xanthine dehydrogenase 1	.	6.64386	1.72375e-16	1	1	0	.	.	.	.	.	.	.	.	.	.	.	.	.	.	.	.	.	.	.	1.2643	5.65114e-09	1	1	0	DEGs-up DEPs-up
Pavir.9NG661700	AT2G13810	AGD2-like defense response protein 1	.	2.77695	7.54687e-06	1	1	0	.	.	.	.	.	.	.	.	.	.	.	.	.	.	.	.	.	.	.	11.0354	5.77643e-31	1	1	0	DEGs-up DEPs-up
Pavir.9NG755900	AT3G12500	basic chitinase	.	4.69572	1.72375e-16	1	1	0	.	.	.	.	.	.	.	.	.	.	.	.	.	.	.	.	.	.	.	3.1093	2.67987e-08	1	1	0	DEGs-up DEPs-up
Pavir.1KG020800	AT5G42020	Heat shock protein 70 (Hsp 70) family protein	#N/A	-6.64386	1.72375e-16	1	0	1	#N/A	#N/A	#N/A	#N/A	#N/A	#N/A	#N/A	#N/A	#N/A	#N/A	#N/A	#N/A	#N/A	#N/A	#N/A	#N/A	#N/A	#N/A	#N/A	0.71302	0.0484501	1	0	0	DEPs-down
Pavir.1KG350505	AT1G51400	Photosystem II 5 kD protein	#N/A	-6.64386	1.72375e-16	1	0	1	#N/A	#N/A	#N/A	#N/A	#N/A	#N/A	#N/A	#N/A	#N/A	#N/A	#N/A	#N/A	#N/A	#N/A	#N/A	#N/A	#N/A	#N/A	#N/A	-0.723382	0.0256054	1	0	0	DEPs-down
Pavir.1KG461300	AT5G16880	Target of Myb protein 1	#N/A	-6.64386	1.72375e-16	1	0	1	#N/A	#N/A	#N/A	#N/A	#N/A	#N/A	#N/A	#N/A	#N/A	#N/A	#N/A	#N/A	#N/A	#N/A	#N/A	#N/A	#N/A	#N/A	#N/A	0.220786	0.101867	FALSE	0	0	DEPs-down
Pavir.1KG519200	AT4G31990	aspartate aminotransferase 5	#N/A	-6.64386	1.72375e-16	1	0	1	#N/A	#N/A	#N/A	#N/A	#N/A	#N/A	#N/A	#N/A	#N/A	#N/A	#N/A	#N/A	#N/A	#N/A	#N/A	#N/A	#N/A	#N/A	#N/A	0.126264	0.833543	FALSE	0	0	DEPs-down
Pavir.1KG534400	AT4G13180	NAD(P)-binding Rossmann-fold superfamily protein	#N/A	-6.64386	1.72375e-16	1	0	1	#N/A	#N/A	#N/A	#N/A	#N/A	#N/A	#N/A	#N/A	#N/A	#N/A	#N/A	#N/A	#N/A	#N/A	#N/A	#N/A	#N/A	#N/A	#N/A	#N/A	#N/A	#N/A	#N/A	#N/A	DEPs-down
Pavir.1NG023600	AT4G31750	HOPW1-1-interacting 2	#N/A	-6.64386	1.72375e-16	1	0	1	#N/A	#N/A	#N/A	#N/A	#N/A	#N/A	#N/A	#N/A	#N/A	#N/A	#N/A	#N/A	#N/A	#N/A	#N/A	#N/A	#N/A	#N/A	#N/A	-0.171175	0.178683	FALSE	0	0	DEPs-down
Pavir.1NG221800	AT4G20260	plasma-membrane associated cation-binding protein 1	#N/A	-0.749038	0.00862409	1	0	1	#N/A	#N/A	#N/A	#N/A	#N/A	#N/A	#N/A	#N/A	#N/A	#N/A	#N/A	#N/A	#N/A	#N/A	#N/A	#N/A	#N/A	#N/A	#N/A	0.0750637	0.950718	FALSE	0	0	DEPs-down
Pavir.1NG250444	AT3G10230	lycopene cyclase	#N/A	-0.870387	0.0412414	1	0	1	#N/A	#N/A	#N/A	#N/A	#N/A	#N/A	#N/A	#N/A	#N/A	#N/A	#N/A	#N/A	#N/A	#N/A	#N/A	#N/A	#N/A	#N/A	#N/A	-0.505682	0.0647087	FALSE	0	0	DEPs-down
Pavir.1NG344700	AT5G17710	Co-chaperone GrpE family protein	#N/A	-0.715486	0.0423731	1	0	1	#N/A	#N/A	#N/A	#N/A	#N/A	#N/A	#N/A	#N/A	#N/A	#N/A	#N/A	#N/A	#N/A	#N/A	#N/A	#N/A	#N/A	#N/A	#N/A	-0.234715	0.182096	FALSE	0	0	DEPs-down
Pavir.1NG462500	AT3G15110	0	#N/A	-2.02327	6.2126e-05	1	0	1	#N/A	#N/A	#N/A	#N/A	#N/A	#N/A	#N/A	#N/A	#N/A	#N/A	#N/A	#N/A	#N/A	#N/A	#N/A	#N/A	#N/A	#N/A	#N/A	-0.0834474	0.861022	FALSE	0	0	DEPs-down
Pavir.1NG490800	AT5G64350	FK506-binding protein 12	#N/A	-0.915936	0.0223477	1	0	1	#N/A	#N/A	#N/A	#N/A	#N/A	#N/A	#N/A	#N/A	#N/A	#N/A	#N/A	#N/A	#N/A	#N/A	#N/A	#N/A	#N/A	#N/A	#N/A	0.635027	0.00519359	1	0	0	DEPs-down
Pavir.1NG509200	AT5G48930	hydroxycinnamoyl-CoA shikimate/quinate hydroxycinnamoyl transferase	#N/A	-0.907793	0.00138952	1	0	1	#N/A	#N/A	#N/A	#N/A	#N/A	#N/A	#N/A	#N/A	#N/A	#N/A	#N/A	#N/A	#N/A	#N/A	#N/A	#N/A	#N/A	#N/A	#N/A	#N/A	#N/A	#N/A	#N/A	#N/A	DEPs-down
Pavir.1NG523400	AT5G20720	chaperonin 20	#N/A	-1.58208	0.00163911	1	0	1	#N/A	#N/A	#N/A	#N/A	#N/A	#N/A	#N/A	#N/A	#N/A	#N/A	#N/A	#N/A	#N/A	#N/A	#N/A	#N/A	#N/A	#N/A	#N/A	-0.717839	0.152597	FALSE	0	0	DEPs-down
Pavir.2KG064448	AT3G52380	chloroplast RNA-binding protein 33	#N/A	-1.00868	0.0129606	1	0	1	#N/A	#N/A	#N/A	#N/A	#N/A	#N/A	#N/A	#N/A	#N/A	#N/A	#N/A	#N/A	#N/A	#N/A	#N/A	#N/A	#N/A	#N/A	#N/A	-0.634591	0.052624	FALSE	0	0	DEPs-down
Pavir.2KG068716	AT5G06580	FAD-linked oxidases family protein	#N/A	-1.9105	0.000146549	1	0	1	#N/A	#N/A	#N/A	#N/A	#N/A	#N/A	#N/A	#N/A	#N/A	#N/A	#N/A	#N/A	#N/A	#N/A	#N/A	#N/A	#N/A	#N/A	#N/A	0.204566	0.511647	FALSE	0	0	DEPs-down
Pavir.2KG073300	AT1G64760	O-Glycosyl hydrolases family 17 protein	#N/A	-6.64386	1.72375e-16	1	0	1	#N/A	#N/A	#N/A	#N/A	#N/A	#N/A	#N/A	#N/A	#N/A	#N/A	#N/A	#N/A	#N/A	#N/A	#N/A	#N/A	#N/A	#N/A	#N/A	#N/A	#N/A	#N/A	#N/A	#N/A	DEPs-down
Pavir.2KG114400	AT5G49690	UDP-Glycosyltransferase superfamily protein	#N/A	-6.64386	1.72375e-16	1	0	1	#N/A	#N/A	#N/A	#N/A	#N/A	#N/A	#N/A	#N/A	#N/A	#N/A	#N/A	#N/A	#N/A	#N/A	#N/A	#N/A	#N/A	#N/A	#N/A	-0.185708	0.836113	FALSE	0	0	DEPs-down
Pavir.2KG132900	AT3G02875	Peptidase M20/M25/M40 family protein	#N/A	-6.64386	1.72375e-16	1	0	1	#N/A	#N/A	#N/A	#N/A	#N/A	#N/A	#N/A	#N/A	#N/A	#N/A	#N/A	#N/A	#N/A	#N/A	#N/A	#N/A	#N/A	#N/A	#N/A	0.174845	0.547478	FALSE	0	0	DEPs-down
Pavir.2KG375641	AT5G06970	Protein of unknown function (DUF810)	#N/A	-6.64386	1.72375e-16	1	0	1	#N/A	#N/A	#N/A	#N/A	#N/A	#N/A	#N/A	#N/A	#N/A	#N/A	#N/A	#N/A	#N/A	#N/A	#N/A	#N/A	#N/A	#N/A	#N/A	0.521055	0.00590836	1	0	0	DEPs-down
Pavir.2KG465400	AT4G15210	beta-amylase 5	#N/A	-1.18442	5.6241e-05	1	0	1	#N/A	#N/A	#N/A	#N/A	#N/A	#N/A	#N/A	#N/A	#N/A	#N/A	#N/A	#N/A	#N/A	#N/A	#N/A	#N/A	#N/A	#N/A	#N/A	-1.26898	0.0523305	FALSE	0	0	DEPs-down
Pavir.2KG549900	AT4G24550	Clathrin adaptor complexes medium subunit family protein	#N/A	-1.02034	0.0149317	1	0	1	#N/A	#N/A	#N/A	#N/A	#N/A	#N/A	#N/A	#N/A	#N/A	#N/A	#N/A	#N/A	#N/A	#N/A	#N/A	#N/A	#N/A	#N/A	#N/A	0.144763	0.372818	FALSE	0	0	DEPs-down
Pavir.2NG048600	AT5G52520	Class II aaRS and biotin synthetases superfamily protein	#N/A	-6.64386	1.72375e-16	1	0	1	#N/A	#N/A	#N/A	#N/A	#N/A	#N/A	#N/A	#N/A	#N/A	#N/A	#N/A	#N/A	#N/A	#N/A	#N/A	#N/A	#N/A	#N/A	#N/A	-0.356081	0.0284753	1	0	0	DEPs-down
Pavir.2NG099900	AT4G35160	O-methyltransferase family protein	#N/A	-1.03801	0.00339643	1	0	1	#N/A	#N/A	#N/A	#N/A	#N/A	#N/A	#N/A	#N/A	#N/A	#N/A	#N/A	#N/A	#N/A	#N/A	#N/A	#N/A	#N/A	#N/A	#N/A	-2.24898	0.128935	FALSE	0	0	DEPs-down
Pavir.2NG353400	AT1G47480	alpha/beta-Hydrolases superfamily protein	#N/A	-6.64386	1.72375e-16	1	0	1	#N/A	#N/A	#N/A	#N/A	#N/A	#N/A	#N/A	#N/A	#N/A	#N/A	#N/A	#N/A	#N/A	#N/A	#N/A	#N/A	#N/A	#N/A	#N/A	0.568663	0.58237	FALSE	0	0	DEPs-down
Pavir.2NG393800	AT5G24400	NagB/RpiA/CoA transferase-like superfamily protein	#N/A	-6.64386	1.72375e-16	1	0	1	#N/A	#N/A	#N/A	#N/A	#N/A	#N/A	#N/A	#N/A	#N/A	#N/A	#N/A	#N/A	#N/A	#N/A	#N/A	#N/A	#N/A	#N/A	#N/A	-0.0164243	0.954625	FALSE	0	0	DEPs-down
Pavir.2NG585500	AT1G70600	Ribosomal protein L18e/L15 superfamily protein	#N/A	-6.64386	1.72375e-16	1	0	1	#N/A	#N/A	#N/A	#N/A	#N/A	#N/A	#N/A	#N/A	#N/A	#N/A	#N/A	#N/A	#N/A	#N/A	#N/A	#N/A	#N/A	#N/A	#N/A	0.564255	0.00451182	1	0	0	DEPs-down
Pavir.2NG598300	AT1G77930	Chaperone DnaJ-domain superfamily protein	#N/A	-6.64386	1.72375e-16	1	0	1	#N/A	#N/A	#N/A	#N/A	#N/A	#N/A	#N/A	#N/A	#N/A	#N/A	#N/A	#N/A	#N/A	#N/A	#N/A	#N/A	#N/A	#N/A	#N/A	-0.529493	0.0223512	1	0	0	DEPs-down
Pavir.3KG063600	AT1G75240	homeobox protein 33	ZF-HD	-6.64386	1.72375e-16	1	0	1	#N/A	#N/A	#N/A	#N/A	#N/A	#N/A	#N/A	#N/A	#N/A	#N/A	#N/A	#N/A	#N/A	#N/A	#N/A	#N/A	#N/A	#N/A	#N/A	-0.889092	0.0436417	1	0	0	DEPs-down
Pavir.3KG066200	AT2G43950	chloroplast outer envelope protein 37	#N/A	-0.846843	0.0212521	1	0	1	#N/A	#N/A	#N/A	#N/A	#N/A	#N/A	#N/A	#N/A	#N/A	#N/A	#N/A	#N/A	#N/A	#N/A	#N/A	#N/A	#N/A	#N/A	#N/A	-0.712198	0.0111893	1	0	0	DEPs-down
Pavir.3KG124241	AT1G35420	alpha/beta-Hydrolases superfamily protein	#N/A	-1.05289	0.0347783	1	0	1	#N/A	#N/A	#N/A	#N/A	#N/A	#N/A	#N/A	#N/A	#N/A	#N/A	#N/A	#N/A	#N/A	#N/A	#N/A	#N/A	#N/A	#N/A	#N/A	-0.381434	0.412312	FALSE	0	0	DEPs-down
Pavir.3KG172700	AT3G06720	importin alpha isoform 1	#N/A	-6.64386	1.72375e-16	1	0	1	#N/A	#N/A	#N/A	#N/A	#N/A	#N/A	#N/A	#N/A	#N/A	#N/A	#N/A	#N/A	#N/A	#N/A	#N/A	#N/A	#N/A	#N/A	#N/A	-0.120309	0.243877	FALSE	0	0	DEPs-down
Pavir.3KG174200	AT3G17020	Adenine nucleotide alpha hydrolases-like superfamily protein	#N/A	-6.64386	1.72375e-16	1	0	1	#N/A	#N/A	#N/A	#N/A	#N/A	#N/A	#N/A	#N/A	#N/A	#N/A	#N/A	#N/A	#N/A	#N/A	#N/A	#N/A	#N/A	#N/A	#N/A	0.547613	0.00117713	1	0	0	DEPs-down
Pavir.3KG207042	AT2G26730	Leucine-rich repeat protein kinase family protein	#N/A	-1.27579	0.0492585	1	0	1	#N/A	#N/A	#N/A	#N/A	#N/A	#N/A	#N/A	#N/A	#N/A	#N/A	#N/A	#N/A	#N/A	#N/A	#N/A	#N/A	#N/A	#N/A	#N/A	-0.890402	0.00158765	1	0	0	DEPs-down
Pavir.3KG211806	AT1G73040	Mannose-binding lectin superfamily protein	#N/A	-6.64386	1.72375e-16	1	0	1	#N/A	#N/A	#N/A	#N/A	#N/A	#N/A	#N/A	#N/A	#N/A	#N/A	#N/A	#N/A	#N/A	#N/A	#N/A	#N/A	#N/A	#N/A	#N/A	-1.92852	0.335076	FALSE	0	0	DEPs-down
Pavir.3KG266479	AT4G16260	Glycosyl hydrolase superfamily protein	#N/A	-0.72738	0.0353559	1	0	1	#N/A	#N/A	#N/A	#N/A	#N/A	#N/A	#N/A	#N/A	#N/A	#N/A	#N/A	#N/A	#N/A	#N/A	#N/A	#N/A	#N/A	#N/A	#N/A	0.26673	0.53618	FALSE	0	0	DEPs-down
Pavir.3KG321408	AT2G19480	nucleosome assembly protein 1;2	#N/A	-6.64386	1.72375e-16	1	0	1	#N/A	#N/A	#N/A	#N/A	#N/A	#N/A	#N/A	#N/A	#N/A	#N/A	#N/A	#N/A	#N/A	#N/A	#N/A	#N/A	#N/A	#N/A	#N/A	-0.0907338	0.583376	FALSE	0	0	DEPs-down
Pavir.3KG353100	AT5G09500	Ribosomal protein S19 family protein	#N/A	-6.64386	1.72375e-16	1	0	1	#N/A	#N/A	#N/A	#N/A	#N/A	#N/A	#N/A	#N/A	#N/A	#N/A	#N/A	#N/A	#N/A	#N/A	#N/A	#N/A	#N/A	#N/A	#N/A	0.93496	0.00193928	1	0	0	DEPs-down
Pavir.3KG419100	AT5G26570	catalytics;carbohydrate kinases;phosphoglucan, water dikinases	#N/A	-1.18771	1.14798e-05	1	0	1	#N/A	#N/A	#N/A	#N/A	#N/A	#N/A	#N/A	#N/A	#N/A	#N/A	#N/A	#N/A	#N/A	#N/A	#N/A	#N/A	#N/A	#N/A	#N/A	-0.313879	0.119988	FALSE	0	0	DEPs-down
Pavir.3NG054000	AT5G60710	Zinc finger (C3HC4-type RING finger) family protein	#N/A	-0.957356	0.00619785	1	0	1	#N/A	#N/A	#N/A	#N/A	#N/A	#N/A	#N/A	#N/A	#N/A	#N/A	#N/A	#N/A	#N/A	#N/A	#N/A	#N/A	#N/A	#N/A	#N/A	-0.560416	0.709851	FALSE	0	0	DEPs-down
Pavir.3NG079556	AT1G79330	metacaspase 5	#N/A	-2.05289	5.8391e-09	1	0	1	#N/A	#N/A	#N/A	#N/A	#N/A	#N/A	#N/A	#N/A	#N/A	#N/A	#N/A	#N/A	#N/A	#N/A	#N/A	#N/A	#N/A	#N/A	#N/A	0.895556	6.18079e-05	1	0	0	DEPs-down
Pavir.3NG137800	AT3G06860	multifunctional protein 2	#N/A	-6.64386	1.72375e-16	1	0	1	#N/A	#N/A	#N/A	#N/A	#N/A	#N/A	#N/A	#N/A	#N/A	#N/A	#N/A	#N/A	#N/A	#N/A	#N/A	#N/A	#N/A	#N/A	#N/A	0.910747	0.0192295	1	0	0	DEPs-down
Pavir.3NG181353	AT2G34420	photosystem II light harvesting complex gene B1B2	#N/A	-0.867752	0.0188861	1	0	1	#N/A	#N/A	#N/A	#N/A	#N/A	#N/A	#N/A	#N/A	#N/A	#N/A	#N/A	#N/A	#N/A	#N/A	#N/A	#N/A	#N/A	#N/A	#N/A	-0.107304	0.840757	FALSE	0	0	DEPs-down
Pavir.3NG186327	AT5G05340	Peroxidase superfamily protein	#N/A	-1.59946	0.00502929	1	0	1	#N/A	#N/A	#N/A	#N/A	#N/A	#N/A	#N/A	#N/A	#N/A	#N/A	#N/A	#N/A	#N/A	#N/A	#N/A	#N/A	#N/A	#N/A	#N/A	#N/A	#N/A	#N/A	#N/A	#N/A	DEPs-down
Pavir.3NG187863	AT3G30841	Cofactor-independent phosphoglycerate mutase	#N/A	-6.64386	1.72375e-16	1	0	1	#N/A	#N/A	#N/A	#N/A	#N/A	#N/A	#N/A	#N/A	#N/A	#N/A	#N/A	#N/A	#N/A	#N/A	#N/A	#N/A	#N/A	#N/A	#N/A	0.184284	0.304219	FALSE	0	0	DEPs-down
Pavir.4KG032400	AT2G02740	ssDNA-binding transcriptional regulator	Whirly	-0.818579	0.0394061	1	0	1	#N/A	#N/A	#N/A	#N/A	#N/A	#N/A	#N/A	#N/A	#N/A	#N/A	#N/A	#N/A	#N/A	#N/A	#N/A	#N/A	#N/A	#N/A	#N/A	-0.49436	0.0679596	FALSE	0	0	DEPs-down
Pavir.4KG145329	AT4G25080	magnesium-protoporphyrin IX methyltransferase	#N/A	-0.72261	0.00980471	1	0	1	#N/A	#N/A	#N/A	#N/A	#N/A	#N/A	#N/A	#N/A	#N/A	#N/A	#N/A	#N/A	#N/A	#N/A	#N/A	#N/A	#N/A	#N/A	#N/A	-0.422856	0.317083	FALSE	0	0	DEPs-down
Pavir.4KG227900	AT5G08740	NAD(P)H dehydrogenase C1	#N/A	-6.64386	1.72375e-16	1	0	1	#N/A	#N/A	#N/A	#N/A	#N/A	#N/A	#N/A	#N/A	#N/A	#N/A	#N/A	#N/A	#N/A	#N/A	#N/A	#N/A	#N/A	#N/A	#N/A	0.125498	0.59995	FALSE	0	0	DEPs-down
Pavir.4NG033600	AT2G36530	Enolase	#N/A	-1.03209	0.000342698	1	0	1	#N/A	#N/A	#N/A	#N/A	#N/A	#N/A	#N/A	#N/A	#N/A	#N/A	#N/A	#N/A	#N/A	#N/A	#N/A	#N/A	#N/A	#N/A	#N/A	-0.569931	0.380403	FALSE	0	0	DEPs-down
Pavir.4NG057200	AT4G30160	villin 4	#N/A	-6.64386	1.72375e-16	1	0	1	#N/A	#N/A	#N/A	#N/A	#N/A	#N/A	#N/A	#N/A	#N/A	#N/A	#N/A	#N/A	#N/A	#N/A	#N/A	#N/A	#N/A	#N/A	#N/A	0.24957	0.412311	FALSE	0	0	DEPs-down
Pavir.4NG171000	AT1G53280	Class I glutamine amidotransferase-like superfamily protein	#N/A	-6.64386	1.72375e-16	1	0	1	#N/A	#N/A	#N/A	#N/A	#N/A	#N/A	#N/A	#N/A	#N/A	#N/A	#N/A	#N/A	#N/A	#N/A	#N/A	#N/A	#N/A	#N/A	#N/A	0.326042	0.182773	FALSE	0	0	DEPs-down
Pavir.4NG215610	AT3G13750	beta galactosidase 1	#N/A	-6.64386	1.72375e-16	1	0	1	#N/A	#N/A	#N/A	#N/A	#N/A	#N/A	#N/A	#N/A	#N/A	#N/A	#N/A	#N/A	#N/A	#N/A	#N/A	#N/A	#N/A	#N/A	#N/A	-0.0893817	0.902808	FALSE	0	0	DEPs-down
Pavir.4NG216900	AT5G13700	polyamine oxidase 1	#N/A	-1.83136	1.19806e-10	1	0	1	#N/A	#N/A	#N/A	#N/A	#N/A	#N/A	#N/A	#N/A	#N/A	#N/A	#N/A	#N/A	#N/A	#N/A	#N/A	#N/A	#N/A	#N/A	#N/A	2.13834	0.225937	FALSE	0	0	DEPs-down
Pavir.5KG008200	AT5G17380	Thiamine pyrophosphate dependent pyruvate decarboxylase family protein	#N/A	-6.64386	1.72375e-16	1	0	1	#N/A	#N/A	#N/A	#N/A	#N/A	#N/A	#N/A	#N/A	#N/A	#N/A	#N/A	#N/A	#N/A	#N/A	#N/A	#N/A	#N/A	#N/A	#N/A	0.812061	2.80733e-05	1	0	0	DEPs-down
Pavir.5KG038300	AT5G46230	Protein of unknown function, DUF538	#N/A	-6.64386	1.72375e-16	1	0	1	#N/A	#N/A	#N/A	#N/A	#N/A	#N/A	#N/A	#N/A	#N/A	#N/A	#N/A	#N/A	#N/A	#N/A	#N/A	#N/A	#N/A	#N/A	#N/A	-0.480883	0.335473	FALSE	0	0	DEPs-down
Pavir.5KG144000	AT1G74070	Cyclophilin-like peptidyl-prolyl cis-trans isomerase family protein	#N/A	-6.64386	1.72375e-16	1	0	1	#N/A	#N/A	#N/A	#N/A	#N/A	#N/A	#N/A	#N/A	#N/A	#N/A	#N/A	#N/A	#N/A	#N/A	#N/A	#N/A	#N/A	#N/A	#N/A	0.180964	0.870247	FALSE	0	0	DEPs-down
Pavir.5KG235900	AT1G54570	Esterase/lipase/thioesterase family protein	#N/A	-6.64386	1.72375e-16	1	0	1	#N/A	#N/A	#N/A	#N/A	#N/A	#N/A	#N/A	#N/A	#N/A	#N/A	#N/A	#N/A	#N/A	#N/A	#N/A	#N/A	#N/A	#N/A	#N/A	-0.96752	0.0635901	FALSE	0	0	DEPs-down
Pavir.5KG526700	AT5G19740	Peptidase M28 family protein	#N/A	-2.05889	0.000186348	1	0	1	#N/A	#N/A	#N/A	#N/A	#N/A	#N/A	#N/A	#N/A	#N/A	#N/A	#N/A	#N/A	#N/A	#N/A	#N/A	#N/A	#N/A	#N/A	#N/A	0.540014	0.132595	FALSE	0	0	DEPs-down
Pavir.5KG656300	AT2G36145	0	#N/A	-6.64386	1.72375e-16	1	0	1	#N/A	#N/A	#N/A	#N/A	#N/A	#N/A	#N/A	#N/A	#N/A	#N/A	#N/A	#N/A	#N/A	#N/A	#N/A	#N/A	#N/A	#N/A	#N/A	-0.862373	0.00269879	1	0	0	DEPs-down
Pavir.5KG661100	AT1G44575	Chlorophyll A-B binding family protein	#N/A	-0.720232	0.0341809	1	0	1	#N/A	#N/A	#N/A	#N/A	#N/A	#N/A	#N/A	#N/A	#N/A	#N/A	#N/A	#N/A	#N/A	#N/A	#N/A	#N/A	#N/A	#N/A	#N/A	-0.674134	0.0325021	1	0	0	DEPs-down
Pavir.5KG702800	AT4G24810	Protein kinase superfamily protein	#N/A	-6.64386	1.72375e-16	1	0	1	#N/A	#N/A	#N/A	#N/A	#N/A	#N/A	#N/A	#N/A	#N/A	#N/A	#N/A	#N/A	#N/A	#N/A	#N/A	#N/A	#N/A	#N/A	#N/A	-0.267649	0.239961	FALSE	0	0	DEPs-down
Pavir.5NG152600	AT1G75280	NmrA-like negative transcriptional regulator family protein	#N/A	-6.64386	1.72375e-16	1	0	1	#N/A	#N/A	#N/A	#N/A	#N/A	#N/A	#N/A	#N/A	#N/A	#N/A	#N/A	#N/A	#N/A	#N/A	#N/A	#N/A	#N/A	#N/A	#N/A	-1.33912	0.209133	FALSE	0	0	DEPs-down
Pavir.5NG343205	AT4G01800	Albino or Glassy Yellow 1	#N/A	-6.64386	1.72375e-16	1	0	1	#N/A	#N/A	#N/A	#N/A	#N/A	#N/A	#N/A	#N/A	#N/A	#N/A	#N/A	#N/A	#N/A	#N/A	#N/A	#N/A	#N/A	#N/A	#N/A	-0.858459	0.0674204	FALSE	0	0	DEPs-down
Pavir.5NG345600	AT4G08770	Peroxidase superfamily protein	#N/A	-6.64386	1.72375e-16	1	0	1	#N/A	#N/A	#N/A	#N/A	#N/A	#N/A	#N/A	#N/A	#N/A	#N/A	#N/A	#N/A	#N/A	#N/A	#N/A	#N/A	#N/A	#N/A	#N/A	#N/A	#N/A	#N/A	#N/A	#N/A	DEPs-down
Pavir.5NG615500	AT1G07440	NAD(P)-binding Rossmann-fold superfamily protein	#N/A	-6.64386	1.72375e-16	1	0	1	#N/A	#N/A	#N/A	#N/A	#N/A	#N/A	#N/A	#N/A	#N/A	#N/A	#N/A	#N/A	#N/A	#N/A	#N/A	#N/A	#N/A	#N/A	#N/A	#N/A	#N/A	#N/A	#N/A	#N/A	DEPs-down
Pavir.6KG078100	AT1G12350	4-phospho-panto-thenoylcysteine synthetase	#N/A	-6.64386	1.72375e-16	1	0	1	#N/A	#N/A	#N/A	#N/A	#N/A	#N/A	#N/A	#N/A	#N/A	#N/A	#N/A	#N/A	#N/A	#N/A	#N/A	#N/A	#N/A	#N/A	#N/A	-0.636104	0.0126636	1	0	0	DEPs-down
Pavir.6KG406300	AT4G24770	31-kDa RNA binding protein	#N/A	-1.66658	9.52696e-06	1	0	1	#N/A	#N/A	#N/A	#N/A	#N/A	#N/A	#N/A	#N/A	#N/A	#N/A	#N/A	#N/A	#N/A	#N/A	#N/A	#N/A	#N/A	#N/A	#N/A	-0.750868	0.00572291	1	0	0	DEPs-down
Pavir.6KG416500	AT2G05620	proton gradient regulation 5	#N/A	-0.926865	0.0157161	1	0	1	#N/A	#N/A	#N/A	#N/A	#N/A	#N/A	#N/A	#N/A	#N/A	#N/A	#N/A	#N/A	#N/A	#N/A	#N/A	#N/A	#N/A	#N/A	#N/A	-0.831943	0.00462148	1	0	0	DEPs-down
Pavir.6NG024900	AT1G08640	Chloroplast J-like domain 1	#N/A	-6.64386	1.72375e-16	1	0	1	#N/A	#N/A	#N/A	#N/A	#N/A	#N/A	#N/A	#N/A	#N/A	#N/A	#N/A	#N/A	#N/A	#N/A	#N/A	#N/A	#N/A	#N/A	#N/A	0.308943	0.0769053	FALSE	0	0	DEPs-down
Pavir.6NG185900	AT5G33320	Glucose-6-phosphate/phosphate translocator-related	#N/A	-1.4112	0.000298312	1	0	1	#N/A	#N/A	#N/A	#N/A	#N/A	#N/A	#N/A	#N/A	#N/A	#N/A	#N/A	#N/A	#N/A	#N/A	#N/A	#N/A	#N/A	#N/A	#N/A	-0.864163	0.000223009	1	0	0	DEPs-down
Pavir.6NG247400	AT3G12050	Aha1 domain-containing protein	#N/A	-6.64386	1.72375e-16	1	0	1	#N/A	#N/A	#N/A	#N/A	#N/A	#N/A	#N/A	#N/A	#N/A	#N/A	#N/A	#N/A	#N/A	#N/A	#N/A	#N/A	#N/A	#N/A	#N/A	0.290824	0.384946	FALSE	0	0	DEPs-down
Pavir.7KG076036	AT1G19920	Pseudouridine synthase/archaeosine transglycosylase-like family protein	#N/A	-0.816037	0.00722369	1	0	1	#N/A	#N/A	#N/A	#N/A	#N/A	#N/A	#N/A	#N/A	#N/A	#N/A	#N/A	#N/A	#N/A	#N/A	#N/A	#N/A	#N/A	#N/A	#N/A	-0.24311	0.636659	FALSE	0	0	DEPs-down
Pavir.7KG104809	AT2G38140	plastid-specific ribosomal protein 4	#N/A	-0.634867	0.0309591	1	0	1	#N/A	#N/A	#N/A	#N/A	#N/A	#N/A	#N/A	#N/A	#N/A	#N/A	#N/A	#N/A	#N/A	#N/A	#N/A	#N/A	#N/A	#N/A	#N/A	-1.23991	0.154498	FALSE	0	0	DEPs-down
Pavir.7KG159800	AT4G08390	stromal ascorbate peroxidase	#N/A	-6.64386	1.72375e-16	1	0	1	#N/A	#N/A	#N/A	#N/A	#N/A	#N/A	#N/A	#N/A	#N/A	#N/A	#N/A	#N/A	#N/A	#N/A	#N/A	#N/A	#N/A	#N/A	#N/A	0.43997	0.177087	FALSE	0	0	DEPs-down
Pavir.7NG029000	AT2G34470	urease accessory protein G	#N/A	-6.64386	1.72375e-16	1	0	1	#N/A	#N/A	#N/A	#N/A	#N/A	#N/A	#N/A	#N/A	#N/A	#N/A	#N/A	#N/A	#N/A	#N/A	#N/A	#N/A	#N/A	#N/A	#N/A	0.285145	0.286695	FALSE	0	0	DEPs-down
Pavir.7NG086400	AT4G25280	P-loop containing nucleoside triphosphate hydrolases superfamily protein	#N/A	-6.64386	1.72375e-16	1	0	1	#N/A	#N/A	#N/A	#N/A	#N/A	#N/A	#N/A	#N/A	#N/A	#N/A	#N/A	#N/A	#N/A	#N/A	#N/A	#N/A	#N/A	#N/A	#N/A	0.292715	0.494478	FALSE	0	0	DEPs-down
Pavir.7NG346866	AT5G14590	Isocitrate/isopropylmalate dehydrogenase family protein	#N/A	-6.64386	1.72375e-16	1	0	1	#N/A	#N/A	#N/A	#N/A	#N/A	#N/A	#N/A	#N/A	#N/A	#N/A	#N/A	#N/A	#N/A	#N/A	#N/A	#N/A	#N/A	#N/A	#N/A	#N/A	#N/A	#N/A	#N/A	#N/A	DEPs-down
Pavir.8KG147100	AT4G10120	Sucrose-phosphate synthase family protein	#N/A	-6.64386	1.72375e-16	1	0	1	#N/A	#N/A	#N/A	#N/A	#N/A	#N/A	#N/A	#N/A	#N/A	#N/A	#N/A	#N/A	#N/A	#N/A	#N/A	#N/A	#N/A	#N/A	#N/A	0.515152	0.155331	FALSE	0	0	DEPs-down
Pavir.8NG083800	AT1G52820	2-oxoglutarate (2OG) and Fe(II)-dependent oxygenase superfamily protein	#N/A	-6.64386	1.72375e-16	1	0	1	#N/A	#N/A	#N/A	#N/A	#N/A	#N/A	#N/A	#N/A	#N/A	#N/A	#N/A	#N/A	#N/A	#N/A	#N/A	#N/A	#N/A	#N/A	#N/A	-0.285236	0.735761	FALSE	0	0	DEPs-down
Pavir.8NG222600	AT5G41040	HXXXD-type acyl-transferase family protein	#N/A	-0.897006	0.0321327	1	0	1	#N/A	#N/A	#N/A	#N/A	#N/A	#N/A	#N/A	#N/A	#N/A	#N/A	#N/A	#N/A	#N/A	#N/A	#N/A	#N/A	#N/A	#N/A	#N/A	1.32771	0.0754198	FALSE	0	0	DEPs-down
Pavir.9KG032709	AT4G34350	4-hydroxy-3-methylbut-2-enyl diphosphate reductase	#N/A	-0.72738	0.0431372	1	0	1	#N/A	#N/A	#N/A	#N/A	#N/A	#N/A	#N/A	#N/A	#N/A	#N/A	#N/A	#N/A	#N/A	#N/A	#N/A	#N/A	#N/A	#N/A	#N/A	-0.153118	0.583522	FALSE	0	0	DEPs-down
Pavir.9KG126000	AT2G33800	Ribosomal protein S5 family protein	#N/A	-0.880976	0.0047601	1	0	1	#N/A	#N/A	#N/A	#N/A	#N/A	#N/A	#N/A	#N/A	#N/A	#N/A	#N/A	#N/A	#N/A	#N/A	#N/A	#N/A	#N/A	#N/A	#N/A	-0.278252	0.34376	FALSE	0	0	DEPs-down
Pavir.9KG339500	AT4G25130	peptide met sulfoxide reductase 4	#N/A	-0.83908	0.00757989	1	0	1	#N/A	#N/A	#N/A	#N/A	#N/A	#N/A	#N/A	#N/A	#N/A	#N/A	#N/A	#N/A	#N/A	#N/A	#N/A	#N/A	#N/A	#N/A	#N/A	0.0476793	0.884889	FALSE	0	0	DEPs-down
Pavir.9KG399531	AT1G08520	ALBINA 1	#N/A	-1.191	0.00142043	1	0	1	#N/A	#N/A	#N/A	#N/A	#N/A	#N/A	#N/A	#N/A	#N/A	#N/A	#N/A	#N/A	#N/A	#N/A	#N/A	#N/A	#N/A	#N/A	#N/A	-0.917885	0.000286941	1	0	0	DEPs-down
Pavir.9KG518900	AT4G00026	0	#N/A	-1.62593	0.0107955	1	0	1	#N/A	#N/A	#N/A	#N/A	#N/A	#N/A	#N/A	#N/A	#N/A	#N/A	#N/A	#N/A	#N/A	#N/A	#N/A	#N/A	#N/A	#N/A	#N/A	0.442748	0.110354	FALSE	0	0	DEPs-down
Pavir.9KG525100	AT4G25370	Double Clp-N motif protein	#N/A	-0.940645	0.0040528	1	0	1	#N/A	#N/A	#N/A	#N/A	#N/A	#N/A	#N/A	#N/A	#N/A	#N/A	#N/A	#N/A	#N/A	#N/A	#N/A	#N/A	#N/A	#N/A	#N/A	-0.0797279	0.708086	FALSE	0	0	DEPs-down
Pavir.9KG535026	AT5G42770	Maf-like protein	#N/A	-6.64386	1.72375e-16	1	0	1	#N/A	#N/A	#N/A	#N/A	#N/A	#N/A	#N/A	#N/A	#N/A	#N/A	#N/A	#N/A	#N/A	#N/A	#N/A	#N/A	#N/A	#N/A	#N/A	-0.501347	0.0335557	1	0	0	DEPs-down
Pavir.9KG568500	AT4G20960	Cytidine/deoxycytidylate deaminase family protein	#N/A	-1.16812	0.0452573	1	0	1	#N/A	#N/A	#N/A	#N/A	#N/A	#N/A	#N/A	#N/A	#N/A	#N/A	#N/A	#N/A	#N/A	#N/A	#N/A	#N/A	#N/A	#N/A	#N/A	0.876892	0.0384878	1	0	0	DEPs-down
Pavir.9KG621000	AT5G63840	Glycosyl hydrolases family 31 protein	#N/A	-6.64386	1.72375e-16	1	0	1	#N/A	#N/A	#N/A	#N/A	#N/A	#N/A	#N/A	#N/A	#N/A	#N/A	#N/A	#N/A	#N/A	#N/A	#N/A	#N/A	#N/A	#N/A	#N/A	0.834133	0.000815846	1	0	0	DEPs-down
Pavir.9KG649700	AT2G26540	uroporphyrinogen-III synthase family protein	#N/A	-6.64386	1.72375e-16	1	0	1	#N/A	#N/A	#N/A	#N/A	#N/A	#N/A	#N/A	#N/A	#N/A	#N/A	#N/A	#N/A	#N/A	#N/A	#N/A	#N/A	#N/A	#N/A	#N/A	-0.984582	3.1551e-05	1	0	0	DEPs-down
Pavir.9NG101500	AT1G55370	NDH-dependent cyclic electron flow 5	#N/A	-6.64386	1.72375e-16	1	0	1	#N/A	#N/A	#N/A	#N/A	#N/A	#N/A	#N/A	#N/A	#N/A	#N/A	#N/A	#N/A	#N/A	#N/A	#N/A	#N/A	#N/A	#N/A	#N/A	-0.678273	0.177736	FALSE	0	0	DEPs-down
Pavir.9NG150900	AT3G22400	PLAT/LH2 domain-containing lipoxygenase family protein	#N/A	-6.64386	1.72375e-16	1	0	1	#N/A	#N/A	#N/A	#N/A	#N/A	#N/A	#N/A	#N/A	#N/A	#N/A	#N/A	#N/A	#N/A	#N/A	#N/A	#N/A	#N/A	#N/A	#N/A	0.489539	0.184274	FALSE	0	0	DEPs-down
Pavir.9NG184400	AT1G08420	BRI1 suppressor 1 (BSU1)-like 2	#N/A	-6.64386	1.72375e-16	1	0	1	#N/A	#N/A	#N/A	#N/A	#N/A	#N/A	#N/A	#N/A	#N/A	#N/A	#N/A	#N/A	#N/A	#N/A	#N/A	#N/A	#N/A	#N/A	#N/A	-0.252636	0.0689337	FALSE	0	0	DEPs-down
Pavir.9NG214600	AT5G38900	Thioredoxin superfamily protein	#N/A	-6.64386	1.72375e-16	1	0	1	#N/A	#N/A	#N/A	#N/A	#N/A	#N/A	#N/A	#N/A	#N/A	#N/A	#N/A	#N/A	#N/A	#N/A	#N/A	#N/A	#N/A	#N/A	#N/A	0.55133	0.0115146	1	0	0	DEPs-down
Pavir.9NG457428	AT3G60210	GroES-like family protein	#N/A	-6.64386	1.72375e-16	1	0	1	#N/A	#N/A	#N/A	#N/A	#N/A	#N/A	#N/A	#N/A	#N/A	#N/A	#N/A	#N/A	#N/A	#N/A	#N/A	#N/A	#N/A	#N/A	#N/A	-0.0457153	0.889636	FALSE	0	0	DEPs-down
Pavir.9NG474700	AT1G65680	expansin B2	#N/A	-6.64386	1.72375e-16	1	0	1	#N/A	#N/A	#N/A	#N/A	#N/A	#N/A	#N/A	#N/A	#N/A	#N/A	#N/A	#N/A	#N/A	#N/A	#N/A	#N/A	#N/A	#N/A	#N/A	#N/A	#N/A	#N/A	#N/A	#N/A	DEPs-down
Pavir.9NG765700	AT2G20920	Protein of unknown function (DUF3353)	#N/A	-1.2109	0.0496225	1	0	1	#N/A	#N/A	#N/A	#N/A	#N/A	#N/A	#N/A	#N/A	#N/A	#N/A	#N/A	#N/A	#N/A	#N/A	#N/A	#N/A	#N/A	#N/A	#N/A	-0.174919	0.521639	FALSE	0	0	DEPs-down
Pavir.9NG780500	AT4G20960	Cytidine/deoxycytidylate deaminase family protein	#N/A	-6.64386	1.72375e-16	1	0	1	#N/A	#N/A	#N/A	#N/A	#N/A	#N/A	#N/A	#N/A	#N/A	#N/A	#N/A	#N/A	#N/A	#N/A	#N/A	#N/A	#N/A	#N/A	#N/A	-0.455293	0.0880895	FALSE	0	0	DEPs-down
Pavir.4KG212200	AT5G10470	kinesin like protein for actin based chloroplast movement 1	#N/A	-6.64386	1.72375e-16	1	0	1	2	-6.64386	5.44e-17	1xPhospho	1	0	1	-6.64386	5.44e-17	2xPhospho	1	0	1	#N/A	#N/A	#N/A	#N/A	#N/A	#N/A	-0.900889	0.00105406	1	0	0	DEPs-down DPs-down
Pavir.1KG021100	AT1G20630	catalase 1	.	1.06005	0.0162561	1	1	0	.	.	.	.	.	.	.	.	.	.	.	.	.	.	.	.	.	.	.	0.306852	0.498086	FALSE	0	0	DEPs-up
Pavir.1KG101800	AT3G45140	lipoxygenase 2	.	2.19661	1.59708e-05	1	1	0	.	.	.	.	.	.	.	.	.	.	.	.	.	.	.	.	.	.	.	-0.388556	0.403698	FALSE	0	0	DEPs-up
Pavir.1KG179100	AT4G18810	NAD(P)-binding Rossmann-fold superfamily protein	.	6.64386	1.72375e-16	1	1	0	.	.	.	.	.	.	.	.	.	.	.	.	.	.	.	.	.	.	.	-0.785683	0.000590228	1	0	0	DEPs-up
Pavir.1KG298110	AT5G36110	cytochrome P450, family 716, subfamily A, polypeptide 1	.	6.64386	1.72375e-16	1	1	0	.	.	.	.	.	.	.	.	.	.	.	.	.	.	.	.	.	.	.	.	.	.	.	.	DEPs-up
Pavir.1KG462000	AT5G16930	AAA-type ATPase family protein	.	1.42707	0.0141931	1	1	0	.	.	.	.	.	.	.	.	.	.	.	.	.	.	.	.	.	.	.	0.302028	0.254955	FALSE	0	0	DEPs-up
Pavir.1KG519500	AT5G35160	Endomembrane protein 70 protein family	.	1.55238	0.00170306	1	1	0	.	.	.	.	.	.	.	.	.	.	.	.	.	.	.	.	.	.	.	0.859064	2.1449e-05	1	0	0	DEPs-up
Pavir.1KG533600	AT2G24940	membrane-associated progesterone binding protein 2	.	6.64386	1.72375e-16	1	1	0	.	.	.	.	.	.	.	.	.	.	.	.	.	.	.	.	.	.	.	0.331055	0.717684	FALSE	0	0	DEPs-up
Pavir.1KG542400	AT5G33370	GDSL-like Lipase/Acylhydrolase superfamily protein	.	6.64386	1.72375e-16	1	1	0	.	.	.	.	.	.	.	.	.	.	.	.	.	.	.	.	.	.	.	.	.	.	.	.	DEPs-up
Pavir.1NG004400	AT1G20960	U5 small nuclear ribonucleoprotein helicase, putative	.	6.64386	1.72375e-16	1	1	0	.	.	.	.	.	.	.	.	.	.	.	.	.	.	.	.	.	.	.	-0.294243	0.0427502	1	0	0	DEPs-up
Pavir.1NG067500	AT2G32260	phosphorylcholine cytidylyltransferase	.	1.98258	0.00130163	1	1	0	.	.	.	.	.	.	.	.	.	.	.	.	.	.	.	.	.	.	.	-0.980015	5.83431e-07	1	0	0	DEPs-up
Pavir.1NG083000	AT4G35220	Cyclase family protein	.	1.49518	0.000368183	1	1	0	.	.	.	.	.	.	.	.	.	.	.	.	.	.	.	.	.	.	.	0.72998	0.00185981	1	0	0	DEPs-up
Pavir.1NG109800	AT5G51200	Protein of unknown function (DUF3414)	.	6.64386	1.72375e-16	1	1	0	.	.	.	.	.	.	.	.	.	.	.	.	.	.	.	.	.	.	.	-0.426232	0.391255	FALSE	0	0	DEPs-up
Pavir.1NG338414	AT2G02100	low-molecular-weight cysteine-rich 69	.	2.68302	3.87733e-07	1	1	0	.	.	.	.	.	.	.	.	.	.	.	.	.	.	.	.	.	.	.	.	.	.	.	.	DEPs-up
Pavir.1NG343900	AT1G19520	pentatricopeptide (PPR) repeat-containing protein	.	6.64386	1.72375e-16	1	1	0	.	.	.	.	.	.	.	.	.	.	.	.	.	.	.	.	.	.	.	0.1333	0.674303	FALSE	0	0	DEPs-up
Pavir.1NG377800	AT1G02130	RAS 5	.	6.64386	1.72375e-16	1	1	0	.	.	.	.	.	.	.	.	.	.	.	.	.	.	.	.	.	.	.	0.911195	0.000522027	1	0	0	DEPs-up
Pavir.1NG400600	AT1G73990	signal peptide peptidase	.	6.64386	1.72375e-16	1	1	0	.	.	.	.	.	.	.	.	.	.	.	.	.	.	.	.	.	.	.	-0.142466	0.602723	FALSE	0	0	DEPs-up
Pavir.1NG496900	AT4G39730	Lipase/lipooxygenase, PLAT/LH2 family protein	.	1.62199	0.0316018	1	1	0	.	.	.	.	.	.	.	.	.	.	.	.	.	.	.	.	.	.	.	0.324967	0.388924	FALSE	0	0	DEPs-up
Pavir.2KG103000	AT4G14100	transferases, transferring glycosyl groups	.	2.11036	6.92934e-07	1	1	0	.	.	.	.	.	.	.	.	.	.	.	.	.	.	.	.	.	.	.	0.0395815	0.905117	FALSE	0	0	DEPs-up
Pavir.2KG137400	AT2G30050	transducin family protein / WD-40 repeat family protein	.	6.64386	1.72375e-16	1	1	0	.	.	.	.	.	.	.	.	.	.	.	.	.	.	.	.	.	.	.	0.777009	1.38333e-07	1	0	0	DEPs-up
Pavir.2KG163600	AT5G04940	SU(VAR)3-9 homolog 1	.	1.93659	0.0327138	1	1	0	.	.	.	.	.	.	.	.	.	.	.	.	.	.	.	.	.	.	.	0.0367916	0.860965	FALSE	0	0	DEPs-up
Pavir.2KG220600	AT5G45890	senescence-associated gene 12	.	6.64386	1.72375e-16	1	1	0	.	.	.	.	.	.	.	.	.	.	.	.	.	.	.	.	.	.	.	0.419724	0.319365	FALSE	0	0	DEPs-up
Pavir.2KG267700	AT3G56070	rotamase cyclophilin 2	.	6.64386	1.72375e-16	1	1	0	.	.	.	.	.	.	.	.	.	.	.	.	.	.	.	.	.	.	.	0.515285	0.431881	FALSE	0	0	DEPs-up
Pavir.2KG357400	AT4G24620	phosphoglucose isomerase 1	.	1.62807	0.0014985	1	1	0	.	.	.	.	.	.	.	.	.	.	.	.	.	.	.	.	.	.	.	-0.0855244	0.781952	FALSE	0	0	DEPs-up
Pavir.2KG375801	AT1G01910	P-loop containing nucleoside triphosphate hydrolases superfamily protein	.	1.96643	0.0037353	1	1	0	.	.	.	.	.	.	.	.	.	.	.	.	.	.	.	.	.	.	.	0.358895	0.0130996	1	0	0	DEPs-up
Pavir.2KG411460	AT5G09590	mitochondrial HSO70 2	.	1.3051	0.0328204	1	1	0	.	.	.	.	.	.	.	.	.	.	.	.	.	.	.	.	.	.	.	0.614804	0.0510232	FALSE	0	0	DEPs-up
Pavir.2KG469900	AT3G53970	proteasome inhibitor-related	.	4.38557	2.40725e-13	1	1	0	.	.	.	.	.	.	.	.	.	.	.	.	.	.	.	.	.	.	.	0.24422	0.0606192	FALSE	0	0	DEPs-up
Pavir.2KG505100	AT5G19780	tubulin alpha-5	.	0.986957	0.0372514	1	1	0	.	.	.	.	.	.	.	.	.	.	.	.	.	.	.	.	.	.	.	-0.36737	0.417446	FALSE	0	0	DEPs-up
Pavir.2KG517000	AT5G43960	Nuclear transport factor 2 (NTF2) family protein with RNA binding (RRM-RBD-RNP motifs) domain	.	6.64386	1.72375e-16	1	1	0	.	.	.	.	.	.	.	.	.	.	.	.	.	.	.	.	.	.	.	0.762494	0.00428741	1	0	0	DEPs-up
Pavir.2KG574900	AT5G12110	Glutathione S-transferase, C-terminal-like;Translation elongation factor EF1B/ribosomal protein S6	.	1.06212	0.0190334	1	1	0	.	.	.	.	.	.	.	.	.	.	.	.	.	.	.	.	.	.	.	0.22969	0.212595	FALSE	0	0	DEPs-up
Pavir.2NG076400	AT2G14170	aldehyde dehydrogenase 6B2	.	1.12499	0.00949186	1	1	0	.	.	.	.	.	.	.	.	.	.	.	.	.	.	.	.	.	.	.	0.171064	0.700201	FALSE	0	0	DEPs-up
Pavir.2NG079900	AT4G11650	osmotin 34	.	6.64386	1.72375e-16	1	1	0	.	.	.	.	.	.	.	.	.	.	.	.	.	.	.	.	.	.	.	1.37411	0.134485	FALSE	0	0	DEPs-up
Pavir.2NG127000	AT5G66680	dolichyl-diphosphooligosaccharide-protein glycosyltransferase 48kDa subunit family protein	.	6.64386	1.72375e-16	1	1	0	.	.	.	.	.	.	.	.	.	.	.	.	.	.	.	.	.	.	.	0.171739	0.417427	FALSE	0	0	DEPs-up
Pavir.2NG547800	AT3G63170	Chalcone-flavanone isomerase family protein	.	6.64386	1.72375e-16	1	1	0	.	.	.	.	.	.	.	.	.	.	.	.	.	.	.	.	.	.	.	0.499706	0.43191	FALSE	0	0	DEPs-up
Pavir.3KG009900	AT2G27030	calmodulin 5	.	6.64386	1.72375e-16	1	1	0	.	.	.	.	.	.	.	.	.	.	.	.	.	.	.	.	.	.	.	.	.	.	.	.	DEPs-up
Pavir.3KG017800	AT5G53000	2A phosphatase associated protein of 46 kD	.	6.64386	1.72375e-16	1	1	0	.	.	.	.	.	.	.	.	.	.	.	.	.	.	.	.	.	.	.	0.309639	0.3081	FALSE	0	0	DEPs-up
Pavir.3KG166200	AT4G25150	HAD superfamily, subfamily IIIB acid phosphatase	.	1.07313	0.0199062	1	1	0	.	.	.	.	.	.	.	.	.	.	.	.	.	.	.	.	.	.	.	-0.942357	0.193092	FALSE	0	0	DEPs-up
Pavir.3KG199500	AT4G12340	copper ion binding	.	2.05276	0.010226	1	1	0	.	.	.	.	.	.	.	.	.	.	.	.	.	.	.	.	.	.	.	0.207206	0.216025	FALSE	0	0	DEPs-up
Pavir.3KG264209	AT3G45140	lipoxygenase 2	.	3.33585	1.72375e-16	1	1	0	.	.	.	.	.	.	.	.	.	.	.	.	.	.	.	.	.	.	.	-0.195503	0.902555	FALSE	0	0	DEPs-up
Pavir.3KG361500	AT3G12290	Amino acid dehydrogenase family protein	.	6.64386	1.72375e-16	1	1	0	.	.	.	.	.	.	.	.	.	.	.	.	.	.	.	.	.	.	.	0.255902	0.497429	FALSE	0	0	DEPs-up
Pavir.3KG402318	AT1G08050	Zinc finger (C3HC4-type RING finger) family protein	.	6.64386	1.72375e-16	1	1	0	.	.	.	.	.	.	.	.	.	.	.	.	.	.	.	.	.	.	.	.	.	.	.	.	DEPs-up
Pavir.3KG407700	AT2G32810	beta galactosidase 9	.	1.26303	0.0122583	1	1	0	.	.	.	.	.	.	.	.	.	.	.	.	.	.	.	.	.	.	.	0.279441	0.46039	FALSE	0	0	DEPs-up
Pavir.3KG544300	AT1G30330	auxin response factor 6	ARF	6.64386	1.72375e-16	1	1	0	.	.	.	.	.	.	.	.	.	.	.	.	.	.	.	.	.	.	.	-0.0194645	0.941261	FALSE	0	0	DEPs-up
Pavir.3KG556500	AT3G22460	O-acetylserine (thiol) lyase (OAS-TL) isoform A2	.	6.64386	1.72375e-16	1	1	0	.	.	.	.	.	.	.	.	.	.	.	.	.	.	.	.	.	.	.	-0.431154	0.0844773	FALSE	0	0	DEPs-up
Pavir.3KG575100	AT3G63520	carotenoid cleavage dioxygenase 1	.	6.64386	1.72375e-16	1	1	0	.	.	.	.	.	.	.	.	.	.	.	.	.	.	.	.	.	.	.	-0.902761	0.100069	FALSE	0	0	DEPs-up
Pavir.3NG013000	AT3G52990	Pyruvate kinase family protein	.	6.64386	1.72375e-16	1	1	0	.	.	.	.	.	.	.	.	.	.	.	.	.	.	.	.	.	.	.	0.00654052	0.985395	FALSE	0	0	DEPs-up
Pavir.3NG076950	AT3G23600	alpha/beta-Hydrolases superfamily protein	.	6.64386	1.72375e-16	1	1	0	.	.	.	.	.	.	.	.	.	.	.	.	.	.	.	.	.	.	.	0.720221	0.0669756	FALSE	0	0	DEPs-up
Pavir.3NG077400	AT3G05290	peroxisomal adenine nucleotide carrier 1	.	6.64386	1.72375e-16	1	1	0	.	.	.	.	.	.	.	.	.	.	.	.	.	.	.	.	.	.	.	0.30619	0.12859	FALSE	0	0	DEPs-up
Pavir.3NG150500	AT3G10920	manganese superoxide dismutase 1	.	6.64386	1.72375e-16	1	1	0	.	.	.	.	.	.	.	.	.	.	.	.	.	.	.	.	.	.	.	0.550292	0.0117248	1	0	0	DEPs-up
Pavir.3NG175600	AT2G38000	chaperone protein dnaJ-related	.	6.64386	1.72375e-16	1	1	0	.	.	.	.	.	.	.	.	.	.	.	.	.	.	.	.	.	.	.	0.503389	5.66903e-05	1	0	0	DEPs-up
Pavir.3NG180401	AT1G53240	Lactate/malate dehydrogenase family protein	.	6.64386	1.72375e-16	1	1	0	.	.	.	.	.	.	.	.	.	.	.	.	.	.	.	.	.	.	.	0.0473824	0.909577	FALSE	0	0	DEPs-up
Pavir.3NG183661	0	0	.	6.64386	1.72375e-16	1	1	0	.	.	.	.	.	.	.	.	.	.	.	.	.	.	.	.	.	.	.	0.868994	0.000354497	1	0	0	DEPs-up
Pavir.3NG258137	AT4G36130	Ribosomal protein L2 family	.	6.64386	1.72375e-16	1	1	0	.	.	.	.	.	.	.	.	.	.	.	.	.	.	.	.	.	.	.	.	.	.	.	.	DEPs-up
Pavir.4KG113110	AT5G24550	beta glucosidase 32	.	2.37879	1.82746e-07	1	1	0	.	.	.	.	.	.	.	.	.	.	.	.	.	.	.	.	.	.	.	.	.	.	.	.	DEPs-up
Pavir.4KG116200	AT4G26760	microtubule-associated protein 65-2	.	6.64386	1.72375e-16	1	1	0	.	.	.	.	.	.	.	.	.	.	.	.	.	.	.	.	.	.	.	-0.148598	0.777257	FALSE	0	0	DEPs-up
Pavir.4KG138300	AT4G39230	NmrA-like negative transcriptional regulator family protein	.	6.64386	1.72375e-16	1	1	0	.	.	.	.	.	.	.	.	.	.	.	.	.	.	.	.	.	.	.	-0.761087	7.42057e-07	1	0	0	DEPs-up
Pavir.4KG193100	AT5G14950	golgi alpha-mannosidase II	.	6.64386	1.72375e-16	1	1	0	.	.	.	.	.	.	.	.	.	.	.	.	.	.	.	.	.	.	.	-0.285846	0.0623195	FALSE	0	0	DEPs-up
Pavir.4KG280700	AT5G21100	Plant L-ascorbate oxidase	.	0.989139	0.0348248	1	1	0	.	.	.	.	.	.	.	.	.	.	.	.	.	.	.	.	.	.	.	-1.61868	0.0878948	FALSE	0	0	DEPs-up
Pavir.4KG356400	AT5G64380	Inositol monophosphatase family protein	.	6.64386	1.72375e-16	1	1	0	.	.	.	.	.	.	.	.	.	.	.	.	.	.	.	.	.	.	.	-0.519636	0.21414	FALSE	0	0	DEPs-up
Pavir.4KG363300	AT4G25000	alpha-amylase-like	.	6.64386	1.72375e-16	1	1	0	.	.	.	.	.	.	.	.	.	.	.	.	.	.	.	.	.	.	.	0.0288289	0.93968	FALSE	0	0	DEPs-up
Pavir.4KG384303	AT1G21630	Calcium-binding EF hand family protein	.	6.64386	1.72375e-16	1	1	0	.	.	.	.	.	.	.	.	.	.	.	.	.	.	.	.	.	.	.	-0.308786	0.127841	FALSE	0	0	DEPs-up
Pavir.4NG008000	AT2G38740	Haloacid dehalogenase-like hydrolase (HAD) superfamily protein	.	6.64386	1.72375e-16	1	1	0	.	.	.	.	.	.	.	.	.	.	.	.	.	.	.	.	.	.	.	0.761138	0.0346079	1	0	0	DEPs-up
Pavir.4NG212040	AT5G21100	Plant L-ascorbate oxidase	.	1.53705	0.000207561	1	1	0	.	.	.	.	.	.	.	.	.	.	.	.	.	.	.	.	.	.	.	-1.52617	0.150653	FALSE	0	0	DEPs-up
Pavir.4NG277838	AT5G57560	Xyloglucan endotransglucosylase/hydrolase family protein	.	6.64386	1.72375e-16	1	1	0	.	.	.	.	.	.	.	.	.	.	.	.	.	.	.	.	.	.	.	0.90651	0.349567	FALSE	0	0	DEPs-up
Pavir.4NG304700	AT5G11720	Glycosyl hydrolases family 31 protein	.	6.64386	1.72375e-16	1	1	0	.	.	.	.	.	.	.	.	.	.	.	.	.	.	.	.	.	.	.	0.383539	0.340303	FALSE	0	0	DEPs-up
Pavir.5KG022200	0	0	.	6.64386	1.72375e-16	1	1	0	.	.	.	.	.	.	.	.	.	.	.	.	.	.	.	.	.	.	.	0.0464163	0.941372	FALSE	0	0	DEPs-up
Pavir.5KG070387	AT2G41475	Embryo-specific protein 3, (ATS3)	.	1.03562	0.0435087	1	1	0	.	.	.	.	.	.	.	.	.	.	.	.	.	.	.	.	.	.	.	0.943533	0.124007	FALSE	0	0	DEPs-up
Pavir.5KG096900	AT2G27600	AAA-type ATPase family protein	.	6.64386	1.72375e-16	1	1	0	.	.	.	.	.	.	.	.	.	.	.	.	.	.	.	.	.	.	.	0.305606	0.271343	FALSE	0	0	DEPs-up
Pavir.5KG155500	AT5G16970	alkenal reductase	.	1.38847	0.0153979	1	1	0	.	.	.	.	.	.	.	.	.	.	.	.	.	.	.	.	.	.	.	-0.0651036	0.886931	FALSE	0	0	DEPs-up
Pavir.5KG190200	AT3G62360	Carbohydrate-binding-like fold	.	6.64386	1.72375e-16	1	1	0	.	.	.	.	.	.	.	.	.	.	.	.	.	.	.	.	.	.	.	0.503046	0.0384836	1	0	0	DEPs-up
Pavir.5KG208500	AT1G80270	PENTATRICOPEPTIDE REPEAT 596	.	1.9092	7.46318e-05	1	1	0	.	.	.	.	.	.	.	.	.	.	.	.	.	.	.	.	.	.	.	-0.388498	0.116683	FALSE	0	0	DEPs-up
Pavir.5KG295500	AT3G47560	alpha/beta-Hydrolases superfamily protein	.	6.64386	1.72375e-16	1	1	0	.	.	.	.	.	.	.	.	.	.	.	.	.	.	.	.	.	.	.	0.51552	0.0357803	1	0	0	DEPs-up
Pavir.5KG532300	AT4G23630	VIRB2-interacting protein 1	.	6.64386	1.72375e-16	1	1	0	.	.	.	.	.	.	.	.	.	.	.	.	.	.	.	.	.	.	.	0.73341	0.00735196	1	0	0	DEPs-up
Pavir.5KG536800	AT3G18820	RAB GTPase homolog G3F	.	6.64386	1.72375e-16	1	1	0	.	.	.	.	.	.	.	.	.	.	.	.	.	.	.	.	.	.	.	0.223093	0.0592093	FALSE	0	0	DEPs-up
Pavir.5KG558600	AT4G37550	Acetamidase/Formamidase family protein	.	6.64386	1.72375e-16	1	1	0	.	.	.	.	.	.	.	.	.	.	.	.	.	.	.	.	.	.	.	-0.516748	0.0831123	FALSE	0	0	DEPs-up
Pavir.5KG587200	AT2G40890	cytochrome P450, family 98, subfamily A, polypeptide 3	.	6.64386	1.72375e-16	1	1	0	.	.	.	.	.	.	.	.	.	.	.	.	.	.	.	.	.	.	.	.	.	.	.	.	DEPs-up
Pavir.5KG626400	AT2G37790	NAD(P)-linked oxidoreductase superfamily protein	.	6.64386	1.72375e-16	1	1	0	.	.	.	.	.	.	.	.	.	.	.	.	.	.	.	.	.	.	.	0.325581	0.19298	FALSE	0	0	DEPs-up
Pavir.5KG673100	AT2G21100	Disease resistance-responsive (dirigent-like protein) family protein	.	6.64386	1.72375e-16	1	1	0	.	.	.	.	.	.	.	.	.	.	.	.	.	.	.	.	.	.	.	1.1124	0.0795463	FALSE	0	0	DEPs-up
Pavir.5KG759900	AT4G36960	RNA-binding (RRM/RBD/RNP motifs) family protein	.	1.82944	0.0301162	1	1	0	.	.	.	.	.	.	.	.	.	.	.	.	.	.	.	.	.	.	.	0.042305	0.772715	FALSE	0	0	DEPs-up
Pavir.5NG170934	AT5G09760	Plant invertase/pectin methylesterase inhibitor superfamily	.	2.05624	0.00862409	1	1	0	.	.	.	.	.	.	.	.	.	.	.	.	.	.	.	.	.	.	.	.	.	.	.	.	DEPs-up
Pavir.5NG243181	AT5G11200	DEAD/DEAH box RNA helicase family protein	.	6.64386	1.72375e-16	1	1	0	.	.	.	.	.	.	.	.	.	.	.	.	.	.	.	.	.	.	.	0.299119	0.217839	FALSE	0	0	DEPs-up
Pavir.5NG427900	AT2G34560	P-loop containing nucleoside triphosphate hydrolases superfamily protein	.	6.64386	1.72375e-16	1	1	0	.	.	.	.	.	.	.	.	.	.	.	.	.	.	.	.	.	.	.	0.320542	0.197802	FALSE	0	0	DEPs-up
Pavir.5NG492000	AT2G41740	villin 2	.	1.7536	0.00127293	1	1	0	.	.	.	.	.	.	.	.	.	.	.	.	.	.	.	.	.	.	.	-0.239227	0.237818	FALSE	0	0	DEPs-up
Pavir.5NG555800	AT5G17770	NADH:cytochrome B5 reductase 1	.	1.38128	0.0186343	1	1	0	.	.	.	.	.	.	.	.	.	.	.	.	.	.	.	.	.	.	.	0.856945	0.0133136	1	0	0	DEPs-up
Pavir.6KG025500	AT2G40010	Ribosomal protein L10 family protein	.	2.26003	9.18116e-10	1	1	0	.	.	.	.	.	.	.	.	.	.	.	.	.	.	.	.	.	.	.	0.340778	0.0414086	1	0	0	DEPs-up
Pavir.6KG047135	AT3G14490	Terpenoid cyclases/Protein prenyltransferases superfamily protein	.	6.64386	1.72375e-16	1	1	0	.	.	.	.	.	.	.	.	.	.	.	.	.	.	.	.	.	.	.	-1.95801	0.088528	FALSE	0	0	DEPs-up
Pavir.6KG068600	AT3G60600	vesicle associated protein	.	1.41522	0.023053	1	1	0	.	.	.	.	.	.	.	.	.	.	.	.	.	.	.	.	.	.	.	0.880703	9.76282e-08	1	0	0	DEPs-up
Pavir.6KG150800	AT3G56190	alpha-soluble NSF attachment protein 2	.	1.25096	0.00160447	1	1	0	.	.	.	.	.	.	.	.	.	.	.	.	.	.	.	.	.	.	.	0.21615	0.0289242	1	0	0	DEPs-up
Pavir.6KG340400	AT4G34050	S-adenosyl-L-methionine-dependent methyltransferases superfamily protein	.	1.29042	0.000896403	1	1	0	.	.	.	.	.	.	.	.	.	.	.	.	.	.	.	.	.	.	.	0.570585	0.274477	FALSE	0	0	DEPs-up
Pavir.6KG392000	AT3G59990	methionine aminopeptidase 2B	.	6.64386	1.72375e-16	1	1	0	.	.	.	.	.	.	.	.	.	.	.	.	.	.	.	.	.	.	.	0.102726	0.602021	FALSE	0	0	DEPs-up
Pavir.6KG413000	AT2G28190	copper/zinc superoxide dismutase 2	.	6.64386	1.72375e-16	1	1	0	.	.	.	.	.	.	.	.	.	.	.	.	.	.	.	.	.	.	.	0.0284432	0.934841	FALSE	0	0	DEPs-up
Pavir.6NG075400	AT3G32030	Terpenoid cyclases/Protein prenyltransferases superfamily protein	.	6.64386	1.72375e-16	1	1	0	.	.	.	.	.	.	.	.	.	.	.	.	.	.	.	.	.	.	.	-1.81173	0.0792742	FALSE	0	0	DEPs-up
Pavir.6NG212400	0	0	.	6.64386	1.72375e-16	1	1	0	.	.	.	.	.	.	.	.	.	.	.	.	.	.	.	.	.	.	.	0.76122	0.251904	FALSE	0	0	DEPs-up
Pavir.6NG214800	AT1G23740	Oxidoreductase, zinc-binding dehydrogenase family protein	.	6.64386	1.72375e-16	1	1	0	.	.	.	.	.	.	.	.	.	.	.	.	.	.	.	.	.	.	.	-0.4994	0.427952	FALSE	0	0	DEPs-up
Pavir.6NG218300	AT1G63660	GMP synthase (glutamine-hydrolyzing), putative / glutamine amidotransferase, putative	.	1.46884	0.0450318	1	1	0	.	.	.	.	.	.	.	.	.	.	.	.	.	.	.	.	.	.	.	0.32004	0.300175	FALSE	0	0	DEPs-up
Pavir.6NG281400	AT2G21630	Sec23/Sec24 protein transport family protein	.	2.0314	0.0269969	1	1	0	.	.	.	.	.	.	.	.	.	.	.	.	.	.	.	.	.	.	.	-0.324686	0.103212	FALSE	0	0	DEPs-up
Pavir.6NG307600	AT2G31680	RAB GTPase homolog A5D	.	6.64386	1.72375e-16	1	1	0	.	.	.	.	.	.	.	.	.	.	.	.	.	.	.	.	.	.	.	0.498045	0.34949	FALSE	0	0	DEPs-up
Pavir.6NG312600	AT4G38220	Peptidase M20/M25/M40 family protein	.	1.06626	0.0236389	1	1	0	.	.	.	.	.	.	.	.	.	.	.	.	.	.	.	.	.	.	.	-0.00132558	0.994909	FALSE	0	0	DEPs-up
Pavir.7KG024832	0	0	.	1.62387	0.00621854	1	1	0	.	.	.	.	.	.	.	.	.	.	.	.	.	.	.	.	.	.	.	-0.761875	0.634693	FALSE	0	0	DEPs-up
Pavir.7KG113400	AT2G43180	Phosphoenolpyruvate carboxylase family protein	.	1.72596	1.40951e-06	1	1	0	.	.	.	.	.	.	.	.	.	.	.	.	.	.	.	.	.	.	.	0.965467	0.0554161	FALSE	0	0	DEPs-up
Pavir.7KG121140	AT5G24650	Mitochondrial import inner membrane translocase subunit Tim17/Tim22/Tim23 family protein	.	6.64386	1.72375e-16	1	1	0	.	.	.	.	.	.	.	.	.	.	.	.	.	.	.	.	.	.	.	-0.555875	0.0487161	1	0	0	DEPs-up
Pavir.7KG134400	AT3G48530	SNF1-related protein kinase regulatory subunit gamma 1	.	6.64386	1.72375e-16	1	1	0	.	.	.	.	.	.	.	.	.	.	.	.	.	.	.	.	.	.	.	-0.133217	0.677319	FALSE	0	0	DEPs-up
Pavir.7KG227700	AT5G57870	MIF4G domain-containing protein / MA3 domain-containing protein	.	6.64386	1.72375e-16	1	1	0	.	.	.	.	.	.	.	.	.	.	.	.	.	.	.	.	.	.	.	0.498665	0.000103596	1	0	0	DEPs-up
Pavir.7KG376700	AT5G16370	acyl activating enzyme 5	.	6.64386	1.72375e-16	1	1	0	.	.	.	.	.	.	.	.	.	.	.	.	.	.	.	.	.	.	.	0.739359	0.13182	FALSE	0	0	DEPs-up
Pavir.7KG407300	AT2G41060	RNA-binding (RRM/RBD/RNP motifs) family protein	.	6.64386	1.72375e-16	1	1	0	.	.	.	.	.	.	.	.	.	.	.	.	.	.	.	.	.	.	.	-0.467813	0.00010805	1	0	0	DEPs-up
Pavir.7KG415440	AT4G24520	P450 reductase 1	.	6.64386	1.72375e-16	1	1	0	.	.	.	.	.	.	.	.	.	.	.	.	.	.	.	.	.	.	.	0.267545	0.129412	FALSE	0	0	DEPs-up
Pavir.7KG429900	AT4G31750	HOPW1-1-interacting 2	.	6.64386	1.72375e-16	1	1	0	.	.	.	.	.	.	.	.	.	.	.	.	.	.	.	.	.	.	.	0.711901	1.74652e-05	1	0	0	DEPs-up
Pavir.7NG035500	AT4G39090	Papain family cysteine protease	.	2.14796	5.08237e-08	1	1	0	.	.	.	.	.	.	.	.	.	.	.	.	.	.	.	.	.	.	.	0.0308389	0.957743	FALSE	0	0	DEPs-up
Pavir.7NG232000	AT3G26400	eukaryotic translation initiation factor 4B1	.	6.64386	1.72375e-16	1	1	0	.	.	.	.	.	.	.	.	.	.	.	.	.	.	.	.	.	.	.	0.511379	0.0156046	1	0	0	DEPs-up
Pavir.7NG402425	AT3G22200	Pyridoxal phosphate (PLP)-dependent transferases superfamily protein	.	1.1551	0.00722369	1	1	0	.	.	.	.	.	.	.	.	.	.	.	.	.	.	.	.	.	.	.	.	.	.	.	.	DEPs-up
Pavir.7NG405500	AT3G23840	HXXXD-type acyl-transferase family protein	.	6.64386	1.72375e-16	1	1	0	.	.	.	.	.	.	.	.	.	.	.	.	.	.	.	.	.	.	.	-0.447746	0.316194	FALSE	0	0	DEPs-up
Pavir.7NG437500	AT5G16370	acyl activating enzyme 5	.	2.38156	0.000168615	1	1	0	.	.	.	.	.	.	.	.	.	.	.	.	.	.	.	.	.	.	.	0.678521	0.0260419	1	0	0	DEPs-up
Pavir.8KG089300	AT1G21380	Target of Myb protein 1	.	6.64386	1.72375e-16	1	1	0	.	.	.	.	.	.	.	.	.	.	.	.	.	.	.	.	.	.	.	0.265846	0.0745163	FALSE	0	0	DEPs-up
Pavir.8KG176000	AT4G35160	O-methyltransferase family protein	.	6.64386	1.72375e-16	1	1	0	.	.	.	.	.	.	.	.	.	.	.	.	.	.	.	.	.	.	.	-0.378951	0.753327	FALSE	0	0	DEPs-up
Pavir.8KG272200	AT1G14700	purple acid phosphatase 3	.	6.64386	1.72375e-16	1	1	0	.	.	.	.	.	.	.	.	.	.	.	.	.	.	.	.	.	.	.	.	.	.	.	.	DEPs-up
Pavir.8NG107400	AT5G13930	Chalcone and stilbene synthase family protein	.	6.64386	1.72375e-16	1	1	0	.	.	.	.	.	.	.	.	.	.	.	.	.	.	.	.	.	.	.	-0.286247	0.739012	FALSE	0	0	DEPs-up
Pavir.8NG183501	AT4G04020	fibrillin	.	6.64386	1.72375e-16	1	1	0	.	.	.	.	.	.	.	.	.	.	.	.	.	.	.	.	.	.	.	0.831661	0.101321	FALSE	0	0	DEPs-up
Pavir.8NG197300	AT3G02100	UDP-Glycosyltransferase superfamily protein	.	6.64386	1.72375e-16	1	1	0	.	.	.	.	.	.	.	.	.	.	.	.	.	.	.	.	.	.	.	0.649469	0.390996	FALSE	0	0	DEPs-up
Pavir.8NG304717	AT3G63410	S-adenosyl-L-methionine-dependent methyltransferases superfamily protein	.	6.64386	1.72375e-16	1	1	0	.	.	.	.	.	.	.	.	.	.	.	.	.	.	.	.	.	.	.	.	.	.	.	.	DEPs-up
Pavir.8NG324400	AT2G29360	NAD(P)-binding Rossmann-fold superfamily protein	.	6.64386	1.72375e-16	1	1	0	.	.	.	.	.	.	.	.	.	.	.	.	.	.	.	.	.	.	.	-0.13333	0.811903	FALSE	0	0	DEPs-up
Pavir.8NG331500	AT1G60710	NAD(P)-linked oxidoreductase superfamily protein	.	2.5912	2.19372e-09	1	1	0	.	.	.	.	.	.	.	.	.	.	.	.	.	.	.	.	.	.	.	0.692752	0.236899	FALSE	0	0	DEPs-up
Pavir.9KG031612	AT5G37510	NADH-ubiquinone dehydrogenase, mitochondrial, putative	.	6.64386	1.72375e-16	1	1	0	.	.	.	.	.	.	.	.	.	.	.	.	.	.	.	.	.	.	.	0.532018	4.6868e-05	1	0	0	DEPs-up
Pavir.9KG096000	AT3G52850	vacuolar sorting receptor homolog 1	.	6.64386	1.72375e-16	1	1	0	.	.	.	.	.	.	.	.	.	.	.	.	.	.	.	.	.	.	.	0.0701793	0.758044	FALSE	0	0	DEPs-up
Pavir.9KG181300	AT3G46560	Tim10/DDP family zinc finger protein	.	6.64386	1.72375e-16	1	1	0	.	.	.	.	.	.	.	.	.	.	.	.	.	.	.	.	.	.	.	0.35074	0.216218	FALSE	0	0	DEPs-up
Pavir.9KG184800	AT4G08900	arginase	.	6.64386	1.72375e-16	1	1	0	.	.	.	.	.	.	.	.	.	.	.	.	.	.	.	.	.	.	.	0.929645	1.93018e-06	1	0	0	DEPs-up
Pavir.9KG191400	AT3G23490	cyanase	.	2.36485	1.81644e-06	1	1	0	.	.	.	.	.	.	.	.	.	.	.	.	.	.	.	.	.	.	.	-0.299843	0.304373	FALSE	0	0	DEPs-up
Pavir.9KG200500	AT3G54840	Ras-related small GTP-binding family protein	.	6.64386	1.72375e-16	1	1	0	.	.	.	.	.	.	.	.	.	.	.	.	.	.	.	.	.	.	.	-0.108062	0.513606	FALSE	0	0	DEPs-up
Pavir.9KG233600	AT3G03100	NADH:ubiquinone oxidoreductase, 17.2kDa subunit	.	1.36905	0.0190688	1	1	0	.	.	.	.	.	.	.	.	.	.	.	.	.	.	.	.	.	.	.	0.680468	5.20047e-07	1	0	0	DEPs-up
Pavir.9KG268000	AT4G34260	1,2-alpha-L-fucosidases	.	3.27813	2.47645e-07	1	1	0	.	.	.	.	.	.	.	.	.	.	.	.	.	.	.	.	.	.	.	-0.0359135	0.871163	FALSE	0	0	DEPs-up
Pavir.9KG281300	AT1G59960	NAD(P)-linked oxidoreductase superfamily protein	.	6.64386	1.72375e-16	1	1	0	.	.	.	.	.	.	.	.	.	.	.	.	.	.	.	.	.	.	.	0.0597705	0.899442	FALSE	0	0	DEPs-up
Pavir.9KG308800	AT1G10360	glutathione S-transferase TAU 18	.	6.64386	1.72375e-16	1	1	0	.	.	.	.	.	.	.	.	.	.	.	.	.	.	.	.	.	.	.	-0.390814	0.182401	FALSE	0	0	DEPs-up
Pavir.9KG337000	AT4G31810	ATP-dependent caseinolytic (Clp) protease/crotonase family protein	.	6.64386	1.72375e-16	1	1	0	.	.	.	.	.	.	.	.	.	.	.	.	.	.	.	.	.	.	.	0.577033	0.0754386	FALSE	0	0	DEPs-up
Pavir.9KG380635	AT1G07230	non-specific phospholipase C1	.	6.64386	1.72375e-16	1	1	0	.	.	.	.	.	.	.	.	.	.	.	.	.	.	.	.	.	.	.	0.573142	0.0259514	1	0	0	DEPs-up
Pavir.9KG400236	AT5G27540	MIRO-related GTP-ase 1	.	6.64386	1.72375e-16	1	1	0	.	.	.	.	.	.	.	.	.	.	.	.	.	.	.	.	.	.	.	-0.357576	0.00146466	1	0	0	DEPs-up
Pavir.9KG415890	AT5G09500	Ribosomal protein S19 family protein	.	6.64386	1.72375e-16	1	1	0	.	.	.	.	.	.	.	.	.	.	.	.	.	.	.	.	.	.	.	0.396102	0.0740527	FALSE	0	0	DEPs-up
Pavir.9KG444500	AT5G18660	NAD(P)-binding Rossmann-fold superfamily protein	.	1.30976	0.0271929	1	1	0	.	.	.	.	.	.	.	.	.	.	.	.	.	.	.	.	.	.	.	-0.412518	0.383574	FALSE	0	0	DEPs-up
Pavir.9KG470488	AT4G29250	HXXXD-type acyl-transferase family protein	.	1.58256	0.0066024	1	1	0	.	.	.	.	.	.	.	.	.	.	.	.	.	.	.	.	.	.	.	-0.239751	0.714547	FALSE	0	0	DEPs-up
Pavir.9KG485400	AT1G07670	endomembrane-type CA-ATPase 4	.	6.64386	1.72375e-16	1	1	0	.	.	.	.	.	.	.	.	.	.	.	.	.	.	.	.	.	.	.	0.573957	0.000307619	1	0	0	DEPs-up
Pavir.9KG522400	AT4G38630	regulatory particle non-ATPase 10	.	1.41954	0.000118882	1	1	0	.	.	.	.	.	.	.	.	.	.	.	.	.	.	.	.	.	.	.	0.123292	0.278216	FALSE	0	0	DEPs-up
Pavir.9KG529900	AT2G01970	Endomembrane protein 70 protein family	.	1.25641	0.0394061	1	1	0	.	.	.	.	.	.	.	.	.	.	.	.	.	.	.	.	.	.	.	0.674459	8.64033e-07	1	0	0	DEPs-up
Pavir.9KG577900	AT2G17120	lysm domain GPI-anchored protein 2 precursor	.	1.46624	0.00690454	1	1	0	.	.	.	.	.	.	.	.	.	.	.	.	.	.	.	.	.	.	.	0.548541	0.217778	FALSE	0	0	DEPs-up
Pavir.9KG578700	AT2G47730	glutathione S-transferase phi 8	.	6.64386	1.72375e-16	1	1	0	.	.	.	.	.	.	.	.	.	.	.	.	.	.	.	.	.	.	.	-0.410027	0.498269	FALSE	0	0	DEPs-up
Pavir.9KG613100	AT5G12040	Nitrilase/cyanide hydratase and apolipoprotein N-acyltransferase family protein	.	1.21785	0.0148994	1	1	0	.	.	.	.	.	.	.	.	.	.	.	.	.	.	.	.	.	.	.	0.56182	0.103651	FALSE	0	0	DEPs-up
Pavir.9KG628100	AT1G04080	Tetratricopeptide repeat (TPR)-like superfamily protein	.	6.64386	1.72375e-16	1	1	0	.	.	.	.	.	.	.	.	.	.	.	.	.	.	.	.	.	.	.	-0.28753	0.0652953	FALSE	0	0	DEPs-up
Pavir.9NG001700	AT1G21680	DPP6 N-terminal domain-like protein	.	1.08406	0.00999326	1	1	0	.	.	.	.	.	.	.	.	.	.	.	.	.	.	.	.	.	.	.	-0.936161	0.000611996	1	0	0	DEPs-up
Pavir.9NG007000	AT3G04830	Protein prenylyltransferase superfamily protein	.	6.64386	1.72375e-16	1	1	0	.	.	.	.	.	.	.	.	.	.	.	.	.	.	.	.	.	.	.	0.231591	0.0514657	FALSE	0	0	DEPs-up
Pavir.9NG063874	AT3G08030	Protein of unknown function, DUF642	.	1.25338	0.00203676	1	1	0	.	.	.	.	.	.	.	.	.	.	.	.	.	.	.	.	.	.	.	.	.	.	.	.	DEPs-up
Pavir.9NG075746	AT4G29250	HXXXD-type acyl-transferase family protein	.	1.32769	0.0246308	1	1	0	.	.	.	.	.	.	.	.	.	.	.	.	.	.	.	.	.	.	.	-0.402808	0.595142	FALSE	0	0	DEPs-up
Pavir.9NG198000	AT1G34300	lectin protein kinase family protein	.	6.64386	1.72375e-16	1	1	0	.	.	.	.	.	.	.	.	.	.	.	.	.	.	.	.	.	.	.	0.716594	0.454724	FALSE	0	0	DEPs-up
Pavir.9NG200100	AT1G50940	electron transfer flavoprotein alpha	.	1.71984	0.000395909	1	1	0	.	.	.	.	.	.	.	.	.	.	.	.	.	.	.	.	.	.	.	0.702081	0.00944378	1	0	0	DEPs-up
Pavir.9NG211200	AT3G50590	Transducin/WD40 repeat-like superfamily protein	.	6.64386	1.72375e-16	1	1	0	.	.	.	.	.	.	.	.	.	.	.	.	.	.	.	.	.	.	.	0.242618	0.213846	FALSE	0	0	DEPs-up
Pavir.9NG367300	AT2G02040	peptide transporter 2	.	6.64386	1.72375e-16	1	1	0	.	.	.	.	.	.	.	.	.	.	.	.	.	.	.	.	.	.	.	0.295451	0.332233	FALSE	0	0	DEPs-up
Pavir.9NG517600	AT1G34540	cytochrome P450, family 94, subfamily D, polypeptide 1	.	6.64386	1.72375e-16	1	1	0	.	.	.	.	.	.	.	.	.	.	.	.	.	.	.	.	.	.	.	-1.12602	0.123699	FALSE	0	0	DEPs-up
Pavir.9NG712600	AT1G07080	Thioredoxin superfamily protein	.	1.46884	3.6673e-05	1	1	0	.	.	.	.	.	.	.	.	.	.	.	.	.	.	.	.	.	.	.	0.678804	0.0139706	1	0	0	DEPs-up
Pavir.9NG767700	AT2G47730	glutathione S-transferase phi 8	.	6.64386	1.72375e-16	1	1	0	.	.	.	.	.	.	.	.	.	.	.	.	.	.	.	.	.	.	.	.	.	.	.	.	DEPs-up
Pavir.2KG476205	AT3G60240	eukaryotic translation initiation factor 4G	.	6.64386	1.72375e-16	1	1	0	2	6.64386	5.44e-17	1xPhospho	1	1	0	6.64386	5.44e-17	1xPhospho	1	1	0	.	.	.	.	.	.	0.126493	0.814126	FALSE	0	0	DEPs-up DPs-up
Pavir.7KG108800	AT3G45140	lipoxygenase 2	.	1.05866	0.0230605	1	1	0	2	6.64386	5.44e-17	1xPhospho	1	1	0	6.64386	5.44e-17	1xPhospho	1	1	0	.	.	.	.	.	.	-1.6179	0.285569	FALSE	0	0	DEPs-up DPs-up
Pavir.2KG476210	AT3G60240	eukaryotic translation initiation factor 4G	.	6.64386	1.72375e-16	1	1	0	1	6.64386	5.44e-17	1xPhospho	1	1	0	.	.	.	.	.	.	.	.	.	.	.	.	-0.0265372	0.898825	FALSE	0	0	DEPs-up DPs-up
Pavir.3KG122400	AT5G03040	IQ-domain 2	.	1.42492	0.0301162	1	1	0	1	6.64386	5.44e-17	1xPhospho	1	1	0	.	.	.	.	.	.	.	.	.	.	.	.	-0.300433	0.154192	FALSE	0	0	DEPs-up DPs-up
Pavir.1KG004800	AT1G20020	ferredoxin-NADP(+)-oxidoreductase 2	#N/A	-0.131313	0.94521	FALSE	0	0	#N/A	#N/A	#N/A	#N/A	#N/A	#N/A	#N/A	#N/A	#N/A	#N/A	#N/A	#N/A	#N/A	#N/A	#N/A	#N/A	#N/A	#N/A	#N/A	-1.03289	2.00019e-05	1	0	1	DEG-down
Pavir.1KG008900	AT4G15440	hydroperoxide lyase 1	#N/A	0.671746	0.371049	FALSE	0	0	#N/A	#N/A	#N/A	#N/A	#N/A	#N/A	#N/A	#N/A	#N/A	#N/A	#N/A	#N/A	#N/A	#N/A	#N/A	#N/A	#N/A	#N/A	#N/A	-1.63134	0.00318947	1	0	1	DEG-down
Pavir.1KG017100	AT1G20560	acyl activating enzyme 1	#N/A	0.0813396	0.989394	FALSE	0	0	#N/A	#N/A	#N/A	#N/A	#N/A	#N/A	#N/A	#N/A	#N/A	#N/A	#N/A	#N/A	#N/A	#N/A	#N/A	#N/A	#N/A	#N/A	#N/A	-1.43845	0.00207081	1	0	1	DEG-down
Pavir.1KG018400	AT1G20810	FKBP-like peptidyl-prolyl cis-trans isomerase family protein	#N/A	-0.129734	0.890193	FALSE	0	0	#N/A	#N/A	#N/A	#N/A	#N/A	#N/A	#N/A	#N/A	#N/A	#N/A	#N/A	#N/A	#N/A	#N/A	#N/A	#N/A	#N/A	#N/A	#N/A	-1.07236	0.0129982	1	0	1	DEG-down
Pavir.1KG075600	AT4G15110	cytochrome P450, family 97, subfamily B, polypeptide 3	#N/A	0.428678	0.944794	FALSE	0	0	#N/A	#N/A	#N/A	#N/A	#N/A	#N/A	#N/A	#N/A	#N/A	#N/A	#N/A	#N/A	#N/A	#N/A	#N/A	#N/A	#N/A	#N/A	#N/A	-1.0476	0.000502587	1	0	1	DEG-down
Pavir.1KG154500	AT4G03280	photosynthetic electron transfer C	#N/A	-0.200913	0.87744	FALSE	0	0	#N/A	#N/A	#N/A	#N/A	#N/A	#N/A	#N/A	#N/A	#N/A	#N/A	#N/A	#N/A	#N/A	#N/A	#N/A	#N/A	#N/A	#N/A	#N/A	-1.14388	1.78185e-06	1	0	1	DEG-down
Pavir.1KG160837	AT4G01050	thylakoid rhodanese-like	#N/A	-0.2567	0.796664	FALSE	0	0	#N/A	#N/A	#N/A	#N/A	#N/A	#N/A	#N/A	#N/A	#N/A	#N/A	#N/A	#N/A	#N/A	#N/A	#N/A	#N/A	#N/A	#N/A	#N/A	-1.16822	0.0359962	1	0	1	DEG-down
Pavir.1KG178300	AT2G30970	aspartate aminotransferase 1	#N/A	0.120352	0.998369	FALSE	0	0	#N/A	#N/A	#N/A	#N/A	#N/A	#N/A	#N/A	#N/A	#N/A	#N/A	#N/A	#N/A	#N/A	#N/A	#N/A	#N/A	#N/A	#N/A	#N/A	-1.00569	3.99208e-05	1	0	1	DEG-down
Pavir.1KG184300	AT1G78570	rhamnose biosynthesis 1	#N/A	0.22033	0.989394	FALSE	0	0	#N/A	#N/A	#N/A	#N/A	#N/A	#N/A	#N/A	#N/A	#N/A	#N/A	#N/A	#N/A	#N/A	#N/A	#N/A	#N/A	#N/A	#N/A	#N/A	-1.56745	0.0299265	1	0	1	DEG-down
Pavir.1KG208638	AT4G39710	FK506-binding protein 16-2	#N/A	-0.316528	0.691353	FALSE	0	0	#N/A	#N/A	#N/A	#N/A	#N/A	#N/A	#N/A	#N/A	#N/A	#N/A	#N/A	#N/A	#N/A	#N/A	#N/A	#N/A	#N/A	#N/A	#N/A	-1.46433	2.77425e-10	1	0	1	DEG-down
Pavir.1KG345200	AT5G64940	ABC2 homolog 13	#N/A	-0.72261	0.077385	FALSE	0	0	#N/A	#N/A	#N/A	#N/A	#N/A	#N/A	#N/A	#N/A	#N/A	#N/A	#N/A	#N/A	#N/A	#N/A	#N/A	#N/A	#N/A	#N/A	#N/A	-1.0753	8.48434e-06	1	0	1	DEG-down
Pavir.1KG362700	AT1G07700	Thioredoxin superfamily protein	#N/A	-0.360305	0.517722	FALSE	0	0	#N/A	#N/A	#N/A	#N/A	#N/A	#N/A	#N/A	#N/A	#N/A	#N/A	#N/A	#N/A	#N/A	#N/A	#N/A	#N/A	#N/A	#N/A	#N/A	-1.13483	1.47369e-05	1	0	1	DEG-down
Pavir.1KG376600	AT3G29185	Domain of unknown function (DUF3598)	#N/A	0.22404	0.998369	FALSE	0	0	#N/A	#N/A	#N/A	#N/A	#N/A	#N/A	#N/A	#N/A	#N/A	#N/A	#N/A	#N/A	#N/A	#N/A	#N/A	#N/A	#N/A	#N/A	#N/A	-1.18826	5.07101e-07	1	0	1	DEG-down
Pavir.1KG406900	AT5G08410	ferredoxin/thioredoxin reductase subunit A (variable subunit) 2	#N/A	-0.364013	0.445648	FALSE	0	0	#N/A	#N/A	#N/A	#N/A	#N/A	#N/A	#N/A	#N/A	#N/A	#N/A	#N/A	#N/A	#N/A	#N/A	#N/A	#N/A	#N/A	#N/A	#N/A	-1.26404	0.00131992	1	0	1	DEG-down
Pavir.1KG411700	AT1G12250	Pentapeptide repeat-containing protein	#N/A	0.138814	0.99693	FALSE	0	0	#N/A	#N/A	#N/A	#N/A	#N/A	#N/A	#N/A	#N/A	#N/A	#N/A	#N/A	#N/A	#N/A	#N/A	#N/A	#N/A	#N/A	#N/A	#N/A	-1.41382	2.00183e-06	1	0	1	DEG-down
Pavir.1KG465500	AT1G64970	gamma-tocopherol methyltransferase	#N/A	-0.123434	0.905947	FALSE	0	0	#N/A	#N/A	#N/A	#N/A	#N/A	#N/A	#N/A	#N/A	#N/A	#N/A	#N/A	#N/A	#N/A	#N/A	#N/A	#N/A	#N/A	#N/A	#N/A	-1.00752	0.000966893	1	0	1	DEG-down
Pavir.1KG467300	AT4G19170	nine-cis-epoxycarotenoid dioxygenase 4	#N/A	-0.459973	0.225811	FALSE	0	0	#N/A	#N/A	#N/A	#N/A	#N/A	#N/A	#N/A	#N/A	#N/A	#N/A	#N/A	#N/A	#N/A	#N/A	#N/A	#N/A	#N/A	#N/A	#N/A	-2.19135	6.3633e-05	1	0	1	DEG-down
Pavir.1KG508800	AT3G01180	starch synthase 2	#N/A	-0.00433459	0.970605	FALSE	0	0	#N/A	#N/A	#N/A	#N/A	#N/A	#N/A	#N/A	#N/A	#N/A	#N/A	#N/A	#N/A	#N/A	#N/A	#N/A	#N/A	#N/A	#N/A	#N/A	-1.04249	0.000134469	1	0	1	DEG-down
Pavir.1KG508900	AT1G74470	Pyridine nucleotide-disulphide oxidoreductase family protein	#N/A	-0.467932	0.377198	FALSE	0	0	#N/A	#N/A	#N/A	#N/A	#N/A	#N/A	#N/A	#N/A	#N/A	#N/A	#N/A	#N/A	#N/A	#N/A	#N/A	#N/A	#N/A	#N/A	#N/A	-1.00821	0.00744396	1	0	1	DEG-down
Pavir.1KG534300	AT2G24060	Translation initiation factor 3 protein	#N/A	-0.115597	0.857987	FALSE	0	0	#N/A	#N/A	#N/A	#N/A	#N/A	#N/A	#N/A	#N/A	#N/A	#N/A	#N/A	#N/A	#N/A	#N/A	#N/A	#N/A	#N/A	#N/A	#N/A	-1.08986	1.1684e-10	1	0	1	DEG-down
Pavir.1NG001600	AT5G66190	ferredoxin-NADP(+)-oxidoreductase 1	#N/A	-0.248108	0.744914	FALSE	0	0	#N/A	#N/A	#N/A	#N/A	#N/A	#N/A	#N/A	#N/A	#N/A	#N/A	#N/A	#N/A	#N/A	#N/A	#N/A	#N/A	#N/A	#N/A	#N/A	-1.04435	2.68174e-05	1	0	1	DEG-down
Pavir.1NG007300	AT4G15440	hydroperoxide lyase 1	#N/A	0.761285	0.444699	FALSE	0	0	#N/A	#N/A	#N/A	#N/A	#N/A	#N/A	#N/A	#N/A	#N/A	#N/A	#N/A	#N/A	#N/A	#N/A	#N/A	#N/A	#N/A	#N/A	#N/A	-1.17207	0.0469271	1	0	1	DEG-down
Pavir.1NG039832	AT5G48790	Domain of unknown function (DUF1995)	#N/A	1.6318	0.0573024	FALSE	0	0	#N/A	#N/A	#N/A	#N/A	#N/A	#N/A	#N/A	#N/A	#N/A	#N/A	#N/A	#N/A	#N/A	#N/A	#N/A	#N/A	#N/A	#N/A	#N/A	-1.50986	0.000627551	1	0	1	DEG-down
Pavir.1NG046200	ATCG01060	iron-sulfur cluster binding;electron carriers;4 iron, 4 sulfur cluster binding	#N/A	-0.0232698	0.989394	FALSE	0	0	#N/A	#N/A	#N/A	#N/A	#N/A	#N/A	#N/A	#N/A	#N/A	#N/A	#N/A	#N/A	#N/A	#N/A	#N/A	#N/A	#N/A	#N/A	#N/A	-1.96202	8.6162e-10	1	0	1	DEG-down
Pavir.1NG104100	0	0	#N/A	0.126973	0.989394	FALSE	0	0	#N/A	#N/A	#N/A	#N/A	#N/A	#N/A	#N/A	#N/A	#N/A	#N/A	#N/A	#N/A	#N/A	#N/A	#N/A	#N/A	#N/A	#N/A	#N/A	-1.02746	0.0263048	1	0	1	DEG-down
Pavir.1NG121088	AT4G35770	Rhodanese/Cell cycle control phosphatase superfamily protein	#N/A	-0.483985	0.215801	FALSE	0	0	#N/A	#N/A	#N/A	#N/A	#N/A	#N/A	#N/A	#N/A	#N/A	#N/A	#N/A	#N/A	#N/A	#N/A	#N/A	#N/A	#N/A	#N/A	#N/A	-2.07034	1.01278e-09	1	0	1	DEG-down
Pavir.1NG125900	AT1G78570	rhamnose biosynthesis 1	#N/A	0.16221	0.998369	FALSE	0	0	#N/A	#N/A	#N/A	#N/A	#N/A	#N/A	#N/A	#N/A	#N/A	#N/A	#N/A	#N/A	#N/A	#N/A	#N/A	#N/A	#N/A	#N/A	#N/A	-1.41621	0.041872	1	0	1	DEG-down
Pavir.1NG128000	AT2G30970	aspartate aminotransferase 1	#N/A	0.0551957	0.997164	FALSE	0	0	#N/A	#N/A	#N/A	#N/A	#N/A	#N/A	#N/A	#N/A	#N/A	#N/A	#N/A	#N/A	#N/A	#N/A	#N/A	#N/A	#N/A	#N/A	#N/A	-1.0096	0.000301923	1	0	1	DEG-down
Pavir.1NG137100	0	0	#N/A	-0.187707	0.818947	FALSE	0	0	#N/A	#N/A	#N/A	#N/A	#N/A	#N/A	#N/A	#N/A	#N/A	#N/A	#N/A	#N/A	#N/A	#N/A	#N/A	#N/A	#N/A	#N/A	#N/A	-1.11741	2.14785e-07	1	0	1	DEG-down
Pavir.1NG171719	AT1G67280	Glyoxalase/Bleomycin resistance protein/Dioxygenase superfamily protein	#N/A	0.0962619	0.989394	FALSE	0	0	#N/A	#N/A	#N/A	#N/A	#N/A	#N/A	#N/A	#N/A	#N/A	#N/A	#N/A	#N/A	#N/A	#N/A	#N/A	#N/A	#N/A	#N/A	#N/A	-1.31396	0.00467926	1	0	1	DEG-down
Pavir.1NG244038	AT5G13650	elongation factor family protein	#N/A	0.117695	0.996919	FALSE	0	0	#N/A	#N/A	#N/A	#N/A	#N/A	#N/A	#N/A	#N/A	#N/A	#N/A	#N/A	#N/A	#N/A	#N/A	#N/A	#N/A	#N/A	#N/A	#N/A	-1.26151	9.806e-08	1	0	1	DEG-down
Pavir.1NG290300	AT5G07020	proline-rich family protein	#N/A	0.0285692	0.980914	FALSE	0	0	#N/A	#N/A	#N/A	#N/A	#N/A	#N/A	#N/A	#N/A	#N/A	#N/A	#N/A	#N/A	#N/A	#N/A	#N/A	#N/A	#N/A	#N/A	#N/A	-1.08458	3.41446e-05	1	0	1	DEG-down
Pavir.1NG292900	AT2G30390	ferrochelatase 2	#N/A	-0.471929	0.726941	FALSE	0	0	#N/A	#N/A	#N/A	#N/A	#N/A	#N/A	#N/A	#N/A	#N/A	#N/A	#N/A	#N/A	#N/A	#N/A	#N/A	#N/A	#N/A	#N/A	#N/A	-1.08362	7.74085e-10	1	0	1	DEG-down
Pavir.1NG363700	AT5G58070	temperature-induced lipocalin	#N/A	0.520045	0.688861	FALSE	0	0	#N/A	#N/A	#N/A	#N/A	#N/A	#N/A	#N/A	#N/A	#N/A	#N/A	#N/A	#N/A	#N/A	#N/A	#N/A	#N/A	#N/A	#N/A	#N/A	-1.17222	4.05292e-07	1	0	1	DEG-down
Pavir.1NG374500	AT5G58870	FTSH protease 9	#N/A	0.0703893	0.989394	FALSE	0	0	#N/A	#N/A	#N/A	#N/A	#N/A	#N/A	#N/A	#N/A	#N/A	#N/A	#N/A	#N/A	#N/A	#N/A	#N/A	#N/A	#N/A	#N/A	#N/A	-1.0131	4.89806e-12	1	0	1	DEG-down
Pavir.1NG444800	AT4G19170	nine-cis-epoxycarotenoid dioxygenase 4	#N/A	-0.199255	0.905947	FALSE	0	0	#N/A	#N/A	#N/A	#N/A	#N/A	#N/A	#N/A	#N/A	#N/A	#N/A	#N/A	#N/A	#N/A	#N/A	#N/A	#N/A	#N/A	#N/A	#N/A	-2.01781	3.67613e-05	1	0	1	DEG-down
Pavir.1NG542000	AT2G21280	NAD(P)-binding Rossmann-fold superfamily protein	#N/A	0.163499	0.998369	FALSE	0	0	#N/A	#N/A	#N/A	#N/A	#N/A	#N/A	#N/A	#N/A	#N/A	#N/A	#N/A	#N/A	#N/A	#N/A	#N/A	#N/A	#N/A	#N/A	#N/A	-1.01644	1.20756e-08	1	0	1	DEG-down
Pavir.1NG552500	AT3G44890	ribosomal protein L9	#N/A	-0.187707	0.830091	FALSE	0	0	#N/A	#N/A	#N/A	#N/A	#N/A	#N/A	#N/A	#N/A	#N/A	#N/A	#N/A	#N/A	#N/A	#N/A	#N/A	#N/A	#N/A	#N/A	#N/A	-1.06645	0.000514726	1	0	1	DEG-down
Pavir.2KG053800	AT3G14415	Aldolase-type TIM barrel family protein	#N/A	-0.169745	0.858195	FALSE	0	0	#N/A	#N/A	#N/A	#N/A	#N/A	#N/A	#N/A	#N/A	#N/A	#N/A	#N/A	#N/A	#N/A	#N/A	#N/A	#N/A	#N/A	#N/A	#N/A	-1.02011	0.00120271	1	0	1	DEG-down
Pavir.2KG057200	AT1G55480	protein containing PDZ domain, a K-box domain, and a TPR region	#N/A	-0.172994	0.905947	FALSE	0	0	#N/A	#N/A	#N/A	#N/A	#N/A	#N/A	#N/A	#N/A	#N/A	#N/A	#N/A	#N/A	#N/A	#N/A	#N/A	#N/A	#N/A	#N/A	#N/A	-1.71047	4.706e-08	1	0	1	DEG-down
Pavir.2KG062200	AT3G04790	Ribose 5-phosphate isomerase, type A protein	#N/A	-0.139236	0.933145	FALSE	0	0	#N/A	#N/A	#N/A	#N/A	#N/A	#N/A	#N/A	#N/A	#N/A	#N/A	#N/A	#N/A	#N/A	#N/A	#N/A	#N/A	#N/A	#N/A	#N/A	-1.15011	0.000496912	1	0	1	DEG-down
Pavir.2KG110200	AT3G10060	FKBP-like peptidyl-prolyl cis-trans isomerase family protein	#N/A	-0.450084	0.212404	FALSE	0	0	#N/A	#N/A	#N/A	#N/A	#N/A	#N/A	#N/A	#N/A	#N/A	#N/A	#N/A	#N/A	#N/A	#N/A	#N/A	#N/A	#N/A	#N/A	#N/A	-1.53246	2.85597e-09	1	0	1	DEG-down
Pavir.2KG214900	AT5G66530	Galactose mutarotase-like superfamily protein	#N/A	0.237564	0.998369	FALSE	0	0	#N/A	#N/A	#N/A	#N/A	#N/A	#N/A	#N/A	#N/A	#N/A	#N/A	#N/A	#N/A	#N/A	#N/A	#N/A	#N/A	#N/A	#N/A	#N/A	-1.2407	1.03677e-06	1	0	1	DEG-down
Pavir.2KG217574	AT2G27680	NAD(P)-linked oxidoreductase superfamily protein	#N/A	0.0328061	0.989394	FALSE	0	0	#N/A	#N/A	#N/A	#N/A	#N/A	#N/A	#N/A	#N/A	#N/A	#N/A	#N/A	#N/A	#N/A	#N/A	#N/A	#N/A	#N/A	#N/A	#N/A	-1.14108	3.95044e-09	1	0	1	DEG-down
Pavir.2KG219300	AT4G24770	31-kDa RNA binding protein	#N/A	-0.430509	0.453535	FALSE	0	0	#N/A	#N/A	#N/A	#N/A	#N/A	#N/A	#N/A	#N/A	#N/A	#N/A	#N/A	#N/A	#N/A	#N/A	#N/A	#N/A	#N/A	#N/A	#N/A	-1.23096	4.53035e-08	1	0	1	DEG-down
Pavir.2KG221700	ATCG00720	photosynthetic electron transfer B	#N/A	0.0593553	0.996919	FALSE	0	0	#N/A	#N/A	#N/A	#N/A	#N/A	#N/A	#N/A	#N/A	#N/A	#N/A	#N/A	#N/A	#N/A	#N/A	#N/A	#N/A	#N/A	#N/A	#N/A	-1.54444	3.44136e-06	1	0	1	DEG-down
Pavir.2KG249300	AT4G22890	PGR5-LIKE A	#N/A	-0.0603973	0.933145	FALSE	0	0	#N/A	#N/A	#N/A	#N/A	#N/A	#N/A	#N/A	#N/A	#N/A	#N/A	#N/A	#N/A	#N/A	#N/A	#N/A	#N/A	#N/A	#N/A	#N/A	-1.12089	2.01529e-07	1	0	1	DEG-down
Pavir.2KG263000	AT3G19490	sodium:hydrogen antiporter 1	#N/A	0.350497	0.946894	FALSE	0	0	#N/A	#N/A	#N/A	#N/A	#N/A	#N/A	#N/A	#N/A	#N/A	#N/A	#N/A	#N/A	#N/A	#N/A	#N/A	#N/A	#N/A	#N/A	#N/A	-1.86321	1.7476e-09	1	0	1	DEG-down
Pavir.2KG283490	ATCG00900	Ribosomal protein S7p/S5e family protein	#N/A	-0.766112	0.0804366	FALSE	0	0	#N/A	#N/A	#N/A	#N/A	#N/A	#N/A	#N/A	#N/A	#N/A	#N/A	#N/A	#N/A	#N/A	#N/A	#N/A	#N/A	#N/A	#N/A	#N/A	-2.13713	1.18241e-06	1	0	1	DEG-down
Pavir.2KG295800	AT1G14030	Rubisco methyltransferase family protein	#N/A	-0.0306192	0.933145	FALSE	0	0	#N/A	#N/A	#N/A	#N/A	#N/A	#N/A	#N/A	#N/A	#N/A	#N/A	#N/A	#N/A	#N/A	#N/A	#N/A	#N/A	#N/A	#N/A	#N/A	-1.06605	0.00335956	1	0	1	DEG-down
Pavir.2KG300300	AT4G37980	elicitor-activated gene 3-1	#N/A	0.756169	0.181568	FALSE	0	0	#N/A	#N/A	#N/A	#N/A	#N/A	#N/A	#N/A	#N/A	#N/A	#N/A	#N/A	#N/A	#N/A	#N/A	#N/A	#N/A	#N/A	#N/A	#N/A	-1.17269	0.00165166	1	0	1	DEG-down
Pavir.2KG353000	AT1G47480	alpha/beta-Hydrolases superfamily protein	#N/A	0.178874	0.998369	FALSE	0	0	#N/A	#N/A	#N/A	#N/A	#N/A	#N/A	#N/A	#N/A	#N/A	#N/A	#N/A	#N/A	#N/A	#N/A	#N/A	#N/A	#N/A	#N/A	#N/A	-1.5533	0.000100294	1	0	1	DEG-down
Pavir.2KG379800	AT4G25290	DNA photolyases;DNA photolyases	#N/A	-0.0499049	0.946894	FALSE	0	0	#N/A	#N/A	#N/A	#N/A	#N/A	#N/A	#N/A	#N/A	#N/A	#N/A	#N/A	#N/A	#N/A	#N/A	#N/A	#N/A	#N/A	#N/A	#N/A	-1.14061	8.86402e-05	1	0	1	DEG-down
Pavir.2KG384300	AT1G26820	ribonuclease 3	#N/A	0.181421	0.989394	FALSE	0	0	#N/A	#N/A	#N/A	#N/A	#N/A	#N/A	#N/A	#N/A	#N/A	#N/A	#N/A	#N/A	#N/A	#N/A	#N/A	#N/A	#N/A	#N/A	#N/A	-1.66711	0.00417979	1	0	1	DEG-down
Pavir.2KG389800	AT4G35790	phospholipase D delta	#N/A	0.243669	0.999125	FALSE	0	0	#N/A	#N/A	#N/A	#N/A	#N/A	#N/A	#N/A	#N/A	#N/A	#N/A	#N/A	#N/A	#N/A	#N/A	#N/A	#N/A	#N/A	#N/A	#N/A	-1.46439	1.28246e-05	1	0	1	DEG-down
Pavir.2KG443200	AT3G17980	Calcium-dependent lipid-binding (CaLB domain) family protein	#N/A	0.27262	0.989394	FALSE	0	0	#N/A	#N/A	#N/A	#N/A	#N/A	#N/A	#N/A	#N/A	#N/A	#N/A	#N/A	#N/A	#N/A	#N/A	#N/A	#N/A	#N/A	#N/A	#N/A	-1.70148	3.95295e-05	1	0	1	DEG-down
Pavir.2KG486800	AT3G08940	light harvesting complex photosystem II	#N/A	-0.166503	0.915021	FALSE	0	0	#N/A	#N/A	#N/A	#N/A	#N/A	#N/A	#N/A	#N/A	#N/A	#N/A	#N/A	#N/A	#N/A	#N/A	#N/A	#N/A	#N/A	#N/A	#N/A	-1.45586	2.06641e-05	1	0	1	DEG-down
Pavir.2KG491100	AT3G15520	Cyclophilin-like peptidyl-prolyl cis-trans isomerase family protein	#N/A	0.138814	0.99693	FALSE	0	0	#N/A	#N/A	#N/A	#N/A	#N/A	#N/A	#N/A	#N/A	#N/A	#N/A	#N/A	#N/A	#N/A	#N/A	#N/A	#N/A	#N/A	#N/A	#N/A	-1.26532	0.000799813	1	0	1	DEG-down
Pavir.2KG539000	AT1G14000	VH1-interacting kinase	#N/A	0.317304	0.99693	FALSE	0	0	#N/A	#N/A	#N/A	#N/A	#N/A	#N/A	#N/A	#N/A	#N/A	#N/A	#N/A	#N/A	#N/A	#N/A	#N/A	#N/A	#N/A	#N/A	#N/A	-1.04268	4.61091e-05	1	0	1	DEG-down
Pavir.2KG563000	AT5G23530	carboxyesterase 18	#N/A	-0.790859	0.0588996	FALSE	0	0	#N/A	#N/A	#N/A	#N/A	#N/A	#N/A	#N/A	#N/A	#N/A	#N/A	#N/A	#N/A	#N/A	#N/A	#N/A	#N/A	#N/A	#N/A	#N/A	-1.26404	0.00136545	1	0	1	DEG-down
Pavir.2NG003800	AT3G01440	PsbQ-like 1	#N/A	-0.37707	0.560761	FALSE	0	0	#N/A	#N/A	#N/A	#N/A	#N/A	#N/A	#N/A	#N/A	#N/A	#N/A	#N/A	#N/A	#N/A	#N/A	#N/A	#N/A	#N/A	#N/A	#N/A	-1.12773	0.00912844	1	0	1	DEG-down
Pavir.2NG024728	AT1G55480	protein containing PDZ domain, a K-box domain, and a TPR region	#N/A	-0.0985055	0.905947	FALSE	0	0	#N/A	#N/A	#N/A	#N/A	#N/A	#N/A	#N/A	#N/A	#N/A	#N/A	#N/A	#N/A	#N/A	#N/A	#N/A	#N/A	#N/A	#N/A	#N/A	-1.42318	7.81054e-06	1	0	1	DEG-down
Pavir.2NG035700	AT3G10260	Reticulon family protein	#N/A	-0.253257	0.596207	FALSE	0	0	#N/A	#N/A	#N/A	#N/A	#N/A	#N/A	#N/A	#N/A	#N/A	#N/A	#N/A	#N/A	#N/A	#N/A	#N/A	#N/A	#N/A	#N/A	#N/A	-1.06675	0.0069358	1	0	1	DEG-down
Pavir.2NG036200	AT1G06690	NAD(P)-linked oxidoreductase superfamily protein	#N/A	-0.0350469	0.946894	FALSE	0	0	#N/A	#N/A	#N/A	#N/A	#N/A	#N/A	#N/A	#N/A	#N/A	#N/A	#N/A	#N/A	#N/A	#N/A	#N/A	#N/A	#N/A	#N/A	#N/A	-1.15599	0.00733175	1	0	1	DEG-down
Pavir.2NG039100	AT1G30360	Early-responsive to dehydration stress protein (ERD4)	#N/A	0.313826	0.994195	FALSE	0	0	#N/A	#N/A	#N/A	#N/A	#N/A	#N/A	#N/A	#N/A	#N/A	#N/A	#N/A	#N/A	#N/A	#N/A	#N/A	#N/A	#N/A	#N/A	#N/A	-1.34902	0.00134769	1	0	1	DEG-down
Pavir.2NG117500	AT1G32060	phosphoribulokinase	#N/A	0.0370307	0.989394	FALSE	0	0	#N/A	#N/A	#N/A	#N/A	#N/A	#N/A	#N/A	#N/A	#N/A	#N/A	#N/A	#N/A	#N/A	#N/A	#N/A	#N/A	#N/A	#N/A	#N/A	-1.47766	8.0727e-07	1	0	1	DEG-down
Pavir.2NG234600	AT2G27680	NAD(P)-linked oxidoreductase superfamily protein	#N/A	0.133564	0.993356	FALSE	0	0	#N/A	#N/A	#N/A	#N/A	#N/A	#N/A	#N/A	#N/A	#N/A	#N/A	#N/A	#N/A	#N/A	#N/A	#N/A	#N/A	#N/A	#N/A	#N/A	-1.07293	6.40105e-07	1	0	1	DEG-down
Pavir.2NG243400	AT3G18890	NAD(P)-binding Rossmann-fold superfamily protein	#N/A	0.217851	0.994195	FALSE	0	0	#N/A	#N/A	#N/A	#N/A	#N/A	#N/A	#N/A	#N/A	#N/A	#N/A	#N/A	#N/A	#N/A	#N/A	#N/A	#N/A	#N/A	#N/A	#N/A	-1.17721	9.68667e-05	1	0	1	DEG-down
Pavir.2NG257800	AT5G42510	Disease resistance-responsive (dirigent-like protein) family protein	#N/A	-0.351074	0.596207	FALSE	0	0	#N/A	#N/A	#N/A	#N/A	#N/A	#N/A	#N/A	#N/A	#N/A	#N/A	#N/A	#N/A	#N/A	#N/A	#N/A	#N/A	#N/A	#N/A	#N/A	-2.88401	0.00150849	1	0	1	DEG-down
Pavir.2NG281700	AT2G20260	photosystem I subunit E-2	#N/A	-0.268817	0.773949	FALSE	0	0	#N/A	#N/A	#N/A	#N/A	#N/A	#N/A	#N/A	#N/A	#N/A	#N/A	#N/A	#N/A	#N/A	#N/A	#N/A	#N/A	#N/A	#N/A	#N/A	-1.11732	0.000239747	1	0	1	DEG-down
Pavir.2NG296500	AT3G19490	sodium:hydrogen antiporter 1	#N/A	0.374066	0.989394	FALSE	0	0	#N/A	#N/A	#N/A	#N/A	#N/A	#N/A	#N/A	#N/A	#N/A	#N/A	#N/A	#N/A	#N/A	#N/A	#N/A	#N/A	#N/A	#N/A	#N/A	-1.47092	1.1178e-07	1	0	1	DEG-down
Pavir.2NG318600	AT2G21890	cinnamyl alcohol dehydrogenase homolog 3	#N/A	0.487486	0.957724	FALSE	0	0	#N/A	#N/A	#N/A	#N/A	#N/A	#N/A	#N/A	#N/A	#N/A	#N/A	#N/A	#N/A	#N/A	#N/A	#N/A	#N/A	#N/A	#N/A	#N/A	-1.30744	0.00174597	1	0	1	DEG-down
Pavir.2NG386200	AT2G42320	nucleolar protein gar2-related	#N/A	0.157044	0.996919	FALSE	0	0	#N/A	#N/A	#N/A	#N/A	#N/A	#N/A	#N/A	#N/A	#N/A	#N/A	#N/A	#N/A	#N/A	#N/A	#N/A	#N/A	#N/A	#N/A	#N/A	-1.67312	0.0468083	1	0	1	DEG-down
Pavir.2NG449000	AT4G25290	DNA photolyases;DNA photolyases	#N/A	-0.899695	0.112212	FALSE	0	0	#N/A	#N/A	#N/A	#N/A	#N/A	#N/A	#N/A	#N/A	#N/A	#N/A	#N/A	#N/A	#N/A	#N/A	#N/A	#N/A	#N/A	#N/A	#N/A	-1.1678	7.75475e-05	1	0	1	DEG-down
Pavir.2NG451403	AT4G38690	PLC-like phosphodiesterases superfamily protein	#N/A	-0.0320936	0.957363	FALSE	0	0	#N/A	#N/A	#N/A	#N/A	#N/A	#N/A	#N/A	#N/A	#N/A	#N/A	#N/A	#N/A	#N/A	#N/A	#N/A	#N/A	#N/A	#N/A	#N/A	-1.74685	6.82518e-06	1	0	1	DEG-down
Pavir.2NG462109	AT2G34420	photosystem II light harvesting complex gene B1B2	#N/A	-0.12658	0.946894	FALSE	0	0	#N/A	#N/A	#N/A	#N/A	#N/A	#N/A	#N/A	#N/A	#N/A	#N/A	#N/A	#N/A	#N/A	#N/A	#N/A	#N/A	#N/A	#N/A	#N/A	-1.06307	0.0202762	1	0	1	DEG-down
Pavir.2NG474700	AT2G46820	photosystem I P subunit	#N/A	-0.382702	0.409955	FALSE	0	0	#N/A	#N/A	#N/A	#N/A	#N/A	#N/A	#N/A	#N/A	#N/A	#N/A	#N/A	#N/A	#N/A	#N/A	#N/A	#N/A	#N/A	#N/A	#N/A	-1.08852	0.000514639	1	0	1	DEG-down
Pavir.2NG531500	AT3G08940	light harvesting complex photosystem II	#N/A	-0.0394883	0.989394	FALSE	0	0	#N/A	#N/A	#N/A	#N/A	#N/A	#N/A	#N/A	#N/A	#N/A	#N/A	#N/A	#N/A	#N/A	#N/A	#N/A	#N/A	#N/A	#N/A	#N/A	-1.7392	5.08848e-06	1	0	1	DEG-down
Pavir.2NG535700	AT3G15520	Cyclophilin-like peptidyl-prolyl cis-trans isomerase family protein	#N/A	0.0071955	0.981307	FALSE	0	0	#N/A	#N/A	#N/A	#N/A	#N/A	#N/A	#N/A	#N/A	#N/A	#N/A	#N/A	#N/A	#N/A	#N/A	#N/A	#N/A	#N/A	#N/A	#N/A	-1.23254	0.000106885	1	0	1	DEG-down
Pavir.2NG583100	AT2G04039	0	#N/A	-0.323733	0.498699	FALSE	0	0	#N/A	#N/A	#N/A	#N/A	#N/A	#N/A	#N/A	#N/A	#N/A	#N/A	#N/A	#N/A	#N/A	#N/A	#N/A	#N/A	#N/A	#N/A	#N/A	-1.02908	2.9755e-06	1	0	1	DEG-down
Pavir.2NG600600	AT3G47520	malate dehydrogenase	#N/A	0.0881416	0.989394	FALSE	0	0	#N/A	#N/A	#N/A	#N/A	#N/A	#N/A	#N/A	#N/A	#N/A	#N/A	#N/A	#N/A	#N/A	#N/A	#N/A	#N/A	#N/A	#N/A	#N/A	-1.38137	3.77978e-06	1	0	1	DEG-down
Pavir.2NG612500	AT2G40116	Phosphoinositide-specific phospholipase C family protein	#N/A	0.147958	0.992403	FALSE	0	0	#N/A	#N/A	#N/A	#N/A	#N/A	#N/A	#N/A	#N/A	#N/A	#N/A	#N/A	#N/A	#N/A	#N/A	#N/A	#N/A	#N/A	#N/A	#N/A	-1.13745	1.09748e-06	1	0	1	DEG-down
Pavir.3KG023700	AT5G19140	Aluminium induced protein with YGL and LRDR motifs	#N/A	0.423309	0.877147	FALSE	0	0	#N/A	#N/A	#N/A	#N/A	#N/A	#N/A	#N/A	#N/A	#N/A	#N/A	#N/A	#N/A	#N/A	#N/A	#N/A	#N/A	#N/A	#N/A	#N/A	-1.82454	3.79046e-05	1	0	1	DEG-down
Pavir.3KG042100	AT5G59320	lipid transfer protein 3	#N/A	0.126973	0.998369	FALSE	0	0	#N/A	#N/A	#N/A	#N/A	#N/A	#N/A	#N/A	#N/A	#N/A	#N/A	#N/A	#N/A	#N/A	#N/A	#N/A	#N/A	#N/A	#N/A	#N/A	-1.35082	0.00559796	1	0	1	DEG-down
Pavir.3KG056800	AT3G15360	thioredoxin M-type 4	#N/A	-0.101598	0.905947	FALSE	0	0	#N/A	#N/A	#N/A	#N/A	#N/A	#N/A	#N/A	#N/A	#N/A	#N/A	#N/A	#N/A	#N/A	#N/A	#N/A	#N/A	#N/A	#N/A	#N/A	-1.03243	3.49826e-06	1	0	1	DEG-down
Pavir.3KG098300	AT2G38870	Serine protease inhibitor, potato inhibitor I-type family protein	#N/A	0.312665	0.957363	FALSE	0	0	#N/A	#N/A	#N/A	#N/A	#N/A	#N/A	#N/A	#N/A	#N/A	#N/A	#N/A	#N/A	#N/A	#N/A	#N/A	#N/A	#N/A	#N/A	#N/A	-2.2568	0.00986796	1	0	1	DEG-down
Pavir.3KG122783	AT1G43670	Inositol monophosphatase family protein	#N/A	-0.181149	0.762528	FALSE	0	0	#N/A	#N/A	#N/A	#N/A	#N/A	#N/A	#N/A	#N/A	#N/A	#N/A	#N/A	#N/A	#N/A	#N/A	#N/A	#N/A	#N/A	#N/A	#N/A	-1.07852	0.000717381	1	0	1	DEG-down
Pavir.3KG126565	AT1G65590	beta-hexosaminidase 3	#N/A	-0.132894	0.948814	FALSE	0	0	#N/A	#N/A	#N/A	#N/A	#N/A	#N/A	#N/A	#N/A	#N/A	#N/A	#N/A	#N/A	#N/A	#N/A	#N/A	#N/A	#N/A	#N/A	#N/A	-1.58987	0.0272051	1	0	1	DEG-down
Pavir.3KG261832	AT1G54780	thylakoid lumen 18.3 kDa protein	#N/A	-0.349235	0.365558	FALSE	0	0	#N/A	#N/A	#N/A	#N/A	#N/A	#N/A	#N/A	#N/A	#N/A	#N/A	#N/A	#N/A	#N/A	#N/A	#N/A	#N/A	#N/A	#N/A	#N/A	-1.16586	0.000785448	1	0	1	DEG-down
Pavir.3KG279100	AT1G48600	S-adenosyl-L-methionine-dependent methyltransferases superfamily protein	#N/A	-0.39973	0.334543	FALSE	0	0	#N/A	#N/A	#N/A	#N/A	#N/A	#N/A	#N/A	#N/A	#N/A	#N/A	#N/A	#N/A	#N/A	#N/A	#N/A	#N/A	#N/A	#N/A	#N/A	-1.80386	0.000285123	1	0	1	DEG-down
Pavir.3KG311400	AT3G27925	DegP protease 1	#N/A	0.0100637	0.989394	FALSE	0	0	#N/A	#N/A	#N/A	#N/A	#N/A	#N/A	#N/A	#N/A	#N/A	#N/A	#N/A	#N/A	#N/A	#N/A	#N/A	#N/A	#N/A	#N/A	#N/A	-1.30198	6.92258e-06	1	0	1	DEG-down
Pavir.3KG404200	AT1G09340	chloroplast RNA binding	#N/A	-0.473931	0.365558	FALSE	0	0	#N/A	#N/A	#N/A	#N/A	#N/A	#N/A	#N/A	#N/A	#N/A	#N/A	#N/A	#N/A	#N/A	#N/A	#N/A	#N/A	#N/A	#N/A	#N/A	-1.09627	0.00216158	1	0	1	DEG-down
Pavir.3KG417600	AT1G67090	ribulose bisphosphate carboxylase small chain 1A	#N/A	-0.512514	0.301657	FALSE	0	0	#N/A	#N/A	#N/A	#N/A	#N/A	#N/A	#N/A	#N/A	#N/A	#N/A	#N/A	#N/A	#N/A	#N/A	#N/A	#N/A	#N/A	#N/A	#N/A	-1.25045	0.00210704	1	0	1	DEG-down
Pavir.3KG453800	AT4G29060	elongation factor Ts family protein	#N/A	-0.307573	0.581239	FALSE	0	0	#N/A	#N/A	#N/A	#N/A	#N/A	#N/A	#N/A	#N/A	#N/A	#N/A	#N/A	#N/A	#N/A	#N/A	#N/A	#N/A	#N/A	#N/A	#N/A	-1.03558	0.000379676	1	0	1	DEG-down
Pavir.3KG486019	AT5G59750	DHBP synthase RibB-like alpha/beta domain;GTP cyclohydrolase II	#N/A	-0.26708	0.679598	FALSE	0	0	#N/A	#N/A	#N/A	#N/A	#N/A	#N/A	#N/A	#N/A	#N/A	#N/A	#N/A	#N/A	#N/A	#N/A	#N/A	#N/A	#N/A	#N/A	#N/A	-1.86159	1.34086e-09	1	0	1	DEG-down
Pavir.3KG496700	AT5G08050	Protein of unknown function (DUF1118)	#N/A	-0.1976	0.796093	FALSE	0	0	#N/A	#N/A	#N/A	#N/A	#N/A	#N/A	#N/A	#N/A	#N/A	#N/A	#N/A	#N/A	#N/A	#N/A	#N/A	#N/A	#N/A	#N/A	#N/A	-1.06024	4.84691e-05	1	0	1	DEG-down
Pavir.3KG505500	AT5G21430	Chaperone DnaJ-domain superfamily protein	#N/A	-0.434403	0.209626	FALSE	0	0	#N/A	#N/A	#N/A	#N/A	#N/A	#N/A	#N/A	#N/A	#N/A	#N/A	#N/A	#N/A	#N/A	#N/A	#N/A	#N/A	#N/A	#N/A	#N/A	-1.47766	2.28331e-05	1	0	1	DEG-down
Pavir.3KG576000	AT1G29700	Metallo-hydrolase/oxidoreductase superfamily protein	#N/A	0.668119	0.773949	FALSE	0	0	#N/A	#N/A	#N/A	#N/A	#N/A	#N/A	#N/A	#N/A	#N/A	#N/A	#N/A	#N/A	#N/A	#N/A	#N/A	#N/A	#N/A	#N/A	#N/A	-1.24326	0.00214269	1	0	1	DEG-down
Pavir.3NG010500	ATCG00130	ATPase, F0 complex, subunit B/B\', bacterial/chloroplast	#N/A	-0.554273	0.239225	FALSE	0	0	#N/A	#N/A	#N/A	#N/A	#N/A	#N/A	#N/A	#N/A	#N/A	#N/A	#N/A	#N/A	#N/A	#N/A	#N/A	#N/A	#N/A	#N/A	#N/A	-2.34482	5.12575e-11	1	0	1	DEG-down
Pavir.3NG018400	AT5G03940	chloroplast signal recognition particle 54 kDa subunit	#N/A	-0.637109	0.170005	FALSE	0	0	#N/A	#N/A	#N/A	#N/A	#N/A	#N/A	#N/A	#N/A	#N/A	#N/A	#N/A	#N/A	#N/A	#N/A	#N/A	#N/A	#N/A	#N/A	#N/A	-1.50506	0.000128762	1	0	1	DEG-down
Pavir.3NG043319	AT2G38870	Serine protease inhibitor, potato inhibitor I-type family protein	#N/A	0.0356239	0.980334	FALSE	0	0	#N/A	#N/A	#N/A	#N/A	#N/A	#N/A	#N/A	#N/A	#N/A	#N/A	#N/A	#N/A	#N/A	#N/A	#N/A	#N/A	#N/A	#N/A	#N/A	-2.55651	0.00441592	1	0	1	DEG-down
Pavir.3NG061300	AT2G43950	chloroplast outer envelope protein 37	#N/A	0.0635029	0.978636	FALSE	0	0	#N/A	#N/A	#N/A	#N/A	#N/A	#N/A	#N/A	#N/A	#N/A	#N/A	#N/A	#N/A	#N/A	#N/A	#N/A	#N/A	#N/A	#N/A	#N/A	-1.24217	0.00209736	1	0	1	DEG-down
Pavir.3NG070400	AT5G64040	photosystem I reaction center subunit PSI-N, chloroplast, putative / PSI-N, putative (PSAN)	#N/A	-0.21927	0.746283	FALSE	0	0	#N/A	#N/A	#N/A	#N/A	#N/A	#N/A	#N/A	#N/A	#N/A	#N/A	#N/A	#N/A	#N/A	#N/A	#N/A	#N/A	#N/A	#N/A	#N/A	-1.14117	0.000219046	1	0	1	DEG-down
Pavir.3NG070700	AT4G03520	Thioredoxin superfamily protein	#N/A	-0.0619024	0.989394	FALSE	0	0	#N/A	#N/A	#N/A	#N/A	#N/A	#N/A	#N/A	#N/A	#N/A	#N/A	#N/A	#N/A	#N/A	#N/A	#N/A	#N/A	#N/A	#N/A	#N/A	-1.26904	2.10123e-07	1	0	1	DEG-down
Pavir.3NG113200	AT5G35100	Cyclophilin-like peptidyl-prolyl cis-trans isomerase family protein	#N/A	-0.311148	0.553331	FALSE	0	0	#N/A	#N/A	#N/A	#N/A	#N/A	#N/A	#N/A	#N/A	#N/A	#N/A	#N/A	#N/A	#N/A	#N/A	#N/A	#N/A	#N/A	#N/A	#N/A	-1.15162	2.38594e-07	1	0	1	DEG-down
Pavir.3NG140806	AT1G35420	alpha/beta-Hydrolases superfamily protein	#N/A	0.269033	0.997422	FALSE	0	0	#N/A	#N/A	#N/A	#N/A	#N/A	#N/A	#N/A	#N/A	#N/A	#N/A	#N/A	#N/A	#N/A	#N/A	#N/A	#N/A	#N/A	#N/A	#N/A	-1.10317	0.000913424	1	0	1	DEG-down
Pavir.3NG177155	AT4G29670	atypical CYS HIS rich thioredoxin 2	#N/A	0.00144197	0.952162	FALSE	0	0	#N/A	#N/A	#N/A	#N/A	#N/A	#N/A	#N/A	#N/A	#N/A	#N/A	#N/A	#N/A	#N/A	#N/A	#N/A	#N/A	#N/A	#N/A	#N/A	-1.27627	8.33783e-09	1	0	1	DEG-down
Pavir.3NG179318	AT1G15000	serine carboxypeptidase-like 50	#N/A	0.321928	0.989394	FALSE	0	0	#N/A	#N/A	#N/A	#N/A	#N/A	#N/A	#N/A	#N/A	#N/A	#N/A	#N/A	#N/A	#N/A	#N/A	#N/A	#N/A	#N/A	#N/A	#N/A	-2.06918	0.000848555	1	0	1	DEG-down
Pavir.3NG230000	AT4G29060	elongation factor Ts family protein	#N/A	-0.265345	0.781169	FALSE	0	0	#N/A	#N/A	#N/A	#N/A	#N/A	#N/A	#N/A	#N/A	#N/A	#N/A	#N/A	#N/A	#N/A	#N/A	#N/A	#N/A	#N/A	#N/A	#N/A	-1.09593	6.51461e-05	1	0	1	DEG-down
Pavir.3NG233500	AT5G21430	Chaperone DnaJ-domain superfamily protein	#N/A	-0.234465	0.82329	FALSE	0	0	#N/A	#N/A	#N/A	#N/A	#N/A	#N/A	#N/A	#N/A	#N/A	#N/A	#N/A	#N/A	#N/A	#N/A	#N/A	#N/A	#N/A	#N/A	#N/A	-1.32946	3.86336e-05	1	0	1	DEG-down
Pavir.4KG009062	AT3G05170	Phosphoglycerate mutase family protein	#N/A	-0.200913	0.863267	FALSE	0	0	#N/A	#N/A	#N/A	#N/A	#N/A	#N/A	#N/A	#N/A	#N/A	#N/A	#N/A	#N/A	#N/A	#N/A	#N/A	#N/A	#N/A	#N/A	#N/A	-1.55582	7.62854e-07	1	0	1	DEG-down
Pavir.4KG019900	AT2G36530	Enolase	#N/A	-0.558517	0.236845	FALSE	0	0	#N/A	#N/A	#N/A	#N/A	#N/A	#N/A	#N/A	#N/A	#N/A	#N/A	#N/A	#N/A	#N/A	#N/A	#N/A	#N/A	#N/A	#N/A	#N/A	-1.38765	0.0054935	1	0	1	DEG-down
Pavir.4KG034900	AT5G27560	Domain of unknown function (DUF1995)	#N/A	-0.00868224	0.973351	FALSE	0	0	#N/A	#N/A	#N/A	#N/A	#N/A	#N/A	#N/A	#N/A	#N/A	#N/A	#N/A	#N/A	#N/A	#N/A	#N/A	#N/A	#N/A	#N/A	#N/A	-1.2634	5.80796e-07	1	0	1	DEG-down
Pavir.4KG065800	AT5G25770	alpha/beta-Hydrolases superfamily protein	#N/A	-0.0528949	0.981033	FALSE	0	0	#N/A	#N/A	#N/A	#N/A	#N/A	#N/A	#N/A	#N/A	#N/A	#N/A	#N/A	#N/A	#N/A	#N/A	#N/A	#N/A	#N/A	#N/A	#N/A	-2.53695	5.54356e-11	1	0	1	DEG-down
Pavir.4KG193000	AT5G22800	Alanyl-tRNA synthetase, class IIc	#N/A	0.176323	0.996919	FALSE	0	0	#N/A	#N/A	#N/A	#N/A	#N/A	#N/A	#N/A	#N/A	#N/A	#N/A	#N/A	#N/A	#N/A	#N/A	#N/A	#N/A	#N/A	#N/A	#N/A	-1.08024	0.000126133	1	0	1	DEG-down
Pavir.4KG205300	AT4G01150	0	#N/A	-0.311148	0.473977	FALSE	0	0	#N/A	#N/A	#N/A	#N/A	#N/A	#N/A	#N/A	#N/A	#N/A	#N/A	#N/A	#N/A	#N/A	#N/A	#N/A	#N/A	#N/A	#N/A	#N/A	-1.17855	0.000152435	1	0	1	DEG-down
Pavir.4KG345700	AT2G41040	S-adenosyl-L-methionine-dependent methyltransferases superfamily protein	#N/A	0.119024	0.989394	FALSE	0	0	#N/A	#N/A	#N/A	#N/A	#N/A	#N/A	#N/A	#N/A	#N/A	#N/A	#N/A	#N/A	#N/A	#N/A	#N/A	#N/A	#N/A	#N/A	#N/A	-1.83791	2.40909e-11	1	0	1	DEG-down
Pavir.4KG345900	AT5G54770	thiazole biosynthetic enzyme, chloroplast (ARA6) (THI1) (THI4)	#N/A	-0.169745	0.909878	FALSE	0	0	#N/A	#N/A	#N/A	#N/A	#N/A	#N/A	#N/A	#N/A	#N/A	#N/A	#N/A	#N/A	#N/A	#N/A	#N/A	#N/A	#N/A	#N/A	#N/A	-1.52519	0.000162403	1	0	1	DEG-down
Pavir.4KG346300	AT5G25220	KNOTTED1-like homeobox gene 3	TALE	0.342555	0.989394	FALSE	0	0	#N/A	#N/A	#N/A	#N/A	#N/A	#N/A	#N/A	#N/A	#N/A	#N/A	#N/A	#N/A	#N/A	#N/A	#N/A	#N/A	#N/A	#N/A	#N/A	-1.27666	8.85843e-12	1	0	1	DEG-down
Pavir.4NG011500	AT3G25680	0	#N/A	0.364012	0.989394	FALSE	0	0	#N/A	#N/A	#N/A	#N/A	#N/A	#N/A	#N/A	#N/A	#N/A	#N/A	#N/A	#N/A	#N/A	#N/A	#N/A	#N/A	#N/A	#N/A	#N/A	-1.01866	8.64037e-05	1	0	1	DEG-down
Pavir.4NG113300	AT1G70670	Caleosin-related family protein	#N/A	-0.475936	0.635183	FALSE	0	0	#N/A	#N/A	#N/A	#N/A	#N/A	#N/A	#N/A	#N/A	#N/A	#N/A	#N/A	#N/A	#N/A	#N/A	#N/A	#N/A	#N/A	#N/A	#N/A	-1.59096	0.000810737	1	0	1	DEG-down
Pavir.4NG135800	AT3G54890	photosystem I light harvesting complex gene 1	#N/A	-0.459973	0.184285	FALSE	0	0	#N/A	#N/A	#N/A	#N/A	#N/A	#N/A	#N/A	#N/A	#N/A	#N/A	#N/A	#N/A	#N/A	#N/A	#N/A	#N/A	#N/A	#N/A	#N/A	-1.13662	0.000292461	1	0	1	DEG-down
Pavir.4NG174500	AT3G13490	Lysyl-tRNA synthetase, class II	#N/A	-0.147202	0.858447	FALSE	0	0	#N/A	#N/A	#N/A	#N/A	#N/A	#N/A	#N/A	#N/A	#N/A	#N/A	#N/A	#N/A	#N/A	#N/A	#N/A	#N/A	#N/A	#N/A	#N/A	-1.16923	1.3213e-08	1	0	1	DEG-down
Pavir.4NG191500	AT5G20140	SOUL heme-binding family protein	#N/A	-0.26708	0.754917	FALSE	0	0	#N/A	#N/A	#N/A	#N/A	#N/A	#N/A	#N/A	#N/A	#N/A	#N/A	#N/A	#N/A	#N/A	#N/A	#N/A	#N/A	#N/A	#N/A	#N/A	-1.09571	0.00353096	1	0	1	DEG-down
Pavir.4NG240900	AT5G42390	Insulinase (Peptidase family M16) family protein	#N/A	-0.086201	0.970102	FALSE	0	0	#N/A	#N/A	#N/A	#N/A	#N/A	#N/A	#N/A	#N/A	#N/A	#N/A	#N/A	#N/A	#N/A	#N/A	#N/A	#N/A	#N/A	#N/A	#N/A	-1.02424	2.5712e-10	1	0	1	DEG-down
Pavir.4NG244100	AT1G06680	photosystem II subunit P-1	#N/A	-0.302226	0.721998	FALSE	0	0	#N/A	#N/A	#N/A	#N/A	#N/A	#N/A	#N/A	#N/A	#N/A	#N/A	#N/A	#N/A	#N/A	#N/A	#N/A	#N/A	#N/A	#N/A	#N/A	-1.08846	5.42226e-05	1	0	1	DEG-down
Pavir.5KG034000	AT5G19760	Mitochondrial substrate carrier family protein	#N/A	-0.24127	0.695497	FALSE	0	0	#N/A	#N/A	#N/A	#N/A	#N/A	#N/A	#N/A	#N/A	#N/A	#N/A	#N/A	#N/A	#N/A	#N/A	#N/A	#N/A	#N/A	#N/A	#N/A	-1.2007	0.00666968	1	0	1	DEG-down
Pavir.5KG037700	AT1G53210	sodium/calcium exchanger family protein / calcium-binding EF hand family protein	#N/A	-0.00144342	0.968134	FALSE	0	0	#N/A	#N/A	#N/A	#N/A	#N/A	#N/A	#N/A	#N/A	#N/A	#N/A	#N/A	#N/A	#N/A	#N/A	#N/A	#N/A	#N/A	#N/A	#N/A	-2.43424	4.45555e-08	1	0	1	DEG-down
Pavir.5KG055100	AT1G79750	NADP-malic enzyme 4	#N/A	-0.199255	0.763618	FALSE	0	0	#N/A	#N/A	#N/A	#N/A	#N/A	#N/A	#N/A	#N/A	#N/A	#N/A	#N/A	#N/A	#N/A	#N/A	#N/A	#N/A	#N/A	#N/A	#N/A	-1.53523	0.00023545	1	0	1	DEG-down
Pavir.5KG062700	AT3G16000	MAR binding filament-like protein 1	#N/A	-0.104697	0.905947	FALSE	0	0	#N/A	#N/A	#N/A	#N/A	#N/A	#N/A	#N/A	#N/A	#N/A	#N/A	#N/A	#N/A	#N/A	#N/A	#N/A	#N/A	#N/A	#N/A	#N/A	-1.1319	0.00267461	1	0	1	DEG-down
Pavir.5KG149000	AT1G75280	NmrA-like negative transcriptional regulator family protein	#N/A	0.896853	0.0920997	FALSE	0	0	#N/A	#N/A	#N/A	#N/A	#N/A	#N/A	#N/A	#N/A	#N/A	#N/A	#N/A	#N/A	#N/A	#N/A	#N/A	#N/A	#N/A	#N/A	#N/A	-1.64777	0.0339212	1	0	1	DEG-down
Pavir.5KG157500	AT1G08980	amidase 1	#N/A	-0.172994	0.759633	FALSE	0	0	#N/A	#N/A	#N/A	#N/A	#N/A	#N/A	#N/A	#N/A	#N/A	#N/A	#N/A	#N/A	#N/A	#N/A	#N/A	#N/A	#N/A	#N/A	#N/A	-1.06743	0.000623442	1	0	1	DEG-down
Pavir.5KG160400	AT5G48960	HAD-superfamily hydrolase, subfamily IG, 5\'-nucleotidase	#N/A	0.745022	0.933145	FALSE	0	0	#N/A	#N/A	#N/A	#N/A	#N/A	#N/A	#N/A	#N/A	#N/A	#N/A	#N/A	#N/A	#N/A	#N/A	#N/A	#N/A	#N/A	#N/A	#N/A	-1.04821	2.8308e-14	1	0	1	DEG-down
Pavir.5KG209900	AT3G56940	dicarboxylate diiron protein, putative (Crd1)	#N/A	-0.179515	0.900978	FALSE	0	0	#N/A	#N/A	#N/A	#N/A	#N/A	#N/A	#N/A	#N/A	#N/A	#N/A	#N/A	#N/A	#N/A	#N/A	#N/A	#N/A	#N/A	#N/A	#N/A	-1.205	0.00273923	1	0	1	DEG-down
Pavir.5KG212200	AT3G62410	CP12 domain-containing protein 2	#N/A	0.0143553	0.989394	FALSE	0	0	#N/A	#N/A	#N/A	#N/A	#N/A	#N/A	#N/A	#N/A	#N/A	#N/A	#N/A	#N/A	#N/A	#N/A	#N/A	#N/A	#N/A	#N/A	#N/A	-1.37638	1.5201e-05	1	0	1	DEG-down
Pavir.5KG230100	AT3G05625	Tetratricopeptide repeat (TPR)-like superfamily protein	#N/A	0.117695	0.989394	FALSE	0	0	#N/A	#N/A	#N/A	#N/A	#N/A	#N/A	#N/A	#N/A	#N/A	#N/A	#N/A	#N/A	#N/A	#N/A	#N/A	#N/A	#N/A	#N/A	#N/A	-1.51413	0.0061806	1	0	1	DEG-down
Pavir.5KG266200	AT4G01800	Albino or Glassy Yellow 1	#N/A	-0.07552	0.941713	FALSE	0	0	#N/A	#N/A	#N/A	#N/A	#N/A	#N/A	#N/A	#N/A	#N/A	#N/A	#N/A	#N/A	#N/A	#N/A	#N/A	#N/A	#N/A	#N/A	#N/A	-1.15695	0.000621428	1	0	1	DEG-down
Pavir.5KG362300	AT4G27800	thylakoid-associated phosphatase 38	#N/A	0.0799754	0.990641	FALSE	0	0	#N/A	#N/A	#N/A	#N/A	#N/A	#N/A	#N/A	#N/A	#N/A	#N/A	#N/A	#N/A	#N/A	#N/A	#N/A	#N/A	#N/A	#N/A	#N/A	-1.65975	1.47783e-09	1	0	1	DEG-down
Pavir.5KG380142	AT2G21530	SMAD/FHA domain-containing protein	#N/A	-0.567041	0.308897	FALSE	0	0	#N/A	#N/A	#N/A	#N/A	#N/A	#N/A	#N/A	#N/A	#N/A	#N/A	#N/A	#N/A	#N/A	#N/A	#N/A	#N/A	#N/A	#N/A	#N/A	-1.2546	0.017208	1	0	1	DEG-down
Pavir.5KG386142	AT2G34420	photosystem II light harvesting complex gene B1B2	#N/A	0.0468403	0.996919	FALSE	0	0	#N/A	#N/A	#N/A	#N/A	#N/A	#N/A	#N/A	#N/A	#N/A	#N/A	#N/A	#N/A	#N/A	#N/A	#N/A	#N/A	#N/A	#N/A	#N/A	-1.48309	0.00627903	1	0	1	DEG-down
Pavir.5KG459000	AT5G08610	P-loop containing nucleoside triphosphate hydrolases superfamily protein	#N/A	-0.232769	0.889413	FALSE	0	0	#N/A	#N/A	#N/A	#N/A	#N/A	#N/A	#N/A	#N/A	#N/A	#N/A	#N/A	#N/A	#N/A	#N/A	#N/A	#N/A	#N/A	#N/A	#N/A	-1.58682	2.82247e-07	1	0	1	DEG-down
Pavir.5KG554400	AT5G11520	aspartate aminotransferase 3	#N/A	-0.296899	0.732157	FALSE	0	0	#N/A	#N/A	#N/A	#N/A	#N/A	#N/A	#N/A	#N/A	#N/A	#N/A	#N/A	#N/A	#N/A	#N/A	#N/A	#N/A	#N/A	#N/A	#N/A	-1.06225	7.56149e-07	1	0	1	DEG-down
Pavir.5KG590000	AT5G12250	beta-6 tubulin	#N/A	0.399445	0.893748	FALSE	0	0	#N/A	#N/A	#N/A	#N/A	#N/A	#N/A	#N/A	#N/A	#N/A	#N/A	#N/A	#N/A	#N/A	#N/A	#N/A	#N/A	#N/A	#N/A	#N/A	-1.74511	0.00149401	1	0	1	DEG-down
Pavir.5KG619000	AT3G50820	photosystem II subunit O-2	#N/A	-0.177882	0.905947	FALSE	0	0	#N/A	#N/A	#N/A	#N/A	#N/A	#N/A	#N/A	#N/A	#N/A	#N/A	#N/A	#N/A	#N/A	#N/A	#N/A	#N/A	#N/A	#N/A	#N/A	-1.10679	3.85766e-05	1	0	1	DEG-down
Pavir.5KG676000	AT5G58260	oxidoreductases, acting on NADH or NADPH, quinone or similar compound as acceptor	#N/A	-0.37146	0.547678	FALSE	0	0	#N/A	#N/A	#N/A	#N/A	#N/A	#N/A	#N/A	#N/A	#N/A	#N/A	#N/A	#N/A	#N/A	#N/A	#N/A	#N/A	#N/A	#N/A	#N/A	-1.3058	1.66809e-06	1	0	1	DEG-down
Pavir.5KG694800	AT2G30695	0	#N/A	-0.320126	0.55654	FALSE	0	0	#N/A	#N/A	#N/A	#N/A	#N/A	#N/A	#N/A	#N/A	#N/A	#N/A	#N/A	#N/A	#N/A	#N/A	#N/A	#N/A	#N/A	#N/A	#N/A	-1.19619	1.7379e-05	1	0	1	DEG-down
Pavir.5KG696300	AT3G59780	Rhodanese/Cell cycle control phosphatase superfamily protein	#N/A	-0.345564	0.479577	FALSE	0	0	#N/A	#N/A	#N/A	#N/A	#N/A	#N/A	#N/A	#N/A	#N/A	#N/A	#N/A	#N/A	#N/A	#N/A	#N/A	#N/A	#N/A	#N/A	#N/A	-1.34295	6.03641e-07	1	0	1	DEG-down
Pavir.5KG710500	AT1G65230	Uncharacterized conserved protein (DUF2358)	#N/A	-0.0573917	0.945719	FALSE	0	0	#N/A	#N/A	#N/A	#N/A	#N/A	#N/A	#N/A	#N/A	#N/A	#N/A	#N/A	#N/A	#N/A	#N/A	#N/A	#N/A	#N/A	#N/A	#N/A	-1.42946	6.94516e-10	1	0	1	DEG-down
Pavir.5KG748200	AT5G43750	NAD(P)H dehydrogenase 18	#N/A	-0.190997	0.796664	FALSE	0	0	#N/A	#N/A	#N/A	#N/A	#N/A	#N/A	#N/A	#N/A	#N/A	#N/A	#N/A	#N/A	#N/A	#N/A	#N/A	#N/A	#N/A	#N/A	#N/A	-1.10932	4.23941e-05	1	0	1	DEG-down
Pavir.5NG008900	AT5G46110	Glucose-6-phosphate/phosphate translocator-related	#N/A	-0.687335	0.313742	FALSE	0	0	#N/A	#N/A	#N/A	#N/A	#N/A	#N/A	#N/A	#N/A	#N/A	#N/A	#N/A	#N/A	#N/A	#N/A	#N/A	#N/A	#N/A	#N/A	#N/A	-1.32636	2.84265e-08	1	0	1	DEG-down
Pavir.5NG012318	AT3G59780	Rhodanese/Cell cycle control phosphatase superfamily protein	#N/A	0.16221	0.998369	FALSE	0	0	#N/A	#N/A	#N/A	#N/A	#N/A	#N/A	#N/A	#N/A	#N/A	#N/A	#N/A	#N/A	#N/A	#N/A	#N/A	#N/A	#N/A	#N/A	#N/A	-1.34941	2.92091e-05	1	0	1	DEG-down
Pavir.5NG012614	AT1G65230	Uncharacterized conserved protein (DUF2358)	#N/A	-0.577767	0.56105	FALSE	0	0	#N/A	#N/A	#N/A	#N/A	#N/A	#N/A	#N/A	#N/A	#N/A	#N/A	#N/A	#N/A	#N/A	#N/A	#N/A	#N/A	#N/A	#N/A	#N/A	-1.47244	1.14423e-09	1	0	1	DEG-down
Pavir.5NG012615	AT3G02730	thioredoxin F-type 1	#N/A	-0.274041	0.88444	FALSE	0	0	#N/A	#N/A	#N/A	#N/A	#N/A	#N/A	#N/A	#N/A	#N/A	#N/A	#N/A	#N/A	#N/A	#N/A	#N/A	#N/A	#N/A	#N/A	#N/A	-1.77262	3.29806e-15	1	0	1	DEG-down
Pavir.5NG012666	AT4G12830	alpha/beta-Hydrolases superfamily protein	#N/A	-0.0800879	0.894711	FALSE	0	0	#N/A	#N/A	#N/A	#N/A	#N/A	#N/A	#N/A	#N/A	#N/A	#N/A	#N/A	#N/A	#N/A	#N/A	#N/A	#N/A	#N/A	#N/A	#N/A	-1.37863	2.28877e-05	1	0	1	DEG-down
Pavir.5NG039100	AT1G79750	NADP-malic enzyme 4	#N/A	-0.318326	0.782647	FALSE	0	0	#N/A	#N/A	#N/A	#N/A	#N/A	#N/A	#N/A	#N/A	#N/A	#N/A	#N/A	#N/A	#N/A	#N/A	#N/A	#N/A	#N/A	#N/A	#N/A	-1.44389	0.000674327	1	0	1	DEG-down
Pavir.5NG050000	AT2G25770	Polyketide cyclase/dehydrase and lipid transport superfamily protein	#N/A	-0.263612	0.793132	FALSE	0	0	#N/A	#N/A	#N/A	#N/A	#N/A	#N/A	#N/A	#N/A	#N/A	#N/A	#N/A	#N/A	#N/A	#N/A	#N/A	#N/A	#N/A	#N/A	#N/A	-1.58272	0.0023513	1	0	1	DEG-down
Pavir.5NG096500	AT2G44920	Tetratricopeptide repeat (TPR)-like superfamily protein	#N/A	-0.0320936	0.94771	FALSE	0	0	#N/A	#N/A	#N/A	#N/A	#N/A	#N/A	#N/A	#N/A	#N/A	#N/A	#N/A	#N/A	#N/A	#N/A	#N/A	#N/A	#N/A	#N/A	#N/A	-1.19741	0.000122697	1	0	1	DEG-down
Pavir.5NG133100	AT4G04350	tRNA synthetase class I (I, L, M and V) family protein	#N/A	-0.323733	0.505988	FALSE	0	0	#N/A	#N/A	#N/A	#N/A	#N/A	#N/A	#N/A	#N/A	#N/A	#N/A	#N/A	#N/A	#N/A	#N/A	#N/A	#N/A	#N/A	#N/A	#N/A	-1.30662	0.000270811	1	0	1	DEG-down
Pavir.5NG284300	AT5G11450	Mog1/PsbP/DUF1795-like photosystem II reaction center PsbP family protein	#N/A	-0.187707	0.746457	FALSE	0	0	#N/A	#N/A	#N/A	#N/A	#N/A	#N/A	#N/A	#N/A	#N/A	#N/A	#N/A	#N/A	#N/A	#N/A	#N/A	#N/A	#N/A	#N/A	#N/A	-1.62164	3.19804e-13	1	0	1	DEG-down
Pavir.5NG288981	AT1G10370	Glutathione S-transferase family protein	#N/A	-0.2567	0.729887	FALSE	0	0	#N/A	#N/A	#N/A	#N/A	#N/A	#N/A	#N/A	#N/A	#N/A	#N/A	#N/A	#N/A	#N/A	#N/A	#N/A	#N/A	#N/A	#N/A	#N/A	-1.62203	4.40608e-05	1	0	1	DEG-down
Pavir.5NG375900	AT5G66530	Galactose mutarotase-like superfamily protein	#N/A	-0.0558912	0.978667	FALSE	0	0	#N/A	#N/A	#N/A	#N/A	#N/A	#N/A	#N/A	#N/A	#N/A	#N/A	#N/A	#N/A	#N/A	#N/A	#N/A	#N/A	#N/A	#N/A	#N/A	-1.25454	0.0168097	1	0	1	DEG-down
Pavir.5NG403500	AT2G26900	Sodium Bile acid symporter family	#N/A	-0.382702	0.54424	FALSE	0	0	#N/A	#N/A	#N/A	#N/A	#N/A	#N/A	#N/A	#N/A	#N/A	#N/A	#N/A	#N/A	#N/A	#N/A	#N/A	#N/A	#N/A	#N/A	#N/A	-1.04779	6.22213e-06	1	0	1	DEG-down
Pavir.5NG412200	AT1G51100	0	#N/A	0.0635029	0.989394	FALSE	0	0	#N/A	#N/A	#N/A	#N/A	#N/A	#N/A	#N/A	#N/A	#N/A	#N/A	#N/A	#N/A	#N/A	#N/A	#N/A	#N/A	#N/A	#N/A	#N/A	-1.7052	9.4814e-07	1	0	1	DEG-down
Pavir.5NG441600	AT4G29590	S-adenosyl-L-methionine-dependent methyltransferases superfamily protein	#N/A	-0.330973	0.436357	FALSE	0	0	#N/A	#N/A	#N/A	#N/A	#N/A	#N/A	#N/A	#N/A	#N/A	#N/A	#N/A	#N/A	#N/A	#N/A	#N/A	#N/A	#N/A	#N/A	#N/A	-1.05947	0.00448788	1	0	1	DEG-down
Pavir.5NG504000	AT2G34560	P-loop containing nucleoside triphosphate hydrolases superfamily protein	#N/A	0.263034	0.991065	FALSE	0	0	#N/A	#N/A	#N/A	#N/A	#N/A	#N/A	#N/A	#N/A	#N/A	#N/A	#N/A	#N/A	#N/A	#N/A	#N/A	#N/A	#N/A	#N/A	#N/A	-1.34866	7.20256e-06	1	0	1	DEG-down
Pavir.5NG507000	AT1G62800	aspartate aminotransferase 4	#N/A	-0.325539	0.676273	FALSE	0	0	#N/A	#N/A	#N/A	#N/A	#N/A	#N/A	#N/A	#N/A	#N/A	#N/A	#N/A	#N/A	#N/A	#N/A	#N/A	#N/A	#N/A	#N/A	#N/A	-1.65559	1.07308e-10	1	0	1	DEG-down
Pavir.5NG542200	AT3G17930	0	#N/A	-0.147202	0.847765	FALSE	0	0	#N/A	#N/A	#N/A	#N/A	#N/A	#N/A	#N/A	#N/A	#N/A	#N/A	#N/A	#N/A	#N/A	#N/A	#N/A	#N/A	#N/A	#N/A	#N/A	-1.06731	4.9821e-08	1	0	1	DEG-down
Pavir.5NG543100	AT5G12250	beta-6 tubulin	#N/A	-0.0709665	0.94771	FALSE	0	0	#N/A	#N/A	#N/A	#N/A	#N/A	#N/A	#N/A	#N/A	#N/A	#N/A	#N/A	#N/A	#N/A	#N/A	#N/A	#N/A	#N/A	#N/A	#N/A	-1.14925	1.20405e-06	1	0	1	DEG-down
Pavir.5NG614300	AT5G43750	NAD(P)H dehydrogenase 18	#N/A	-0.547932	0.207762	FALSE	0	0	#N/A	#N/A	#N/A	#N/A	#N/A	#N/A	#N/A	#N/A	#N/A	#N/A	#N/A	#N/A	#N/A	#N/A	#N/A	#N/A	#N/A	#N/A	#N/A	-1.09938	2.25731e-05	1	0	1	DEG-down
Pavir.6KG006500	AT5G47840	adenosine monophosphate kinase	#N/A	-0.288065	0.746283	FALSE	0	0	#N/A	#N/A	#N/A	#N/A	#N/A	#N/A	#N/A	#N/A	#N/A	#N/A	#N/A	#N/A	#N/A	#N/A	#N/A	#N/A	#N/A	#N/A	#N/A	-1.09395	0.00052813	1	0	1	DEG-down
Pavir.6KG046600	AT2G47910	chlororespiratory reduction 6	#N/A	-0.378944	0.433635	FALSE	0	0	#N/A	#N/A	#N/A	#N/A	#N/A	#N/A	#N/A	#N/A	#N/A	#N/A	#N/A	#N/A	#N/A	#N/A	#N/A	#N/A	#N/A	#N/A	#N/A	-1.15506	0.00126526	1	0	1	DEG-down
Pavir.6KG065200	AT1G31812	acyl-CoA-binding protein 6	#N/A	0.0440443	0.989394	FALSE	0	0	#N/A	#N/A	#N/A	#N/A	#N/A	#N/A	#N/A	#N/A	#N/A	#N/A	#N/A	#N/A	#N/A	#N/A	#N/A	#N/A	#N/A	#N/A	#N/A	-1.21797	0.000157498	1	0	1	DEG-down
Pavir.6KG096700	AT1G79040	photosystem II subunit R	#N/A	-0.200913	0.87744	FALSE	0	0	#N/A	#N/A	#N/A	#N/A	#N/A	#N/A	#N/A	#N/A	#N/A	#N/A	#N/A	#N/A	#N/A	#N/A	#N/A	#N/A	#N/A	#N/A	#N/A	-1.33433	2.84963e-06	1	0	1	DEG-down
Pavir.6KG105700	AT4G39330	cinnamyl alcohol dehydrogenase 9	#N/A	0.22033	0.994195	FALSE	0	0	#N/A	#N/A	#N/A	#N/A	#N/A	#N/A	#N/A	#N/A	#N/A	#N/A	#N/A	#N/A	#N/A	#N/A	#N/A	#N/A	#N/A	#N/A	#N/A	-1.94055	0.00894497	1	0	1	DEG-down
Pavir.6KG234500	AT1G23740	Oxidoreductase, zinc-binding dehydrogenase family protein	#N/A	0.298658	0.996919	FALSE	0	0	#N/A	#N/A	#N/A	#N/A	#N/A	#N/A	#N/A	#N/A	#N/A	#N/A	#N/A	#N/A	#N/A	#N/A	#N/A	#N/A	#N/A	#N/A	#N/A	-1.01693	0.025962	1	0	1	DEG-down
Pavir.6KG314000	AT1G22410	Class-II DAHP synthetase family protein	#N/A	-0.454032	0.353708	FALSE	0	0	#N/A	#N/A	#N/A	#N/A	#N/A	#N/A	#N/A	#N/A	#N/A	#N/A	#N/A	#N/A	#N/A	#N/A	#N/A	#N/A	#N/A	#N/A	#N/A	-2.23376	6.00513e-05	1	0	1	DEG-down
Pavir.6KG353100	AT3G63540	Mog1/PsbP/DUF1795-like photosystem II reaction center PsbP family protein	#N/A	-0.00433459	0.988235	FALSE	0	0	#N/A	#N/A	#N/A	#N/A	#N/A	#N/A	#N/A	#N/A	#N/A	#N/A	#N/A	#N/A	#N/A	#N/A	#N/A	#N/A	#N/A	#N/A	#N/A	-2.09413	0.00271374	1	0	1	DEG-down
Pavir.6KG387000	AT5G51970	GroES-like zinc-binding alcohol dehydrogenase family protein	#N/A	-0.263612	0.691793	FALSE	0	0	#N/A	#N/A	#N/A	#N/A	#N/A	#N/A	#N/A	#N/A	#N/A	#N/A	#N/A	#N/A	#N/A	#N/A	#N/A	#N/A	#N/A	#N/A	#N/A	-1.35338	2.17011e-05	1	0	1	DEG-down
Pavir.6KG404000	AT4G35250	NAD(P)-binding Rossmann-fold superfamily protein	#N/A	-0.169745	0.911232	FALSE	0	0	#N/A	#N/A	#N/A	#N/A	#N/A	#N/A	#N/A	#N/A	#N/A	#N/A	#N/A	#N/A	#N/A	#N/A	#N/A	#N/A	#N/A	#N/A	#N/A	-1.06917	0.000165743	1	0	1	DEG-down
Pavir.6NG066000	AT1G31812	acyl-CoA-binding protein 6	#N/A	0.57918	0.893762	FALSE	0	0	#N/A	#N/A	#N/A	#N/A	#N/A	#N/A	#N/A	#N/A	#N/A	#N/A	#N/A	#N/A	#N/A	#N/A	#N/A	#N/A	#N/A	#N/A	#N/A	-1.15737	0.000209526	1	0	1	DEG-down
Pavir.6NG112900	AT2G32640	Lycopene beta/epsilon cyclase protein	#N/A	-0.215915	0.626537	FALSE	0	0	#N/A	#N/A	#N/A	#N/A	#N/A	#N/A	#N/A	#N/A	#N/A	#N/A	#N/A	#N/A	#N/A	#N/A	#N/A	#N/A	#N/A	#N/A	#N/A	-1.68722	6.81687e-05	1	0	1	DEG-down
Pavir.6NG170300	AT5G35170	adenylate kinase family protein	#N/A	-0.302226	0.578087	FALSE	0	0	#N/A	#N/A	#N/A	#N/A	#N/A	#N/A	#N/A	#N/A	#N/A	#N/A	#N/A	#N/A	#N/A	#N/A	#N/A	#N/A	#N/A	#N/A	#N/A	-1.59909	2.39216e-10	1	0	1	DEG-down
Pavir.6NG171100	AT2G15480	UDP-glucosyl transferase 73B5	#N/A	0.636915	0.460364	FALSE	0	0	#N/A	#N/A	#N/A	#N/A	#N/A	#N/A	#N/A	#N/A	#N/A	#N/A	#N/A	#N/A	#N/A	#N/A	#N/A	#N/A	#N/A	#N/A	#N/A	-2.76737	0.000961347	1	0	1	DEG-down
Pavir.6NG195000	AT5G57330	Galactose mutarotase-like superfamily protein	#N/A	-0.463947	0.254944	FALSE	0	0	#N/A	#N/A	#N/A	#N/A	#N/A	#N/A	#N/A	#N/A	#N/A	#N/A	#N/A	#N/A	#N/A	#N/A	#N/A	#N/A	#N/A	#N/A	#N/A	-1.24667	7.36565e-08	1	0	1	DEG-down
Pavir.6NG213600	AT3G01480	cyclophilin 38	#N/A	-0.249822	0.80478	FALSE	0	0	#N/A	#N/A	#N/A	#N/A	#N/A	#N/A	#N/A	#N/A	#N/A	#N/A	#N/A	#N/A	#N/A	#N/A	#N/A	#N/A	#N/A	#N/A	#N/A	-1.1222	0.000955973	1	0	1	DEG-down
Pavir.6NG247500	AT2G30170	Protein phosphatase 2C family protein	#N/A	-0.450084	0.237666	FALSE	0	0	#N/A	#N/A	#N/A	#N/A	#N/A	#N/A	#N/A	#N/A	#N/A	#N/A	#N/A	#N/A	#N/A	#N/A	#N/A	#N/A	#N/A	#N/A	#N/A	-1.00853	0.000444993	1	0	1	DEG-down
Pavir.7KG008000	AT1G06690	NAD(P)-linked oxidoreductase superfamily protein	#N/A	0.0313952	0.994195	FALSE	0	0	#N/A	#N/A	#N/A	#N/A	#N/A	#N/A	#N/A	#N/A	#N/A	#N/A	#N/A	#N/A	#N/A	#N/A	#N/A	#N/A	#N/A	#N/A	#N/A	-2.51827	9.91098e-09	1	0	1	DEG-down
Pavir.7KG018500	AT1G17220	Translation initiation factor 2, small GTP-binding protein	#N/A	-0.0800879	0.921919	FALSE	0	0	#N/A	#N/A	#N/A	#N/A	#N/A	#N/A	#N/A	#N/A	#N/A	#N/A	#N/A	#N/A	#N/A	#N/A	#N/A	#N/A	#N/A	#N/A	#N/A	-1.21125	3.58435e-09	1	0	1	DEG-down
Pavir.7KG027800	AT5G52970	thylakoid lumen 15.0 kDa protein	#N/A	-0.226004	0.7828	FALSE	0	0	#N/A	#N/A	#N/A	#N/A	#N/A	#N/A	#N/A	#N/A	#N/A	#N/A	#N/A	#N/A	#N/A	#N/A	#N/A	#N/A	#N/A	#N/A	#N/A	-1.67663	1.31891e-12	1	0	1	DEG-down
Pavir.7KG111555	ATCG00340	Photosystem I, PsaA/PsaB protein	#N/A	0.123004	0.998369	FALSE	0	0	#N/A	#N/A	#N/A	#N/A	#N/A	#N/A	#N/A	#N/A	#N/A	#N/A	#N/A	#N/A	#N/A	#N/A	#N/A	#N/A	#N/A	#N/A	#N/A	-1.77687	0.000236053	1	0	1	DEG-down
Pavir.7KG171700	AT1G26230	TCP-1/cpn60 chaperonin family protein	#N/A	-0.00433459	0.980334	FALSE	0	0	#N/A	#N/A	#N/A	#N/A	#N/A	#N/A	#N/A	#N/A	#N/A	#N/A	#N/A	#N/A	#N/A	#N/A	#N/A	#N/A	#N/A	#N/A	#N/A	-1.57065	1.10445e-08	1	0	1	DEG-down
Pavir.7KG175000	AT4G10300	RmlC-like cupins superfamily protein	#N/A	-0.0558912	0.989394	FALSE	0	0	#N/A	#N/A	#N/A	#N/A	#N/A	#N/A	#N/A	#N/A	#N/A	#N/A	#N/A	#N/A	#N/A	#N/A	#N/A	#N/A	#N/A	#N/A	#N/A	-1.38264	5.15228e-05	1	0	1	DEG-down
Pavir.7KG179600	AT5G67030	zeaxanthin epoxidase (ZEP) (ABA1)	#N/A	-0.0499049	0.933145	FALSE	0	0	#N/A	#N/A	#N/A	#N/A	#N/A	#N/A	#N/A	#N/A	#N/A	#N/A	#N/A	#N/A	#N/A	#N/A	#N/A	#N/A	#N/A	#N/A	#N/A	-1.27401	0.000849395	1	0	1	DEG-down
Pavir.7KG182527	ATCG00130	ATPase, F0 complex, subunit B/B\', bacterial/chloroplast	#N/A	-0.506353	0.310218	FALSE	0	0	#N/A	#N/A	#N/A	#N/A	#N/A	#N/A	#N/A	#N/A	#N/A	#N/A	#N/A	#N/A	#N/A	#N/A	#N/A	#N/A	#N/A	#N/A	#N/A	-2.47035	8.93756e-11	1	0	1	DEG-down
Pavir.7KG182680	ATCG00020	photosystem II reaction center protein A	#N/A	0.120352	0.998369	FALSE	0	0	#N/A	#N/A	#N/A	#N/A	#N/A	#N/A	#N/A	#N/A	#N/A	#N/A	#N/A	#N/A	#N/A	#N/A	#N/A	#N/A	#N/A	#N/A	#N/A	-1.76927	0.00246004	1	0	1	DEG-down
Pavir.7KG197000	AT5G08170	porphyromonas-type peptidyl-arginine deiminase family protein	#N/A	0.736388	0.933145	FALSE	0	0	#N/A	#N/A	#N/A	#N/A	#N/A	#N/A	#N/A	#N/A	#N/A	#N/A	#N/A	#N/A	#N/A	#N/A	#N/A	#N/A	#N/A	#N/A	#N/A	-1.86078	0.000165985	1	0	1	DEG-down
Pavir.7KG263100	AT1G01800	NAD(P)-binding Rossmann-fold superfamily protein	#N/A	0.202888	0.996919	FALSE	0	0	#N/A	#N/A	#N/A	#N/A	#N/A	#N/A	#N/A	#N/A	#N/A	#N/A	#N/A	#N/A	#N/A	#N/A	#N/A	#N/A	#N/A	#N/A	#N/A	-1.46707	0.00929194	1	0	1	DEG-down
Pavir.7KG267200	AT1G62750	Translation elongation factor EFG/EF2 protein	#N/A	0.453122	0.977323	FALSE	0	0	#N/A	#N/A	#N/A	#N/A	#N/A	#N/A	#N/A	#N/A	#N/A	#N/A	#N/A	#N/A	#N/A	#N/A	#N/A	#N/A	#N/A	#N/A	#N/A	-2.1396	2.485e-08	1	0	1	DEG-down
Pavir.7KG340300	AT1G51100	0	#N/A	0.246104	0.997422	FALSE	0	0	#N/A	#N/A	#N/A	#N/A	#N/A	#N/A	#N/A	#N/A	#N/A	#N/A	#N/A	#N/A	#N/A	#N/A	#N/A	#N/A	#N/A	#N/A	#N/A	-1.12098	0.00177039	1	0	1	DEG-down
Pavir.7KG405600	AT4G21445	0	#N/A	0.0398403	0.989394	FALSE	0	0	#N/A	#N/A	#N/A	#N/A	#N/A	#N/A	#N/A	#N/A	#N/A	#N/A	#N/A	#N/A	#N/A	#N/A	#N/A	#N/A	#N/A	#N/A	#N/A	-1.07437	0.000223098	1	0	1	DEG-down
Pavir.7KG417700	AT1G52510	alpha/beta-Hydrolases superfamily protein	#N/A	-0.53952	0.0792972	FALSE	0	0	#N/A	#N/A	#N/A	#N/A	#N/A	#N/A	#N/A	#N/A	#N/A	#N/A	#N/A	#N/A	#N/A	#N/A	#N/A	#N/A	#N/A	#N/A	#N/A	-1.11708	0.000476034	1	0	1	DEG-down
Pavir.7NG059100	AT3G61440	cysteine synthase C1	#N/A	0.00575927	0.989394	FALSE	0	0	#N/A	#N/A	#N/A	#N/A	#N/A	#N/A	#N/A	#N/A	#N/A	#N/A	#N/A	#N/A	#N/A	#N/A	#N/A	#N/A	#N/A	#N/A	#N/A	-1.0255	0.00210245	1	0	1	DEG-down
Pavir.7NG147600	AT2G33550	Homeodomain-like superfamily protein	Trihelix	0.285698	0.999125	FALSE	0	0	#N/A	#N/A	#N/A	#N/A	#N/A	#N/A	#N/A	#N/A	#N/A	#N/A	#N/A	#N/A	#N/A	#N/A	#N/A	#N/A	#N/A	#N/A	#N/A	-1.07698	0.000279624	1	0	1	DEG-down
Pavir.7NG166900	AT1G77490	thylakoidal ascorbate peroxidase	#N/A	-0.272297	0.768141	FALSE	0	0	#N/A	#N/A	#N/A	#N/A	#N/A	#N/A	#N/A	#N/A	#N/A	#N/A	#N/A	#N/A	#N/A	#N/A	#N/A	#N/A	#N/A	#N/A	#N/A	-1.58577	3.26743e-05	1	0	1	DEG-down
Pavir.7NG173800	AT2G22170	Lipase/lipooxygenase, PLAT/LH2 family protein	#N/A	0.228973	0.998369	FALSE	0	0	#N/A	#N/A	#N/A	#N/A	#N/A	#N/A	#N/A	#N/A	#N/A	#N/A	#N/A	#N/A	#N/A	#N/A	#N/A	#N/A	#N/A	#N/A	#N/A	-2.55157	0.00748646	1	0	1	DEG-down
Pavir.7NG187012	AT5G67030	zeaxanthin epoxidase (ZEP) (ABA1)	#N/A	-0.0306192	0.952085	FALSE	0	0	#N/A	#N/A	#N/A	#N/A	#N/A	#N/A	#N/A	#N/A	#N/A	#N/A	#N/A	#N/A	#N/A	#N/A	#N/A	#N/A	#N/A	#N/A	#N/A	-1.44714	1.14373e-05	1	0	1	DEG-down
Pavir.7NG206500	0	0	#N/A	-0.0247367	0.94771	FALSE	0	0	#N/A	#N/A	#N/A	#N/A	#N/A	#N/A	#N/A	#N/A	#N/A	#N/A	#N/A	#N/A	#N/A	#N/A	#N/A	#N/A	#N/A	#N/A	#N/A	-1.03197	0.0280959	1	0	1	DEG-down
Pavir.7NG214000	AT5G03650	starch branching enzyme 2.2	#N/A	-0.0203404	0.948814	FALSE	0	0	#N/A	#N/A	#N/A	#N/A	#N/A	#N/A	#N/A	#N/A	#N/A	#N/A	#N/A	#N/A	#N/A	#N/A	#N/A	#N/A	#N/A	#N/A	#N/A	-1.02989	0.00202076	1	0	1	DEG-down
Pavir.7NG250300	AT1G62750	Translation elongation factor EFG/EF2 protein	#N/A	-0.174621	0.905947	FALSE	0	0	#N/A	#N/A	#N/A	#N/A	#N/A	#N/A	#N/A	#N/A	#N/A	#N/A	#N/A	#N/A	#N/A	#N/A	#N/A	#N/A	#N/A	#N/A	#N/A	-1.19407	2.88095e-06	1	0	1	DEG-down
Pavir.7NG351100	AT4G13670	plastid transcriptionally active 5	#N/A	-0.136062	0.877147	FALSE	0	0	#N/A	#N/A	#N/A	#N/A	#N/A	#N/A	#N/A	#N/A	#N/A	#N/A	#N/A	#N/A	#N/A	#N/A	#N/A	#N/A	#N/A	#N/A	#N/A	-1.82257	0.000154028	1	0	1	DEG-down
Pavir.7NG383900	AT2G21960	0	#N/A	-0.145605	0.792205	FALSE	0	0	#N/A	#N/A	#N/A	#N/A	#N/A	#N/A	#N/A	#N/A	#N/A	#N/A	#N/A	#N/A	#N/A	#N/A	#N/A	#N/A	#N/A	#N/A	#N/A	-1.03422	0.0011703	1	0	1	DEG-down
Pavir.7NG387500	AT4G21445	0	#N/A	0.265437	0.996919	FALSE	0	0	#N/A	#N/A	#N/A	#N/A	#N/A	#N/A	#N/A	#N/A	#N/A	#N/A	#N/A	#N/A	#N/A	#N/A	#N/A	#N/A	#N/A	#N/A	#N/A	-1.03184	0.0243936	1	0	1	DEG-down
Pavir.7NG392600	AT5G35630	glutamine synthetase 2	#N/A	-0.244685	0.816858	FALSE	0	0	#N/A	#N/A	#N/A	#N/A	#N/A	#N/A	#N/A	#N/A	#N/A	#N/A	#N/A	#N/A	#N/A	#N/A	#N/A	#N/A	#N/A	#N/A	#N/A	-2.01252	1.19446e-06	1	0	1	DEG-down
Pavir.7NG428700	AT2G42130	Plastid-lipid associated protein PAP / fibrillin family protein	#N/A	0.0758749	0.995814	FALSE	0	0	#N/A	#N/A	#N/A	#N/A	#N/A	#N/A	#N/A	#N/A	#N/A	#N/A	#N/A	#N/A	#N/A	#N/A	#N/A	#N/A	#N/A	#N/A	#N/A	-1.05293	1.1924e-08	1	0	1	DEG-down
Pavir.7NG446500	AT2G45850	AT hook motif DNA-binding family protein	#N/A	0.0593553	0.989394	FALSE	0	0	#N/A	#N/A	#N/A	#N/A	#N/A	#N/A	#N/A	#N/A	#N/A	#N/A	#N/A	#N/A	#N/A	#N/A	#N/A	#N/A	#N/A	#N/A	#N/A	-1.43866	0.000151152	1	0	1	DEG-down
Pavir.8KG031600	AT3G48420	Haloacid dehalogenase-like hydrolase (HAD) superfamily protein	#N/A	0.830255	0.281132	FALSE	0	0	#N/A	#N/A	#N/A	#N/A	#N/A	#N/A	#N/A	#N/A	#N/A	#N/A	#N/A	#N/A	#N/A	#N/A	#N/A	#N/A	#N/A	#N/A	#N/A	-1.83652	0.000157565	1	0	1	DEG-down
Pavir.8KG035600	AT1G50450	Saccharopine dehydrogenase	#N/A	0.137504	0.989394	FALSE	0	0	#N/A	#N/A	#N/A	#N/A	#N/A	#N/A	#N/A	#N/A	#N/A	#N/A	#N/A	#N/A	#N/A	#N/A	#N/A	#N/A	#N/A	#N/A	#N/A	-1.23149	4.03559e-05	1	0	1	DEG-down
Pavir.8KG135500	AT3G04080	apyrase 1	#N/A	0.258217	0.989448	FALSE	0	0	#N/A	#N/A	#N/A	#N/A	#N/A	#N/A	#N/A	#N/A	#N/A	#N/A	#N/A	#N/A	#N/A	#N/A	#N/A	#N/A	#N/A	#N/A	#N/A	-1.02332	0.0459493	1	0	1	DEG-down
Pavir.8KG137600	AT4G10340	light harvesting complex of photosystem II 5	#N/A	-0.564905	0.094484	FALSE	0	0	#N/A	#N/A	#N/A	#N/A	#N/A	#N/A	#N/A	#N/A	#N/A	#N/A	#N/A	#N/A	#N/A	#N/A	#N/A	#N/A	#N/A	#N/A	#N/A	-1.37561	0.000373052	1	0	1	DEG-down
Pavir.8KG208300	AT4G31390	Protein kinase superfamily protein	#N/A	-0.0350469	0.952085	FALSE	0	0	#N/A	#N/A	#N/A	#N/A	#N/A	#N/A	#N/A	#N/A	#N/A	#N/A	#N/A	#N/A	#N/A	#N/A	#N/A	#N/A	#N/A	#N/A	#N/A	-1.12871	6.23178e-06	1	0	1	DEG-down
Pavir.8KG265700	AT4G35160	O-methyltransferase family protein	#N/A	1.45943	0.221684	FALSE	0	0	#N/A	#N/A	#N/A	#N/A	#N/A	#N/A	#N/A	#N/A	#N/A	#N/A	#N/A	#N/A	#N/A	#N/A	#N/A	#N/A	#N/A	#N/A	#N/A	-1.73029	0.0248293	1	0	1	DEG-down
Pavir.8KG317616	AT2G35780	serine carboxypeptidase-like 26	#N/A	0.284514	0.978667	FALSE	0	0	#N/A	#N/A	#N/A	#N/A	#N/A	#N/A	#N/A	#N/A	#N/A	#N/A	#N/A	#N/A	#N/A	#N/A	#N/A	#N/A	#N/A	#N/A	#N/A	-1.89111	0.000143341	1	0	1	DEG-down
Pavir.8NG007100	AT2G35800	mitochondrial substrate carrier family protein	#N/A	-0.45799	0.690599	FALSE	0	0	#N/A	#N/A	#N/A	#N/A	#N/A	#N/A	#N/A	#N/A	#N/A	#N/A	#N/A	#N/A	#N/A	#N/A	#N/A	#N/A	#N/A	#N/A	#N/A	-1.14158	2.31144e-06	1	0	1	DEG-down
Pavir.8NG035400	AT5G22620	phosphoglycerate/bisphosphoglycerate mutase family protein	#N/A	0.0840643	0.989394	FALSE	0	0	#N/A	#N/A	#N/A	#N/A	#N/A	#N/A	#N/A	#N/A	#N/A	#N/A	#N/A	#N/A	#N/A	#N/A	#N/A	#N/A	#N/A	#N/A	#N/A	-1.23223	0.0001152	1	0	1	DEG-down
Pavir.8NG072400	AT4G23430	NAD(P)-binding Rossmann-fold superfamily protein	#N/A	-0.560643	0.237664	FALSE	0	0	#N/A	#N/A	#N/A	#N/A	#N/A	#N/A	#N/A	#N/A	#N/A	#N/A	#N/A	#N/A	#N/A	#N/A	#N/A	#N/A	#N/A	#N/A	#N/A	-1.14119	8.15882e-08	1	0	1	DEG-down
Pavir.8NG084900	0	0	#N/A	0.0143553	0.989394	FALSE	0	0	#N/A	#N/A	#N/A	#N/A	#N/A	#N/A	#N/A	#N/A	#N/A	#N/A	#N/A	#N/A	#N/A	#N/A	#N/A	#N/A	#N/A	#N/A	#N/A	-1.83234	0.0205371	1	0	1	DEG-down
Pavir.8NG085000	0	0	#N/A	-0.397828	0.514893	FALSE	0	0	#N/A	#N/A	#N/A	#N/A	#N/A	#N/A	#N/A	#N/A	#N/A	#N/A	#N/A	#N/A	#N/A	#N/A	#N/A	#N/A	#N/A	#N/A	#N/A	-2.04514	0.037751	1	0	1	DEG-down
Pavir.8NG085200	0	0	#N/A	-0.541618	0.257963	FALSE	0	0	#N/A	#N/A	#N/A	#N/A	#N/A	#N/A	#N/A	#N/A	#N/A	#N/A	#N/A	#N/A	#N/A	#N/A	#N/A	#N/A	#N/A	#N/A	#N/A	-2.05511	0.0451273	1	0	1	DEG-down
Pavir.8NG189000	AT5G47550	Cystatin/monellin superfamily protein	#N/A	-0.192645	0.682271	FALSE	0	0	#N/A	#N/A	#N/A	#N/A	#N/A	#N/A	#N/A	#N/A	#N/A	#N/A	#N/A	#N/A	#N/A	#N/A	#N/A	#N/A	#N/A	#N/A	#N/A	-2.51712	0.0329839	1	0	1	DEG-down
Pavir.8NG192400	AT1G71500	Rieske (2Fe-2S) domain-containing protein	#N/A	-0.270556	0.602537	FALSE	0	0	#N/A	#N/A	#N/A	#N/A	#N/A	#N/A	#N/A	#N/A	#N/A	#N/A	#N/A	#N/A	#N/A	#N/A	#N/A	#N/A	#N/A	#N/A	#N/A	-1.12968	0.000316122	1	0	1	DEG-down
Pavir.8NG220901	AT5G42510	Disease resistance-responsive (dirigent-like protein) family protein	#N/A	-0.72261	0.0861658	FALSE	0	0	#N/A	#N/A	#N/A	#N/A	#N/A	#N/A	#N/A	#N/A	#N/A	#N/A	#N/A	#N/A	#N/A	#N/A	#N/A	#N/A	#N/A	#N/A	#N/A	-1.60764	0.00522544	1	0	1	DEG-down
Pavir.8NG249900	0	0	#N/A	-0.438307	0.392015	FALSE	0	0	#N/A	#N/A	#N/A	#N/A	#N/A	#N/A	#N/A	#N/A	#N/A	#N/A	#N/A	#N/A	#N/A	#N/A	#N/A	#N/A	#N/A	#N/A	#N/A	-2.89306	1.27554e-05	1	0	1	DEG-down
Pavir.9KG005100	AT1G57770	FAD/NAD(P)-binding oxidoreductase family protein	#N/A	-0.293359	0.490944	FALSE	0	0	#N/A	#N/A	#N/A	#N/A	#N/A	#N/A	#N/A	#N/A	#N/A	#N/A	#N/A	#N/A	#N/A	#N/A	#N/A	#N/A	#N/A	#N/A	#N/A	-1.15901	2.16031e-05	1	0	1	DEG-down
Pavir.9KG015400	AT4G22890	PGR5-LIKE A	#N/A	-0.189351	0.933145	FALSE	0	0	#N/A	#N/A	#N/A	#N/A	#N/A	#N/A	#N/A	#N/A	#N/A	#N/A	#N/A	#N/A	#N/A	#N/A	#N/A	#N/A	#N/A	#N/A	#N/A	-1.78058	1.9316e-14	1	0	1	DEG-down
Pavir.9KG022700	AT5G24490	30S ribosomal protein, putative	#N/A	-0.132894	0.82479	FALSE	0	0	#N/A	#N/A	#N/A	#N/A	#N/A	#N/A	#N/A	#N/A	#N/A	#N/A	#N/A	#N/A	#N/A	#N/A	#N/A	#N/A	#N/A	#N/A	#N/A	-1.24827	4.02216e-06	1	0	1	DEG-down
Pavir.9KG029098	AT5G19220	ADP glucose pyrophosphorylase large subunit 1	#N/A	0.00575927	0.988235	FALSE	0	0	#N/A	#N/A	#N/A	#N/A	#N/A	#N/A	#N/A	#N/A	#N/A	#N/A	#N/A	#N/A	#N/A	#N/A	#N/A	#N/A	#N/A	#N/A	#N/A	-1.30776	5.15086e-06	1	0	1	DEG-down
Pavir.9KG033100	AT3G26070	Plastid-lipid associated protein PAP / fibrillin family protein	#N/A	-0.0740006	0.922122	FALSE	0	0	#N/A	#N/A	#N/A	#N/A	#N/A	#N/A	#N/A	#N/A	#N/A	#N/A	#N/A	#N/A	#N/A	#N/A	#N/A	#N/A	#N/A	#N/A	#N/A	-1.38093	4.46629e-09	1	0	1	DEG-down
Pavir.9KG033180	0	0	#N/A	-0.54372	0.491254	FALSE	0	0	#N/A	#N/A	#N/A	#N/A	#N/A	#N/A	#N/A	#N/A	#N/A	#N/A	#N/A	#N/A	#N/A	#N/A	#N/A	#N/A	#N/A	#N/A	#N/A	-1.75777	8.87636e-08	1	0	1	DEG-down
Pavir.9KG040600	AT1G54520	0	#N/A	-0.575615	0.245785	FALSE	0	0	#N/A	#N/A	#N/A	#N/A	#N/A	#N/A	#N/A	#N/A	#N/A	#N/A	#N/A	#N/A	#N/A	#N/A	#N/A	#N/A	#N/A	#N/A	#N/A	-1.5601	2.35422e-12	1	0	1	DEG-down
Pavir.9KG050400	AT2G29630	thiaminC	#N/A	-0.123434	0.877147	FALSE	0	0	#N/A	#N/A	#N/A	#N/A	#N/A	#N/A	#N/A	#N/A	#N/A	#N/A	#N/A	#N/A	#N/A	#N/A	#N/A	#N/A	#N/A	#N/A	#N/A	-2.16804	3.38655e-09	1	0	1	DEG-down
Pavir.9KG126200	AT2G33830	Dormancy/auxin associated family protein	#N/A	0.293959	0.989394	FALSE	0	0	#N/A	#N/A	#N/A	#N/A	#N/A	#N/A	#N/A	#N/A	#N/A	#N/A	#N/A	#N/A	#N/A	#N/A	#N/A	#N/A	#N/A	#N/A	#N/A	-1.34722	1.03988e-06	1	0	1	DEG-down
Pavir.9KG129000	AT5G53580	NAD(P)-linked oxidoreductase superfamily protein	#N/A	-0.118727	0.957363	FALSE	0	0	#N/A	#N/A	#N/A	#N/A	#N/A	#N/A	#N/A	#N/A	#N/A	#N/A	#N/A	#N/A	#N/A	#N/A	#N/A	#N/A	#N/A	#N/A	#N/A	-1.64509	1.01062e-10	1	0	1	DEG-down
Pavir.9KG132400	AT4G00570	NAD-dependent malic enzyme 2	#N/A	-0.251539	0.800725	FALSE	0	0	#N/A	#N/A	#N/A	#N/A	#N/A	#N/A	#N/A	#N/A	#N/A	#N/A	#N/A	#N/A	#N/A	#N/A	#N/A	#N/A	#N/A	#N/A	#N/A	-1.27975	5.12101e-05	1	0	1	DEG-down
Pavir.9KG134200	AT5G53490	Tetratricopeptide repeat (TPR)-like superfamily protein	#N/A	-0.14401	0.933145	FALSE	0	0	#N/A	#N/A	#N/A	#N/A	#N/A	#N/A	#N/A	#N/A	#N/A	#N/A	#N/A	#N/A	#N/A	#N/A	#N/A	#N/A	#N/A	#N/A	#N/A	-1.75994	0.000655151	1	0	1	DEG-down
Pavir.9KG178600	AT2G21130	Cyclophilin-like peptidyl-prolyl cis-trans isomerase family protein	#N/A	-0.199255	0.769572	FALSE	0	0	#N/A	#N/A	#N/A	#N/A	#N/A	#N/A	#N/A	#N/A	#N/A	#N/A	#N/A	#N/A	#N/A	#N/A	#N/A	#N/A	#N/A	#N/A	#N/A	-1.45221	0.0120261	1	0	1	DEG-down
Pavir.9KG276800	0	0	#N/A	-0.53952	0.607359	FALSE	0	0	#N/A	#N/A	#N/A	#N/A	#N/A	#N/A	#N/A	#N/A	#N/A	#N/A	#N/A	#N/A	#N/A	#N/A	#N/A	#N/A	#N/A	#N/A	#N/A	-1.2224	2.54136e-08	1	0	1	DEG-down
Pavir.9KG289500	AT3G03080	Zinc-binding dehydrogenase family protein	#N/A	0.466758	0.890212	FALSE	0	0	#N/A	#N/A	#N/A	#N/A	#N/A	#N/A	#N/A	#N/A	#N/A	#N/A	#N/A	#N/A	#N/A	#N/A	#N/A	#N/A	#N/A	#N/A	#N/A	-1.28613	3.26626e-06	1	0	1	DEG-down
Pavir.9KG307474	AT2G22780	peroxisomal NAD-malate dehydrogenase 1	#N/A	-0.222633	0.766967	FALSE	0	0	#N/A	#N/A	#N/A	#N/A	#N/A	#N/A	#N/A	#N/A	#N/A	#N/A	#N/A	#N/A	#N/A	#N/A	#N/A	#N/A	#N/A	#N/A	#N/A	-1.70065	3.74751e-06	1	0	1	DEG-down
Pavir.9KG370100	AT4G15530	pyruvate orthophosphate dikinase	#N/A	-0.12658	0.831471	FALSE	0	0	#N/A	#N/A	#N/A	#N/A	#N/A	#N/A	#N/A	#N/A	#N/A	#N/A	#N/A	#N/A	#N/A	#N/A	#N/A	#N/A	#N/A	#N/A	#N/A	-1.86245	0.0102202	1	0	1	DEG-down
Pavir.9KG379507	AT5G26742	DEAD box RNA helicase (RH3)	#N/A	0.0648829	0.989394	FALSE	0	0	#N/A	#N/A	#N/A	#N/A	#N/A	#N/A	#N/A	#N/A	#N/A	#N/A	#N/A	#N/A	#N/A	#N/A	#N/A	#N/A	#N/A	#N/A	#N/A	-1.01465	7.78616e-06	1	0	1	DEG-down
Pavir.9KG392400	AT1G11750	CLP protease proteolytic subunit 6	#N/A	-0.323733	0.792205	FALSE	0	0	#N/A	#N/A	#N/A	#N/A	#N/A	#N/A	#N/A	#N/A	#N/A	#N/A	#N/A	#N/A	#N/A	#N/A	#N/A	#N/A	#N/A	#N/A	#N/A	-1.06278	1.99222e-10	1	0	1	DEG-down
Pavir.9KG422733	AT1G56500	haloacid dehalogenase-like hydrolase family protein	#N/A	-0.386468	0.587103	FALSE	0	0	#N/A	#N/A	#N/A	#N/A	#N/A	#N/A	#N/A	#N/A	#N/A	#N/A	#N/A	#N/A	#N/A	#N/A	#N/A	#N/A	#N/A	#N/A	#N/A	-1.14613	0.000112223	1	0	1	DEG-down
Pavir.9KG423900	AT5G20935	0	#N/A	0.015783	0.989394	FALSE	0	0	#N/A	#N/A	#N/A	#N/A	#N/A	#N/A	#N/A	#N/A	#N/A	#N/A	#N/A	#N/A	#N/A	#N/A	#N/A	#N/A	#N/A	#N/A	#N/A	-1.65082	0.0128548	1	0	1	DEG-down
Pavir.9KG426185	AT2G27150	abscisic aldehyde oxidase 3	#N/A	0.297485	0.99693	FALSE	0	0	#N/A	#N/A	#N/A	#N/A	#N/A	#N/A	#N/A	#N/A	#N/A	#N/A	#N/A	#N/A	#N/A	#N/A	#N/A	#N/A	#N/A	#N/A	#N/A	-1.15984	0.00022633	1	0	1	DEG-down
Pavir.9KG444100	AT2G41620	Nucleoporin interacting component (Nup93/Nic96-like) family protein	#N/A	0.454176	0.989394	FALSE	0	0	#N/A	#N/A	#N/A	#N/A	#N/A	#N/A	#N/A	#N/A	#N/A	#N/A	#N/A	#N/A	#N/A	#N/A	#N/A	#N/A	#N/A	#N/A	#N/A	-1.58832	1.09529e-08	1	0	1	DEG-down
Pavir.9KG468800	AT3G15840	post-illumination chlorophyll fluorescence increase	#N/A	-0.320126	0.514893	FALSE	0	0	#N/A	#N/A	#N/A	#N/A	#N/A	#N/A	#N/A	#N/A	#N/A	#N/A	#N/A	#N/A	#N/A	#N/A	#N/A	#N/A	#N/A	#N/A	#N/A	-1.13774	8.29955e-05	1	0	1	DEG-down
Pavir.9KG469400	ATCG00430	photosystem II reaction center protein G	#N/A	-0.28279	0.572404	FALSE	0	0	#N/A	#N/A	#N/A	#N/A	#N/A	#N/A	#N/A	#N/A	#N/A	#N/A	#N/A	#N/A	#N/A	#N/A	#N/A	#N/A	#N/A	#N/A	#N/A	-2.1754	0.00074244	1	0	1	DEG-down
Pavir.9KG481700	AT2G37240	Thioredoxin superfamily protein	#N/A	-0.212568	0.789277	FALSE	0	0	#N/A	#N/A	#N/A	#N/A	#N/A	#N/A	#N/A	#N/A	#N/A	#N/A	#N/A	#N/A	#N/A	#N/A	#N/A	#N/A	#N/A	#N/A	#N/A	-1.19799	5.93792e-05	1	0	1	DEG-down
Pavir.9KG495000	AT2G39470	PsbP-like protein 2	#N/A	-0.286304	0.751161	FALSE	0	0	#N/A	#N/A	#N/A	#N/A	#N/A	#N/A	#N/A	#N/A	#N/A	#N/A	#N/A	#N/A	#N/A	#N/A	#N/A	#N/A	#N/A	#N/A	#N/A	-1.25836	0.000591013	1	0	1	DEG-down
Pavir.9KG550900	AT1G42970	glyceraldehyde-3-phosphate dehydrogenase B subunit	#N/A	-0.0350469	0.989394	FALSE	0	0	#N/A	#N/A	#N/A	#N/A	#N/A	#N/A	#N/A	#N/A	#N/A	#N/A	#N/A	#N/A	#N/A	#N/A	#N/A	#N/A	#N/A	#N/A	#N/A	-1.48058	2.44175e-05	1	0	1	DEG-down
Pavir.9KG568200	AT5G52100	Dihydrodipicolinate reductase, bacterial/plant	#N/A	-0.125006	0.839031	FALSE	0	0	#N/A	#N/A	#N/A	#N/A	#N/A	#N/A	#N/A	#N/A	#N/A	#N/A	#N/A	#N/A	#N/A	#N/A	#N/A	#N/A	#N/A	#N/A	#N/A	-1.16274	4.26383e-05	1	0	1	DEG-down
Pavir.9KG572400	AT4G35090	catalase 2	#N/A	-0.384584	0.464086	FALSE	0	0	#N/A	#N/A	#N/A	#N/A	#N/A	#N/A	#N/A	#N/A	#N/A	#N/A	#N/A	#N/A	#N/A	#N/A	#N/A	#N/A	#N/A	#N/A	#N/A	-1.23683	0.00013773	1	0	1	DEG-down
Pavir.9KG601100	AT5G43745	Protein of unknown function (DUF1012)	#N/A	0.0186342	0.989394	FALSE	0	0	#N/A	#N/A	#N/A	#N/A	#N/A	#N/A	#N/A	#N/A	#N/A	#N/A	#N/A	#N/A	#N/A	#N/A	#N/A	#N/A	#N/A	#N/A	#N/A	-2.6858	1.50019e-13	1	0	1	DEG-down
Pavir.9KG642000	AT5G13700	polyamine oxidase 1	#N/A	-0.0394883	0.989394	FALSE	0	0	#N/A	#N/A	#N/A	#N/A	#N/A	#N/A	#N/A	#N/A	#N/A	#N/A	#N/A	#N/A	#N/A	#N/A	#N/A	#N/A	#N/A	#N/A	#N/A	-1.3488	0.000934935	1	0	1	DEG-down
Pavir.9NG006500	AT3G23700	Nucleic acid-binding proteins superfamily	#N/A	-0.535332	0.547678	FALSE	0	0	#N/A	#N/A	#N/A	#N/A	#N/A	#N/A	#N/A	#N/A	#N/A	#N/A	#N/A	#N/A	#N/A	#N/A	#N/A	#N/A	#N/A	#N/A	#N/A	-1.44909	1.37571e-07	1	0	1	DEG-down
Pavir.9NG016300	AT4G22890	PGR5-LIKE A	#N/A	0.0186342	0.989394	FALSE	0	0	#N/A	#N/A	#N/A	#N/A	#N/A	#N/A	#N/A	#N/A	#N/A	#N/A	#N/A	#N/A	#N/A	#N/A	#N/A	#N/A	#N/A	#N/A	#N/A	-1.65122	5.98977e-11	1	0	1	DEG-down
Pavir.9NG022973	AT1G01090	pyruvate dehydrogenase E1 alpha	#N/A	-0.186065	0.892139	FALSE	0	0	#N/A	#N/A	#N/A	#N/A	#N/A	#N/A	#N/A	#N/A	#N/A	#N/A	#N/A	#N/A	#N/A	#N/A	#N/A	#N/A	#N/A	#N/A	#N/A	-1.06945	1.20972e-06	1	0	1	DEG-down
Pavir.9NG023046	AT5G26742	DEAD box RNA helicase (RH3)	#N/A	-0.222633	0.87744	FALSE	0	0	#N/A	#N/A	#N/A	#N/A	#N/A	#N/A	#N/A	#N/A	#N/A	#N/A	#N/A	#N/A	#N/A	#N/A	#N/A	#N/A	#N/A	#N/A	#N/A	-1.07708	1.05223e-06	1	0	1	DEG-down
Pavir.9NG074200	AT1G75210	HAD-superfamily hydrolase, subfamily IG, 5\'-nucleotidase	#N/A	0.0731347	0.989394	FALSE	0	0	#N/A	#N/A	#N/A	#N/A	#N/A	#N/A	#N/A	#N/A	#N/A	#N/A	#N/A	#N/A	#N/A	#N/A	#N/A	#N/A	#N/A	#N/A	#N/A	-1.04847	9.11123e-05	1	0	1	DEG-down
Pavir.9NG084200	AT1G31330	photosystem I subunit F	#N/A	-0.217591	0.855035	FALSE	0	0	#N/A	#N/A	#N/A	#N/A	#N/A	#N/A	#N/A	#N/A	#N/A	#N/A	#N/A	#N/A	#N/A	#N/A	#N/A	#N/A	#N/A	#N/A	#N/A	-1.53541	3.91794e-06	1	0	1	DEG-down
Pavir.9NG106000	AT4G14680	Pseudouridine synthase/archaeosine transglycosylase-like family protein	#N/A	1.30976	0.209103	FALSE	0	0	#N/A	#N/A	#N/A	#N/A	#N/A	#N/A	#N/A	#N/A	#N/A	#N/A	#N/A	#N/A	#N/A	#N/A	#N/A	#N/A	#N/A	#N/A	#N/A	-1.60003	3.81503e-05	1	0	1	DEG-down
Pavir.9NG114300	AT5G19220	ADP glucose pyrophosphorylase large subunit 1	#N/A	-0.215915	0.857987	FALSE	0	0	#N/A	#N/A	#N/A	#N/A	#N/A	#N/A	#N/A	#N/A	#N/A	#N/A	#N/A	#N/A	#N/A	#N/A	#N/A	#N/A	#N/A	#N/A	#N/A	-1.04918	6.12522e-05	1	0	1	DEG-down
Pavir.9NG143800	AT3G26070	Plastid-lipid associated protein PAP / fibrillin family protein	#N/A	-0.0679388	0.940223	FALSE	0	0	#N/A	#N/A	#N/A	#N/A	#N/A	#N/A	#N/A	#N/A	#N/A	#N/A	#N/A	#N/A	#N/A	#N/A	#N/A	#N/A	#N/A	#N/A	#N/A	-1.46402	3.40171e-10	1	0	1	DEG-down
Pavir.9NG204073	ATCG00420	NADH dehydrogenase subunit J	#N/A	-0.140826	0.933145	FALSE	0	0	#N/A	#N/A	#N/A	#N/A	#N/A	#N/A	#N/A	#N/A	#N/A	#N/A	#N/A	#N/A	#N/A	#N/A	#N/A	#N/A	#N/A	#N/A	#N/A	-1.97627	7.44712e-06	1	0	1	DEG-down
Pavir.9NG204584	ATCG00490	ribulose-bisphosphate carboxylases	#N/A	-0.187707	0.890212	FALSE	0	0	#N/A	#N/A	#N/A	#N/A	#N/A	#N/A	#N/A	#N/A	#N/A	#N/A	#N/A	#N/A	#N/A	#N/A	#N/A	#N/A	#N/A	#N/A	#N/A	-1.20356	0.0033181	1	0	1	DEG-down
Pavir.9NG220200	AT3G27690	photosystem II light harvesting complex gene 2.3	#N/A	-0.397828	0.514893	FALSE	0	0	#N/A	#N/A	#N/A	#N/A	#N/A	#N/A	#N/A	#N/A	#N/A	#N/A	#N/A	#N/A	#N/A	#N/A	#N/A	#N/A	#N/A	#N/A	#N/A	-1.5128	0.000303829	1	0	1	DEG-down
Pavir.9NG222600	AT3G15840	post-illumination chlorophyll fluorescence increase	#N/A	-0.72977	0.068975	FALSE	0	0	#N/A	#N/A	#N/A	#N/A	#N/A	#N/A	#N/A	#N/A	#N/A	#N/A	#N/A	#N/A	#N/A	#N/A	#N/A	#N/A	#N/A	#N/A	#N/A	-1.15158	9.54525e-05	1	0	1	DEG-down
Pavir.9NG251700	AT4G00570	NAD-dependent malic enzyme 2	#N/A	-0.307573	0.70449	FALSE	0	0	#N/A	#N/A	#N/A	#N/A	#N/A	#N/A	#N/A	#N/A	#N/A	#N/A	#N/A	#N/A	#N/A	#N/A	#N/A	#N/A	#N/A	#N/A	#N/A	-1.47948	7.00376e-06	1	0	1	DEG-down
Pavir.9NG468400	AT3G60190	DYNAMIN-like 1E	#N/A	-0.710756	0.17982	FALSE	0	0	#N/A	#N/A	#N/A	#N/A	#N/A	#N/A	#N/A	#N/A	#N/A	#N/A	#N/A	#N/A	#N/A	#N/A	#N/A	#N/A	#N/A	#N/A	#N/A	-2.02852	9.12269e-13	1	0	1	DEG-down
Pavir.9NG516700	AT2G15480	UDP-glucosyl transferase 73B5	#N/A	0.0989585	0.989394	FALSE	0	0	#N/A	#N/A	#N/A	#N/A	#N/A	#N/A	#N/A	#N/A	#N/A	#N/A	#N/A	#N/A	#N/A	#N/A	#N/A	#N/A	#N/A	#N/A	#N/A	-1.11139	0.00664949	1	0	1	DEG-down
Pavir.9NG609600	AT5G20935	0	#N/A	-0.72738	0.324285	FALSE	0	0	#N/A	#N/A	#N/A	#N/A	#N/A	#N/A	#N/A	#N/A	#N/A	#N/A	#N/A	#N/A	#N/A	#N/A	#N/A	#N/A	#N/A	#N/A	#N/A	-1.32812	2.98728e-05	1	0	1	DEG-down
Pavir.9NG694200	AT2G39470	PsbP-like protein 2	#N/A	-0.486004	0.232371	FALSE	0	0	#N/A	#N/A	#N/A	#N/A	#N/A	#N/A	#N/A	#N/A	#N/A	#N/A	#N/A	#N/A	#N/A	#N/A	#N/A	#N/A	#N/A	#N/A	#N/A	-1.58707	1.08607e-08	1	0	1	DEG-down
Pavir.9NG724600	AT2G26340	0	#N/A	-0.459973	0.405183	FALSE	0	0	#N/A	#N/A	#N/A	#N/A	#N/A	#N/A	#N/A	#N/A	#N/A	#N/A	#N/A	#N/A	#N/A	#N/A	#N/A	#N/A	#N/A	#N/A	#N/A	-1.13943	0.00278924	1	0	1	DEG-down
Pavir.9NG732900	ATCG00160	ribosomal protein S2	#N/A	-0.0816138	0.933145	FALSE	0	0	#N/A	#N/A	#N/A	#N/A	#N/A	#N/A	#N/A	#N/A	#N/A	#N/A	#N/A	#N/A	#N/A	#N/A	#N/A	#N/A	#N/A	#N/A	#N/A	-1.87595	4.67135e-06	1	0	1	DEG-down
Pavir.9NG757400	AT4G35090	catalase 2	#N/A	-0.397828	0.514817	FALSE	0	0	#N/A	#N/A	#N/A	#N/A	#N/A	#N/A	#N/A	#N/A	#N/A	#N/A	#N/A	#N/A	#N/A	#N/A	#N/A	#N/A	#N/A	#N/A	#N/A	-1.28018	2.77683e-06	1	0	1	DEG-down
Pavir.9NG759977	AT1G42970	glyceraldehyde-3-phosphate dehydrogenase B subunit	#N/A	-0.200913	0.878278	FALSE	0	0	#N/A	#N/A	#N/A	#N/A	#N/A	#N/A	#N/A	#N/A	#N/A	#N/A	#N/A	#N/A	#N/A	#N/A	#N/A	#N/A	#N/A	#N/A	#N/A	-1.21631	2.6087e-05	1	0	1	DEG-down
Pavir.9NG779700	AT4G11820	hydroxymethylglutaryl-CoA synthase / HMG-CoA synthase / 3-hydroxy-3-methylglutaryl coenzyme A synthase	#N/A	-0.07552	0.927142	FALSE	0	0	#N/A	#N/A	#N/A	#N/A	#N/A	#N/A	#N/A	#N/A	#N/A	#N/A	#N/A	#N/A	#N/A	#N/A	#N/A	#N/A	#N/A	#N/A	#N/A	-1.02386	0.00950835	1	0	1	DEG-down
Pavir.9NG789700	AT1G66850	Bifunctional inhibitor/lipid-transfer protein/seed storage 2S albumin superfamily protein	#N/A	-0.771027	0.296164	FALSE	0	0	#N/A	#N/A	#N/A	#N/A	#N/A	#N/A	#N/A	#N/A	#N/A	#N/A	#N/A	#N/A	#N/A	#N/A	#N/A	#N/A	#N/A	#N/A	#N/A	-1.41006	0.000517966	1	0	1	DEG-down
Pavir.9NG816700	AT1G22440	Zinc-binding alcohol dehydrogenase family protein	#N/A	0.158337	0.999125	FALSE	0	0	#N/A	#N/A	#N/A	#N/A	#N/A	#N/A	#N/A	#N/A	#N/A	#N/A	#N/A	#N/A	#N/A	#N/A	#N/A	#N/A	#N/A	#N/A	#N/A	-1.07318	0.0217087	1	0	1	DEG-down
Pavir.J040700	ATCG00270	photosystem II reaction center protein D	#N/A	0.175045	0.992403	FALSE	0	0	#N/A	#N/A	#N/A	#N/A	#N/A	#N/A	#N/A	#N/A	#N/A	#N/A	#N/A	#N/A	#N/A	#N/A	#N/A	#N/A	#N/A	#N/A	#N/A	-1.7773	1.29194e-05	1	0	1	DEG-down
Pavir.4NG215687	AT2G42600	phosphoenolpyruvate carboxylase 2	#N/A	-0.2567	0.796093	FALSE	0	0	3	-6.64386	5.44e-17	1xPhospho	1	0	1	-6.64386	5.44e-17	1xPhospho	1	0	1	-6.64386	5.44e-17	1xPhospho	1	0	1	-1.09626	0.00152112	1	0	1	DEG-down DPs-down
Pavir.3NG066600	AT1G33800	Protein of unknown function (DUF579)	#N/A	0.00863031	0.964282	FALSE	0	0	2	-6.64386	5.44e-17	1xPhospho	1	0	1	-6.64386	5.44e-17	1xPhospho	1	0	1	#N/A	#N/A	#N/A	#N/A	#N/A	#N/A	-1.62901	0.00064594	1	0	1	DEG-down DPs-down
Pavir.5KG453100	AT5G14740	carbonic anhydrase 2	#N/A	-0.304006	0.714447	FALSE	0	0	2	-6.64386	5.44e-17	1xPhospho	1	0	1	-6.64386	5.44e-17	1xPhospho	1	0	1	#N/A	#N/A	#N/A	#N/A	#N/A	#N/A	-1.45526	0.000288163	1	0	1	DEG-down DPs-down
Pavir.5NG263800	AT5G14740	carbonic anhydrase 2	#N/A	-0.323733	0.682271	FALSE	0	0	2	-6.64386	5.44e-17	1xPhospho	1	0	1	-6.64386	5.44e-17	1xPhospho	1	0	1	#N/A	#N/A	#N/A	#N/A	#N/A	#N/A	-1.12305	0.019151	1	0	1	DEG-down DPs-down
Pavir.7KG080900	AT5G58140	phototropin 2	#N/A	-0.0603973	0.922765	FALSE	0	0	2	-6.64386	5.44e-17	1xPhospho	1	0	1	-1.72738	0.0053765	1xPhospho	1	0	1	#N/A	#N/A	#N/A	#N/A	#N/A	#N/A	-1.64204	8.45363e-13	1	0	1	DEG-down DPs-down
Pavir.3KG261700	AT4G15530	pyruvate orthophosphate dikinase	#N/A	-0.603841	0.17982	FALSE	0	0	1	-6.64386	5.44e-17	1xPhospho	1	0	1	#N/A	#N/A	#N/A	#N/A	#N/A	#N/A	#N/A	#N/A	#N/A	#N/A	#N/A	#N/A	-1.14508	1.9078e-08	1	0	1	DEG-down DPs-down
Pavir.3NG076904	AT4G15530	pyruvate orthophosphate dikinase	#N/A	-0.163268	0.91721	FALSE	0	0	1	-6.64386	5.44e-17	1xPhospho	1	0	1	#N/A	#N/A	#N/A	#N/A	#N/A	#N/A	#N/A	#N/A	#N/A	#N/A	#N/A	#N/A	-1.34099	3.03486e-07	1	0	1	DEG-down DPs-down
Pavir.3NG183492	AT1G68830	STT7 homolog STN7	#N/A	0.230203	0.989394	FALSE	0	0	1	-6.64386	5.44e-17	1xPhospho	1	0	1	#N/A	#N/A	#N/A	#N/A	#N/A	#N/A	#N/A	#N/A	#N/A	#N/A	#N/A	#N/A	-1.08543	3.42764e-10	1	0	1	DEG-down DPs-down
Pavir.6NG088100	0	0	#N/A	-0.467932	0.377198	FALSE	0	0	1	-6.64386	5.44e-17	1xPhospho	1	0	1	#N/A	#N/A	#N/A	#N/A	#N/A	#N/A	#N/A	#N/A	#N/A	#N/A	#N/A	#N/A	-2.36608	5.59652e-07	1	0	1	DEG-down DPs-down
Pavir.6NG092300	AT1G79040	photosystem II subunit R	#N/A	-0.481969	0.349525	FALSE	0	0	1	-6.64386	5.44e-17	1xPhospho	1	0	1	#N/A	#N/A	#N/A	#N/A	#N/A	#N/A	#N/A	#N/A	#N/A	#N/A	#N/A	#N/A	-1.21164	5.98726e-07	1	0	1	DEG-down DPs-down
Pavir.6NG176100	AT5G15490	UDP-glucose 6-dehydrogenase family protein	#N/A	-0.951764	0.0657701	FALSE	0	0	1	-2.152	7.42912e-05	1xPhospho	1	0	1	#N/A	#N/A	#N/A	#N/A	#N/A	#N/A	#N/A	#N/A	#N/A	#N/A	#N/A	#N/A	-1.73597	5.66797e-05	1	0	1	DEG-down DPs-down
Pavir.7KG182509	ATCG00120	ATP synthase subunit alpha	#N/A	-0.274041	0.76774	FALSE	0	0	1	-6.64386	5.44e-17	1xPhospho	1	0	1	#N/A	#N/A	#N/A	#N/A	#N/A	#N/A	#N/A	#N/A	#N/A	#N/A	#N/A	#N/A	-2.12708	1.07762e-05	1	0	1	DEG-down DPs-down
Pavir.7KG182518	ATCG00120	ATP synthase subunit alpha	#N/A	-0.284546	0.754917	FALSE	0	0	1	-6.64386	5.44e-17	1xPhospho	1	0	1	#N/A	#N/A	#N/A	#N/A	#N/A	#N/A	#N/A	#N/A	#N/A	#N/A	#N/A	#N/A	-2.31688	8.09855e-08	1	0	1	DEG-down DPs-down
Pavir.8NG194400	AT4G10340	light harvesting complex of photosystem II 5	#N/A	-0.260152	0.792205	FALSE	0	0	1	-2.29336	0.000530996	1xPhospho	1	0	1	#N/A	#N/A	#N/A	#N/A	#N/A	#N/A	#N/A	#N/A	#N/A	#N/A	#N/A	#N/A	-1.19096	0.00196964	1	0	1	DEG-down DPs-down
Pavir.9NG319500	AT2G03440	nodulin-related protein 1	#N/A	-0.249822	0.805489	FALSE	0	0	1	-6.64386	5.44e-17	1xPhospho	1	0	1	#N/A	#N/A	#N/A	#N/A	#N/A	#N/A	#N/A	#N/A	#N/A	#N/A	#N/A	#N/A	-1.92115	6.65705e-10	1	0	1	DEG-down DPs-down
Pavir.3KG402302	AT1G15140	FAD/NAD(P)-binding oxidoreductase	#N/A	0.625738	0.466987	FALSE	0	0	1	6.64386	5.44e-17	1xPhospho	1	1	0	#N/A	#N/A	#N/A	#N/A	#N/A	#N/A	#N/A	#N/A	#N/A	#N/A	#N/A	#N/A	-2.77739	3.83149e-05	1	0	1	DEG-down DPs-up
Pavir.3NG197700	AT1G15140	FAD/NAD(P)-binding oxidoreductase	#N/A	0.263034	0.989394	FALSE	0	0	1	6.64386	5.44e-17	1xPhospho	1	1	0	#N/A	#N/A	#N/A	#N/A	#N/A	#N/A	#N/A	#N/A	#N/A	#N/A	#N/A	#N/A	-2.42727	0.00645275	1	0	1	DEG-down DPs-up
Pavir.3NG233000	AT2G38280	AMP deaminase, putative / myoadenylate deaminase, putative	#N/A	-0.1976	0.881764	FALSE	0	0	1	6.64386	5.44e-17	3xPhospho	1	1	0	#N/A	#N/A	#N/A	#N/A	#N/A	#N/A	#N/A	#N/A	#N/A	#N/A	#N/A	#N/A	-1.91439	4.4826e-08	1	0	1	DEG-down DPs-up
Pavir.5NG178500	ATCG00710	photosystem II reaction center protein H	#N/A	-0.498179	0.172813	FALSE	0	0	1	1.57192	0.00708783	2xPhospho	1	1	0	#N/A	#N/A	#N/A	#N/A	#N/A	#N/A	#N/A	#N/A	#N/A	#N/A	#N/A	#N/A	-1.54318	0.000416255	1	0	1	DEG-down DPs-up
Pavir.7KG182671	ATCG00020	photosystem II reaction center protein A	#N/A	0.191563	0.989394	FALSE	0	0	1	2.14372	0.00596082	1xPhospho	1	1	0	#N/A	#N/A	#N/A	#N/A	#N/A	#N/A	#N/A	#N/A	#N/A	#N/A	#N/A	#N/A	-1.5917	0.00899556	1	0	1	DEG-down DPs-up
Pavir.1KG004200	AT3G13470	TCP-1/cpn60 chaperonin family protein	#N/A	0.668119	0.757987	FALSE	0	0	#N/A	#N/A	#N/A	#N/A	#N/A	#N/A	#N/A	#N/A	#N/A	#N/A	#N/A	#N/A	#N/A	#N/A	#N/A	#N/A	#N/A	#N/A	#N/A	1.0377	0.0337575	1	1	0	DEGs-up
Pavir.1KG006200	AT1G54220	Dihydrolipoamide acetyltransferase, long form protein	#N/A	0.666302	0.596207	FALSE	0	0	#N/A	#N/A	#N/A	#N/A	#N/A	#N/A	#N/A	#N/A	#N/A	#N/A	#N/A	#N/A	#N/A	#N/A	#N/A	#N/A	#N/A	#N/A	#N/A	1.19712	1.97914e-09	1	1	0	DEGs-up
Pavir.1KG006500	AT4G17260	Lactate/malate dehydrogenase family protein	#N/A	0.356144	0.981307	FALSE	0	0	#N/A	#N/A	#N/A	#N/A	#N/A	#N/A	#N/A	#N/A	#N/A	#N/A	#N/A	#N/A	#N/A	#N/A	#N/A	#N/A	#N/A	#N/A	#N/A	3.17584	1.18128e-14	1	1	0	DEGs-up
Pavir.1KG027300	AT2G21250	NAD(P)-linked oxidoreductase superfamily protein	#N/A	-0.746616	0.376862	FALSE	0	0	#N/A	#N/A	#N/A	#N/A	#N/A	#N/A	#N/A	#N/A	#N/A	#N/A	#N/A	#N/A	#N/A	#N/A	#N/A	#N/A	#N/A	#N/A	#N/A	2.31803	0.00242777	1	1	0	DEGs-up
Pavir.1KG070600	AT1G06570	phytoene desaturation 1	#N/A	-0.0908029	0.899215	FALSE	0	0	#N/A	#N/A	#N/A	#N/A	#N/A	#N/A	#N/A	#N/A	#N/A	#N/A	#N/A	#N/A	#N/A	#N/A	#N/A	#N/A	#N/A	#N/A	#N/A	2.93938	1.23253e-16	1	1	0	DEGs-up
Pavir.1KG072600	AT2G35120	Single hybrid motif superfamily protein	#N/A	0.386259	0.989394	FALSE	0	0	#N/A	#N/A	#N/A	#N/A	#N/A	#N/A	#N/A	#N/A	#N/A	#N/A	#N/A	#N/A	#N/A	#N/A	#N/A	#N/A	#N/A	#N/A	#N/A	2.22037	9.54232e-17	1	1	0	DEGs-up
Pavir.1KG093600	AT3G19450	GroES-like zinc-binding alcohol dehydrogenase family protein	#N/A	0.589763	0.522136	FALSE	0	0	#N/A	#N/A	#N/A	#N/A	#N/A	#N/A	#N/A	#N/A	#N/A	#N/A	#N/A	#N/A	#N/A	#N/A	#N/A	#N/A	#N/A	#N/A	#N/A	3.63082	6.09682e-22	1	1	0	DEGs-up
Pavir.1KG094000	AT4G15480	UDP-Glycosyltransferase superfamily protein	#N/A	1.46205	0.0825074	FALSE	0	0	#N/A	#N/A	#N/A	#N/A	#N/A	#N/A	#N/A	#N/A	#N/A	#N/A	#N/A	#N/A	#N/A	#N/A	#N/A	#N/A	#N/A	#N/A	#N/A	3.91923	5.9171e-17	1	1	0	DEGs-up
Pavir.1KG101300	AT2G44350	Citrate synthase family protein	#N/A	0.182692	0.989394	FALSE	0	0	#N/A	#N/A	#N/A	#N/A	#N/A	#N/A	#N/A	#N/A	#N/A	#N/A	#N/A	#N/A	#N/A	#N/A	#N/A	#N/A	#N/A	#N/A	#N/A	1.24835	6.92377e-14	1	1	0	DEGs-up
Pavir.1KG104900	AT3G13235	ubiquitin family protein	#N/A	0.62293	0.970605	FALSE	0	0	#N/A	#N/A	#N/A	#N/A	#N/A	#N/A	#N/A	#N/A	#N/A	#N/A	#N/A	#N/A	#N/A	#N/A	#N/A	#N/A	#N/A	#N/A	#N/A	1.38108	5.36485e-10	1	1	0	DEGs-up
Pavir.1KG112296	AT5G26667	P-loop containing nucleoside triphosphate hydrolases superfamily protein	#N/A	0.167358	0.998369	FALSE	0	0	#N/A	#N/A	#N/A	#N/A	#N/A	#N/A	#N/A	#N/A	#N/A	#N/A	#N/A	#N/A	#N/A	#N/A	#N/A	#N/A	#N/A	#N/A	#N/A	1.38984	2.1884e-12	1	1	0	DEGs-up
Pavir.1KG177300	AT5G05340	Peroxidase superfamily protein	#N/A	0.97673	0.110863	FALSE	0	0	#N/A	#N/A	#N/A	#N/A	#N/A	#N/A	#N/A	#N/A	#N/A	#N/A	#N/A	#N/A	#N/A	#N/A	#N/A	#N/A	#N/A	#N/A	#N/A	2.61898	2.06994e-05	1	1	0	DEGs-up
Pavir.1KG178000	AT5G05340	Peroxidase superfamily protein	#N/A	-0.00578235	0.988235	FALSE	0	0	#N/A	#N/A	#N/A	#N/A	#N/A	#N/A	#N/A	#N/A	#N/A	#N/A	#N/A	#N/A	#N/A	#N/A	#N/A	#N/A	#N/A	#N/A	#N/A	2.61631	0.00450651	1	1	0	DEGs-up
Pavir.1KG208703	AT1G78060	Glycosyl hydrolase family protein	#N/A	0.339137	0.989394	FALSE	0	0	#N/A	#N/A	#N/A	#N/A	#N/A	#N/A	#N/A	#N/A	#N/A	#N/A	#N/A	#N/A	#N/A	#N/A	#N/A	#N/A	#N/A	#N/A	#N/A	2.13003	3.33686e-06	1	1	0	DEGs-up
Pavir.1KG288100	AT1G24360	NAD(P)-binding Rossmann-fold superfamily protein	#N/A	0.496718	0.774557	FALSE	0	0	#N/A	#N/A	#N/A	#N/A	#N/A	#N/A	#N/A	#N/A	#N/A	#N/A	#N/A	#N/A	#N/A	#N/A	#N/A	#N/A	#N/A	#N/A	#N/A	2.79754	1.26456e-16	1	1	0	DEGs-up
Pavir.1KG297925	AT1G15120	Ubiquinol-cytochrome C reductase hinge protein	#N/A	0.702214	0.911232	FALSE	0	0	#N/A	#N/A	#N/A	#N/A	#N/A	#N/A	#N/A	#N/A	#N/A	#N/A	#N/A	#N/A	#N/A	#N/A	#N/A	#N/A	#N/A	#N/A	#N/A	1.15038	0.0304671	1	1	0	DEGs-up
Pavir.1KG347110	AT1G14150	PsbQ-like 2	#N/A	-0.148801	0.897774	FALSE	0	0	#N/A	#N/A	#N/A	#N/A	#N/A	#N/A	#N/A	#N/A	#N/A	#N/A	#N/A	#N/A	#N/A	#N/A	#N/A	#N/A	#N/A	#N/A	#N/A	1.14896	0.0170547	1	1	0	DEGs-up
Pavir.1KG364525	AT1G67730	beta-ketoacyl reductase 1	#N/A	0.299831	0.994195	FALSE	0	0	#N/A	#N/A	#N/A	#N/A	#N/A	#N/A	#N/A	#N/A	#N/A	#N/A	#N/A	#N/A	#N/A	#N/A	#N/A	#N/A	#N/A	#N/A	#N/A	1.76546	1.176e-15	1	1	0	DEGs-up
Pavir.1KG386300	AT2G37040	PHE ammonia lyase 1	#N/A	0.155749	0.997422	FALSE	0	0	#N/A	#N/A	#N/A	#N/A	#N/A	#N/A	#N/A	#N/A	#N/A	#N/A	#N/A	#N/A	#N/A	#N/A	#N/A	#N/A	#N/A	#N/A	#N/A	2.40273	2.0219e-14	1	1	0	DEGs-up
Pavir.1KG433500	AT2G45960	plasma membrane intrinsic protein 1B	#N/A	-0.994241	0.133474	FALSE	0	0	#N/A	#N/A	#N/A	#N/A	#N/A	#N/A	#N/A	#N/A	#N/A	#N/A	#N/A	#N/A	#N/A	#N/A	#N/A	#N/A	#N/A	#N/A	#N/A	1.7565	6.62011e-09	1	1	0	DEGs-up
Pavir.1KG498000	AT1G25450	3-ketoacyl-CoA synthase 5	#N/A	-0.288065	0.737554	FALSE	0	0	#N/A	#N/A	#N/A	#N/A	#N/A	#N/A	#N/A	#N/A	#N/A	#N/A	#N/A	#N/A	#N/A	#N/A	#N/A	#N/A	#N/A	#N/A	#N/A	2.54456	0.00048964	1	1	0	DEGs-up
Pavir.1KG502800	AT3G17810	pyrimidine 1	#N/A	0.371838	0.978667	FALSE	0	0	#N/A	#N/A	#N/A	#N/A	#N/A	#N/A	#N/A	#N/A	#N/A	#N/A	#N/A	#N/A	#N/A	#N/A	#N/A	#N/A	#N/A	#N/A	#N/A	3.37066	2.01976e-19	1	1	0	DEGs-up
Pavir.1KG511300	AT1G59900	pyruvate dehydrogenase complex E1 alpha subunit	#N/A	0.392867	0.889413	FALSE	0	0	#N/A	#N/A	#N/A	#N/A	#N/A	#N/A	#N/A	#N/A	#N/A	#N/A	#N/A	#N/A	#N/A	#N/A	#N/A	#N/A	#N/A	#N/A	#N/A	1.17405	6.41138e-11	1	1	0	DEGs-up
Pavir.1NG047000	AT3G61870	0	#N/A	-0.488026	0.393746	FALSE	0	0	#N/A	#N/A	#N/A	#N/A	#N/A	#N/A	#N/A	#N/A	#N/A	#N/A	#N/A	#N/A	#N/A	#N/A	#N/A	#N/A	#N/A	#N/A	#N/A	2.84554	3.24032e-11	1	1	0	DEGs-up
Pavir.1NG083600	AT3G19450	GroES-like zinc-binding alcohol dehydrogenase family protein	#N/A	0.794104	0.513799	FALSE	0	0	#N/A	#N/A	#N/A	#N/A	#N/A	#N/A	#N/A	#N/A	#N/A	#N/A	#N/A	#N/A	#N/A	#N/A	#N/A	#N/A	#N/A	#N/A	#N/A	2.72871	5.48083e-17	1	1	0	DEGs-up
Pavir.1NG089900	AT1G12050	fumarylacetoacetase, putative	#N/A	-0.15682	0.827421	FALSE	0	0	#N/A	#N/A	#N/A	#N/A	#N/A	#N/A	#N/A	#N/A	#N/A	#N/A	#N/A	#N/A	#N/A	#N/A	#N/A	#N/A	#N/A	#N/A	#N/A	1.01658	3.87904e-05	1	1	0	DEGs-up
Pavir.1NG096800	AT3G13235	ubiquitin family protein	#N/A	0.833497	0.337871	FALSE	0	0	#N/A	#N/A	#N/A	#N/A	#N/A	#N/A	#N/A	#N/A	#N/A	#N/A	#N/A	#N/A	#N/A	#N/A	#N/A	#N/A	#N/A	#N/A	#N/A	1.07475	1.08763e-08	1	1	0	DEGs-up
Pavir.1NG130000	AT5G05340	Peroxidase superfamily protein	#N/A	-0.205896	0.824502	FALSE	0	0	#N/A	#N/A	#N/A	#N/A	#N/A	#N/A	#N/A	#N/A	#N/A	#N/A	#N/A	#N/A	#N/A	#N/A	#N/A	#N/A	#N/A	#N/A	#N/A	2.6152	0.00180857	1	1	0	DEGs-up
Pavir.1NG132600	AT1G53310	phosphoenolpyruvate carboxylase 1	#N/A	0.116365	0.998369	FALSE	0	0	#N/A	#N/A	#N/A	#N/A	#N/A	#N/A	#N/A	#N/A	#N/A	#N/A	#N/A	#N/A	#N/A	#N/A	#N/A	#N/A	#N/A	#N/A	#N/A	1.3613	3.4045e-07	1	1	0	DEGs-up
Pavir.1NG162600	AT4G19880	Glutathione S-transferase family protein	#N/A	0.451013	0.877147	FALSE	0	0	#N/A	#N/A	#N/A	#N/A	#N/A	#N/A	#N/A	#N/A	#N/A	#N/A	#N/A	#N/A	#N/A	#N/A	#N/A	#N/A	#N/A	#N/A	#N/A	1.37554	0.0147671	1	1	0	DEGs-up
Pavir.1NG211800	AT2G24200	Cytosol aminopeptidase family protein	#N/A	0.50284	0.933145	FALSE	0	0	#N/A	#N/A	#N/A	#N/A	#N/A	#N/A	#N/A	#N/A	#N/A	#N/A	#N/A	#N/A	#N/A	#N/A	#N/A	#N/A	#N/A	#N/A	#N/A	2.62383	5.44586e-09	1	1	0	DEGs-up
Pavir.1NG280800	AT3G56240	copper chaperone	#N/A	0.186501	0.989394	FALSE	0	0	#N/A	#N/A	#N/A	#N/A	#N/A	#N/A	#N/A	#N/A	#N/A	#N/A	#N/A	#N/A	#N/A	#N/A	#N/A	#N/A	#N/A	#N/A	#N/A	1.08355	6.51512e-11	1	1	0	DEGs-up
Pavir.1NG301300	AT2G02390	glutathione S-transferase zeta 1	#N/A	0.14274	0.989394	FALSE	0	0	#N/A	#N/A	#N/A	#N/A	#N/A	#N/A	#N/A	#N/A	#N/A	#N/A	#N/A	#N/A	#N/A	#N/A	#N/A	#N/A	#N/A	#N/A	#N/A	1.39277	1.60745e-12	1	1	0	DEGs-up
Pavir.1NG356000	AT5G03300	adenosine kinase 2	#N/A	-0.153607	0.924256	FALSE	0	0	#N/A	#N/A	#N/A	#N/A	#N/A	#N/A	#N/A	#N/A	#N/A	#N/A	#N/A	#N/A	#N/A	#N/A	#N/A	#N/A	#N/A	#N/A	#N/A	1.99165	1.87724e-07	1	1	0	DEGs-up
Pavir.1NG356200	AT2G37040	PHE ammonia lyase 1	#N/A	0.31034	0.957724	FALSE	0	0	#N/A	#N/A	#N/A	#N/A	#N/A	#N/A	#N/A	#N/A	#N/A	#N/A	#N/A	#N/A	#N/A	#N/A	#N/A	#N/A	#N/A	#N/A	#N/A	4.02877	6.13627e-23	1	1	0	DEGs-up
Pavir.1NG374600	AT5G53560	cytochrome B5 isoform E	#N/A	-0.171368	0.810515	FALSE	0	0	#N/A	#N/A	#N/A	#N/A	#N/A	#N/A	#N/A	#N/A	#N/A	#N/A	#N/A	#N/A	#N/A	#N/A	#N/A	#N/A	#N/A	#N/A	#N/A	4.62416	2.84695e-17	1	1	0	DEGs-up
Pavir.1NG391100	AT4G20850	tripeptidyl peptidase ii	#N/A	0.121679	0.996919	FALSE	0	0	#N/A	#N/A	#N/A	#N/A	#N/A	#N/A	#N/A	#N/A	#N/A	#N/A	#N/A	#N/A	#N/A	#N/A	#N/A	#N/A	#N/A	#N/A	#N/A	1.11009	8.82856e-09	1	1	0	DEGs-up
Pavir.1NG410200	AT5G37600	glutamine synthase clone R1	#N/A	0.427606	0.835617	FALSE	0	0	#N/A	#N/A	#N/A	#N/A	#N/A	#N/A	#N/A	#N/A	#N/A	#N/A	#N/A	#N/A	#N/A	#N/A	#N/A	#N/A	#N/A	#N/A	#N/A	1.0649	4.21364e-10	1	1	0	DEGs-up
Pavir.1NG434100	AT4G17830	Peptidase M20/M25/M40 family protein	#N/A	0.171207	0.999125	FALSE	0	0	#N/A	#N/A	#N/A	#N/A	#N/A	#N/A	#N/A	#N/A	#N/A	#N/A	#N/A	#N/A	#N/A	#N/A	#N/A	#N/A	#N/A	#N/A	#N/A	1.13551	2.53795e-09	1	1	0	DEGs-up
Pavir.1NG473800	AT1G60730	NAD(P)-linked oxidoreductase superfamily protein	#N/A	0.858379	0.123757	FALSE	0	0	#N/A	#N/A	#N/A	#N/A	#N/A	#N/A	#N/A	#N/A	#N/A	#N/A	#N/A	#N/A	#N/A	#N/A	#N/A	#N/A	#N/A	#N/A	#N/A	4.35555	3.70225e-18	1	1	0	DEGs-up
Pavir.1NG490500	AT1G09740	Adenine nucleotide alpha hydrolases-like superfamily protein	#N/A	0.1137	0.989394	FALSE	0	0	#N/A	#N/A	#N/A	#N/A	#N/A	#N/A	#N/A	#N/A	#N/A	#N/A	#N/A	#N/A	#N/A	#N/A	#N/A	#N/A	#N/A	#N/A	#N/A	1.32595	9.82428e-09	1	1	0	DEGs-up
Pavir.1NG498800	AT2G43160	ENTH/VHS family protein	#N/A	-0.0573917	0.936648	FALSE	0	0	#N/A	#N/A	#N/A	#N/A	#N/A	#N/A	#N/A	#N/A	#N/A	#N/A	#N/A	#N/A	#N/A	#N/A	#N/A	#N/A	#N/A	#N/A	#N/A	1.40153	8.95659e-13	1	1	0	DEGs-up
Pavir.1NG511400	AT2G24820	translocon at the inner envelope membrane of chloroplasts 55-II	#N/A	0.487486	0.889413	FALSE	0	0	#N/A	#N/A	#N/A	#N/A	#N/A	#N/A	#N/A	#N/A	#N/A	#N/A	#N/A	#N/A	#N/A	#N/A	#N/A	#N/A	#N/A	#N/A	#N/A	1.24426	4.44566e-06	1	1	0	DEGs-up
Pavir.1NG535300	AT1G59900	pyruvate dehydrogenase complex E1 alpha subunit	#N/A	-0.351074	0.804369	FALSE	0	0	#N/A	#N/A	#N/A	#N/A	#N/A	#N/A	#N/A	#N/A	#N/A	#N/A	#N/A	#N/A	#N/A	#N/A	#N/A	#N/A	#N/A	#N/A	#N/A	1.40136	4.42314e-12	1	1	0	DEGs-up
Pavir.1NG562600	AT3G24170	glutathione-disulfide reductase	#N/A	0.246104	0.989394	FALSE	0	0	#N/A	#N/A	#N/A	#N/A	#N/A	#N/A	#N/A	#N/A	#N/A	#N/A	#N/A	#N/A	#N/A	#N/A	#N/A	#N/A	#N/A	#N/A	#N/A	1.22478	1.3734e-05	1	1	0	DEGs-up
Pavir.2KG088700	AT5G24090	chitinase A	#N/A	0.361768	0.989394	FALSE	0	0	#N/A	#N/A	#N/A	#N/A	#N/A	#N/A	#N/A	#N/A	#N/A	#N/A	#N/A	#N/A	#N/A	#N/A	#N/A	#N/A	#N/A	#N/A	#N/A	5.85233	3.42359e-14	1	1	0	DEGs-up
Pavir.2KG088900	AT5G24090	chitinase A	#N/A	0.374066	0.996919	FALSE	0	0	#N/A	#N/A	#N/A	#N/A	#N/A	#N/A	#N/A	#N/A	#N/A	#N/A	#N/A	#N/A	#N/A	#N/A	#N/A	#N/A	#N/A	#N/A	#N/A	2.66011	1.56992e-08	1	1	0	DEGs-up
Pavir.2KG096596	AT5G25120	ytochrome p450, family 71, subfamily B, polypeptide 11	#N/A	-0.0484122	0.970605	FALSE	0	0	#N/A	#N/A	#N/A	#N/A	#N/A	#N/A	#N/A	#N/A	#N/A	#N/A	#N/A	#N/A	#N/A	#N/A	#N/A	#N/A	#N/A	#N/A	#N/A	6.75911	1.33056e-42	1	1	0	DEGs-up
Pavir.2KG106400	AT3G28610	P-loop containing nucleoside triphosphate hydrolases superfamily protein	#N/A	-0.384584	0.525992	FALSE	0	0	#N/A	#N/A	#N/A	#N/A	#N/A	#N/A	#N/A	#N/A	#N/A	#N/A	#N/A	#N/A	#N/A	#N/A	#N/A	#N/A	#N/A	#N/A	#N/A	1.0188	0.00865616	1	1	0	DEGs-up
Pavir.2KG108100	AT5G65750	2-oxoglutarate dehydrogenase, E1 component	#N/A	0.591679	0.853419	FALSE	0	0	#N/A	#N/A	#N/A	#N/A	#N/A	#N/A	#N/A	#N/A	#N/A	#N/A	#N/A	#N/A	#N/A	#N/A	#N/A	#N/A	#N/A	#N/A	#N/A	1.63665	2.07591e-05	1	1	0	DEGs-up
Pavir.2KG138000	AT5G28050	Cytidine/deoxycytidylate deaminase family protein	#N/A	0.0813396	0.989394	FALSE	0	0	#N/A	#N/A	#N/A	#N/A	#N/A	#N/A	#N/A	#N/A	#N/A	#N/A	#N/A	#N/A	#N/A	#N/A	#N/A	#N/A	#N/A	#N/A	#N/A	2.24468	4.95549e-14	1	1	0	DEGs-up
Pavir.2KG203446	AT1G02850	beta glucosidase 11	#N/A	1.2916	0.337871	FALSE	0	0	#N/A	#N/A	#N/A	#N/A	#N/A	#N/A	#N/A	#N/A	#N/A	#N/A	#N/A	#N/A	#N/A	#N/A	#N/A	#N/A	#N/A	#N/A	#N/A	2.50259	4.4233e-15	1	1	0	DEGs-up
Pavir.2KG217416	AT3G52880	monodehydroascorbate reductase 1	#N/A	0.43189	0.829985	FALSE	0	0	#N/A	#N/A	#N/A	#N/A	#N/A	#N/A	#N/A	#N/A	#N/A	#N/A	#N/A	#N/A	#N/A	#N/A	#N/A	#N/A	#N/A	#N/A	#N/A	1.35823	1.58961e-15	1	1	0	DEGs-up
Pavir.2KG266274	AT5G23950	Calcium-dependent lipid-binding (CaLB domain) family protein	#N/A	0.436162	0.989394	FALSE	0	0	#N/A	#N/A	#N/A	#N/A	#N/A	#N/A	#N/A	#N/A	#N/A	#N/A	#N/A	#N/A	#N/A	#N/A	#N/A	#N/A	#N/A	#N/A	#N/A	2.12801	1.98165e-11	1	1	0	DEGs-up
Pavir.2KG269500	AT3G60190	DYNAMIN-like 1E	#N/A	0.444667	0.964282	FALSE	0	0	#N/A	#N/A	#N/A	#N/A	#N/A	#N/A	#N/A	#N/A	#N/A	#N/A	#N/A	#N/A	#N/A	#N/A	#N/A	#N/A	#N/A	#N/A	#N/A	2.3627	1.84821e-17	1	1	0	DEGs-up
Pavir.2KG287167	AT5G10730	NAD(P)-binding Rossmann-fold superfamily protein	#N/A	0.596458	0.71286	FALSE	0	0	#N/A	#N/A	#N/A	#N/A	#N/A	#N/A	#N/A	#N/A	#N/A	#N/A	#N/A	#N/A	#N/A	#N/A	#N/A	#N/A	#N/A	#N/A	#N/A	1.32735	3.34197e-07	1	1	0	DEGs-up
Pavir.2KG317000	AT1G74030	enolase 1	#N/A	0.669027	0.94771	FALSE	0	0	#N/A	#N/A	#N/A	#N/A	#N/A	#N/A	#N/A	#N/A	#N/A	#N/A	#N/A	#N/A	#N/A	#N/A	#N/A	#N/A	#N/A	#N/A	#N/A	2.72254	1.61852e-10	1	1	0	DEGs-up
Pavir.2KG363440	AT1G76080	chloroplastic drought-induced stress protein of 32 kD	#N/A	0.185232	0.998369	FALSE	0	0	#N/A	#N/A	#N/A	#N/A	#N/A	#N/A	#N/A	#N/A	#N/A	#N/A	#N/A	#N/A	#N/A	#N/A	#N/A	#N/A	#N/A	#N/A	#N/A	1.06475	0.000212956	1	1	0	DEGs-up
Pavir.2KG417100	AT5G10840	Endomembrane protein 70 protein family	#N/A	0.543001	0.921919	FALSE	0	0	#N/A	#N/A	#N/A	#N/A	#N/A	#N/A	#N/A	#N/A	#N/A	#N/A	#N/A	#N/A	#N/A	#N/A	#N/A	#N/A	#N/A	#N/A	#N/A	1.18215	4.32117e-10	1	1	0	DEGs-up
Pavir.2KG449500	AT1G50900	Ankyrin repeat family protein	#N/A	0.077243	0.989394	FALSE	0	0	#N/A	#N/A	#N/A	#N/A	#N/A	#N/A	#N/A	#N/A	#N/A	#N/A	#N/A	#N/A	#N/A	#N/A	#N/A	#N/A	#N/A	#N/A	#N/A	1.04055	0.0194218	1	1	0	DEGs-up
Pavir.2KG453500	AT3G21720	isocitrate lyase	#N/A	-0.251539	0.890985	FALSE	0	0	#N/A	#N/A	#N/A	#N/A	#N/A	#N/A	#N/A	#N/A	#N/A	#N/A	#N/A	#N/A	#N/A	#N/A	#N/A	#N/A	#N/A	#N/A	#N/A	8.89326	2.36008e-28	1	1	0	DEGs-up
Pavir.2KG459105	AT5G48540	receptor-like protein kinase-related family protein	#N/A	0.35727	0.998369	FALSE	0	0	#N/A	#N/A	#N/A	#N/A	#N/A	#N/A	#N/A	#N/A	#N/A	#N/A	#N/A	#N/A	#N/A	#N/A	#N/A	#N/A	#N/A	#N/A	#N/A	1.92847	0.000345957	1	1	0	DEGs-up
Pavir.2KG499300	AT2G41790	Insulinase (Peptidase family M16) family protein	#N/A	0.916859	0.187235	FALSE	0	0	#N/A	#N/A	#N/A	#N/A	#N/A	#N/A	#N/A	#N/A	#N/A	#N/A	#N/A	#N/A	#N/A	#N/A	#N/A	#N/A	#N/A	#N/A	#N/A	1.1596	4.95741e-06	1	1	0	DEGs-up
Pavir.2KG508300	AT4G36810	geranylgeranyl pyrophosphate synthase 1	#N/A	0.449957	0.989394	FALSE	0	0	#N/A	#N/A	#N/A	#N/A	#N/A	#N/A	#N/A	#N/A	#N/A	#N/A	#N/A	#N/A	#N/A	#N/A	#N/A	#N/A	#N/A	#N/A	#N/A	2.78003	3.01212e-19	1	1	0	DEGs-up
Pavir.2KG534000	AT4G01870	tolB protein-related	#N/A	0.379621	0.989394	FALSE	0	0	#N/A	#N/A	#N/A	#N/A	#N/A	#N/A	#N/A	#N/A	#N/A	#N/A	#N/A	#N/A	#N/A	#N/A	#N/A	#N/A	#N/A	#N/A	#N/A	3.0199	1.06469e-17	1	1	0	DEGs-up
Pavir.2KG541300	AT5G39850	Ribosomal protein S4	#N/A	-0.0350469	0.973257	FALSE	0	0	#N/A	#N/A	#N/A	#N/A	#N/A	#N/A	#N/A	#N/A	#N/A	#N/A	#N/A	#N/A	#N/A	#N/A	#N/A	#N/A	#N/A	#N/A	#N/A	1.12855	0.0120722	1	1	0	DEGs-up
Pavir.2KG560200	AT1G14980	chaperonin 10	#N/A	0.192825	0.998369	FALSE	0	0	#N/A	#N/A	#N/A	#N/A	#N/A	#N/A	#N/A	#N/A	#N/A	#N/A	#N/A	#N/A	#N/A	#N/A	#N/A	#N/A	#N/A	#N/A	#N/A	1.33798	0.000330726	1	1	0	DEGs-up
Pavir.2KG564700	AT5G08530	51 kDa subunit of complex I	#N/A	0.324235	0.963052	FALSE	0	0	#N/A	#N/A	#N/A	#N/A	#N/A	#N/A	#N/A	#N/A	#N/A	#N/A	#N/A	#N/A	#N/A	#N/A	#N/A	#N/A	#N/A	#N/A	#N/A	1.14575	2.58252e-11	1	1	0	DEGs-up
Pavir.2KG571000	AT5G57655	xylose isomerase family protein	#N/A	0.541019	0.691969	FALSE	0	0	#N/A	#N/A	#N/A	#N/A	#N/A	#N/A	#N/A	#N/A	#N/A	#N/A	#N/A	#N/A	#N/A	#N/A	#N/A	#N/A	#N/A	#N/A	#N/A	1.19956	0.000156537	1	1	0	DEGs-up
Pavir.2KG573400	AT1G08830	copper/zinc superoxide dismutase 1	#N/A	-0.0218044	0.974123	FALSE	0	0	#N/A	#N/A	#N/A	#N/A	#N/A	#N/A	#N/A	#N/A	#N/A	#N/A	#N/A	#N/A	#N/A	#N/A	#N/A	#N/A	#N/A	#N/A	#N/A	2.14803	4.8925e-09	1	1	0	DEGs-up
Pavir.2KG589800	AT5G05340	Peroxidase superfamily protein	#N/A	-0.177882	0.830091	FALSE	0	0	#N/A	#N/A	#N/A	#N/A	#N/A	#N/A	#N/A	#N/A	#N/A	#N/A	#N/A	#N/A	#N/A	#N/A	#N/A	#N/A	#N/A	#N/A	#N/A	4.58403	4.01925e-07	1	1	0	DEGs-up
Pavir.2KG589850	AT5G05340	Peroxidase superfamily protein	#N/A	0.960512	0.0694435	FALSE	0	0	#N/A	#N/A	#N/A	#N/A	#N/A	#N/A	#N/A	#N/A	#N/A	#N/A	#N/A	#N/A	#N/A	#N/A	#N/A	#N/A	#N/A	#N/A	#N/A	3.99513	8.93335e-09	1	1	0	DEGs-up
Pavir.2NG043500	AT3G11780	MD-2-related lipid recognition domain-containing protein / ML domain-containing protein	#N/A	0.318461	0.984249	FALSE	0	0	#N/A	#N/A	#N/A	#N/A	#N/A	#N/A	#N/A	#N/A	#N/A	#N/A	#N/A	#N/A	#N/A	#N/A	#N/A	#N/A	#N/A	#N/A	#N/A	1.10412	0.000971906	1	1	0	DEGs-up
Pavir.2NG057500	AT5G06570	alpha/beta-Hydrolases superfamily protein	#N/A	0.0356239	0.970605	FALSE	0	0	#N/A	#N/A	#N/A	#N/A	#N/A	#N/A	#N/A	#N/A	#N/A	#N/A	#N/A	#N/A	#N/A	#N/A	#N/A	#N/A	#N/A	#N/A	#N/A	1.4351	0.0249034	1	1	0	DEGs-up
Pavir.2NG105500	AT2G37860	Protein of unknown function (DUF3411)	#N/A	0.458382	0.989394	FALSE	0	0	#N/A	#N/A	#N/A	#N/A	#N/A	#N/A	#N/A	#N/A	#N/A	#N/A	#N/A	#N/A	#N/A	#N/A	#N/A	#N/A	#N/A	#N/A	#N/A	1.11494	3.19536e-05	1	1	0	DEGs-up
Pavir.2NG262206	AT3G52880	monodehydroascorbate reductase 1	#N/A	0.913799	0.0613764	FALSE	0	0	#N/A	#N/A	#N/A	#N/A	#N/A	#N/A	#N/A	#N/A	#N/A	#N/A	#N/A	#N/A	#N/A	#N/A	#N/A	#N/A	#N/A	#N/A	#N/A	1.43211	3.05643e-19	1	1	0	DEGs-up
Pavir.2NG340400	AT1G54100	aldehyde dehydrogenase 7B4	#N/A	0.479231	0.793995	FALSE	0	0	#N/A	#N/A	#N/A	#N/A	#N/A	#N/A	#N/A	#N/A	#N/A	#N/A	#N/A	#N/A	#N/A	#N/A	#N/A	#N/A	#N/A	#N/A	#N/A	2.18647	2.34138e-12	1	1	0	DEGs-up
Pavir.2NG491318	AT1G07770	ribosomal protein S15A	#N/A	0.352759	0.924256	FALSE	0	0	#N/A	#N/A	#N/A	#N/A	#N/A	#N/A	#N/A	#N/A	#N/A	#N/A	#N/A	#N/A	#N/A	#N/A	#N/A	#N/A	#N/A	#N/A	#N/A	2.0011	0.0320196	1	1	0	DEGs-up
Pavir.2NG497100	AT5G64370	beta-ureidopropionase	#N/A	0.596458	0.981307	FALSE	0	0	#N/A	#N/A	#N/A	#N/A	#N/A	#N/A	#N/A	#N/A	#N/A	#N/A	#N/A	#N/A	#N/A	#N/A	#N/A	#N/A	#N/A	#N/A	#N/A	1.52463	4.86583e-07	1	1	0	DEGs-up
Pavir.2NG500000	AT5G47030	ATPase, F1 complex, delta/epsilon subunit	#N/A	0.643394	0.941545	FALSE	0	0	#N/A	#N/A	#N/A	#N/A	#N/A	#N/A	#N/A	#N/A	#N/A	#N/A	#N/A	#N/A	#N/A	#N/A	#N/A	#N/A	#N/A	#N/A	#N/A	1.04244	5.67368e-11	1	1	0	DEGs-up
Pavir.2NG555800	AT5G23250	Succinyl-CoA ligase, alpha subunit	#N/A	0.45628	0.973257	FALSE	0	0	#N/A	#N/A	#N/A	#N/A	#N/A	#N/A	#N/A	#N/A	#N/A	#N/A	#N/A	#N/A	#N/A	#N/A	#N/A	#N/A	#N/A	#N/A	#N/A	1.04543	2.56567e-09	1	1	0	DEGs-up
Pavir.2NG587500	AT3G14130	Aldolase-type TIM barrel family protein	#N/A	0.0621217	0.989394	FALSE	0	0	#N/A	#N/A	#N/A	#N/A	#N/A	#N/A	#N/A	#N/A	#N/A	#N/A	#N/A	#N/A	#N/A	#N/A	#N/A	#N/A	#N/A	#N/A	#N/A	1.13719	4.2295e-18	1	1	0	DEGs-up
Pavir.2NG594600	AT1G22410	Class-II DAHP synthetase family protein	#N/A	0.219091	0.995202	FALSE	0	0	#N/A	#N/A	#N/A	#N/A	#N/A	#N/A	#N/A	#N/A	#N/A	#N/A	#N/A	#N/A	#N/A	#N/A	#N/A	#N/A	#N/A	#N/A	#N/A	1.25351	0.0018459	1	1	0	DEGs-up
Pavir.2NG612001	AT1G07890	ascorbate peroxidase 1	#N/A	0.27023	0.988235	FALSE	0	0	#N/A	#N/A	#N/A	#N/A	#N/A	#N/A	#N/A	#N/A	#N/A	#N/A	#N/A	#N/A	#N/A	#N/A	#N/A	#N/A	#N/A	#N/A	#N/A	1.1102	2.34761e-06	1	1	0	DEGs-up
Pavir.3KG064000	AT2G02390	glutathione S-transferase zeta 1	#N/A	1.6248	0.106347	FALSE	0	0	#N/A	#N/A	#N/A	#N/A	#N/A	#N/A	#N/A	#N/A	#N/A	#N/A	#N/A	#N/A	#N/A	#N/A	#N/A	#N/A	#N/A	#N/A	#N/A	2.18125	3.02484e-12	1	1	0	DEGs-up
Pavir.3KG070500	AT4G24830	arginosuccinate synthase family	#N/A	0.425459	0.855194	FALSE	0	0	#N/A	#N/A	#N/A	#N/A	#N/A	#N/A	#N/A	#N/A	#N/A	#N/A	#N/A	#N/A	#N/A	#N/A	#N/A	#N/A	#N/A	#N/A	#N/A	1.19906	1.6677e-05	1	1	0	DEGs-up
Pavir.3KG103554	AT5G48540	receptor-like protein kinase-related family protein	#N/A	-0.390245	0.478352	FALSE	0	0	#N/A	#N/A	#N/A	#N/A	#N/A	#N/A	#N/A	#N/A	#N/A	#N/A	#N/A	#N/A	#N/A	#N/A	#N/A	#N/A	#N/A	#N/A	#N/A	1.47704	0.0261215	1	1	0	DEGs-up
Pavir.3KG123674	AT1G71950	Proteinase inhibitor, propeptide	#N/A	0.0799754	0.989394	FALSE	0	0	#N/A	#N/A	#N/A	#N/A	#N/A	#N/A	#N/A	#N/A	#N/A	#N/A	#N/A	#N/A	#N/A	#N/A	#N/A	#N/A	#N/A	#N/A	#N/A	1.10342	8.87069e-06	1	1	0	DEGs-up
Pavir.3KG123700	AT3G45300	isovaleryl-CoA-dehydrogenase	#N/A	0.452068	0.980914	FALSE	0	0	#N/A	#N/A	#N/A	#N/A	#N/A	#N/A	#N/A	#N/A	#N/A	#N/A	#N/A	#N/A	#N/A	#N/A	#N/A	#N/A	#N/A	#N/A	#N/A	1.95016	4.94675e-11	1	1	0	DEGs-up
Pavir.3KG123809	AT2G22250	aspartate aminotransferase	#N/A	0.116365	0.998369	FALSE	0	0	#N/A	#N/A	#N/A	#N/A	#N/A	#N/A	#N/A	#N/A	#N/A	#N/A	#N/A	#N/A	#N/A	#N/A	#N/A	#N/A	#N/A	#N/A	#N/A	1.39775	2.26438e-08	1	1	0	DEGs-up
Pavir.3KG125701	AT1G22840	CYTOCHROME C-1	#N/A	0.292782	0.970605	FALSE	0	0	#N/A	#N/A	#N/A	#N/A	#N/A	#N/A	#N/A	#N/A	#N/A	#N/A	#N/A	#N/A	#N/A	#N/A	#N/A	#N/A	#N/A	#N/A	#N/A	1.54625	1.02555e-08	1	1	0	DEGs-up
Pavir.3KG126500	AT4G23100	glutamate-cysteine ligase	#N/A	0.896078	0.187235	FALSE	0	0	#N/A	#N/A	#N/A	#N/A	#N/A	#N/A	#N/A	#N/A	#N/A	#N/A	#N/A	#N/A	#N/A	#N/A	#N/A	#N/A	#N/A	#N/A	#N/A	1.51894	1.77195e-10	1	1	0	DEGs-up
Pavir.3KG129100	AT2G47240	AMP-dependent synthetase and ligase family protein	#N/A	0.313826	0.989394	FALSE	0	0	#N/A	#N/A	#N/A	#N/A	#N/A	#N/A	#N/A	#N/A	#N/A	#N/A	#N/A	#N/A	#N/A	#N/A	#N/A	#N/A	#N/A	#N/A	#N/A	1.03865	0.0241582	1	1	0	DEGs-up
Pavir.3KG130700	AT4G33420	Peroxidase superfamily protein	#N/A	-0.140826	0.810515	FALSE	0	0	#N/A	#N/A	#N/A	#N/A	#N/A	#N/A	#N/A	#N/A	#N/A	#N/A	#N/A	#N/A	#N/A	#N/A	#N/A	#N/A	#N/A	#N/A	#N/A	2.0712	3.44845e-06	1	1	0	DEGs-up
Pavir.3KG136900	AT3G62160	HXXXD-type acyl-transferase family protein	#N/A	0.596458	0.984249	FALSE	0	0	#N/A	#N/A	#N/A	#N/A	#N/A	#N/A	#N/A	#N/A	#N/A	#N/A	#N/A	#N/A	#N/A	#N/A	#N/A	#N/A	#N/A	#N/A	#N/A	2.31215	4.59988e-08	1	1	0	DEGs-up
Pavir.3KG227781	AT3G62830	NAD(P)-binding Rossmann-fold superfamily protein	#N/A	0.0703893	0.994497	FALSE	0	0	#N/A	#N/A	#N/A	#N/A	#N/A	#N/A	#N/A	#N/A	#N/A	#N/A	#N/A	#N/A	#N/A	#N/A	#N/A	#N/A	#N/A	#N/A	#N/A	3.06075	3.87332e-10	1	1	0	DEGs-up
Pavir.3KG235800	AT2G40890	cytochrome P450, family 98, subfamily A, polypeptide 3	#N/A	0.536053	0.989154	FALSE	0	0	#N/A	#N/A	#N/A	#N/A	#N/A	#N/A	#N/A	#N/A	#N/A	#N/A	#N/A	#N/A	#N/A	#N/A	#N/A	#N/A	#N/A	#N/A	#N/A	1.08883	6.74731e-05	1	1	0	DEGs-up
Pavir.3KG262372	AT3G23600	alpha/beta-Hydrolases superfamily protein	#N/A	0.640621	0.796664	FALSE	0	0	#N/A	#N/A	#N/A	#N/A	#N/A	#N/A	#N/A	#N/A	#N/A	#N/A	#N/A	#N/A	#N/A	#N/A	#N/A	#N/A	#N/A	#N/A	#N/A	1.03741	0.00842002	1	1	0	DEGs-up
Pavir.3KG268600	AT2G35780	serine carboxypeptidase-like 26	#N/A	1.59311	0.143871	FALSE	0	0	#N/A	#N/A	#N/A	#N/A	#N/A	#N/A	#N/A	#N/A	#N/A	#N/A	#N/A	#N/A	#N/A	#N/A	#N/A	#N/A	#N/A	#N/A	#N/A	2.61175	8.41723e-18	1	1	0	DEGs-up
Pavir.3KG280600	AT5G61840	Exostosin family protein	#N/A	-0.125006	0.890193	FALSE	0	0	#N/A	#N/A	#N/A	#N/A	#N/A	#N/A	#N/A	#N/A	#N/A	#N/A	#N/A	#N/A	#N/A	#N/A	#N/A	#N/A	#N/A	#N/A	#N/A	1.45284	6.22386e-09	1	1	0	DEGs-up
Pavir.3KG320400	AT5G11950	Putative lysine decarboxylase family protein	#N/A	0.151859	0.996919	FALSE	0	0	#N/A	#N/A	#N/A	#N/A	#N/A	#N/A	#N/A	#N/A	#N/A	#N/A	#N/A	#N/A	#N/A	#N/A	#N/A	#N/A	#N/A	#N/A	#N/A	1.12795	9.00119e-05	1	1	0	DEGs-up
Pavir.3KG321624	AT5G62530	aldehyde dehydrogenase 12A1	#N/A	0.325386	0.989394	FALSE	0	0	#N/A	#N/A	#N/A	#N/A	#N/A	#N/A	#N/A	#N/A	#N/A	#N/A	#N/A	#N/A	#N/A	#N/A	#N/A	#N/A	#N/A	#N/A	#N/A	2.08846	3.39772e-11	1	1	0	DEGs-up
Pavir.3KG358400	AT2G14260	proline iminopeptidase	#N/A	0.308011	0.989394	FALSE	0	0	#N/A	#N/A	#N/A	#N/A	#N/A	#N/A	#N/A	#N/A	#N/A	#N/A	#N/A	#N/A	#N/A	#N/A	#N/A	#N/A	#N/A	#N/A	#N/A	1.01016	5.12724e-11	1	1	0	DEGs-up
Pavir.3KG368400	AT4G27270	Quinone reductase family protein	#N/A	0.337996	0.989394	FALSE	0	0	#N/A	#N/A	#N/A	#N/A	#N/A	#N/A	#N/A	#N/A	#N/A	#N/A	#N/A	#N/A	#N/A	#N/A	#N/A	#N/A	#N/A	#N/A	#N/A	1.27945	0.00790908	1	1	0	DEGs-up
Pavir.3KG372681	AT1G79330	metacaspase 5	#N/A	0.195348	0.996919	FALSE	0	0	#N/A	#N/A	#N/A	#N/A	#N/A	#N/A	#N/A	#N/A	#N/A	#N/A	#N/A	#N/A	#N/A	#N/A	#N/A	#N/A	#N/A	#N/A	#N/A	1.8669	3.34988e-13	1	1	0	DEGs-up
Pavir.3KG383700	AT2G36530	Enolase	#N/A	0.154454	0.996919	FALSE	0	0	#N/A	#N/A	#N/A	#N/A	#N/A	#N/A	#N/A	#N/A	#N/A	#N/A	#N/A	#N/A	#N/A	#N/A	#N/A	#N/A	#N/A	#N/A	#N/A	1.12009	3.50602e-09	1	1	0	DEGs-up
Pavir.3KG389400	AT1G79600	Protein kinase superfamily protein	#N/A	0.538041	0.766967	FALSE	0	0	#N/A	#N/A	#N/A	#N/A	#N/A	#N/A	#N/A	#N/A	#N/A	#N/A	#N/A	#N/A	#N/A	#N/A	#N/A	#N/A	#N/A	#N/A	#N/A	1.45402	7.22467e-12	1	1	0	DEGs-up
Pavir.3KG489700	AT2G47710	Adenine nucleotide alpha hydrolases-like superfamily protein	#N/A	-0.899695	0.143871	FALSE	0	0	#N/A	#N/A	#N/A	#N/A	#N/A	#N/A	#N/A	#N/A	#N/A	#N/A	#N/A	#N/A	#N/A	#N/A	#N/A	#N/A	#N/A	#N/A	#N/A	1.98008	2.0515e-11	1	1	0	DEGs-up
Pavir.3KG490200	AT5G63310	nucleoside diphosphate kinase 2	#N/A	-0.395929	0.453535	FALSE	0	0	#N/A	#N/A	#N/A	#N/A	#N/A	#N/A	#N/A	#N/A	#N/A	#N/A	#N/A	#N/A	#N/A	#N/A	#N/A	#N/A	#N/A	#N/A	#N/A	2.87291	4.59774e-17	1	1	0	DEGs-up
Pavir.3KG509600	AT1G70850	MLP-like protein 34	#N/A	0.402722	0.989394	FALSE	0	0	#N/A	#N/A	#N/A	#N/A	#N/A	#N/A	#N/A	#N/A	#N/A	#N/A	#N/A	#N/A	#N/A	#N/A	#N/A	#N/A	#N/A	#N/A	#N/A	5.96264	6.94019e-18	1	1	0	DEGs-up
Pavir.3KG509700	AT1G70850	MLP-like protein 34	#N/A	0.855192	0.855336	FALSE	0	0	#N/A	#N/A	#N/A	#N/A	#N/A	#N/A	#N/A	#N/A	#N/A	#N/A	#N/A	#N/A	#N/A	#N/A	#N/A	#N/A	#N/A	#N/A	#N/A	5.46293	1.40851e-05	1	1	0	DEGs-up
Pavir.3KG512901	AT5G61310	Cytochrome c oxidase subunit Vc family protein	#N/A	0.209141	0.998369	FALSE	0	0	#N/A	#N/A	#N/A	#N/A	#N/A	#N/A	#N/A	#N/A	#N/A	#N/A	#N/A	#N/A	#N/A	#N/A	#N/A	#N/A	#N/A	#N/A	#N/A	1.23784	1.01361e-12	1	1	0	DEGs-up
Pavir.3KG555300	AT5G17920	Cobalamin-independent synthase family protein	#N/A	0.153157	0.996919	FALSE	0	0	#N/A	#N/A	#N/A	#N/A	#N/A	#N/A	#N/A	#N/A	#N/A	#N/A	#N/A	#N/A	#N/A	#N/A	#N/A	#N/A	#N/A	#N/A	#N/A	1.27992	2.03589e-05	1	1	0	DEGs-up
Pavir.3NG039100	AT5G19760	Mitochondrial substrate carrier family protein	#N/A	0.275007	0.984689	FALSE	0	0	#N/A	#N/A	#N/A	#N/A	#N/A	#N/A	#N/A	#N/A	#N/A	#N/A	#N/A	#N/A	#N/A	#N/A	#N/A	#N/A	#N/A	#N/A	#N/A	1.22255	3.29827e-08	1	1	0	DEGs-up
Pavir.3NG056100	AT5G63400	adenylate kinase 1	#N/A	0.105678	0.999125	FALSE	0	0	#N/A	#N/A	#N/A	#N/A	#N/A	#N/A	#N/A	#N/A	#N/A	#N/A	#N/A	#N/A	#N/A	#N/A	#N/A	#N/A	#N/A	#N/A	#N/A	1.43957	4.50589e-09	1	1	0	DEGs-up
Pavir.3NG079508	AT1G11360	Adenine nucleotide alpha hydrolases-like superfamily protein	#N/A	0.24732	0.998369	FALSE	0	0	#N/A	#N/A	#N/A	#N/A	#N/A	#N/A	#N/A	#N/A	#N/A	#N/A	#N/A	#N/A	#N/A	#N/A	#N/A	#N/A	#N/A	#N/A	#N/A	1.08475	0.000373052	1	1	0	DEGs-up
Pavir.3NG140751	AT5G09810	actin 7	#N/A	0.385155	0.896582	FALSE	0	0	#N/A	#N/A	#N/A	#N/A	#N/A	#N/A	#N/A	#N/A	#N/A	#N/A	#N/A	#N/A	#N/A	#N/A	#N/A	#N/A	#N/A	#N/A	#N/A	2.3992	2.75682e-19	1	1	0	DEGs-up
Pavir.3NG141320	AT3G12580	heat shock protein 70	#N/A	1.07998	0.161106	FALSE	0	0	#N/A	#N/A	#N/A	#N/A	#N/A	#N/A	#N/A	#N/A	#N/A	#N/A	#N/A	#N/A	#N/A	#N/A	#N/A	#N/A	#N/A	#N/A	#N/A	3.04629	2.14367e-08	1	1	0	DEGs-up
Pavir.3NG141347	AT2G37770	NAD(P)-linked oxidoreductase superfamily protein	#N/A	0.0538064	0.99693	FALSE	0	0	#N/A	#N/A	#N/A	#N/A	#N/A	#N/A	#N/A	#N/A	#N/A	#N/A	#N/A	#N/A	#N/A	#N/A	#N/A	#N/A	#N/A	#N/A	#N/A	1.09732	0.000286264	1	1	0	DEGs-up
Pavir.3NG148602	AT4G23100	glutamate-cysteine ligase	#N/A	0.410341	0.989394	FALSE	0	0	#N/A	#N/A	#N/A	#N/A	#N/A	#N/A	#N/A	#N/A	#N/A	#N/A	#N/A	#N/A	#N/A	#N/A	#N/A	#N/A	#N/A	#N/A	#N/A	1.52794	1.1445e-09	1	1	0	DEGs-up
Pavir.3NG157302	AT2G30490	cinnamate-4-hydroxylase	#N/A	-0.121863	0.94771	FALSE	0	0	#N/A	#N/A	#N/A	#N/A	#N/A	#N/A	#N/A	#N/A	#N/A	#N/A	#N/A	#N/A	#N/A	#N/A	#N/A	#N/A	#N/A	#N/A	#N/A	2.54076	4.13974e-15	1	1	0	DEGs-up
Pavir.3NG160100	AT1G32100	pinoresinol reductase 1	#N/A	1.03844	0.0995609	FALSE	0	0	#N/A	#N/A	#N/A	#N/A	#N/A	#N/A	#N/A	#N/A	#N/A	#N/A	#N/A	#N/A	#N/A	#N/A	#N/A	#N/A	#N/A	#N/A	#N/A	2.10716	0.00580815	1	1	0	DEGs-up
Pavir.3NG173100	AT2G36530	Enolase	#N/A	0.692427	0.921919	FALSE	0	0	#N/A	#N/A	#N/A	#N/A	#N/A	#N/A	#N/A	#N/A	#N/A	#N/A	#N/A	#N/A	#N/A	#N/A	#N/A	#N/A	#N/A	#N/A	#N/A	1.90139	9.32242e-18	1	1	0	DEGs-up
Pavir.3NG179696	AT2G47240	AMP-dependent synthetase and ligase family protein	#N/A	-0.0588937	0.921919	FALSE	0	0	#N/A	#N/A	#N/A	#N/A	#N/A	#N/A	#N/A	#N/A	#N/A	#N/A	#N/A	#N/A	#N/A	#N/A	#N/A	#N/A	#N/A	#N/A	#N/A	1.57692	2.27683e-08	1	1	0	DEGs-up
Pavir.3NG181327	AT1G11910	aspartic proteinase A1	#N/A	0.496718	0.768141	FALSE	0	0	#N/A	#N/A	#N/A	#N/A	#N/A	#N/A	#N/A	#N/A	#N/A	#N/A	#N/A	#N/A	#N/A	#N/A	#N/A	#N/A	#N/A	#N/A	#N/A	1.33713	1.10179e-07	1	1	0	DEGs-up
Pavir.3NG187374	AT1G02500	S-adenosylmethionine synthetase 1	#N/A	0.0949116	0.999125	FALSE	0	0	#N/A	#N/A	#N/A	#N/A	#N/A	#N/A	#N/A	#N/A	#N/A	#N/A	#N/A	#N/A	#N/A	#N/A	#N/A	#N/A	#N/A	#N/A	#N/A	1.59833	6.49238e-16	1	1	0	DEGs-up
Pavir.3NG196293	AT3G62760	Glutathione S-transferase family protein	#N/A	1.301	0.22958	FALSE	0	0	#N/A	#N/A	#N/A	#N/A	#N/A	#N/A	#N/A	#N/A	#N/A	#N/A	#N/A	#N/A	#N/A	#N/A	#N/A	#N/A	#N/A	#N/A	#N/A	1.86777	3.68718e-05	1	1	0	DEGs-up
Pavir.3NG202924	AT3G12290	Amino acid dehydrogenase family protein	#N/A	0.956057	0.360086	FALSE	0	0	#N/A	#N/A	#N/A	#N/A	#N/A	#N/A	#N/A	#N/A	#N/A	#N/A	#N/A	#N/A	#N/A	#N/A	#N/A	#N/A	#N/A	#N/A	#N/A	1.53856	0.00170205	1	1	0	DEGs-up
Pavir.3NG214800	AT2G32810	beta galactosidase 9	#N/A	0.648926	0.958462	FALSE	0	0	#N/A	#N/A	#N/A	#N/A	#N/A	#N/A	#N/A	#N/A	#N/A	#N/A	#N/A	#N/A	#N/A	#N/A	#N/A	#N/A	#N/A	#N/A	#N/A	1.3248	9.66264e-08	1	1	0	DEGs-up
Pavir.3NG248591	AT1G48030	mitochondrial lipoamide dehydrogenase 1	#N/A	0.679874	0.328235	FALSE	0	0	#N/A	#N/A	#N/A	#N/A	#N/A	#N/A	#N/A	#N/A	#N/A	#N/A	#N/A	#N/A	#N/A	#N/A	#N/A	#N/A	#N/A	#N/A	#N/A	1.5581	2.05203e-20	1	1	0	DEGs-up
Pavir.3NG258140	AT4G29130	hexokinase 1	#N/A	0.186501	0.995814	FALSE	0	0	#N/A	#N/A	#N/A	#N/A	#N/A	#N/A	#N/A	#N/A	#N/A	#N/A	#N/A	#N/A	#N/A	#N/A	#N/A	#N/A	#N/A	#N/A	#N/A	1.12351	2.67831e-12	1	1	0	DEGs-up
Pavir.3NG258224	AT2G14260	proline iminopeptidase	#N/A	0.418999	0.989394	FALSE	0	0	#N/A	#N/A	#N/A	#N/A	#N/A	#N/A	#N/A	#N/A	#N/A	#N/A	#N/A	#N/A	#N/A	#N/A	#N/A	#N/A	#N/A	#N/A	#N/A	1.42851	1.09361e-18	1	1	0	DEGs-up
Pavir.3NG262100	AT2G16430	purple acid phosphatase 10	#N/A	0.555816	0.952085	FALSE	0	0	#N/A	#N/A	#N/A	#N/A	#N/A	#N/A	#N/A	#N/A	#N/A	#N/A	#N/A	#N/A	#N/A	#N/A	#N/A	#N/A	#N/A	#N/A	#N/A	1.05767	0.00317023	1	1	0	DEGs-up
Pavir.3NG267500	AT2G21660	cold, circadian rhythm, and rna binding 2	#N/A	0.340277	0.981291	FALSE	0	0	#N/A	#N/A	#N/A	#N/A	#N/A	#N/A	#N/A	#N/A	#N/A	#N/A	#N/A	#N/A	#N/A	#N/A	#N/A	#N/A	#N/A	#N/A	#N/A	1.03413	8.79737e-07	1	1	0	DEGs-up
Pavir.3NG292200	AT5G37850	pfkB-like carbohydrate kinase family protein	#N/A	0.729444	0.890212	FALSE	0	0	#N/A	#N/A	#N/A	#N/A	#N/A	#N/A	#N/A	#N/A	#N/A	#N/A	#N/A	#N/A	#N/A	#N/A	#N/A	#N/A	#N/A	#N/A	#N/A	1.01473	1.74812e-05	1	1	0	DEGs-up
Pavir.4KG016900	AT2G45300	RNA 3\'-terminal phosphate cyclase/enolpyruvate transferase, alpha/beta	#N/A	0.217851	0.998369	FALSE	0	0	#N/A	#N/A	#N/A	#N/A	#N/A	#N/A	#N/A	#N/A	#N/A	#N/A	#N/A	#N/A	#N/A	#N/A	#N/A	#N/A	#N/A	#N/A	#N/A	1.38703	5.50435e-09	1	1	0	DEGs-up
Pavir.4KG043000	AT5G45910	GDSL-like Lipase/Acylhydrolase superfamily protein	#N/A	0.859174	0.244939	FALSE	0	0	#N/A	#N/A	#N/A	#N/A	#N/A	#N/A	#N/A	#N/A	#N/A	#N/A	#N/A	#N/A	#N/A	#N/A	#N/A	#N/A	#N/A	#N/A	#N/A	1.34969	1.5448e-07	1	1	0	DEGs-up
Pavir.4KG062300	AT3G22110	20S proteasome alpha subunit C1	#N/A	0.304511	0.980772	FALSE	0	0	#N/A	#N/A	#N/A	#N/A	#N/A	#N/A	#N/A	#N/A	#N/A	#N/A	#N/A	#N/A	#N/A	#N/A	#N/A	#N/A	#N/A	#N/A	#N/A	1.00435	9.72258e-15	1	1	0	DEGs-up
Pavir.4KG090000	AT1G15690	Inorganic H pyrophosphatase family protein	#N/A	0.467801	0.776822	FALSE	0	0	#N/A	#N/A	#N/A	#N/A	#N/A	#N/A	#N/A	#N/A	#N/A	#N/A	#N/A	#N/A	#N/A	#N/A	#N/A	#N/A	#N/A	#N/A	#N/A	2.29709	6.76623e-12	1	1	0	DEGs-up
Pavir.4KG096200	AT3G43190	sucrose synthase 4	#N/A	0.293959	0.970605	FALSE	0	0	#N/A	#N/A	#N/A	#N/A	#N/A	#N/A	#N/A	#N/A	#N/A	#N/A	#N/A	#N/A	#N/A	#N/A	#N/A	#N/A	#N/A	#N/A	#N/A	1.76968	3.97613e-14	1	1	0	DEGs-up
Pavir.4KG217200	AT5G65020	annexin 2	#N/A	-0.229382	0.757987	FALSE	0	0	#N/A	#N/A	#N/A	#N/A	#N/A	#N/A	#N/A	#N/A	#N/A	#N/A	#N/A	#N/A	#N/A	#N/A	#N/A	#N/A	#N/A	#N/A	#N/A	2.20843	1.00996e-06	1	1	0	DEGs-up
Pavir.4KG227905	AT1G47480	alpha/beta-Hydrolases superfamily protein	#N/A	0.316146	0.989394	FALSE	0	0	#N/A	#N/A	#N/A	#N/A	#N/A	#N/A	#N/A	#N/A	#N/A	#N/A	#N/A	#N/A	#N/A	#N/A	#N/A	#N/A	#N/A	#N/A	#N/A	1.5053	1.52796e-05	1	1	0	DEGs-up
Pavir.4KG229205	AT1G76680	12-oxophytodienoate reductase 1	#N/A	0.496718	0.989394	FALSE	0	0	#N/A	#N/A	#N/A	#N/A	#N/A	#N/A	#N/A	#N/A	#N/A	#N/A	#N/A	#N/A	#N/A	#N/A	#N/A	#N/A	#N/A	#N/A	#N/A	1.92362	0.0249407	1	1	0	DEGs-up
Pavir.4KG248805	AT1G09310	Protein of unknown function, DUF538	#N/A	0.339137	0.989394	FALSE	0	0	#N/A	#N/A	#N/A	#N/A	#N/A	#N/A	#N/A	#N/A	#N/A	#N/A	#N/A	#N/A	#N/A	#N/A	#N/A	#N/A	#N/A	#N/A	#N/A	2.2716	1.97148e-16	1	1	0	DEGs-up
Pavir.4KG350400	AT1G17890	NAD(P)-binding Rossmann-fold superfamily protein	#N/A	0.0731347	0.989394	FALSE	0	0	#N/A	#N/A	#N/A	#N/A	#N/A	#N/A	#N/A	#N/A	#N/A	#N/A	#N/A	#N/A	#N/A	#N/A	#N/A	#N/A	#N/A	#N/A	#N/A	1.34155	1.08645e-05	1	1	0	DEGs-up
Pavir.4KG356500	AT1G30900	VACUOLAR SORTING RECEPTOR 6	#N/A	-0.345564	0.817512	FALSE	0	0	#N/A	#N/A	#N/A	#N/A	#N/A	#N/A	#N/A	#N/A	#N/A	#N/A	#N/A	#N/A	#N/A	#N/A	#N/A	#N/A	#N/A	#N/A	#N/A	1.73045	8.36521e-13	1	1	0	DEGs-up
Pavir.4KG359776	AT1G79550	phosphoglycerate kinase	#N/A	0.469886	0.900978	FALSE	0	0	#N/A	#N/A	#N/A	#N/A	#N/A	#N/A	#N/A	#N/A	#N/A	#N/A	#N/A	#N/A	#N/A	#N/A	#N/A	#N/A	#N/A	#N/A	#N/A	3.10273	2.37544e-06	1	1	0	DEGs-up
Pavir.4KG359800	AT5G38530	tryptophan synthase beta type 2	#N/A	-0.0954196	0.957363	FALSE	0	0	#N/A	#N/A	#N/A	#N/A	#N/A	#N/A	#N/A	#N/A	#N/A	#N/A	#N/A	#N/A	#N/A	#N/A	#N/A	#N/A	#N/A	#N/A	#N/A	3.94546	1.54782e-23	1	1	0	DEGs-up
Pavir.4NG003800	AT3G61490	Pectin lyase-like superfamily protein	#N/A	0.964953	0.250311	FALSE	0	0	#N/A	#N/A	#N/A	#N/A	#N/A	#N/A	#N/A	#N/A	#N/A	#N/A	#N/A	#N/A	#N/A	#N/A	#N/A	#N/A	#N/A	#N/A	#N/A	1.89793	0.0119751	1	1	0	DEGs-up
Pavir.4NG011200	AT3G02360	6-phosphogluconate dehydrogenase family protein	#N/A	1.09828	0.126689	FALSE	0	0	#N/A	#N/A	#N/A	#N/A	#N/A	#N/A	#N/A	#N/A	#N/A	#N/A	#N/A	#N/A	#N/A	#N/A	#N/A	#N/A	#N/A	#N/A	#N/A	1.95188	3.90134e-10	1	1	0	DEGs-up
Pavir.4NG023300	AT2G04400	Aldolase-type TIM barrel family protein	#N/A	0.231432	0.999125	FALSE	0	0	#N/A	#N/A	#N/A	#N/A	#N/A	#N/A	#N/A	#N/A	#N/A	#N/A	#N/A	#N/A	#N/A	#N/A	#N/A	#N/A	#N/A	#N/A	#N/A	2.11074	5.7873e-11	1	1	0	DEGs-up
Pavir.4NG027520	AT1G01170	Protein of unknown function (DUF1138)	#N/A	-0.242977	0.755073	FALSE	0	0	#N/A	#N/A	#N/A	#N/A	#N/A	#N/A	#N/A	#N/A	#N/A	#N/A	#N/A	#N/A	#N/A	#N/A	#N/A	#N/A	#N/A	#N/A	#N/A	1.07758	4.6954e-13	1	1	0	DEGs-up
Pavir.4NG032400	AT2G36530	Enolase	#N/A	-0.309359	0.70449	FALSE	0	0	#N/A	#N/A	#N/A	#N/A	#N/A	#N/A	#N/A	#N/A	#N/A	#N/A	#N/A	#N/A	#N/A	#N/A	#N/A	#N/A	#N/A	#N/A	#N/A	2.33931	7.40548e-13	1	1	0	DEGs-up
Pavir.4NG036000	AT2G45300	RNA 3\'-terminal phosphate cyclase/enolpyruvate transferase, alpha/beta	#N/A	0.453122	0.817512	FALSE	0	0	#N/A	#N/A	#N/A	#N/A	#N/A	#N/A	#N/A	#N/A	#N/A	#N/A	#N/A	#N/A	#N/A	#N/A	#N/A	#N/A	#N/A	#N/A	#N/A	1.36782	1.00033e-07	1	1	0	DEGs-up
Pavir.4NG061300	AT4G36020	cold shock domain protein 1	#N/A	0.499782	0.940834	FALSE	0	0	#N/A	#N/A	#N/A	#N/A	#N/A	#N/A	#N/A	#N/A	#N/A	#N/A	#N/A	#N/A	#N/A	#N/A	#N/A	#N/A	#N/A	#N/A	#N/A	1.12616	0.0129643	1	1	0	DEGs-up
Pavir.4NG061654	AT4G34050	S-adenosyl-L-methionine-dependent methyltransferases superfamily protein	#N/A	0.625738	0.448391	FALSE	0	0	#N/A	#N/A	#N/A	#N/A	#N/A	#N/A	#N/A	#N/A	#N/A	#N/A	#N/A	#N/A	#N/A	#N/A	#N/A	#N/A	#N/A	#N/A	#N/A	3.39283	6.06497e-29	1	1	0	DEGs-up
Pavir.4NG070700	AT3G43190	sucrose synthase 4	#N/A	0.258217	0.994195	FALSE	0	0	#N/A	#N/A	#N/A	#N/A	#N/A	#N/A	#N/A	#N/A	#N/A	#N/A	#N/A	#N/A	#N/A	#N/A	#N/A	#N/A	#N/A	#N/A	#N/A	1.28516	6.61396e-06	1	1	0	DEGs-up
Pavir.4NG102200	AT5G39570	0	#N/A	-0.0144996	0.984689	FALSE	0	0	#N/A	#N/A	#N/A	#N/A	#N/A	#N/A	#N/A	#N/A	#N/A	#N/A	#N/A	#N/A	#N/A	#N/A	#N/A	#N/A	#N/A	#N/A	#N/A	1.07977	0.00634188	1	1	0	DEGs-up
Pavir.4NG165500	AT1G09310	Protein of unknown function, DUF538	#N/A	-0.142417	0.863162	FALSE	0	0	#N/A	#N/A	#N/A	#N/A	#N/A	#N/A	#N/A	#N/A	#N/A	#N/A	#N/A	#N/A	#N/A	#N/A	#N/A	#N/A	#N/A	#N/A	#N/A	2.33388	5.59136e-12	1	1	0	DEGs-up
Pavir.4NG196000	AT4G09750	NAD(P)-binding Rossmann-fold superfamily protein	#N/A	0.508936	0.989394	FALSE	0	0	#N/A	#N/A	#N/A	#N/A	#N/A	#N/A	#N/A	#N/A	#N/A	#N/A	#N/A	#N/A	#N/A	#N/A	#N/A	#N/A	#N/A	#N/A	#N/A	1.07741	6.84143e-09	1	1	0	DEGs-up
Pavir.4NG248700	AT2G40300	ferritin 4	#N/A	0.816395	0.828456	FALSE	0	0	#N/A	#N/A	#N/A	#N/A	#N/A	#N/A	#N/A	#N/A	#N/A	#N/A	#N/A	#N/A	#N/A	#N/A	#N/A	#N/A	#N/A	#N/A	#N/A	1.26862	0.0411525	1	1	0	DEGs-up
Pavir.4NG317100	AT4G02530	chloroplast thylakoid lumen protein	#N/A	-0.0831412	0.94272	FALSE	0	0	#N/A	#N/A	#N/A	#N/A	#N/A	#N/A	#N/A	#N/A	#N/A	#N/A	#N/A	#N/A	#N/A	#N/A	#N/A	#N/A	#N/A	#N/A	#N/A	1.06509	0.00439916	1	1	0	DEGs-up
Pavir.4NG340700	AT3G19820	cell elongation protein / DWARF1 / DIMINUTO (DIM)	#N/A	0.219091	0.989394	FALSE	0	0	#N/A	#N/A	#N/A	#N/A	#N/A	#N/A	#N/A	#N/A	#N/A	#N/A	#N/A	#N/A	#N/A	#N/A	#N/A	#N/A	#N/A	#N/A	#N/A	1.00429	0.00707485	1	1	0	DEGs-up
Pavir.5KG088561	AT3G45980	Histone superfamily protein	#N/A	0.403813	0.877147	FALSE	0	0	#N/A	#N/A	#N/A	#N/A	#N/A	#N/A	#N/A	#N/A	#N/A	#N/A	#N/A	#N/A	#N/A	#N/A	#N/A	#N/A	#N/A	#N/A	#N/A	1.64365	2.98259e-11	1	1	0	DEGs-up
Pavir.5KG089300	AT3G55440	triosephosphate isomerase	#N/A	0.197865	0.989394	FALSE	0	0	#N/A	#N/A	#N/A	#N/A	#N/A	#N/A	#N/A	#N/A	#N/A	#N/A	#N/A	#N/A	#N/A	#N/A	#N/A	#N/A	#N/A	#N/A	#N/A	1.18673	1.75277e-11	1	1	0	DEGs-up
Pavir.5KG128900	AT2G01140	Aldolase superfamily protein	#N/A	0.807355	0.168256	FALSE	0	0	#N/A	#N/A	#N/A	#N/A	#N/A	#N/A	#N/A	#N/A	#N/A	#N/A	#N/A	#N/A	#N/A	#N/A	#N/A	#N/A	#N/A	#N/A	#N/A	1.93145	6.76831e-18	1	1	0	DEGs-up
Pavir.5KG191128	AT4G13930	serine hydroxymethyltransferase 4	#N/A	0.368489	0.912536	FALSE	0	0	#N/A	#N/A	#N/A	#N/A	#N/A	#N/A	#N/A	#N/A	#N/A	#N/A	#N/A	#N/A	#N/A	#N/A	#N/A	#N/A	#N/A	#N/A	#N/A	1.72331	3.41955e-06	1	1	0	DEGs-up
Pavir.5KG194700	AT1G53830	pectin methylesterase 2	#N/A	0.191563	0.998369	FALSE	0	0	#N/A	#N/A	#N/A	#N/A	#N/A	#N/A	#N/A	#N/A	#N/A	#N/A	#N/A	#N/A	#N/A	#N/A	#N/A	#N/A	#N/A	#N/A	#N/A	6.27177	1.95792e-06	1	1	0	DEGs-up
Pavir.5KG207800	AT4G31480	Coatomer, beta subunit	#N/A	0.27858	0.978636	FALSE	0	0	#N/A	#N/A	#N/A	#N/A	#N/A	#N/A	#N/A	#N/A	#N/A	#N/A	#N/A	#N/A	#N/A	#N/A	#N/A	#N/A	#N/A	#N/A	#N/A	1.04014	5.99969e-11	1	1	0	DEGs-up
Pavir.5KG219200	AT3G62020	germin-like protein 10	#N/A	0.647084	0.796664	FALSE	0	0	#N/A	#N/A	#N/A	#N/A	#N/A	#N/A	#N/A	#N/A	#N/A	#N/A	#N/A	#N/A	#N/A	#N/A	#N/A	#N/A	#N/A	#N/A	#N/A	1.32198	1.42637e-06	1	1	0	DEGs-up
Pavir.5KG226700	AT3G06860	multifunctional protein 2	#N/A	-0.0785637	0.933145	FALSE	0	0	#N/A	#N/A	#N/A	#N/A	#N/A	#N/A	#N/A	#N/A	#N/A	#N/A	#N/A	#N/A	#N/A	#N/A	#N/A	#N/A	#N/A	#N/A	#N/A	1.30386	1.23264e-08	1	1	0	DEGs-up
Pavir.5KG233300	AT3G06350	dehydroquinate dehydratase, putative / shikimate dehydrogenase, putative	#N/A	0.485427	0.980914	FALSE	0	0	#N/A	#N/A	#N/A	#N/A	#N/A	#N/A	#N/A	#N/A	#N/A	#N/A	#N/A	#N/A	#N/A	#N/A	#N/A	#N/A	#N/A	#N/A	#N/A	2.61046	1.15836e-13	1	1	0	DEGs-up
Pavir.5KG244400	AT2G39040	Peroxidase superfamily protein	#N/A	0.403813	0.989394	FALSE	0	0	#N/A	#N/A	#N/A	#N/A	#N/A	#N/A	#N/A	#N/A	#N/A	#N/A	#N/A	#N/A	#N/A	#N/A	#N/A	#N/A	#N/A	#N/A	#N/A	2.48241	0.0271362	1	1	0	DEGs-up
Pavir.5KG263200	AT4G11290	Peroxidase superfamily protein	#N/A	0.0949116	0.989394	FALSE	0	0	#N/A	#N/A	#N/A	#N/A	#N/A	#N/A	#N/A	#N/A	#N/A	#N/A	#N/A	#N/A	#N/A	#N/A	#N/A	#N/A	#N/A	#N/A	#N/A	2.07799	0.000168551	1	1	0	DEGs-up
Pavir.5KG318714	AT3G17210	heat stable protein 1	#N/A	-0.0816138	0.875505	FALSE	0	0	#N/A	#N/A	#N/A	#N/A	#N/A	#N/A	#N/A	#N/A	#N/A	#N/A	#N/A	#N/A	#N/A	#N/A	#N/A	#N/A	#N/A	#N/A	#N/A	1.23276	2.7933e-07	1	1	0	DEGs-up
Pavir.5KG401014	AT3G01280	voltage dependent anion channel 1	#N/A	0.141433	0.99693	FALSE	0	0	#N/A	#N/A	#N/A	#N/A	#N/A	#N/A	#N/A	#N/A	#N/A	#N/A	#N/A	#N/A	#N/A	#N/A	#N/A	#N/A	#N/A	#N/A	#N/A	1.06348	2.09451e-11	1	1	0	DEGs-up
Pavir.5KG409300	AT1G80230	Rubredoxin-like superfamily protein	#N/A	0.424385	0.856841	FALSE	0	0	#N/A	#N/A	#N/A	#N/A	#N/A	#N/A	#N/A	#N/A	#N/A	#N/A	#N/A	#N/A	#N/A	#N/A	#N/A	#N/A	#N/A	#N/A	#N/A	1.31298	8.8483e-14	1	1	0	DEGs-up
Pavir.5KG411700	AT3G62160	HXXXD-type acyl-transferase family protein	#N/A	0.412511	0.989394	FALSE	0	0	#N/A	#N/A	#N/A	#N/A	#N/A	#N/A	#N/A	#N/A	#N/A	#N/A	#N/A	#N/A	#N/A	#N/A	#N/A	#N/A	#N/A	#N/A	#N/A	1.8611	0.000844322	1	1	0	DEGs-up
Pavir.5KG411800	AT3G62160	HXXXD-type acyl-transferase family protein	#N/A	0.0962619	0.999125	FALSE	0	0	#N/A	#N/A	#N/A	#N/A	#N/A	#N/A	#N/A	#N/A	#N/A	#N/A	#N/A	#N/A	#N/A	#N/A	#N/A	#N/A	#N/A	#N/A	#N/A	1.48014	4.58257e-13	1	1	0	DEGs-up
Pavir.5KG419800	AT5G42150	Glutathione S-transferase family protein	#N/A	-0.21927	0.830091	FALSE	0	0	#N/A	#N/A	#N/A	#N/A	#N/A	#N/A	#N/A	#N/A	#N/A	#N/A	#N/A	#N/A	#N/A	#N/A	#N/A	#N/A	#N/A	#N/A	#N/A	1.24392	2.27621e-07	1	1	0	DEGs-up
Pavir.5KG460500	AT4G01070	UDP-Glycosyltransferase superfamily protein	#N/A	0.679874	0.695759	FALSE	0	0	#N/A	#N/A	#N/A	#N/A	#N/A	#N/A	#N/A	#N/A	#N/A	#N/A	#N/A	#N/A	#N/A	#N/A	#N/A	#N/A	#N/A	#N/A	#N/A	3.99385	3.57954e-07	1	1	0	DEGs-up
Pavir.5KG469100	AT5G11770	NADH-ubiquinone oxidoreductase 20 kDa subunit, mitochondrial	#N/A	0.253384	0.989394	FALSE	0	0	#N/A	#N/A	#N/A	#N/A	#N/A	#N/A	#N/A	#N/A	#N/A	#N/A	#N/A	#N/A	#N/A	#N/A	#N/A	#N/A	#N/A	#N/A	#N/A	1.12562	1.37023e-07	1	1	0	DEGs-up
Pavir.5KG515900	AT1G79750	NADP-malic enzyme 4	#N/A	0.929033	0.107812	FALSE	0	0	#N/A	#N/A	#N/A	#N/A	#N/A	#N/A	#N/A	#N/A	#N/A	#N/A	#N/A	#N/A	#N/A	#N/A	#N/A	#N/A	#N/A	#N/A	#N/A	2.89926	4.03328e-13	1	1	0	DEGs-up
Pavir.5KG555500	AT3G16170	AMP-dependent synthetase and ligase family protein	#N/A	0.202888	0.996919	FALSE	0	0	#N/A	#N/A	#N/A	#N/A	#N/A	#N/A	#N/A	#N/A	#N/A	#N/A	#N/A	#N/A	#N/A	#N/A	#N/A	#N/A	#N/A	#N/A	#N/A	1.34692	0.000136845	1	1	0	DEGs-up
Pavir.5KG557300	AT3G62760	Glutathione S-transferase family protein	#N/A	0.0593553	0.998369	FALSE	0	0	#N/A	#N/A	#N/A	#N/A	#N/A	#N/A	#N/A	#N/A	#N/A	#N/A	#N/A	#N/A	#N/A	#N/A	#N/A	#N/A	#N/A	#N/A	#N/A	1.44597	2.90904e-11	1	1	0	DEGs-up
Pavir.5KG576700	AT5G54500	flavodoxin-like quinone reductase 1	#N/A	0.271426	0.988235	FALSE	0	0	#N/A	#N/A	#N/A	#N/A	#N/A	#N/A	#N/A	#N/A	#N/A	#N/A	#N/A	#N/A	#N/A	#N/A	#N/A	#N/A	#N/A	#N/A	#N/A	1.09652	2.27852e-12	1	1	0	DEGs-up
Pavir.5KG580500	AT3G15290	3-hydroxyacyl-CoA dehydrogenase family protein	#N/A	0.639695	0.887606	FALSE	0	0	#N/A	#N/A	#N/A	#N/A	#N/A	#N/A	#N/A	#N/A	#N/A	#N/A	#N/A	#N/A	#N/A	#N/A	#N/A	#N/A	#N/A	#N/A	#N/A	1.35471	1.31107e-07	1	1	0	DEGs-up
Pavir.5KG587300	AT2G40890	cytochrome P450, family 98, subfamily A, polypeptide 3	#N/A	0.427606	0.989448	FALSE	0	0	#N/A	#N/A	#N/A	#N/A	#N/A	#N/A	#N/A	#N/A	#N/A	#N/A	#N/A	#N/A	#N/A	#N/A	#N/A	#N/A	#N/A	#N/A	#N/A	4.46399	5.6467e-13	1	1	0	DEGs-up
Pavir.5KG669100	AT4G09160	SEC14 cytosolic factor family protein / phosphoglyceride transfer family protein	#N/A	0.273814	0.989394	FALSE	0	0	#N/A	#N/A	#N/A	#N/A	#N/A	#N/A	#N/A	#N/A	#N/A	#N/A	#N/A	#N/A	#N/A	#N/A	#N/A	#N/A	#N/A	#N/A	#N/A	3.04071	6.56257e-26	1	1	0	DEGs-up
Pavir.5KG694200	AT2G31390	pfkB-like carbohydrate kinase family protein	#N/A	0.495695	0.796664	FALSE	0	0	#N/A	#N/A	#N/A	#N/A	#N/A	#N/A	#N/A	#N/A	#N/A	#N/A	#N/A	#N/A	#N/A	#N/A	#N/A	#N/A	#N/A	#N/A	#N/A	1.5874	2.84899e-11	1	1	0	DEGs-up
Pavir.5KG704300	AT2G19880	Nucleotide-diphospho-sugar transferases superfamily protein	#N/A	0.368489	0.926747	FALSE	0	0	#N/A	#N/A	#N/A	#N/A	#N/A	#N/A	#N/A	#N/A	#N/A	#N/A	#N/A	#N/A	#N/A	#N/A	#N/A	#N/A	#N/A	#N/A	#N/A	2.41389	1.73685e-23	1	1	0	DEGs-up
Pavir.5KG745300	AT5G13420	Aldolase-type TIM barrel family protein	#N/A	0.334568	0.940834	FALSE	0	0	#N/A	#N/A	#N/A	#N/A	#N/A	#N/A	#N/A	#N/A	#N/A	#N/A	#N/A	#N/A	#N/A	#N/A	#N/A	#N/A	#N/A	#N/A	#N/A	1.44949	3.83997e-09	1	1	0	DEGs-up
Pavir.5KG752000	AT3G62760	Glutathione S-transferase family protein	#N/A	0.533065	0.922676	FALSE	0	0	#N/A	#N/A	#N/A	#N/A	#N/A	#N/A	#N/A	#N/A	#N/A	#N/A	#N/A	#N/A	#N/A	#N/A	#N/A	#N/A	#N/A	#N/A	#N/A	1.099	0.00302825	1	1	0	DEGs-up
Pavir.5NG012325	AT2G39780	ribonuclease 2	#N/A	0.604071	0.866245	FALSE	0	0	#N/A	#N/A	#N/A	#N/A	#N/A	#N/A	#N/A	#N/A	#N/A	#N/A	#N/A	#N/A	#N/A	#N/A	#N/A	#N/A	#N/A	#N/A	#N/A	2.36477	4.85412e-19	1	1	0	DEGs-up
Pavir.5NG012644	AT4G14030	selenium-binding protein 1	#N/A	0.572405	0.770221	FALSE	0	0	#N/A	#N/A	#N/A	#N/A	#N/A	#N/A	#N/A	#N/A	#N/A	#N/A	#N/A	#N/A	#N/A	#N/A	#N/A	#N/A	#N/A	#N/A	#N/A	1.52184	5.45e-05	1	1	0	DEGs-up
Pavir.5NG037500	AT1G51980	Insulinase (Peptidase family M16) protein	#N/A	0.350497	0.924256	FALSE	0	0	#N/A	#N/A	#N/A	#N/A	#N/A	#N/A	#N/A	#N/A	#N/A	#N/A	#N/A	#N/A	#N/A	#N/A	#N/A	#N/A	#N/A	#N/A	#N/A	1.02596	9.56803e-12	1	1	0	DEGs-up
Pavir.5NG047400	AT1G62020	Coatomer, alpha subunit	#N/A	0.215368	0.998369	FALSE	0	0	#N/A	#N/A	#N/A	#N/A	#N/A	#N/A	#N/A	#N/A	#N/A	#N/A	#N/A	#N/A	#N/A	#N/A	#N/A	#N/A	#N/A	#N/A	#N/A	1.07257	1.56992e-08	1	1	0	DEGs-up
Pavir.5NG059856	AT1G17100	SOUL heme-binding family protein	#N/A	0.578214	0.557088	FALSE	0	0	#N/A	#N/A	#N/A	#N/A	#N/A	#N/A	#N/A	#N/A	#N/A	#N/A	#N/A	#N/A	#N/A	#N/A	#N/A	#N/A	#N/A	#N/A	#N/A	1.47895	7.51413e-05	1	1	0	DEGs-up
Pavir.5NG100100	AT1G53280	Class I glutamine amidotransferase-like superfamily protein	#N/A	0.601221	0.988235	FALSE	0	0	#N/A	#N/A	#N/A	#N/A	#N/A	#N/A	#N/A	#N/A	#N/A	#N/A	#N/A	#N/A	#N/A	#N/A	#N/A	#N/A	#N/A	#N/A	#N/A	1.80233	1.39824e-08	1	1	0	DEGs-up
Pavir.5NG110356	AT4G09160	SEC14 cytosolic factor family protein / phosphoglyceride transfer family protein	#N/A	0.634129	0.811184	FALSE	0	0	#N/A	#N/A	#N/A	#N/A	#N/A	#N/A	#N/A	#N/A	#N/A	#N/A	#N/A	#N/A	#N/A	#N/A	#N/A	#N/A	#N/A	#N/A	#N/A	2.23339	7.72962e-13	1	1	0	DEGs-up
Pavir.5NG112123	AT1G06030	pfkB-like carbohydrate kinase family protein	#N/A	0.986957	0.762828	FALSE	0	0	#N/A	#N/A	#N/A	#N/A	#N/A	#N/A	#N/A	#N/A	#N/A	#N/A	#N/A	#N/A	#N/A	#N/A	#N/A	#N/A	#N/A	#N/A	#N/A	1.99628	2.49942e-13	1	1	0	DEGs-up
Pavir.5NG126300	AT1G68290	endonuclease 2	#N/A	1.16285	0.0804366	FALSE	0	0	#N/A	#N/A	#N/A	#N/A	#N/A	#N/A	#N/A	#N/A	#N/A	#N/A	#N/A	#N/A	#N/A	#N/A	#N/A	#N/A	#N/A	#N/A	#N/A	1.56468	1.72811e-07	1	1	0	DEGs-up
Pavir.5NG135800	AT2G01140	Aldolase superfamily protein	#N/A	0.471968	0.988235	FALSE	0	0	#N/A	#N/A	#N/A	#N/A	#N/A	#N/A	#N/A	#N/A	#N/A	#N/A	#N/A	#N/A	#N/A	#N/A	#N/A	#N/A	#N/A	#N/A	#N/A	1.60539	1.2145e-10	1	1	0	DEGs-up
Pavir.5NG149700	AT5G47720	Thiolase family protein	#N/A	0.362891	0.989394	FALSE	0	0	#N/A	#N/A	#N/A	#N/A	#N/A	#N/A	#N/A	#N/A	#N/A	#N/A	#N/A	#N/A	#N/A	#N/A	#N/A	#N/A	#N/A	#N/A	#N/A	1.71404	5.96324e-14	1	1	0	DEGs-up
Pavir.5NG187900	AT5G03290	isocitrate dehydrogenase V	#N/A	0.427606	0.858934	FALSE	0	0	#N/A	#N/A	#N/A	#N/A	#N/A	#N/A	#N/A	#N/A	#N/A	#N/A	#N/A	#N/A	#N/A	#N/A	#N/A	#N/A	#N/A	#N/A	#N/A	1.30397	1.39844e-12	1	1	0	DEGs-up
Pavir.5NG209700	AT1G02500	S-adenosylmethionine synthetase 1	#N/A	0.939603	0.31339	FALSE	0	0	#N/A	#N/A	#N/A	#N/A	#N/A	#N/A	#N/A	#N/A	#N/A	#N/A	#N/A	#N/A	#N/A	#N/A	#N/A	#N/A	#N/A	#N/A	#N/A	1.39049	0.000323681	1	1	0	DEGs-up
Pavir.5NG220800	AT3G06850	2-oxoacid dehydrogenases acyltransferase family protein	#N/A	0.896078	0.746283	FALSE	0	0	#N/A	#N/A	#N/A	#N/A	#N/A	#N/A	#N/A	#N/A	#N/A	#N/A	#N/A	#N/A	#N/A	#N/A	#N/A	#N/A	#N/A	#N/A	#N/A	1.77149	4.65194e-11	1	1	0	DEGs-up
Pavir.5NG260100	AT5G13110	glucose-6-phosphate dehydrogenase 2	#N/A	0.694212	0.817512	FALSE	0	0	#N/A	#N/A	#N/A	#N/A	#N/A	#N/A	#N/A	#N/A	#N/A	#N/A	#N/A	#N/A	#N/A	#N/A	#N/A	#N/A	#N/A	#N/A	#N/A	1.10965	3.90295e-07	1	1	0	DEGs-up
Pavir.5NG265500	AT5G52920	plastidic pyruvate kinase beta subunit 1	#N/A	-0.610433	0.460296	FALSE	0	0	#N/A	#N/A	#N/A	#N/A	#N/A	#N/A	#N/A	#N/A	#N/A	#N/A	#N/A	#N/A	#N/A	#N/A	#N/A	#N/A	#N/A	#N/A	#N/A	1.50591	3.20107e-05	1	1	0	DEGs-up
Pavir.5NG275600	AT3G14680	cytochrome P450, family 72, subfamily A, polypeptide 14	#N/A	0.489543	0.989394	FALSE	0	0	#N/A	#N/A	#N/A	#N/A	#N/A	#N/A	#N/A	#N/A	#N/A	#N/A	#N/A	#N/A	#N/A	#N/A	#N/A	#N/A	#N/A	#N/A	#N/A	2.21947	3.24032e-11	1	1	0	DEGs-up
Pavir.5NG297370	AT2G38010	Neutral/alkaline non-lysosomal ceramidase	#N/A	0.329985	0.99693	FALSE	0	0	#N/A	#N/A	#N/A	#N/A	#N/A	#N/A	#N/A	#N/A	#N/A	#N/A	#N/A	#N/A	#N/A	#N/A	#N/A	#N/A	#N/A	#N/A	#N/A	1.07605	0.0208644	1	1	0	DEGs-up
Pavir.5NG312100	AT1G80230	Rubredoxin-like superfamily protein	#N/A	0.304511	0.998369	FALSE	0	0	#N/A	#N/A	#N/A	#N/A	#N/A	#N/A	#N/A	#N/A	#N/A	#N/A	#N/A	#N/A	#N/A	#N/A	#N/A	#N/A	#N/A	#N/A	#N/A	1.41072	6.45888e-13	1	1	0	DEGs-up
Pavir.5NG339400	AT5G19290	alpha/beta-Hydrolases superfamily protein	#N/A	0.163499	0.998369	FALSE	0	0	#N/A	#N/A	#N/A	#N/A	#N/A	#N/A	#N/A	#N/A	#N/A	#N/A	#N/A	#N/A	#N/A	#N/A	#N/A	#N/A	#N/A	#N/A	#N/A	1.46278	0.000307675	1	1	0	DEGs-up
Pavir.5NG345300	AT5G64120	Peroxidase superfamily protein	#N/A	0.709291	0.308897	FALSE	0	0	#N/A	#N/A	#N/A	#N/A	#N/A	#N/A	#N/A	#N/A	#N/A	#N/A	#N/A	#N/A	#N/A	#N/A	#N/A	#N/A	#N/A	#N/A	#N/A	5.59196	9.33214e-20	1	1	0	DEGs-up
Pavir.5NG353400	AT3G06350	dehydroquinate dehydratase, putative / shikimate dehydrogenase, putative	#N/A	0.35727	0.952162	FALSE	0	0	#N/A	#N/A	#N/A	#N/A	#N/A	#N/A	#N/A	#N/A	#N/A	#N/A	#N/A	#N/A	#N/A	#N/A	#N/A	#N/A	#N/A	#N/A	#N/A	3.05873	5.64112e-20	1	1	0	DEGs-up
Pavir.5NG383046	AT3G24503	aldehyde dehydrogenase 2C4	#N/A	0.471968	0.963052	FALSE	0	0	#N/A	#N/A	#N/A	#N/A	#N/A	#N/A	#N/A	#N/A	#N/A	#N/A	#N/A	#N/A	#N/A	#N/A	#N/A	#N/A	#N/A	#N/A	#N/A	1.47125	0.00206955	1	1	0	DEGs-up
Pavir.5NG415700	AT5G53460	NADH-dependent glutamate synthase 1	#N/A	1.06764	0.477748	FALSE	0	0	#N/A	#N/A	#N/A	#N/A	#N/A	#N/A	#N/A	#N/A	#N/A	#N/A	#N/A	#N/A	#N/A	#N/A	#N/A	#N/A	#N/A	#N/A	#N/A	1.12506	9.13231e-05	1	1	0	DEGs-up
Pavir.5NG452100	AT3G18000	S-adenosyl-L-methionine-dependent methyltransferases superfamily protein	#N/A	-0.486004	0.354601	FALSE	0	0	#N/A	#N/A	#N/A	#N/A	#N/A	#N/A	#N/A	#N/A	#N/A	#N/A	#N/A	#N/A	#N/A	#N/A	#N/A	#N/A	#N/A	#N/A	#N/A	1.92366	2.10015e-06	1	1	0	DEGs-up
Pavir.5NG481400	AT3G16520	UDP-glucosyl transferase 88A1	#N/A	-0.131313	0.899215	FALSE	0	0	#N/A	#N/A	#N/A	#N/A	#N/A	#N/A	#N/A	#N/A	#N/A	#N/A	#N/A	#N/A	#N/A	#N/A	#N/A	#N/A	#N/A	#N/A	#N/A	2.30529	6.32287e-05	1	1	0	DEGs-up
Pavir.5NG511100	AT1G69370	chorismate mutase 3	#N/A	0.714575	0.688861	FALSE	0	0	#N/A	#N/A	#N/A	#N/A	#N/A	#N/A	#N/A	#N/A	#N/A	#N/A	#N/A	#N/A	#N/A	#N/A	#N/A	#N/A	#N/A	#N/A	#N/A	1.80988	1.6395e-10	1	1	0	DEGs-up
Pavir.5NG543800	AT5G12200	pyrimidine 2	#N/A	0.84559	0.451731	FALSE	0	0	#N/A	#N/A	#N/A	#N/A	#N/A	#N/A	#N/A	#N/A	#N/A	#N/A	#N/A	#N/A	#N/A	#N/A	#N/A	#N/A	#N/A	#N/A	#N/A	1.44847	3.01154e-08	1	1	0	DEGs-up
Pavir.5NG553300	AT2G40890	cytochrome P450, family 98, subfamily A, polypeptide 3	#N/A	0.411426	0.922765	FALSE	0	0	#N/A	#N/A	#N/A	#N/A	#N/A	#N/A	#N/A	#N/A	#N/A	#N/A	#N/A	#N/A	#N/A	#N/A	#N/A	#N/A	#N/A	#N/A	#N/A	1.8376	0.00117705	1	1	0	DEGs-up
Pavir.5NG558400	AT1G09780	Phosphoglycerate mutase, 2,3-bisphosphoglycerate-independent	#N/A	0.0313952	0.994195	FALSE	0	0	#N/A	#N/A	#N/A	#N/A	#N/A	#N/A	#N/A	#N/A	#N/A	#N/A	#N/A	#N/A	#N/A	#N/A	#N/A	#N/A	#N/A	#N/A	#N/A	1.64862	1.22742e-12	1	1	0	DEGs-up
Pavir.5NG579600	AT3G53520	UDP-glucuronic acid decarboxylase 1	#N/A	-0.309359	0.618573	FALSE	0	0	#N/A	#N/A	#N/A	#N/A	#N/A	#N/A	#N/A	#N/A	#N/A	#N/A	#N/A	#N/A	#N/A	#N/A	#N/A	#N/A	#N/A	#N/A	#N/A	1.2654	9.55916e-06	1	1	0	DEGs-up
Pavir.5NG620600	AT3G02360	6-phosphogluconate dehydrogenase family protein	#N/A	0.518031	0.689549	FALSE	0	0	#N/A	#N/A	#N/A	#N/A	#N/A	#N/A	#N/A	#N/A	#N/A	#N/A	#N/A	#N/A	#N/A	#N/A	#N/A	#N/A	#N/A	#N/A	#N/A	1.14153	1.51866e-11	1	1	0	DEGs-up
Pavir.5NG626100	AT3G57260	beta-1,3-glucanase 2	#N/A	0.764686	0.881764	FALSE	0	0	#N/A	#N/A	#N/A	#N/A	#N/A	#N/A	#N/A	#N/A	#N/A	#N/A	#N/A	#N/A	#N/A	#N/A	#N/A	#N/A	#N/A	#N/A	#N/A	4.9592	3.3577e-13	1	1	0	DEGs-up
Pavir.5NG634100	AT1G10590	Nucleic acid-binding, OB-fold-like protein	#N/A	0.331132	0.989394	FALSE	0	0	#N/A	#N/A	#N/A	#N/A	#N/A	#N/A	#N/A	#N/A	#N/A	#N/A	#N/A	#N/A	#N/A	#N/A	#N/A	#N/A	#N/A	#N/A	#N/A	2.13867	3.95004e-15	1	1	0	DEGs-up
Pavir.6KG006400	AT5G63620	GroES-like zinc-binding alcohol dehydrogenase family protein	#N/A	0.425459	0.989394	FALSE	0	0	#N/A	#N/A	#N/A	#N/A	#N/A	#N/A	#N/A	#N/A	#N/A	#N/A	#N/A	#N/A	#N/A	#N/A	#N/A	#N/A	#N/A	#N/A	#N/A	1.32052	5.58668e-07	1	1	0	DEGs-up
Pavir.6KG019200	AT4G13940	S-adenosyl-L-homocysteine hydrolase	#N/A	-0.177882	0.703949	FALSE	0	0	#N/A	#N/A	#N/A	#N/A	#N/A	#N/A	#N/A	#N/A	#N/A	#N/A	#N/A	#N/A	#N/A	#N/A	#N/A	#N/A	#N/A	#N/A	#N/A	1.70749	8.15954e-10	1	1	0	DEGs-up
Pavir.6KG022200	AT5G40650	succinate dehydrogenase 2-2	#N/A	0.824564	0.336967	FALSE	0	0	#N/A	#N/A	#N/A	#N/A	#N/A	#N/A	#N/A	#N/A	#N/A	#N/A	#N/A	#N/A	#N/A	#N/A	#N/A	#N/A	#N/A	#N/A	#N/A	1.18016	7.81912e-13	1	1	0	DEGs-up
Pavir.6KG071170	AT5G54160	O-methyltransferase 1	#N/A	0.343692	0.933145	FALSE	0	0	#N/A	#N/A	#N/A	#N/A	#N/A	#N/A	#N/A	#N/A	#N/A	#N/A	#N/A	#N/A	#N/A	#N/A	#N/A	#N/A	#N/A	#N/A	#N/A	2.50295	9.00145e-19	1	1	0	DEGs-up
Pavir.6KG087000	AT2G05710	aconitase 3	#N/A	1.06005	0.0870617	FALSE	0	0	#N/A	#N/A	#N/A	#N/A	#N/A	#N/A	#N/A	#N/A	#N/A	#N/A	#N/A	#N/A	#N/A	#N/A	#N/A	#N/A	#N/A	#N/A	#N/A	1.62747	2.06413e-15	1	1	0	DEGs-up
Pavir.6KG106100	AT1G64520	regulatory particle non-ATPase 12A	#N/A	0.230203	0.996919	FALSE	0	0	#N/A	#N/A	#N/A	#N/A	#N/A	#N/A	#N/A	#N/A	#N/A	#N/A	#N/A	#N/A	#N/A	#N/A	#N/A	#N/A	#N/A	#N/A	#N/A	1.06572	3.60408e-12	1	1	0	DEGs-up
Pavir.6KG126005	0	0	#N/A	0.607863	0.98055	FALSE	0	0	#N/A	#N/A	#N/A	#N/A	#N/A	#N/A	#N/A	#N/A	#N/A	#N/A	#N/A	#N/A	#N/A	#N/A	#N/A	#N/A	#N/A	#N/A	#N/A	1.48054	8.27764e-12	1	1	0	DEGs-up
Pavir.6KG154400	AT3G21240	4-coumarate:CoA ligase 2	#N/A	0.473008	0.900492	FALSE	0	0	#N/A	#N/A	#N/A	#N/A	#N/A	#N/A	#N/A	#N/A	#N/A	#N/A	#N/A	#N/A	#N/A	#N/A	#N/A	#N/A	#N/A	#N/A	#N/A	1.13305	0.000228933	1	1	0	DEGs-up
Pavir.6KG280500	AT5G48930	hydroxycinnamoyl-CoA shikimate/quinate hydroxycinnamoyl transferase	#N/A	0.228973	0.998369	FALSE	0	0	#N/A	#N/A	#N/A	#N/A	#N/A	#N/A	#N/A	#N/A	#N/A	#N/A	#N/A	#N/A	#N/A	#N/A	#N/A	#N/A	#N/A	#N/A	#N/A	3.66735	8.41433e-16	1	1	0	DEGs-up
Pavir.6KG284800	AT1G17745	D-3-phosphoglycerate dehydrogenase	#N/A	0.328836	0.989394	FALSE	0	0	#N/A	#N/A	#N/A	#N/A	#N/A	#N/A	#N/A	#N/A	#N/A	#N/A	#N/A	#N/A	#N/A	#N/A	#N/A	#N/A	#N/A	#N/A	#N/A	4.5274	1.54276e-26	1	1	0	DEGs-up
Pavir.6KG317406	AT4G24570	dicarboxylate carrier 2	#N/A	-0.675765	0.0566799	FALSE	0	0	#N/A	#N/A	#N/A	#N/A	#N/A	#N/A	#N/A	#N/A	#N/A	#N/A	#N/A	#N/A	#N/A	#N/A	#N/A	#N/A	#N/A	#N/A	#N/A	2.20253	3.01118e-05	1	1	0	DEGs-up
Pavir.6KG340200	AT4G34050	S-adenosyl-L-methionine-dependent methyltransferases superfamily protein	#N/A	0.62293	0.470833	FALSE	0	0	#N/A	#N/A	#N/A	#N/A	#N/A	#N/A	#N/A	#N/A	#N/A	#N/A	#N/A	#N/A	#N/A	#N/A	#N/A	#N/A	#N/A	#N/A	#N/A	1.92118	1.9583e-07	1	1	0	DEGs-up
Pavir.6KG342500	AT5G56000	HEAT SHOCK PROTEIN 81.4	#N/A	0.138814	0.998369	FALSE	0	0	#N/A	#N/A	#N/A	#N/A	#N/A	#N/A	#N/A	#N/A	#N/A	#N/A	#N/A	#N/A	#N/A	#N/A	#N/A	#N/A	#N/A	#N/A	#N/A	1.57582	7.53084e-05	1	1	0	DEGs-up
Pavir.6KG380700	AT1G27950	glycosylphosphatidylinositol-anchored lipid protein transfer 1	#N/A	0.467801	0.820903	FALSE	0	0	#N/A	#N/A	#N/A	#N/A	#N/A	#N/A	#N/A	#N/A	#N/A	#N/A	#N/A	#N/A	#N/A	#N/A	#N/A	#N/A	#N/A	#N/A	#N/A	2.70245	1.35494e-08	1	1	0	DEGs-up
Pavir.6KG405900	AT3G62790	NADH-ubiquinone oxidoreductase-related	#N/A	-0.110916	0.948814	FALSE	0	0	#N/A	#N/A	#N/A	#N/A	#N/A	#N/A	#N/A	#N/A	#N/A	#N/A	#N/A	#N/A	#N/A	#N/A	#N/A	#N/A	#N/A	#N/A	#N/A	1.03779	2.11056e-10	1	1	0	DEGs-up
Pavir.6NG019600	AT3G04120	glyceraldehyde-3-phosphate dehydrogenase C subunit 1	#N/A	0.175045	0.992403	FALSE	0	0	#N/A	#N/A	#N/A	#N/A	#N/A	#N/A	#N/A	#N/A	#N/A	#N/A	#N/A	#N/A	#N/A	#N/A	#N/A	#N/A	#N/A	#N/A	#N/A	1.09095	3.90199e-06	1	1	0	DEGs-up
Pavir.6NG020600	AT5G40650	succinate dehydrogenase 2-2	#N/A	0.724214	0.562651	FALSE	0	0	#N/A	#N/A	#N/A	#N/A	#N/A	#N/A	#N/A	#N/A	#N/A	#N/A	#N/A	#N/A	#N/A	#N/A	#N/A	#N/A	#N/A	#N/A	#N/A	1.0708	8.92596e-07	1	1	0	DEGs-up
Pavir.6NG036000	AT4G05020	NAD(P)H dehydrogenase B2	#N/A	0.197865	0.998369	FALSE	0	0	#N/A	#N/A	#N/A	#N/A	#N/A	#N/A	#N/A	#N/A	#N/A	#N/A	#N/A	#N/A	#N/A	#N/A	#N/A	#N/A	#N/A	#N/A	#N/A	1.34535	0.00173557	1	1	0	DEGs-up
Pavir.6NG040300	AT4G00100	ribosomal protein S13A	#N/A	0.333424	0.978667	FALSE	0	0	#N/A	#N/A	#N/A	#N/A	#N/A	#N/A	#N/A	#N/A	#N/A	#N/A	#N/A	#N/A	#N/A	#N/A	#N/A	#N/A	#N/A	#N/A	#N/A	1.3074	0.00108441	1	1	0	DEGs-up
Pavir.6NG060501	AT5G54160	O-methyltransferase 1	#N/A	0.489543	0.705368	FALSE	0	0	#N/A	#N/A	#N/A	#N/A	#N/A	#N/A	#N/A	#N/A	#N/A	#N/A	#N/A	#N/A	#N/A	#N/A	#N/A	#N/A	#N/A	#N/A	#N/A	2.94262	5.81039e-15	1	1	0	DEGs-up
Pavir.6NG087600	AT2G05710	aconitase 3	#N/A	0.361768	0.921135	FALSE	0	0	#N/A	#N/A	#N/A	#N/A	#N/A	#N/A	#N/A	#N/A	#N/A	#N/A	#N/A	#N/A	#N/A	#N/A	#N/A	#N/A	#N/A	#N/A	#N/A	1.19245	9.4222e-07	1	1	0	DEGs-up
Pavir.6NG136500	AT3G02520	general regulatory factor 7	#N/A	-0.648372	0.16569	FALSE	0	0	#N/A	#N/A	#N/A	#N/A	#N/A	#N/A	#N/A	#N/A	#N/A	#N/A	#N/A	#N/A	#N/A	#N/A	#N/A	#N/A	#N/A	#N/A	#N/A	1.19926	7.52965e-08	1	1	0	DEGs-up
Pavir.6NG138200	AT3G62160	HXXXD-type acyl-transferase family protein	#N/A	0.403813	0.909878	FALSE	0	0	#N/A	#N/A	#N/A	#N/A	#N/A	#N/A	#N/A	#N/A	#N/A	#N/A	#N/A	#N/A	#N/A	#N/A	#N/A	#N/A	#N/A	#N/A	#N/A	2.2829	2.8331e-05	1	1	0	DEGs-up
Pavir.6NG143300	AT3G47520	malate dehydrogenase	#N/A	0.728574	0.656839	FALSE	0	0	#N/A	#N/A	#N/A	#N/A	#N/A	#N/A	#N/A	#N/A	#N/A	#N/A	#N/A	#N/A	#N/A	#N/A	#N/A	#N/A	#N/A	#N/A	#N/A	2.51916	5.87901e-14	1	1	0	DEGs-up
Pavir.6NG245300	AT2G06050	oxophytodienoate-reductase 3	#N/A	0.794104	0.303144	FALSE	0	0	#N/A	#N/A	#N/A	#N/A	#N/A	#N/A	#N/A	#N/A	#N/A	#N/A	#N/A	#N/A	#N/A	#N/A	#N/A	#N/A	#N/A	#N/A	#N/A	1.45658	8.22887e-08	1	1	0	DEGs-up
Pavir.6NG281900	AT1G47480	alpha/beta-Hydrolases superfamily protein	#N/A	0.206643	0.998369	FALSE	0	0	#N/A	#N/A	#N/A	#N/A	#N/A	#N/A	#N/A	#N/A	#N/A	#N/A	#N/A	#N/A	#N/A	#N/A	#N/A	#N/A	#N/A	#N/A	#N/A	3.35693	6.7414e-25	1	1	0	DEGs-up
Pavir.6NG368300	AT5G50260	Cysteine proteinases superfamily protein	#N/A	0.614474	0.889408	FALSE	0	0	#N/A	#N/A	#N/A	#N/A	#N/A	#N/A	#N/A	#N/A	#N/A	#N/A	#N/A	#N/A	#N/A	#N/A	#N/A	#N/A	#N/A	#N/A	#N/A	3.69645	5.09824e-10	1	1	0	DEGs-up
Pavir.7KG017200	AT1G60690	NAD(P)-linked oxidoreductase superfamily protein	#N/A	1.20163	0.0792591	FALSE	0	0	#N/A	#N/A	#N/A	#N/A	#N/A	#N/A	#N/A	#N/A	#N/A	#N/A	#N/A	#N/A	#N/A	#N/A	#N/A	#N/A	#N/A	#N/A	#N/A	3.60074	8.43511e-21	1	1	0	DEGs-up
Pavir.7KG017400	AT1G60710	NAD(P)-linked oxidoreductase superfamily protein	#N/A	0.14274	0.989394	FALSE	0	0	#N/A	#N/A	#N/A	#N/A	#N/A	#N/A	#N/A	#N/A	#N/A	#N/A	#N/A	#N/A	#N/A	#N/A	#N/A	#N/A	#N/A	#N/A	#N/A	1.12613	5.00212e-06	1	1	0	DEGs-up
Pavir.7KG113200	AT2G43180	Phosphoenolpyruvate carboxylase family protein	#N/A	0.435095	0.989394	FALSE	0	0	#N/A	#N/A	#N/A	#N/A	#N/A	#N/A	#N/A	#N/A	#N/A	#N/A	#N/A	#N/A	#N/A	#N/A	#N/A	#N/A	#N/A	#N/A	#N/A	1.19666	0.0128111	1	1	0	DEGs-up
Pavir.7KG175400	AT5G46290	3-ketoacyl-acyl carrier protein synthase I	#N/A	0.0662614	0.989394	FALSE	0	0	#N/A	#N/A	#N/A	#N/A	#N/A	#N/A	#N/A	#N/A	#N/A	#N/A	#N/A	#N/A	#N/A	#N/A	#N/A	#N/A	#N/A	#N/A	#N/A	1.5024	0.00410228	1	1	0	DEGs-up
Pavir.7KG240800	AT1G61820	beta glucosidase 46	#N/A	0.524064	0.933145	FALSE	0	0	#N/A	#N/A	#N/A	#N/A	#N/A	#N/A	#N/A	#N/A	#N/A	#N/A	#N/A	#N/A	#N/A	#N/A	#N/A	#N/A	#N/A	#N/A	#N/A	1.21257	0.0135071	1	1	0	DEGs-up
Pavir.7KG271500	AT5G07440	glutamate dehydrogenase 2	#N/A	0.319618	0.989394	FALSE	0	0	#N/A	#N/A	#N/A	#N/A	#N/A	#N/A	#N/A	#N/A	#N/A	#N/A	#N/A	#N/A	#N/A	#N/A	#N/A	#N/A	#N/A	#N/A	#N/A	5.95114	2.36246e-24	1	1	0	DEGs-up
Pavir.7KG311085	AT4G35260	isocitrate dehydrogenase 1	#N/A	0.662661	0.88184	FALSE	0	0	#N/A	#N/A	#N/A	#N/A	#N/A	#N/A	#N/A	#N/A	#N/A	#N/A	#N/A	#N/A	#N/A	#N/A	#N/A	#N/A	#N/A	#N/A	#N/A	1.84557	1.19187e-12	1	1	0	DEGs-up
Pavir.7KG362900	AT1G71695	Peroxidase superfamily protein	#N/A	0.620117	0.817512	FALSE	0	0	#N/A	#N/A	#N/A	#N/A	#N/A	#N/A	#N/A	#N/A	#N/A	#N/A	#N/A	#N/A	#N/A	#N/A	#N/A	#N/A	#N/A	#N/A	#N/A	5.37089	5.07364e-14	1	1	0	DEGs-up
Pavir.7KG374600	AT5G08570	Pyruvate kinase family protein	#N/A	0.320773	0.989394	FALSE	0	0	#N/A	#N/A	#N/A	#N/A	#N/A	#N/A	#N/A	#N/A	#N/A	#N/A	#N/A	#N/A	#N/A	#N/A	#N/A	#N/A	#N/A	#N/A	#N/A	1.33761	5.60924e-12	1	1	0	DEGs-up
Pavir.7KG408900	AT5G64570	beta-D-xylosidase 4	#N/A	-0.210897	0.740713	FALSE	0	0	#N/A	#N/A	#N/A	#N/A	#N/A	#N/A	#N/A	#N/A	#N/A	#N/A	#N/A	#N/A	#N/A	#N/A	#N/A	#N/A	#N/A	#N/A	#N/A	2.23771	0.00233291	1	1	0	DEGs-up
Pavir.7KG423300	AT4G34200	D-3-phosphoglycerate dehydrogenase	#N/A	0.621056	0.474608	FALSE	0	0	#N/A	#N/A	#N/A	#N/A	#N/A	#N/A	#N/A	#N/A	#N/A	#N/A	#N/A	#N/A	#N/A	#N/A	#N/A	#N/A	#N/A	#N/A	#N/A	2.0929	3.31976e-12	1	1	0	DEGs-up
Pavir.7KG427600	AT2G18960	H(+)-ATPase 1	#N/A	0.225275	0.989394	FALSE	0	0	#N/A	#N/A	#N/A	#N/A	#N/A	#N/A	#N/A	#N/A	#N/A	#N/A	#N/A	#N/A	#N/A	#N/A	#N/A	#N/A	#N/A	#N/A	#N/A	1.36661	8.67865e-17	1	1	0	DEGs-up
Pavir.7KG431100	AT5G16510	Alpha-1,4-glucan-protein synthase family protein	#N/A	0.512985	0.965374	FALSE	0	0	#N/A	#N/A	#N/A	#N/A	#N/A	#N/A	#N/A	#N/A	#N/A	#N/A	#N/A	#N/A	#N/A	#N/A	#N/A	#N/A	#N/A	#N/A	#N/A	1.57215	6.33542e-10	1	1	0	DEGs-up
Pavir.7KG432600	AT5G17920	Cobalamin-independent synthase family protein	#N/A	0.554834	0.890193	FALSE	0	0	#N/A	#N/A	#N/A	#N/A	#N/A	#N/A	#N/A	#N/A	#N/A	#N/A	#N/A	#N/A	#N/A	#N/A	#N/A	#N/A	#N/A	#N/A	#N/A	1.92142	0.0170352	1	1	0	DEGs-up
Pavir.7NG144500	AT4G26910	Dihydrolipoamide succinyltransferase	#N/A	0.359521	0.921919	FALSE	0	0	#N/A	#N/A	#N/A	#N/A	#N/A	#N/A	#N/A	#N/A	#N/A	#N/A	#N/A	#N/A	#N/A	#N/A	#N/A	#N/A	#N/A	#N/A	#N/A	1.31352	7.22446e-12	1	1	0	DEGs-up
Pavir.7NG179500	AT3G47800	Galactose mutarotase-like superfamily protein	#N/A	1.20602	0.336129	FALSE	0	0	#N/A	#N/A	#N/A	#N/A	#N/A	#N/A	#N/A	#N/A	#N/A	#N/A	#N/A	#N/A	#N/A	#N/A	#N/A	#N/A	#N/A	#N/A	#N/A	1.59639	0.00122978	1	1	0	DEGs-up
Pavir.7NG180400	AT4G39640	gamma-glutamyl transpeptidase 1	#N/A	0.261832	0.999125	FALSE	0	0	#N/A	#N/A	#N/A	#N/A	#N/A	#N/A	#N/A	#N/A	#N/A	#N/A	#N/A	#N/A	#N/A	#N/A	#N/A	#N/A	#N/A	#N/A	#N/A	2.93474	3.08325e-11	1	1	0	DEGs-up
Pavir.7NG211917	AT2G45290	Transketolase	#N/A	0.185232	0.997422	FALSE	0	0	#N/A	#N/A	#N/A	#N/A	#N/A	#N/A	#N/A	#N/A	#N/A	#N/A	#N/A	#N/A	#N/A	#N/A	#N/A	#N/A	#N/A	#N/A	#N/A	2.59346	0.00730689	1	1	0	DEGs-up
Pavir.7NG240000	AT4G17170	RAB GTPase homolog B1C	#N/A	0.163499	0.998369	FALSE	0	0	#N/A	#N/A	#N/A	#N/A	#N/A	#N/A	#N/A	#N/A	#N/A	#N/A	#N/A	#N/A	#N/A	#N/A	#N/A	#N/A	#N/A	#N/A	#N/A	1.04153	2.28725e-11	1	1	0	DEGs-up
Pavir.7NG247600	AT3G48170	aldehyde dehydrogenase 10A9	#N/A	0.273814	0.998369	FALSE	0	0	#N/A	#N/A	#N/A	#N/A	#N/A	#N/A	#N/A	#N/A	#N/A	#N/A	#N/A	#N/A	#N/A	#N/A	#N/A	#N/A	#N/A	#N/A	#N/A	1.84781	1.15496e-11	1	1	0	DEGs-up
Pavir.7NG282100	AT4G00430	plasma membrane intrinsic protein 1;4	#N/A	0.297485	0.96817	FALSE	0	0	#N/A	#N/A	#N/A	#N/A	#N/A	#N/A	#N/A	#N/A	#N/A	#N/A	#N/A	#N/A	#N/A	#N/A	#N/A	#N/A	#N/A	#N/A	#N/A	1.05185	1.77059e-06	1	1	0	DEGs-up
Pavir.7NG370400	AT5G64570	beta-D-xylosidase 4	#N/A	0.556797	0.989394	FALSE	0	0	#N/A	#N/A	#N/A	#N/A	#N/A	#N/A	#N/A	#N/A	#N/A	#N/A	#N/A	#N/A	#N/A	#N/A	#N/A	#N/A	#N/A	#N/A	#N/A	2.70537	0.000356878	1	1	0	DEGs-up
Pavir.7NG382000	AT1G47128	Granulin repeat cysteine protease family protein	#N/A	0.482332	0.757987	FALSE	0	0	#N/A	#N/A	#N/A	#N/A	#N/A	#N/A	#N/A	#N/A	#N/A	#N/A	#N/A	#N/A	#N/A	#N/A	#N/A	#N/A	#N/A	#N/A	#N/A	1.06807	2.11946e-06	1	1	0	DEGs-up
Pavir.7NG417800	AT1G71695	Peroxidase superfamily protein	#N/A	0.205393	0.998369	FALSE	0	0	#N/A	#N/A	#N/A	#N/A	#N/A	#N/A	#N/A	#N/A	#N/A	#N/A	#N/A	#N/A	#N/A	#N/A	#N/A	#N/A	#N/A	#N/A	#N/A	5.62566	4.04755e-07	1	1	0	DEGs-up
Pavir.7NG439400	AT5G08570	Pyruvate kinase family protein	#N/A	0.257011	0.989394	FALSE	0	0	#N/A	#N/A	#N/A	#N/A	#N/A	#N/A	#N/A	#N/A	#N/A	#N/A	#N/A	#N/A	#N/A	#N/A	#N/A	#N/A	#N/A	#N/A	#N/A	1.4328	4.84574e-13	1	1	0	DEGs-up
Pavir.7NG446000	AT3G48990	AMP-dependent synthetase and ligase family protein	#N/A	0.530071	0.927142	FALSE	0	0	#N/A	#N/A	#N/A	#N/A	#N/A	#N/A	#N/A	#N/A	#N/A	#N/A	#N/A	#N/A	#N/A	#N/A	#N/A	#N/A	#N/A	#N/A	#N/A	1.96545	5.48879e-08	1	1	0	DEGs-up
Pavir.8KG022400	AT5G05270	Chalcone-flavanone isomerase family protein	#N/A	0.154454	0.998369	FALSE	0	0	#N/A	#N/A	#N/A	#N/A	#N/A	#N/A	#N/A	#N/A	#N/A	#N/A	#N/A	#N/A	#N/A	#N/A	#N/A	#N/A	#N/A	#N/A	#N/A	3.70007	1.12466e-05	1	1	0	DEGs-up
Pavir.8KG161600	AT3G52990	Pyruvate kinase family protein	#N/A	0.725959	0.313742	FALSE	0	0	#N/A	#N/A	#N/A	#N/A	#N/A	#N/A	#N/A	#N/A	#N/A	#N/A	#N/A	#N/A	#N/A	#N/A	#N/A	#N/A	#N/A	#N/A	#N/A	2.55839	2.29425e-18	1	1	0	DEGs-up
Pavir.8KG167000	AT1G77120	alcohol dehydrogenase 1	#N/A	1.79494	0.0682015	FALSE	0	0	#N/A	#N/A	#N/A	#N/A	#N/A	#N/A	#N/A	#N/A	#N/A	#N/A	#N/A	#N/A	#N/A	#N/A	#N/A	#N/A	#N/A	#N/A	#N/A	3.49232	4.01786e-11	1	1	0	DEGs-up
Pavir.8KG167200	AT1G77120	alcohol dehydrogenase 1	#N/A	0.42975	0.887606	FALSE	0	0	#N/A	#N/A	#N/A	#N/A	#N/A	#N/A	#N/A	#N/A	#N/A	#N/A	#N/A	#N/A	#N/A	#N/A	#N/A	#N/A	#N/A	#N/A	#N/A	2.37373	3.6463e-08	1	1	0	DEGs-up
Pavir.8KG261900	AT5G13930	Chalcone and stilbene synthase family protein	#N/A	0.929033	0.298386	FALSE	0	0	#N/A	#N/A	#N/A	#N/A	#N/A	#N/A	#N/A	#N/A	#N/A	#N/A	#N/A	#N/A	#N/A	#N/A	#N/A	#N/A	#N/A	#N/A	#N/A	2.7609	3.78268e-05	1	1	0	DEGs-up
Pavir.8KG277000	AT5G41670	6-phosphogluconate dehydrogenase family protein	#N/A	0.597412	0.523075	FALSE	0	0	#N/A	#N/A	#N/A	#N/A	#N/A	#N/A	#N/A	#N/A	#N/A	#N/A	#N/A	#N/A	#N/A	#N/A	#N/A	#N/A	#N/A	#N/A	#N/A	1.14444	5.9727e-05	1	1	0	DEGs-up
Pavir.8KG308700	AT1G01420	UDP-glucosyl transferase 72B3	#N/A	0.981853	0.248608	FALSE	0	0	#N/A	#N/A	#N/A	#N/A	#N/A	#N/A	#N/A	#N/A	#N/A	#N/A	#N/A	#N/A	#N/A	#N/A	#N/A	#N/A	#N/A	#N/A	#N/A	1.916	2.3554e-09	1	1	0	DEGs-up
Pavir.8NG042900	AT1G65870	Disease resistance-responsive (dirigent-like protein) family protein	#N/A	-0.217591	0.778364	FALSE	0	0	#N/A	#N/A	#N/A	#N/A	#N/A	#N/A	#N/A	#N/A	#N/A	#N/A	#N/A	#N/A	#N/A	#N/A	#N/A	#N/A	#N/A	#N/A	#N/A	4.25944	3.05236e-13	1	1	0	DEGs-up
Pavir.8NG161200	AT4G21390	S-locus lectin protein kinase family protein	#N/A	0.504875	0.879966	FALSE	0	0	#N/A	#N/A	#N/A	#N/A	#N/A	#N/A	#N/A	#N/A	#N/A	#N/A	#N/A	#N/A	#N/A	#N/A	#N/A	#N/A	#N/A	#N/A	#N/A	1.07568	0.0346998	1	1	0	DEGs-up
Pavir.9KG017700	AT5G47870	0	#N/A	0.503858	0.989394	FALSE	0	0	#N/A	#N/A	#N/A	#N/A	#N/A	#N/A	#N/A	#N/A	#N/A	#N/A	#N/A	#N/A	#N/A	#N/A	#N/A	#N/A	#N/A	#N/A	#N/A	1.13523	0.00166602	1	1	0	DEGs-up
Pavir.9KG029355	AT5G17330	glutamate decarboxylase	#N/A	0.470927	0.762528	FALSE	0	0	#N/A	#N/A	#N/A	#N/A	#N/A	#N/A	#N/A	#N/A	#N/A	#N/A	#N/A	#N/A	#N/A	#N/A	#N/A	#N/A	#N/A	#N/A	#N/A	1.24978	0.0129103	1	1	0	DEGs-up
Pavir.9KG031710	AT3G12110	actin-11	#N/A	-0.0969617	0.941713	FALSE	0	0	#N/A	#N/A	#N/A	#N/A	#N/A	#N/A	#N/A	#N/A	#N/A	#N/A	#N/A	#N/A	#N/A	#N/A	#N/A	#N/A	#N/A	#N/A	#N/A	1.40092	0.00860743	1	1	0	DEGs-up
Pavir.9KG038100	AT1G55020	lipoxygenase 1	#N/A	1.02361	0.218961	FALSE	0	0	#N/A	#N/A	#N/A	#N/A	#N/A	#N/A	#N/A	#N/A	#N/A	#N/A	#N/A	#N/A	#N/A	#N/A	#N/A	#N/A	#N/A	#N/A	#N/A	2.96588	2.40909e-11	1	1	0	DEGs-up
Pavir.9KG084300	AT5G17920	Cobalamin-independent synthase family protein	#N/A	0.590722	0.529627	FALSE	0	0	#N/A	#N/A	#N/A	#N/A	#N/A	#N/A	#N/A	#N/A	#N/A	#N/A	#N/A	#N/A	#N/A	#N/A	#N/A	#N/A	#N/A	#N/A	#N/A	1.92865	5.78606e-11	1	1	0	DEGs-up
Pavir.9KG101900	AT2G19940	oxidoreductases, acting on the aldehyde or oxo group of donors, NAD or NADP as acceptor;copper ion binding	#N/A	0.399445	0.948814	FALSE	0	0	#N/A	#N/A	#N/A	#N/A	#N/A	#N/A	#N/A	#N/A	#N/A	#N/A	#N/A	#N/A	#N/A	#N/A	#N/A	#N/A	#N/A	#N/A	#N/A	1.49737	2.90787e-07	1	1	0	DEGs-up
Pavir.9KG140500	AT5G09810	actin 7	#N/A	0.0299829	0.984777	FALSE	0	0	#N/A	#N/A	#N/A	#N/A	#N/A	#N/A	#N/A	#N/A	#N/A	#N/A	#N/A	#N/A	#N/A	#N/A	#N/A	#N/A	#N/A	#N/A	#N/A	1.24905	1.43503e-06	1	1	0	DEGs-up
Pavir.9KG147600	AT3G51000	alpha/beta-Hydrolases superfamily protein	#N/A	0.823749	0.13601	FALSE	0	0	#N/A	#N/A	#N/A	#N/A	#N/A	#N/A	#N/A	#N/A	#N/A	#N/A	#N/A	#N/A	#N/A	#N/A	#N/A	#N/A	#N/A	#N/A	#N/A	4.05518	3.83785e-20	1	1	0	DEGs-up
Pavir.9KG213200	AT1G07040	0	#N/A	0.389567	0.970605	FALSE	0	0	#N/A	#N/A	#N/A	#N/A	#N/A	#N/A	#N/A	#N/A	#N/A	#N/A	#N/A	#N/A	#N/A	#N/A	#N/A	#N/A	#N/A	#N/A	#N/A	1.97435	9.85255e-13	1	1	0	DEGs-up
Pavir.9KG242600	AT5G06720	peroxidase 2	#N/A	0.235114	0.998369	FALSE	0	0	#N/A	#N/A	#N/A	#N/A	#N/A	#N/A	#N/A	#N/A	#N/A	#N/A	#N/A	#N/A	#N/A	#N/A	#N/A	#N/A	#N/A	#N/A	#N/A	3.73988	0.000246845	1	1	0	DEGs-up
Pavir.9KG307497	AT3G14420	Aldolase-type TIM barrel family protein	#N/A	-0.00144342	0.970915	FALSE	0	0	#N/A	#N/A	#N/A	#N/A	#N/A	#N/A	#N/A	#N/A	#N/A	#N/A	#N/A	#N/A	#N/A	#N/A	#N/A	#N/A	#N/A	#N/A	#N/A	1.1787	6.16242e-06	1	1	0	DEGs-up
Pavir.9KG307779	AT1G17180	glutathione S-transferase TAU 25	#N/A	1.07519	0.151097	FALSE	0	0	#N/A	#N/A	#N/A	#N/A	#N/A	#N/A	#N/A	#N/A	#N/A	#N/A	#N/A	#N/A	#N/A	#N/A	#N/A	#N/A	#N/A	#N/A	#N/A	1.34144	0.0151	1	1	0	DEGs-up
Pavir.9KG309189	AT4G05390	root FNR 1	#N/A	0.822934	0.889413	FALSE	0	0	#N/A	#N/A	#N/A	#N/A	#N/A	#N/A	#N/A	#N/A	#N/A	#N/A	#N/A	#N/A	#N/A	#N/A	#N/A	#N/A	#N/A	#N/A	#N/A	1.38723	0.0018548	1	1	0	DEGs-up
Pavir.9KG312500	AT5G24530	2-oxoglutarate (2OG) and Fe(II)-dependent oxygenase superfamily protein	#N/A	-0.046921	0.924256	FALSE	0	0	#N/A	#N/A	#N/A	#N/A	#N/A	#N/A	#N/A	#N/A	#N/A	#N/A	#N/A	#N/A	#N/A	#N/A	#N/A	#N/A	#N/A	#N/A	#N/A	2.9418	8.50466e-10	1	1	0	DEGs-up
Pavir.9KG312900	AT3G18410	Complex I subunit NDUFS6	#N/A	0.219091	0.998369	FALSE	0	0	#N/A	#N/A	#N/A	#N/A	#N/A	#N/A	#N/A	#N/A	#N/A	#N/A	#N/A	#N/A	#N/A	#N/A	#N/A	#N/A	#N/A	#N/A	#N/A	1.04517	9.09892e-12	1	1	0	DEGs-up
Pavir.9KG372700	AT3G25780	allene oxide cyclase 3	#N/A	0.533065	0.689549	FALSE	0	0	#N/A	#N/A	#N/A	#N/A	#N/A	#N/A	#N/A	#N/A	#N/A	#N/A	#N/A	#N/A	#N/A	#N/A	#N/A	#N/A	#N/A	#N/A	#N/A	1.09828	0.000135838	1	1	0	DEGs-up
Pavir.9KG374100	AT4G24220	NAD(P)-binding Rossmann-fold superfamily protein	#N/A	0.0440443	0.989394	FALSE	0	0	#N/A	#N/A	#N/A	#N/A	#N/A	#N/A	#N/A	#N/A	#N/A	#N/A	#N/A	#N/A	#N/A	#N/A	#N/A	#N/A	#N/A	#N/A	#N/A	1.0427	6.5014e-08	1	1	0	DEGs-up
Pavir.9KG396288	AT2G44160	methylenetetrahydrofolate reductase 2	#N/A	0.613532	0.820903	FALSE	0	0	#N/A	#N/A	#N/A	#N/A	#N/A	#N/A	#N/A	#N/A	#N/A	#N/A	#N/A	#N/A	#N/A	#N/A	#N/A	#N/A	#N/A	#N/A	#N/A	2.05141	5.4152e-12	1	1	0	DEGs-up
Pavir.9KG422600	AT1G09420	glucose-6-phosphate dehydrogenase 4	#N/A	0.739848	0.490939	FALSE	0	0	#N/A	#N/A	#N/A	#N/A	#N/A	#N/A	#N/A	#N/A	#N/A	#N/A	#N/A	#N/A	#N/A	#N/A	#N/A	#N/A	#N/A	#N/A	#N/A	2.31658	9.23377e-10	1	1	0	DEGs-up
Pavir.9KG430500	AT5G44460	calmodulin like 43	#N/A	0.768925	0.566341	FALSE	0	0	#N/A	#N/A	#N/A	#N/A	#N/A	#N/A	#N/A	#N/A	#N/A	#N/A	#N/A	#N/A	#N/A	#N/A	#N/A	#N/A	#N/A	#N/A	#N/A	1.29048	0.00161996	1	1	0	DEGs-up
Pavir.9KG431100	AT3G10850	Metallo-hydrolase/oxidoreductase superfamily protein	#N/A	0.222805	0.99693	FALSE	0	0	#N/A	#N/A	#N/A	#N/A	#N/A	#N/A	#N/A	#N/A	#N/A	#N/A	#N/A	#N/A	#N/A	#N/A	#N/A	#N/A	#N/A	#N/A	#N/A	1.1448	0.0141176	1	1	0	DEGs-up
Pavir.9KG436700	AT4G02280	sucrose synthase 3	#N/A	0.316146	0.995814	FALSE	0	0	#N/A	#N/A	#N/A	#N/A	#N/A	#N/A	#N/A	#N/A	#N/A	#N/A	#N/A	#N/A	#N/A	#N/A	#N/A	#N/A	#N/A	#N/A	#N/A	1.10835	5.15718e-06	1	1	0	DEGs-up
Pavir.9KG438700	AT3G05560	Ribosomal L22e protein family	#N/A	0.210389	0.989394	FALSE	0	0	#N/A	#N/A	#N/A	#N/A	#N/A	#N/A	#N/A	#N/A	#N/A	#N/A	#N/A	#N/A	#N/A	#N/A	#N/A	#N/A	#N/A	#N/A	#N/A	1.04691	0.000577451	1	1	0	DEGs-up
Pavir.9KG445000	AT1G08830	copper/zinc superoxide dismutase 1	#N/A	1.25096	0.268852	FALSE	0	0	#N/A	#N/A	#N/A	#N/A	#N/A	#N/A	#N/A	#N/A	#N/A	#N/A	#N/A	#N/A	#N/A	#N/A	#N/A	#N/A	#N/A	#N/A	#N/A	2.0252	8.84351e-14	1	1	0	DEGs-up
Pavir.9KG457614	AT3G02100	UDP-Glycosyltransferase superfamily protein	#N/A	0.757023	0.628806	FALSE	0	0	#N/A	#N/A	#N/A	#N/A	#N/A	#N/A	#N/A	#N/A	#N/A	#N/A	#N/A	#N/A	#N/A	#N/A	#N/A	#N/A	#N/A	#N/A	#N/A	2.28843	3.19463e-05	1	1	0	DEGs-up
Pavir.9KG464208	AT5G22020	Calcium-dependent phosphotriesterase superfamily protein	#N/A	0.290424	0.989394	FALSE	0	0	#N/A	#N/A	#N/A	#N/A	#N/A	#N/A	#N/A	#N/A	#N/A	#N/A	#N/A	#N/A	#N/A	#N/A	#N/A	#N/A	#N/A	#N/A	#N/A	1.50945	8.53843e-08	1	1	0	DEGs-up
Pavir.9KG470500	AT2G40330	PYR1-like 6	#N/A	-0.384584	0.487395	FALSE	0	0	#N/A	#N/A	#N/A	#N/A	#N/A	#N/A	#N/A	#N/A	#N/A	#N/A	#N/A	#N/A	#N/A	#N/A	#N/A	#N/A	#N/A	#N/A	#N/A	1.99533	0.0134551	1	1	0	DEGs-up
Pavir.9KG470600	AT2G40330	PYR1-like 6	#N/A	0.339137	0.992747	FALSE	0	0	#N/A	#N/A	#N/A	#N/A	#N/A	#N/A	#N/A	#N/A	#N/A	#N/A	#N/A	#N/A	#N/A	#N/A	#N/A	#N/A	#N/A	#N/A	#N/A	3.49044	1.56047e-06	1	1	0	DEGs-up
Pavir.9KG480800	AT3G45640	mitogen-activated protein kinase 3	#N/A	0.834307	0.866209	FALSE	0	0	#N/A	#N/A	#N/A	#N/A	#N/A	#N/A	#N/A	#N/A	#N/A	#N/A	#N/A	#N/A	#N/A	#N/A	#N/A	#N/A	#N/A	#N/A	#N/A	1.27517	3.76125e-05	1	1	0	DEGs-up
Pavir.9KG491000	AT3G12580	heat shock protein 70	#N/A	0.367371	0.912966	FALSE	0	0	#N/A	#N/A	#N/A	#N/A	#N/A	#N/A	#N/A	#N/A	#N/A	#N/A	#N/A	#N/A	#N/A	#N/A	#N/A	#N/A	#N/A	#N/A	#N/A	2.56055	1.55101e-05	1	1	0	DEGs-up
Pavir.9KG493000	AT5G02100	Oxysterol-binding family protein	#N/A	0.415759	0.992403	FALSE	0	0	#N/A	#N/A	#N/A	#N/A	#N/A	#N/A	#N/A	#N/A	#N/A	#N/A	#N/A	#N/A	#N/A	#N/A	#N/A	#N/A	#N/A	#N/A	#N/A	1.02334	4.79421e-07	1	1	0	DEGs-up
Pavir.9KG537300	AT1G27480	alpha/beta-Hydrolases superfamily protein	#N/A	0.0524159	0.988235	FALSE	0	0	#N/A	#N/A	#N/A	#N/A	#N/A	#N/A	#N/A	#N/A	#N/A	#N/A	#N/A	#N/A	#N/A	#N/A	#N/A	#N/A	#N/A	#N/A	#N/A	7.78216	4.3274e-10	1	1	0	DEGs-up
Pavir.9KG548900	AT4G28390	ADP/ATP carrier 3	#N/A	0.484396	0.755594	FALSE	0	0	#N/A	#N/A	#N/A	#N/A	#N/A	#N/A	#N/A	#N/A	#N/A	#N/A	#N/A	#N/A	#N/A	#N/A	#N/A	#N/A	#N/A	#N/A	#N/A	1.21378	2.87331e-11	1	1	0	DEGs-up
Pavir.9KG573400	AT1G20510	OPC-8:0 CoA ligase1	#N/A	0.378512	0.989394	FALSE	0	0	#N/A	#N/A	#N/A	#N/A	#N/A	#N/A	#N/A	#N/A	#N/A	#N/A	#N/A	#N/A	#N/A	#N/A	#N/A	#N/A	#N/A	#N/A	#N/A	1.53046	1.24152e-08	1	1	0	DEGs-up
Pavir.9KG580100	AT2G05710	aconitase 3	#N/A	0.541019	0.707816	FALSE	0	0	#N/A	#N/A	#N/A	#N/A	#N/A	#N/A	#N/A	#N/A	#N/A	#N/A	#N/A	#N/A	#N/A	#N/A	#N/A	#N/A	#N/A	#N/A	#N/A	1.8349	1.16607e-12	1	1	0	DEGs-up
Pavir.9KG586900	AT3G44880	Pheophorbide a oxygenase family protein with Rieske [2Fe-2S] domain	#N/A	0.668119	0.810515	FALSE	0	0	#N/A	#N/A	#N/A	#N/A	#N/A	#N/A	#N/A	#N/A	#N/A	#N/A	#N/A	#N/A	#N/A	#N/A	#N/A	#N/A	#N/A	#N/A	#N/A	2.14906	2.18362e-14	1	1	0	DEGs-up
Pavir.9KG611000	AT4G39660	alanine:glyoxylate aminotransferase 2	#N/A	-0.217591	0.754917	FALSE	0	0	#N/A	#N/A	#N/A	#N/A	#N/A	#N/A	#N/A	#N/A	#N/A	#N/A	#N/A	#N/A	#N/A	#N/A	#N/A	#N/A	#N/A	#N/A	#N/A	2.85444	3.11475e-23	1	1	0	DEGs-up
Pavir.9NG010600	AT2G02850	plantacyanin	#N/A	0.0786098	0.989394	FALSE	0	0	#N/A	#N/A	#N/A	#N/A	#N/A	#N/A	#N/A	#N/A	#N/A	#N/A	#N/A	#N/A	#N/A	#N/A	#N/A	#N/A	#N/A	#N/A	#N/A	4.62226	2.4161e-12	1	1	0	DEGs-up
Pavir.9NG069715	AT2G30620	winged-helix DNA-binding transcription factor family protein	#N/A	0.0867838	0.989394	FALSE	0	0	#N/A	#N/A	#N/A	#N/A	#N/A	#N/A	#N/A	#N/A	#N/A	#N/A	#N/A	#N/A	#N/A	#N/A	#N/A	#N/A	#N/A	#N/A	#N/A	1.31959	6.42368e-06	1	1	0	DEGs-up
Pavir.9NG077016	AT5G22060	DNAJ homologue 2	#N/A	0.261832	0.989394	FALSE	0	0	#N/A	#N/A	#N/A	#N/A	#N/A	#N/A	#N/A	#N/A	#N/A	#N/A	#N/A	#N/A	#N/A	#N/A	#N/A	#N/A	#N/A	#N/A	#N/A	1.14255	4.29507e-05	1	1	0	DEGs-up
Pavir.9NG077800	AT5G42650	allene oxide synthase	#N/A	0.507921	0.783901	FALSE	0	0	#N/A	#N/A	#N/A	#N/A	#N/A	#N/A	#N/A	#N/A	#N/A	#N/A	#N/A	#N/A	#N/A	#N/A	#N/A	#N/A	#N/A	#N/A	#N/A	2.27593	5.16633e-07	1	1	0	DEGs-up
Pavir.9NG128319	AT5G17330	glutamate decarboxylase	#N/A	1.12367	0.602537	FALSE	0	0	#N/A	#N/A	#N/A	#N/A	#N/A	#N/A	#N/A	#N/A	#N/A	#N/A	#N/A	#N/A	#N/A	#N/A	#N/A	#N/A	#N/A	#N/A	#N/A	1.28266	1.06033e-06	1	1	0	DEGs-up
Pavir.9NG151100	AT3G22400	PLAT/LH2 domain-containing lipoxygenase family protein	#N/A	-0.117161	0.818947	FALSE	0	0	#N/A	#N/A	#N/A	#N/A	#N/A	#N/A	#N/A	#N/A	#N/A	#N/A	#N/A	#N/A	#N/A	#N/A	#N/A	#N/A	#N/A	#N/A	#N/A	1.87923	1.66377e-05	1	1	0	DEGs-up
Pavir.9NG214400	AT3G02230	reversibly glycosylated polypeptide 1	#N/A	0.129613	0.998369	FALSE	0	0	#N/A	#N/A	#N/A	#N/A	#N/A	#N/A	#N/A	#N/A	#N/A	#N/A	#N/A	#N/A	#N/A	#N/A	#N/A	#N/A	#N/A	#N/A	#N/A	1.53059	3.25721e-05	1	1	0	DEGs-up
Pavir.9NG252400	AT5G52240	membrane steroid binding protein 1	#N/A	0.738984	0.307535	FALSE	0	0	#N/A	#N/A	#N/A	#N/A	#N/A	#N/A	#N/A	#N/A	#N/A	#N/A	#N/A	#N/A	#N/A	#N/A	#N/A	#N/A	#N/A	#N/A	#N/A	1.07089	1.41306e-07	1	1	0	DEGs-up
Pavir.9NG256200	AT3G23990	heat shock protein 60	#N/A	-0.0409718	0.981307	FALSE	0	0	#N/A	#N/A	#N/A	#N/A	#N/A	#N/A	#N/A	#N/A	#N/A	#N/A	#N/A	#N/A	#N/A	#N/A	#N/A	#N/A	#N/A	#N/A	#N/A	1.0851	0.00139145	1	1	0	DEGs-up
Pavir.9NG256900	AT3G51000	alpha/beta-Hydrolases superfamily protein	#N/A	0.666302	0.933145	FALSE	0	0	#N/A	#N/A	#N/A	#N/A	#N/A	#N/A	#N/A	#N/A	#N/A	#N/A	#N/A	#N/A	#N/A	#N/A	#N/A	#N/A	#N/A	#N/A	#N/A	3.4213	4.59045e-09	1	1	0	DEGs-up
Pavir.9NG282100	AT2G44160	methylenetetrahydrofolate reductase 2	#N/A	0.447844	0.809595	FALSE	0	0	#N/A	#N/A	#N/A	#N/A	#N/A	#N/A	#N/A	#N/A	#N/A	#N/A	#N/A	#N/A	#N/A	#N/A	#N/A	#N/A	#N/A	#N/A	#N/A	1.6299	3.34262e-09	1	1	0	DEGs-up
Pavir.9NG314400	AT4G09670	Oxidoreductase family protein	#N/A	0.666302	0.779289	FALSE	0	0	#N/A	#N/A	#N/A	#N/A	#N/A	#N/A	#N/A	#N/A	#N/A	#N/A	#N/A	#N/A	#N/A	#N/A	#N/A	#N/A	#N/A	#N/A	#N/A	1.73294	3.58716e-05	1	1	0	DEGs-up
Pavir.9NG387700	AT5G28840	GDP-D-mannose 3\',5\'-epimerase	#N/A	0.436162	0.890985	FALSE	0	0	#N/A	#N/A	#N/A	#N/A	#N/A	#N/A	#N/A	#N/A	#N/A	#N/A	#N/A	#N/A	#N/A	#N/A	#N/A	#N/A	#N/A	#N/A	#N/A	1.90355	7.94411e-17	1	1	0	DEGs-up
Pavir.9NG475200	AT1G65680	expansin B2	#N/A	-0.356606	0.773949	FALSE	0	0	#N/A	#N/A	#N/A	#N/A	#N/A	#N/A	#N/A	#N/A	#N/A	#N/A	#N/A	#N/A	#N/A	#N/A	#N/A	#N/A	#N/A	#N/A	#N/A	2.40243	0.0411472	1	1	0	DEGs-up
Pavir.9NG593500	AT1G08830	copper/zinc superoxide dismutase 1	#N/A	0.015783	0.989394	FALSE	0	0	#N/A	#N/A	#N/A	#N/A	#N/A	#N/A	#N/A	#N/A	#N/A	#N/A	#N/A	#N/A	#N/A	#N/A	#N/A	#N/A	#N/A	#N/A	#N/A	1.25871	1.4611e-06	1	1	0	DEGs-up
Pavir.9NG667600	AT2G27030	calmodulin 5	#N/A	0.340277	0.94272	FALSE	0	0	#N/A	#N/A	#N/A	#N/A	#N/A	#N/A	#N/A	#N/A	#N/A	#N/A	#N/A	#N/A	#N/A	#N/A	#N/A	#N/A	#N/A	#N/A	#N/A	1.21576	1.6077e-05	1	1	0	DEGs-up
Pavir.9NG672400	AT1G48850	chorismate synthase, putative / 5-enolpyruvylshikimate-3-phosphate phospholyase, putative	#N/A	0.799087	0.202796	FALSE	0	0	#N/A	#N/A	#N/A	#N/A	#N/A	#N/A	#N/A	#N/A	#N/A	#N/A	#N/A	#N/A	#N/A	#N/A	#N/A	#N/A	#N/A	#N/A	#N/A	1.35663	1.39697e-08	1	1	0	DEGs-up
Pavir.9NG680800	AT2G40330	PYR1-like 6	#N/A	0.458382	0.948814	FALSE	0	0	#N/A	#N/A	#N/A	#N/A	#N/A	#N/A	#N/A	#N/A	#N/A	#N/A	#N/A	#N/A	#N/A	#N/A	#N/A	#N/A	#N/A	#N/A	#N/A	5.28527	0.000818828	1	1	0	DEGs-up
Pavir.9NG685100	AT3G47340	glutamine-dependent asparagine synthase 1	#N/A	-0.139236	0.791741	FALSE	0	0	#N/A	#N/A	#N/A	#N/A	#N/A	#N/A	#N/A	#N/A	#N/A	#N/A	#N/A	#N/A	#N/A	#N/A	#N/A	#N/A	#N/A	#N/A	#N/A	2.30966	0.0125191	1	1	0	DEGs-up
Pavir.9NG689200	AT1G07890	ascorbate peroxidase 1	#N/A	0.399445	0.880712	FALSE	0	0	#N/A	#N/A	#N/A	#N/A	#N/A	#N/A	#N/A	#N/A	#N/A	#N/A	#N/A	#N/A	#N/A	#N/A	#N/A	#N/A	#N/A	#N/A	#N/A	1.63612	1.62114e-06	1	1	0	DEGs-up
Pavir.9NG694900	AT2G37500	arginine biosynthesis protein ArgJ family	#N/A	0.154454	0.995814	FALSE	0	0	#N/A	#N/A	#N/A	#N/A	#N/A	#N/A	#N/A	#N/A	#N/A	#N/A	#N/A	#N/A	#N/A	#N/A	#N/A	#N/A	#N/A	#N/A	#N/A	1.054	0.000265477	1	1	0	DEGs-up
Pavir.9NG695000	AT5G02560	histone H2A 12	#N/A	0.380729	0.88444	FALSE	0	0	#N/A	#N/A	#N/A	#N/A	#N/A	#N/A	#N/A	#N/A	#N/A	#N/A	#N/A	#N/A	#N/A	#N/A	#N/A	#N/A	#N/A	#N/A	#N/A	1.86269	0.0013497	1	1	0	DEGs-up
Pavir.9NG696000	AT1G78570	rhamnose biosynthesis 1	#N/A	0.598365	0.858195	FALSE	0	0	#N/A	#N/A	#N/A	#N/A	#N/A	#N/A	#N/A	#N/A	#N/A	#N/A	#N/A	#N/A	#N/A	#N/A	#N/A	#N/A	#N/A	#N/A	#N/A	1.39856	4.15229e-06	1	1	0	DEGs-up
Pavir.9NG697800	AT3G12580	heat shock protein 70	#N/A	0.358396	0.989394	FALSE	0	0	#N/A	#N/A	#N/A	#N/A	#N/A	#N/A	#N/A	#N/A	#N/A	#N/A	#N/A	#N/A	#N/A	#N/A	#N/A	#N/A	#N/A	#N/A	#N/A	2.52613	9.86403e-05	1	1	0	DEGs-up
Pavir.9NG714000	AT5G01320	Thiamine pyrophosphate dependent pyruvate decarboxylase family protein	#N/A	0.459432	0.957724	FALSE	0	0	#N/A	#N/A	#N/A	#N/A	#N/A	#N/A	#N/A	#N/A	#N/A	#N/A	#N/A	#N/A	#N/A	#N/A	#N/A	#N/A	#N/A	#N/A	#N/A	1.42276	0.0389216	1	1	0	DEGs-up
Pavir.9NG741200	AT1G64770	NDH-dependent cyclic electron flow 1	#N/A	-0.244685	0.813639	FALSE	0	0	#N/A	#N/A	#N/A	#N/A	#N/A	#N/A	#N/A	#N/A	#N/A	#N/A	#N/A	#N/A	#N/A	#N/A	#N/A	#N/A	#N/A	#N/A	#N/A	2.06277	5.7001e-05	1	1	0	DEGs-up
Pavir.9NG741400	AT4G35630	phosphoserine aminotransferase	#N/A	0.414677	0.877147	FALSE	0	0	#N/A	#N/A	#N/A	#N/A	#N/A	#N/A	#N/A	#N/A	#N/A	#N/A	#N/A	#N/A	#N/A	#N/A	#N/A	#N/A	#N/A	#N/A	#N/A	1.977	5.36294e-13	1	1	0	DEGs-up
Pavir.9NG766000	AT2G05710	aconitase 3	#N/A	0.551885	0.613818	FALSE	0	0	#N/A	#N/A	#N/A	#N/A	#N/A	#N/A	#N/A	#N/A	#N/A	#N/A	#N/A	#N/A	#N/A	#N/A	#N/A	#N/A	#N/A	#N/A	#N/A	1.44228	9.2204e-09	1	1	0	DEGs-up
Pavir.9KG394400	AT1G60420	DC1 domain-containing protein	#N/A	0.605968	0.831471	FALSE	0	0	1	-6.64386	5.44e-17	1xPhospho	1	0	1	#N/A	#N/A	#N/A	#N/A	#N/A	#N/A	#N/A	#N/A	#N/A	#N/A	#N/A	#N/A	1.13291	0.0260517	1	1	0	DEGs-up DPs-down
Pavir.9NG048300	AT3G29360	UDP-glucose 6-dehydrogenase family protein	#N/A	0.045443	0.996919	FALSE	0	0	1	-1.65745	0.00502725	1xPhospho	1	0	1	#N/A	#N/A	#N/A	#N/A	#N/A	#N/A	#N/A	#N/A	#N/A	#N/A	#N/A	#N/A	2.54258	7.08666e-13	1	1	0	DEGs-up DPs-down
Pavir.9NG600700	AT2G39050	hydroxyproline-rich glycoprotein family protein	#N/A	-0.018878	0.989394	FALSE	0	0	1	-6.64386	5.44e-17	1xPhospho	1	0	1	#N/A	#N/A	#N/A	#N/A	#N/A	#N/A	#N/A	#N/A	#N/A	#N/A	#N/A	#N/A	2.13245	8.03211e-08	1	1	0	DEGs-up DPs-down
Pavir.1KG219100	AT2G36460	Aldolase superfamily protein	#N/A	0.554834	0.533892	FALSE	0	0	1	6.64386	5.44e-17	1xPhospho	1	1	0	#N/A	#N/A	#N/A	#N/A	#N/A	#N/A	#N/A	#N/A	#N/A	#N/A	#N/A	#N/A	1.13916	0.00358502	1	1	0	DEGs-up DPs-up
Pavir.1KG438510	AT1G20440	cold-regulated 47	#N/A	0.457332	0.957724	FALSE	0	0	1	6.64386	5.44e-17	1xPhospho	1	1	0	#N/A	#N/A	#N/A	#N/A	#N/A	#N/A	#N/A	#N/A	#N/A	#N/A	#N/A	#N/A	3.20956	1.22065e-13	1	1	0	DEGs-up DPs-up
Pavir.1KG456400	AT4G13940	S-adenosyl-L-homocysteine hydrolase	#N/A	0.134878	0.99693	FALSE	0	0	1	6.64386	5.44e-17	1xPhospho	1	1	0	#N/A	#N/A	#N/A	#N/A	#N/A	#N/A	#N/A	#N/A	#N/A	#N/A	#N/A	#N/A	2.42569	9.34959e-15	1	1	0	DEGs-up DPs-up
Pavir.1NG430900	AT4G13940	S-adenosyl-L-homocysteine hydrolase	#N/A	0.0922074	0.999125	FALSE	0	0	1	6.64386	5.44e-17	1xPhospho	1	1	0	#N/A	#N/A	#N/A	#N/A	#N/A	#N/A	#N/A	#N/A	#N/A	#N/A	#N/A	#N/A	1.90647	3.22983e-09	1	1	0	DEGs-up DPs-up
Pavir.3KG124322	AT4G09160	SEC14 cytosolic factor family protein / phosphoglyceride transfer family protein	#N/A	-0.00868224	0.989394	FALSE	0	0	1	1.49006	0.0463176	1xPhospho	1	1	0	#N/A	#N/A	#N/A	#N/A	#N/A	#N/A	#N/A	#N/A	#N/A	#N/A	#N/A	#N/A	1.43214	7.83269e-07	1	1	0	DEGs-up DPs-up
Pavir.5NG012556	AT2G36460	Aldolase superfamily protein	#N/A	0.454176	0.798071	FALSE	0	0	1	6.64386	5.44e-17	1xPhospho	1	1	0	#N/A	#N/A	#N/A	#N/A	#N/A	#N/A	#N/A	#N/A	#N/A	#N/A	#N/A	#N/A	2.61359	9.41698e-15	1	1	0	DEGs-up DPs-up
Pavir.5NG016600	AT5G17380	Thiamine pyrophosphate dependent pyruvate decarboxylase family protein	#N/A	0.045443	0.989394	FALSE	0	0	1	6.64386	5.44e-17	1xPhospho	1	1	0	#N/A	#N/A	#N/A	#N/A	#N/A	#N/A	#N/A	#N/A	#N/A	#N/A	#N/A	#N/A	1.30839	6.28723e-10	1	1	0	DEGs-up DPs-up
Pavir.6NG271832	AT5G56000	HEAT SHOCK PROTEIN 81.4	#N/A	0.253384	0.989394	FALSE	0	0	1	6.64386	5.44e-17	1xPhospho	1	1	0	#N/A	#N/A	#N/A	#N/A	#N/A	#N/A	#N/A	#N/A	#N/A	#N/A	#N/A	#N/A	1.27908	9.37036e-05	1	1	0	DEGs-up DPs-up
Pavir.7KG306200	AT4G35310	calmodulin-domain protein kinase 5	#N/A	0.258217	0.998369	FALSE	0	0	1	6.64386	5.44e-17	2xPhospho	1	1	0	#N/A	#N/A	#N/A	#N/A	#N/A	#N/A	#N/A	#N/A	#N/A	#N/A	#N/A	#N/A	1.3731	9.15179e-08	1	1	0	DEGs-up DPs-up
Pavir.4KG247315	AT2G42600	phosphoenolpyruvate carboxylase 2	#N/A	-0.237864	0.818947	FALSE	0	0	3	-6.64386	5.44e-17	1xPhospho	1	0	1	-6.64386	5.44e-17	1xPhospho	1	0	1	-1.24811	0.0448854	1xPhospho	1	0	1	-0.755498	0.127984	FALSE	0	0	DPs-down
Pavir.2NG157500	AT1G42550	plastid movement impaired1	#N/A	0.434028	0.989394	FALSE	0	0	2	-6.64386	5.44e-17	1xPhospho	1	0	1	-1.40736	0.0428473	1xPhospho	1	0	1	#N/A	#N/A	#N/A	#N/A	#N/A	#N/A	-0.769412	0.0157742	1	0	0	DPs-down
Pavir.3KG041280	AT4G09570	calcium-dependent protein kinase 4	#N/A	1.21599	0.44731	FALSE	0	0	2	-6.64386	5.44e-17	1xPhospho	1	0	1	-6.64386	5.44e-17	2xPhospho	1	0	1	#N/A	#N/A	#N/A	#N/A	#N/A	#N/A	0.151199	0.654935	FALSE	0	0	DPs-down
Pavir.6NG244615	AT1G77760	nitrate reductase 1	#N/A	0.102994	0.992403	FALSE	0	0	2	-6.64386	5.44e-17	1xPhospho	1	0	1	-1.51457	0.01587	1xPhospho	1	0	1	#N/A	#N/A	#N/A	#N/A	#N/A	#N/A	0.0436927	0.957273	FALSE	0	0	DPs-down
Pavir.1KG189500	AT2G25970	KH domain-containing protein	#N/A	0.260628	0.999125	FALSE	0	0	1	-6.64386	5.44e-17	1xPhospho	1	0	1	#N/A	#N/A	#N/A	#N/A	#N/A	#N/A	#N/A	#N/A	#N/A	#N/A	#N/A	#N/A	-0.181698	0.261484	FALSE	0	0	DPs-down
Pavir.1KG297200	AT3G56240	copper chaperone	#N/A	0.22033	0.989394	FALSE	0	0	1	-2.75633	5.45002e-06	1xPhospho	1	0	1	#N/A	#N/A	#N/A	#N/A	#N/A	#N/A	#N/A	#N/A	#N/A	#N/A	#N/A	#N/A	-0.454562	0.261839	FALSE	0	0	DPs-down
Pavir.1KG330900	AT4G09510	cytosolic invertase 2	#N/A	-0.190997	0.794126	FALSE	0	0	1	-6.64386	5.44e-17	1xPhospho	1	0	1	#N/A	#N/A	#N/A	#N/A	#N/A	#N/A	#N/A	#N/A	#N/A	#N/A	#N/A	#N/A	-0.678337	0.000294567	1	0	0	DPs-down
Pavir.1KG349400	AT3G02520	general regulatory factor 7	#N/A	0.134878	0.998369	FALSE	0	0	1	-6.64386	5.44e-17	2xPhospho	1	0	1	#N/A	#N/A	#N/A	#N/A	#N/A	#N/A	#N/A	#N/A	#N/A	#N/A	#N/A	#N/A	-0.00183163	0.991762	FALSE	0	0	DPs-down
Pavir.1KG486400	AT3G13290	varicose-related	#N/A	0.473008	0.905947	FALSE	0	0	1	-6.64386	5.44e-17	1xPhospho	1	0	1	#N/A	#N/A	#N/A	#N/A	#N/A	#N/A	#N/A	#N/A	#N/A	#N/A	#N/A	#N/A	0.195065	0.179545	FALSE	0	0	DPs-down
Pavir.1KG553100	AT3G19820	cell elongation protein / DWARF1 / DIMINUTO (DIM)	#N/A	0.0313952	0.989394	FALSE	0	0	1	-6.64386	5.44e-17	1xPhospho	1	0	1	#N/A	#N/A	#N/A	#N/A	#N/A	#N/A	#N/A	#N/A	#N/A	#N/A	#N/A	#N/A	-1.29639	0.10191	FALSE	0	0	DPs-down
Pavir.1NG118800	AT2G25970	KH domain-containing protein	#N/A	0.259423	0.989394	FALSE	0	0	1	-6.64386	5.44e-17	1xPhospho	1	0	1	#N/A	#N/A	#N/A	#N/A	#N/A	#N/A	#N/A	#N/A	#N/A	#N/A	#N/A	#N/A	-0.114964	0.364735	FALSE	0	0	DPs-down
Pavir.2KG241900	AT1G01320	Tetratricopeptide repeat (TPR)-like superfamily protein	#N/A	-0.182786	0.794688	FALSE	0	0	1	-6.64386	5.44e-17	2xPhospho	1	0	1	#N/A	#N/A	#N/A	#N/A	#N/A	#N/A	#N/A	#N/A	#N/A	#N/A	#N/A	#N/A	-0.372986	0.0814266	FALSE	0	0	DPs-down
Pavir.2NG170200	AT5G61030	glycine-rich RNA-binding protein 3	#N/A	0.146655	0.998369	FALSE	0	0	1	-6.64386	5.44e-17	1xPhospho	1	0	1	#N/A	#N/A	#N/A	#N/A	#N/A	#N/A	#N/A	#N/A	#N/A	#N/A	#N/A	#N/A	-0.21494	0.318162	FALSE	0	0	DPs-down
Pavir.3KG128782	AT4G15545	0	#N/A	-0.407364	0.525992	FALSE	0	0	1	-6.64386	5.44e-17	1xPhospho	1	0	1	#N/A	#N/A	#N/A	#N/A	#N/A	#N/A	#N/A	#N/A	#N/A	#N/A	#N/A	#N/A	-0.977776	0.00441902	1	0	0	DPs-down
Pavir.3KG572300	AT5G62670	H(+)-ATPase 11	#N/A	0.467801	0.863267	FALSE	0	0	1	-1.58208	0.0192572	1xPhospho	1	0	1	#N/A	#N/A	#N/A	#N/A	#N/A	#N/A	#N/A	#N/A	#N/A	#N/A	#N/A	#N/A	-0.157838	0.362705	FALSE	0	0	DPs-down
Pavir.3NG079768	AT5G02950	Tudor/PWWP/MBT superfamily protein	#N/A	0.387363	0.996919	FALSE	0	0	1	-6.64386	5.44e-17	1xPhospho	1	0	1	#N/A	#N/A	#N/A	#N/A	#N/A	#N/A	#N/A	#N/A	#N/A	#N/A	#N/A	#N/A	-0.0119653	0.926621	FALSE	0	0	DPs-down
Pavir.4KG187300	AT1G59610	dynamin-like 3	#N/A	-0.592919	0.484612	FALSE	0	0	1	-6.64386	5.44e-17	1xPhospho	1	0	1	#N/A	#N/A	#N/A	#N/A	#N/A	#N/A	#N/A	#N/A	#N/A	#N/A	#N/A	#N/A	-0.0298928	0.847486	FALSE	0	0	DPs-down
Pavir.4NG136234	AT5G10470	kinesin like protein for actin based chloroplast movement 1	#N/A	-0.554273	0.268285	FALSE	0	0	1	-6.64386	5.44e-17	1xPhospho	1	0	1	#N/A	#N/A	#N/A	#N/A	#N/A	#N/A	#N/A	#N/A	#N/A	#N/A	#N/A	#N/A	-0.677702	0.000133957	1	0	0	DPs-down
Pavir.5KG124800	AT4G11420	eukaryotic translation initiation factor 3A	#N/A	0.226509	0.989394	FALSE	0	0	1	-6.64386	5.44e-17	1xPhospho	1	0	1	#N/A	#N/A	#N/A	#N/A	#N/A	#N/A	#N/A	#N/A	#N/A	#N/A	#N/A	#N/A	0.354892	0.0128119	1	0	0	DPs-down
Pavir.5KG164400	AT3G16830	TOPLESS-related 2	#N/A	0.0496308	0.989394	FALSE	0	0	1	-1.55216	0.0398588	1xPhospho	1	0	1	#N/A	#N/A	#N/A	#N/A	#N/A	#N/A	#N/A	#N/A	#N/A	#N/A	#N/A	#N/A	0.186548	0.556967	FALSE	0	0	DPs-down
Pavir.5KG467900	AT4G17520	Hyaluronan / mRNA binding family	#N/A	0.117695	0.996919	FALSE	0	0	1	-6.64386	5.44e-17	1xPhospho	1	0	1	#N/A	#N/A	#N/A	#N/A	#N/A	#N/A	#N/A	#N/A	#N/A	#N/A	#N/A	#N/A	0.412818	0.00158018	1	0	0	DPs-down
Pavir.5KG479000	AT2G19520	Transducin family protein / WD-40 repeat family protein	#N/A	0.386259	0.913497	FALSE	0	0	1	-6.64386	5.44e-17	1xPhospho	1	0	1	#N/A	#N/A	#N/A	#N/A	#N/A	#N/A	#N/A	#N/A	#N/A	#N/A	#N/A	#N/A	-0.39093	0.00534812	1	0	0	DPs-down
Pavir.5KG546600	AT2G41740	villin 2	#N/A	-0.0649175	0.989345	FALSE	0	0	1	-6.64386	5.44e-17	1xPhospho	1	0	1	#N/A	#N/A	#N/A	#N/A	#N/A	#N/A	#N/A	#N/A	#N/A	#N/A	#N/A	#N/A	-0.0563444	0.769196	FALSE	0	0	DPs-down
Pavir.5NG012663	AT1G04920	sucrose phosphate synthase 3F	#N/A	-0.0335695	0.94771	FALSE	0	0	1	-1.94898	0.00029617	1xPhospho	1	0	1	#N/A	#N/A	#N/A	#N/A	#N/A	#N/A	#N/A	#N/A	#N/A	#N/A	#N/A	#N/A	-0.666491	0.233651	FALSE	0	0	DPs-down
Pavir.5NG581000	AT3G50820	photosystem II subunit O-2	#N/A	-0.547932	0.127403	FALSE	0	0	1	-6.64386	5.44e-17	1xPhospho	1	0	1	#N/A	#N/A	#N/A	#N/A	#N/A	#N/A	#N/A	#N/A	#N/A	#N/A	#N/A	#N/A	-0.796941	0.00281392	1	0	0	DPs-down
Pavir.6KG145200	AT3G46780	plastid transcriptionally active 16	#N/A	-0.413115	0.486025	FALSE	0	0	1	-6.64386	5.44e-17	2xPhospho	1	0	1	#N/A	#N/A	#N/A	#N/A	#N/A	#N/A	#N/A	#N/A	#N/A	#N/A	#N/A	#N/A	-0.240364	0.58237	FALSE	0	0	DPs-down
Pavir.6NG014741	AT4G10070	KH domain-containing protein	#N/A	0.445727	0.973257	FALSE	0	0	1	-1.36216	0.0327461	1xPhospho	1	0	1	#N/A	#N/A	#N/A	#N/A	#N/A	#N/A	#N/A	#N/A	#N/A	#N/A	#N/A	#N/A	-0.519164	0.000550857	1	0	0	DPs-down
Pavir.6NG190500	AT5G20280	sucrose phosphate synthase 1F	#N/A	-0.33825	0.533523	FALSE	0	0	1	-6.64386	5.44e-17	2xPhospho	1	0	1	#N/A	#N/A	#N/A	#N/A	#N/A	#N/A	#N/A	#N/A	#N/A	#N/A	#N/A	#N/A	0.279206	0.103693	FALSE	0	0	DPs-down
Pavir.7KG264300	AT3G61260	Remorin family protein	#N/A	0.232661	0.989394	FALSE	0	0	1	-6.64386	5.44e-17	1xPhospho	1	0	1	#N/A	#N/A	#N/A	#N/A	#N/A	#N/A	#N/A	#N/A	#N/A	#N/A	#N/A	#N/A	-0.565518	0.00251831	1	0	0	DPs-down
Pavir.7KG339600	AT2G32240	0	#N/A	-0.56918	0.221684	FALSE	0	0	1	-6.64386	5.44e-17	1xPhospho	1	0	1	#N/A	#N/A	#N/A	#N/A	#N/A	#N/A	#N/A	#N/A	#N/A	#N/A	#N/A	#N/A	-0.0264912	0.960644	FALSE	0	0	DPs-down
Pavir.7KG380400	AT1G19870	IQ-domain 32	#N/A	0.342555	0.989394	FALSE	0	0	1	-6.64386	5.44e-17	2xPhospho	1	0	1	#N/A	#N/A	#N/A	#N/A	#N/A	#N/A	#N/A	#N/A	#N/A	#N/A	#N/A	#N/A	-0.223708	0.323866	FALSE	0	0	DPs-down
Pavir.7KG418500	AT4G28080	Tetratricopeptide repeat (TPR)-like superfamily protein	#N/A	0.414677	0.989448	FALSE	0	0	1	-6.64386	5.44e-17	1xPhospho	1	0	1	#N/A	#N/A	#N/A	#N/A	#N/A	#N/A	#N/A	#N/A	#N/A	#N/A	#N/A	#N/A	-0.572364	0.0128617	1	0	0	DPs-down
Pavir.7NG228600	AT5G63190	MA3 domain-containing protein	#N/A	-0.086201	0.911232	FALSE	0	0	1	-6.64386	5.44e-17	1xPhospho	1	0	1	#N/A	#N/A	#N/A	#N/A	#N/A	#N/A	#N/A	#N/A	#N/A	#N/A	#N/A	#N/A	0.257038	0.147831	FALSE	0	0	DPs-down
Pavir.7NG418600	AT2G46860	pyrophosphorylase 3	#N/A	-0.39973	0.770936	FALSE	0	0	1	-6.64386	5.44e-17	1xPhospho	1	0	1	#N/A	#N/A	#N/A	#N/A	#N/A	#N/A	#N/A	#N/A	#N/A	#N/A	#N/A	#N/A	-0.340691	0.363885	FALSE	0	0	DPs-down
Pavir.8KG281900	AT3G02520	general regulatory factor 7	#N/A	0.397255	0.883856	FALSE	0	0	1	-6.64386	5.44e-17	1xPhospho	1	0	1	#N/A	#N/A	#N/A	#N/A	#N/A	#N/A	#N/A	#N/A	#N/A	#N/A	#N/A	#N/A	0.179375	0.337904	FALSE	0	0	DPs-down
Pavir.9KG313957	AT4G35300	tonoplast monosaccharide transporter2	#N/A	0.78073	0.655293	FALSE	0	0	1	-1.39973	0.0465802	1xPhospho	1	0	1	#N/A	#N/A	#N/A	#N/A	#N/A	#N/A	#N/A	#N/A	#N/A	#N/A	#N/A	#N/A	0.359442	0.0529073	FALSE	0	0	DPs-down
Pavir.9KG496100	AT4G32260	ATPase, F0 complex, subunit B/B\', bacterial/chloroplast	#N/A	-0.227692	0.754917	FALSE	0	0	1	-6.64386	5.44e-17	1xPhospho	1	0	1	#N/A	#N/A	#N/A	#N/A	#N/A	#N/A	#N/A	#N/A	#N/A	#N/A	#N/A	#N/A	-0.723563	0.00452753	FALSE	0	0	DPs-down
Pavir.9KG542400	AT1G48480	receptor-like kinase 1	#N/A	-0.554273	0.231487	FALSE	0	0	1	-6.64386	5.44e-17	1xPhospho	1	0	1	#N/A	#N/A	#N/A	#N/A	#N/A	#N/A	#N/A	#N/A	#N/A	#N/A	#N/A	#N/A	-0.413537	0.596048	FALSE	0	0	DPs-down
Pavir.9NG024019	AT3G47070	0	#N/A	-0.187707	0.88444	FALSE	0	0	1	-6.64386	5.44e-17	1xPhospho	1	0	1	#N/A	#N/A	#N/A	#N/A	#N/A	#N/A	#N/A	#N/A	#N/A	#N/A	#N/A	#N/A	-0.36808	0.363333	FALSE	0	0	DPs-down
Pavir.9NG191800	AT3G46780	plastid transcriptionally active 16	#N/A	-0.500218	0.211391	FALSE	0	0	1	-6.64386	5.44e-17	1xPhospho	1	0	1	#N/A	#N/A	#N/A	#N/A	#N/A	#N/A	#N/A	#N/A	#N/A	#N/A	#N/A	#N/A	-0.55414	0.109261	FALSE	0	0	DPs-down
Pavir.9NG237400	AT2G33830	Dormancy/auxin associated family protein	#N/A	0.489543	0.989394	FALSE	0	0	1	-6.64386	5.44e-17	1xPhospho	1	0	1	#N/A	#N/A	#N/A	#N/A	#N/A	#N/A	#N/A	#N/A	#N/A	#N/A	#N/A	#N/A	-0.815336	0.211881	FALSE	0	0	DPs-down
Pavir.9NG520900	AT1G60420	DC1 domain-containing protein	#N/A	0.227741	0.989394	FALSE	0	0	1	-6.64386	5.44e-17	1xPhospho	1	0	1	#N/A	#N/A	#N/A	#N/A	#N/A	#N/A	#N/A	#N/A	#N/A	#N/A	#N/A	#N/A	0.616609	0.0221026	FALSE	0	0	DPs-down
Pavir.9NG663000	AT2G07360	SH3 domain-containing protein	#N/A	0.337996	0.989394	FALSE	0	0	1	-6.64386	5.44e-17	1xPhospho	1	0	1	#N/A	#N/A	#N/A	#N/A	#N/A	#N/A	#N/A	#N/A	#N/A	#N/A	#N/A	#N/A	0.492634	0.00275795	FALSE	0	0	DPs-down
Pavir.9NG695300	AT4G32260	ATPase, F0 complex, subunit B/B\', bacterial/chloroplast	#N/A	-0.261881	0.787206	FALSE	0	0	1	-6.64386	5.44e-17	1xPhospho	1	0	1	#N/A	#N/A	#N/A	#N/A	#N/A	#N/A	#N/A	#N/A	#N/A	#N/A	#N/A	#N/A	-0.897908	0.000373052	FALSE	0	0	DPs-down
Pavir.2NG529000	AT3G60240	eukaryotic translation initiation factor 4G	#N/A	0.673556	0.94771	FALSE	0	0	3	6.64386	5.44e-17	1xPhospho	1	1	0	6.64386	5.44e-17	1xPhospho	1	1	0	6.64386	5.44e-17	1xPhospho	1	1	0	0.0462785	0.819852	FALSE	0	0	DPs-up
Pavir.5KG501200	AT1G66680	S-adenosyl-L-methionine-dependent methyltransferases superfamily protein	#N/A	0.163499	0.989394	FALSE	0	0	2	6.64386	5.44e-17	1xPhospho	1	1	0	6.64386	5.44e-17	2xPhospho	1	1	0	#N/A	#N/A	#N/A	#N/A	#N/A	#N/A	-0.151209	0.538601	FALSE	0	0	DPs-up
Pavir.5NG314600	AT1G15520	pleiotropic drug resistance 12	#N/A	0.299831	0.989394	FALSE	0	0	2	6.64386	5.44e-17	1xPhospho	1	1	0	6.64386	5.44e-17	1xPhospho	1	1	0	#N/A	#N/A	#N/A	#N/A	#N/A	#N/A	1.03561	0.0837444	FALSE	0	0	DPs-up
Pavir.9NG182700	AT3G15790	methyl-CPG-binding domain 11	#N/A	0.292782	0.989394	FALSE	0	0	2	1.92448	0.00430166	1xPhospho	1	1	0	2.0314	0.00236821	1xPhospho	1	1	0	#N/A	#N/A	#N/A	#N/A	#N/A	#N/A	-0.0678283	0.645786	FALSE	0	0	DPs-up
Pavir.1KG262800	AT5G58290	regulatory particle triple-A ATPase 3	#N/A	0.225275	0.989394	FALSE	0	0	1	6.64386	5.44e-17	1xPhospho	1	1	0	#N/A	#N/A	#N/A	#N/A	#N/A	#N/A	#N/A	#N/A	#N/A	#N/A	#N/A	#N/A	0.466336	4.47695e-06	1	0	0	DPs-up
Pavir.1KG331900	AT1G60940	SNF1-related protein kinase 2.10	#N/A	0.46048	0.985139	FALSE	0	0	1	6.64386	5.44e-17	2xPhospho	1	1	0	#N/A	#N/A	#N/A	#N/A	#N/A	#N/A	#N/A	#N/A	#N/A	#N/A	#N/A	#N/A	0.806269	2.07501e-07	1	0	0	DPs-up
Pavir.1KG345300	AT1G71830	somatic embryogenesis receptor-like kinase 1	#N/A	0.932817	0.768141	FALSE	0	0	1	6.64386	5.44e-17	2xPhospho	1	1	0	#N/A	#N/A	#N/A	#N/A	#N/A	#N/A	#N/A	#N/A	#N/A	#N/A	#N/A	#N/A	0.696028	0.0016701	1	0	0	DPs-up
Pavir.1NG007573	AT4G10840	Tetratricopeptide repeat (TPR)-like superfamily protein	#N/A	0.365133	0.989394	FALSE	0	0	1	6.64386	5.44e-17	1xPhospho	1	1	0	#N/A	#N/A	#N/A	#N/A	#N/A	#N/A	#N/A	#N/A	#N/A	#N/A	#N/A	#N/A	0.383869	0.0373223	1	0	0	DPs-up
Pavir.1NG452900	AT3G27960	Tetratricopeptide repeat (TPR)-like superfamily protein	#N/A	0.659925	0.963052	FALSE	0	0	1	6.64386	5.44e-17	1xPhospho	1	1	0	#N/A	#N/A	#N/A	#N/A	#N/A	#N/A	#N/A	#N/A	#N/A	#N/A	#N/A	#N/A	-0.400919	0.313538	FALSE	0	0	DPs-up
Pavir.2KG292200	AT4G29510	arginine methyltransferase 11	#N/A	0.259423	0.999125	FALSE	0	0	1	6.64386	5.44e-17	1xPhospho	1	1	0	#N/A	#N/A	#N/A	#N/A	#N/A	#N/A	#N/A	#N/A	#N/A	#N/A	#N/A	#N/A	-0.776111	0.000345957	1	0	0	DPs-up
Pavir.2NG174400	AT4G27500	proton pump interactor 1	#N/A	0.366252	0.96817	FALSE	0	0	1	6.64386	5.44e-17	1xPhospho	1	1	0	#N/A	#N/A	#N/A	#N/A	#N/A	#N/A	#N/A	#N/A	#N/A	#N/A	#N/A	#N/A	0.214869	0.116906	FALSE	0	0	DPs-up
Pavir.2NG274400	AT1G01320	Tetratricopeptide repeat (TPR)-like superfamily protein	#N/A	-0.0439433	0.963052	FALSE	0	0	1	6.64386	5.44e-17	3xPhospho	1	1	0	#N/A	#N/A	#N/A	#N/A	#N/A	#N/A	#N/A	#N/A	#N/A	#N/A	#N/A	#N/A	-0.421112	0.0750708	FALSE	0	0	DPs-up
Pavir.2NG534800	AT3G43300	HOPM interactor 7	#N/A	0.259423	0.989394	FALSE	0	0	1	6.64386	5.44e-17	1xPhospho	1	1	0	#N/A	#N/A	#N/A	#N/A	#N/A	#N/A	#N/A	#N/A	#N/A	#N/A	#N/A	#N/A	0.342138	0.0848873	FALSE	0	0	DPs-up
Pavir.3KG000032	AT1G10390	Nucleoporin autopeptidase	#N/A	0.0384362	0.989394	FALSE	0	0	1	6.64386	5.44e-17	1xPhospho	1	1	0	#N/A	#N/A	#N/A	#N/A	#N/A	#N/A	#N/A	#N/A	#N/A	#N/A	#N/A	#N/A	-0.493728	0.00183927	1	0	0	DPs-up
Pavir.3KG107600	AT5G56580	MAP kinase kinase 6	#N/A	0.332278	0.998369	FALSE	0	0	1	6.64386	5.44e-17	1xPhospho	1	1	0	#N/A	#N/A	#N/A	#N/A	#N/A	#N/A	#N/A	#N/A	#N/A	#N/A	#N/A	#N/A	0.528931	0.00310591	1	0	0	DPs-up
Pavir.3KG263587	AT2G41770	Protein of unknown function (DUF288)	#N/A	0.347099	0.989394	FALSE	0	0	1	6.64386	5.44e-17	2xPhospho	1	1	0	#N/A	#N/A	#N/A	#N/A	#N/A	#N/A	#N/A	#N/A	#N/A	#N/A	#N/A	#N/A	-0.139392	0.606975	FALSE	0	0	DPs-up
Pavir.3KG324000	AT1G74690	IQ-domain 31	#N/A	0.119024	0.989394	FALSE	0	0	1	6.64386	5.44e-17	1xPhospho	1	1	0	#N/A	#N/A	#N/A	#N/A	#N/A	#N/A	#N/A	#N/A	#N/A	#N/A	#N/A	#N/A	-0.263294	0.0697759	FALSE	0	0	DPs-up
Pavir.3KG438024	AT1G60500	Dynamin related protein 4C	#N/A	0.426533	0.968565	FALSE	0	0	1	6.64386	5.44e-17	1xPhospho	1	1	0	#N/A	#N/A	#N/A	#N/A	#N/A	#N/A	#N/A	#N/A	#N/A	#N/A	#N/A	#N/A	-0.410332	0.348472	FALSE	0	0	DPs-up
Pavir.3KG552600	AT1G15340	methyl-CPG-binding domain 10	#N/A	0.445727	0.973257	FALSE	0	0	1	6.64386	5.44e-17	1xPhospho	1	1	0	#N/A	#N/A	#N/A	#N/A	#N/A	#N/A	#N/A	#N/A	#N/A	#N/A	#N/A	#N/A	-0.618791	3.02083e-06	1	0	0	DPs-up
Pavir.4KG375600	AT3G13920	eukaryotic translation initiation factor 4A1	#N/A	0.0949116	0.999125	FALSE	0	0	1	6.64386	5.44e-17	1xPhospho	1	1	0	#N/A	#N/A	#N/A	#N/A	#N/A	#N/A	#N/A	#N/A	#N/A	#N/A	#N/A	#N/A	0.409304	0.00571714	1	0	0	DPs-up
Pavir.4NG043200	AT4G26270	phosphofructokinase 3	#N/A	0.289244	0.999125	FALSE	0	0	1	6.64386	5.44e-17	1xPhospho	1	1	0	#N/A	#N/A	#N/A	#N/A	#N/A	#N/A	#N/A	#N/A	#N/A	#N/A	#N/A	#N/A	-0.474794	0.00565327	1	0	0	DPs-up
Pavir.5KG747400	AT3G48860	0	#N/A	-0.018878	0.94771	FALSE	0	0	1	6.64386	5.44e-17	1xPhospho	1	1	0	#N/A	#N/A	#N/A	#N/A	#N/A	#N/A	#N/A	#N/A	#N/A	#N/A	#N/A	#N/A	-0.841849	2.00267e-11	1	0	0	DPs-up
Pavir.6KG064200	AT1G80490	TOPLESS-related 1	#N/A	1.1375	0.177362	FALSE	0	0	1	6.64386	5.44e-17	1xPhospho	1	1	0	#N/A	#N/A	#N/A	#N/A	#N/A	#N/A	#N/A	#N/A	#N/A	#N/A	#N/A	#N/A	0.109563	0.740993	FALSE	0	0	DPs-up
Pavir.6NG303800	AT1G21080	DNAJ heat shock N-terminal domain-containing protein	#N/A	-0.0203404	0.973257	FALSE	0	0	1	6.64386	5.44e-17	1xPhospho	1	1	0	#N/A	#N/A	#N/A	#N/A	#N/A	#N/A	#N/A	#N/A	#N/A	#N/A	#N/A	#N/A	-0.630078	5.36788e-06	1	0	0	DPs-up
Pavir.7NG247000	AT4G04210	plant UBX domain containing protein 4	#N/A	0.206643	0.998369	FALSE	0	0	1	6.64386	5.44e-17	2xPhospho	1	1	0	#N/A	#N/A	#N/A	#N/A	#N/A	#N/A	#N/A	#N/A	#N/A	#N/A	#N/A	#N/A	0.250003	0.0807832	FALSE	0	0	DPs-up
Pavir.9NG200000	AT3G05420	acyl-CoA binding protein 4	#N/A	-0.00868224	0.970605	FALSE	0	0	1	6.64386	5.44e-17	1xPhospho	1	1	0	#N/A	#N/A	#N/A	#N/A	#N/A	#N/A	#N/A	#N/A	#N/A	#N/A	#N/A	#N/A	0.659398	0.000410284	FALSE	0	0	DPs-up
Pavir.9NG409500	AT2G04520	Nucleic acid-binding, OB-fold-like protein	#N/A	0.191563	0.998369	FALSE	0	0	1	6.64386	5.44e-17	1xPhospho	1	1	0	#N/A	#N/A	#N/A	#N/A	#N/A	#N/A	#N/A	#N/A	#N/A	#N/A	#N/A	#N/A	1.51962	0.250483	FALSE	0	0	DPs-up
Pavir.9NG671314	AT4G37870	phosphoenolpyruvate carboxykinase 1	#N/A	0.757877	0.229749	FALSE	0	0	1	3.04789	4.2229e-09	1xPhospho	1	1	0	#N/A	#N/A	#N/A	#N/A	#N/A	#N/A	#N/A	#N/A	#N/A	#N/A	#N/A	#N/A	-0.445476	0.09589	FALSE	0	0	DPs-up
Pavir.9NG695800	AT2G37550	ARF-GAP domain 7	#N/A	-0.940645	0.133474	FALSE	0	0	1	6.64386	5.44e-17	1xPhospho	1	1	0	#N/A	#N/A	#N/A	#N/A	#N/A	#N/A	#N/A	#N/A	#N/A	#N/A	#N/A	#N/A	-0.201544	0.164424	FALSE	0	0	DPs-up
Pavir.1KG003100	AT1G20060	ATP binding microtubule motor family protein	#N/A	#N/A	#N/A	#N/A	#N/A	#N/A	#N/A	#N/A	#N/A	#N/A	#N/A	#N/A	#N/A	#N/A	#N/A	#N/A	#N/A	#N/A	#N/A	#N/A	#N/A	#N/A	#N/A	#N/A	#N/A	-1.81689	0.000565155	1	0	1	DEG-down
Pavir.1KG003300	AT4G10630	Glutaredoxin family protein	#N/A	#N/A	#N/A	#N/A	#N/A	#N/A	#N/A	#N/A	#N/A	#N/A	#N/A	#N/A	#N/A	#N/A	#N/A	#N/A	#N/A	#N/A	#N/A	#N/A	#N/A	#N/A	#N/A	#N/A	#N/A	-3.25255	2.1593e-05	1	0	1	DEG-down
Pavir.1KG003400	AT5G66040	sulfurtransferase protein 16	#N/A	#N/A	#N/A	#N/A	#N/A	#N/A	#N/A	#N/A	#N/A	#N/A	#N/A	#N/A	#N/A	#N/A	#N/A	#N/A	#N/A	#N/A	#N/A	#N/A	#N/A	#N/A	#N/A	#N/A	#N/A	-1.79739	0.0178355	1	0	1	DEG-down
Pavir.1KG003601	AT2G21045	Rhodanese/Cell cycle control phosphatase superfamily protein	#N/A	#N/A	#N/A	#N/A	#N/A	#N/A	#N/A	#N/A	#N/A	#N/A	#N/A	#N/A	#N/A	#N/A	#N/A	#N/A	#N/A	#N/A	#N/A	#N/A	#N/A	#N/A	#N/A	#N/A	#N/A	-3.19976	6.43303e-05	1	0	1	DEG-down
Pavir.1KG003701	0	0	#N/A	#N/A	#N/A	#N/A	#N/A	#N/A	#N/A	#N/A	#N/A	#N/A	#N/A	#N/A	#N/A	#N/A	#N/A	#N/A	#N/A	#N/A	#N/A	#N/A	#N/A	#N/A	#N/A	#N/A	#N/A	-1.74808	0.000427676	1	0	1	DEG-down
Pavir.1KG005300	0	0	#N/A	#N/A	#N/A	#N/A	#N/A	#N/A	#N/A	#N/A	#N/A	#N/A	#N/A	#N/A	#N/A	#N/A	#N/A	#N/A	#N/A	#N/A	#N/A	#N/A	#N/A	#N/A	#N/A	#N/A	#N/A	-1.17875	1.88571e-07	1	0	1	DEG-down
Pavir.1KG007100	AT5G47610	RING/U-box superfamily protein	#N/A	#N/A	#N/A	#N/A	#N/A	#N/A	#N/A	#N/A	#N/A	#N/A	#N/A	#N/A	#N/A	#N/A	#N/A	#N/A	#N/A	#N/A	#N/A	#N/A	#N/A	#N/A	#N/A	#N/A	#N/A	-2.13136	2.49171e-06	1	0	1	DEG-down
Pavir.1KG009100	AT2G28250	Protein kinase superfamily protein	#N/A	#N/A	#N/A	#N/A	#N/A	#N/A	#N/A	#N/A	#N/A	#N/A	#N/A	#N/A	#N/A	#N/A	#N/A	#N/A	#N/A	#N/A	#N/A	#N/A	#N/A	#N/A	#N/A	#N/A	#N/A	-1.50644	0.0051323	1	0	1	DEG-down
Pavir.1KG011250	0	0	#N/A	#N/A	#N/A	#N/A	#N/A	#N/A	#N/A	#N/A	#N/A	#N/A	#N/A	#N/A	#N/A	#N/A	#N/A	#N/A	#N/A	#N/A	#N/A	#N/A	#N/A	#N/A	#N/A	#N/A	#N/A	-3.09711	0.00184824	1	0	1	DEG-down
Pavir.1KG015693	AT4G35790	phospholipase D delta	#N/A	#N/A	#N/A	#N/A	#N/A	#N/A	#N/A	#N/A	#N/A	#N/A	#N/A	#N/A	#N/A	#N/A	#N/A	#N/A	#N/A	#N/A	#N/A	#N/A	#N/A	#N/A	#N/A	#N/A	#N/A	-1.55556	1.43984e-08	1	0	1	DEG-down
Pavir.1KG017300	AT5G43822	Pentatricopeptide repeat (PPR) superfamily protein	#N/A	#N/A	#N/A	#N/A	#N/A	#N/A	#N/A	#N/A	#N/A	#N/A	#N/A	#N/A	#N/A	#N/A	#N/A	#N/A	#N/A	#N/A	#N/A	#N/A	#N/A	#N/A	#N/A	#N/A	#N/A	-1.14075	8.73843e-05	1	0	1	DEG-down
Pavir.1KG018500	AT1G42540	glutamate receptor 3.3	#N/A	#N/A	#N/A	#N/A	#N/A	#N/A	#N/A	#N/A	#N/A	#N/A	#N/A	#N/A	#N/A	#N/A	#N/A	#N/A	#N/A	#N/A	#N/A	#N/A	#N/A	#N/A	#N/A	#N/A	#N/A	-1.15465	0.000438624	1	0	1	DEG-down
Pavir.1KG019100	AT1G73060	Low PSII Accumulation 3	#N/A	#N/A	#N/A	#N/A	#N/A	#N/A	#N/A	#N/A	#N/A	#N/A	#N/A	#N/A	#N/A	#N/A	#N/A	#N/A	#N/A	#N/A	#N/A	#N/A	#N/A	#N/A	#N/A	#N/A	#N/A	-1.1599	0.0353855	1	0	1	DEG-down
Pavir.1KG019493	0	0	#N/A	#N/A	#N/A	#N/A	#N/A	#N/A	#N/A	#N/A	#N/A	#N/A	#N/A	#N/A	#N/A	#N/A	#N/A	#N/A	#N/A	#N/A	#N/A	#N/A	#N/A	#N/A	#N/A	#N/A	#N/A	-3.03878	0.0388023	1	0	1	DEG-down
Pavir.1KG021900	AT5G23730	Transducin/WD40 repeat-like superfamily protein	#N/A	#N/A	#N/A	#N/A	#N/A	#N/A	#N/A	#N/A	#N/A	#N/A	#N/A	#N/A	#N/A	#N/A	#N/A	#N/A	#N/A	#N/A	#N/A	#N/A	#N/A	#N/A	#N/A	#N/A	#N/A	-1.86531	6.06156e-06	1	0	1	DEG-down
Pavir.1KG026701	AT1G61680	terpene synthase 14	#N/A	#N/A	#N/A	#N/A	#N/A	#N/A	#N/A	#N/A	#N/A	#N/A	#N/A	#N/A	#N/A	#N/A	#N/A	#N/A	#N/A	#N/A	#N/A	#N/A	#N/A	#N/A	#N/A	#N/A	#N/A	-2.25761	0.0331448	1	0	1	DEG-down
Pavir.1KG026727	AT1G61680	terpene synthase 14	#N/A	#N/A	#N/A	#N/A	#N/A	#N/A	#N/A	#N/A	#N/A	#N/A	#N/A	#N/A	#N/A	#N/A	#N/A	#N/A	#N/A	#N/A	#N/A	#N/A	#N/A	#N/A	#N/A	#N/A	#N/A	-1.87635	0.0476165	1	0	1	DEG-down
Pavir.1KG026736	AT1G61680	terpene synthase 14	#N/A	#N/A	#N/A	#N/A	#N/A	#N/A	#N/A	#N/A	#N/A	#N/A	#N/A	#N/A	#N/A	#N/A	#N/A	#N/A	#N/A	#N/A	#N/A	#N/A	#N/A	#N/A	#N/A	#N/A	#N/A	-3.60482	0.000109429	1	0	1	DEG-down
Pavir.1KG026818	AT1G61680	terpene synthase 14	#N/A	#N/A	#N/A	#N/A	#N/A	#N/A	#N/A	#N/A	#N/A	#N/A	#N/A	#N/A	#N/A	#N/A	#N/A	#N/A	#N/A	#N/A	#N/A	#N/A	#N/A	#N/A	#N/A	#N/A	#N/A	-2.48448	0.00918413	1	0	1	DEG-down
Pavir.1KG029900	AT4G12080	AT-hook motif nuclear-localized protein 1	#N/A	#N/A	#N/A	#N/A	#N/A	#N/A	#N/A	#N/A	#N/A	#N/A	#N/A	#N/A	#N/A	#N/A	#N/A	#N/A	#N/A	#N/A	#N/A	#N/A	#N/A	#N/A	#N/A	#N/A	#N/A	-2.03033	1.3314e-08	1	0	1	DEG-down
Pavir.1KG032800	AT5G45610	protein dimerizations	#N/A	#N/A	#N/A	#N/A	#N/A	#N/A	#N/A	#N/A	#N/A	#N/A	#N/A	#N/A	#N/A	#N/A	#N/A	#N/A	#N/A	#N/A	#N/A	#N/A	#N/A	#N/A	#N/A	#N/A	#N/A	-1.20572	1.77606e-05	1	0	1	DEG-down
Pavir.1KG034700	0	0	#N/A	#N/A	#N/A	#N/A	#N/A	#N/A	#N/A	#N/A	#N/A	#N/A	#N/A	#N/A	#N/A	#N/A	#N/A	#N/A	#N/A	#N/A	#N/A	#N/A	#N/A	#N/A	#N/A	#N/A	#N/A	-1.82311	0.00263763	1	0	1	DEG-down
Pavir.1KG034800	AT5G17670	alpha/beta-Hydrolases superfamily protein	#N/A	#N/A	#N/A	#N/A	#N/A	#N/A	#N/A	#N/A	#N/A	#N/A	#N/A	#N/A	#N/A	#N/A	#N/A	#N/A	#N/A	#N/A	#N/A	#N/A	#N/A	#N/A	#N/A	#N/A	#N/A	-1.57397	6.30627e-08	1	0	1	DEG-down
Pavir.1KG036900	0	0	#N/A	#N/A	#N/A	#N/A	#N/A	#N/A	#N/A	#N/A	#N/A	#N/A	#N/A	#N/A	#N/A	#N/A	#N/A	#N/A	#N/A	#N/A	#N/A	#N/A	#N/A	#N/A	#N/A	#N/A	#N/A	-2.16188	0.0236837	1	0	1	DEG-down
Pavir.1KG042100	AT1G10930	DNA helicase (RECQl4A)	#N/A	#N/A	#N/A	#N/A	#N/A	#N/A	#N/A	#N/A	#N/A	#N/A	#N/A	#N/A	#N/A	#N/A	#N/A	#N/A	#N/A	#N/A	#N/A	#N/A	#N/A	#N/A	#N/A	#N/A	#N/A	-1.03965	9.1856e-05	1	0	1	DEG-down
Pavir.1KG042531	AT5G10910	mraW methylase family protein	#N/A	#N/A	#N/A	#N/A	#N/A	#N/A	#N/A	#N/A	#N/A	#N/A	#N/A	#N/A	#N/A	#N/A	#N/A	#N/A	#N/A	#N/A	#N/A	#N/A	#N/A	#N/A	#N/A	#N/A	#N/A	-1.13046	0.0177153	1	0	1	DEG-down
Pavir.1KG042785	AT3G55220	Cleavage and polyadenylation specificity factor (CPSF) A subunit protein	#N/A	#N/A	#N/A	#N/A	#N/A	#N/A	#N/A	#N/A	#N/A	#N/A	#N/A	#N/A	#N/A	#N/A	#N/A	#N/A	#N/A	#N/A	#N/A	#N/A	#N/A	#N/A	#N/A	#N/A	#N/A	-1.00872	0.0360936	1	0	1	DEG-down
Pavir.1KG043162	AT3G55220	Cleavage and polyadenylation specificity factor (CPSF) A subunit protein	#N/A	#N/A	#N/A	#N/A	#N/A	#N/A	#N/A	#N/A	#N/A	#N/A	#N/A	#N/A	#N/A	#N/A	#N/A	#N/A	#N/A	#N/A	#N/A	#N/A	#N/A	#N/A	#N/A	#N/A	#N/A	-1.35991	0.0384227	1	0	1	DEG-down
Pavir.1KG047600	0	0	#N/A	#N/A	#N/A	#N/A	#N/A	#N/A	#N/A	#N/A	#N/A	#N/A	#N/A	#N/A	#N/A	#N/A	#N/A	#N/A	#N/A	#N/A	#N/A	#N/A	#N/A	#N/A	#N/A	#N/A	#N/A	-2.03296	0.0120528	1	0	1	DEG-down
Pavir.1KG048900	AT4G30200	vernalization5/VIN3-like	#N/A	#N/A	#N/A	#N/A	#N/A	#N/A	#N/A	#N/A	#N/A	#N/A	#N/A	#N/A	#N/A	#N/A	#N/A	#N/A	#N/A	#N/A	#N/A	#N/A	#N/A	#N/A	#N/A	#N/A	#N/A	-1.04007	7.77723e-05	1	0	1	DEG-down
Pavir.1KG049400	0	0	#N/A	#N/A	#N/A	#N/A	#N/A	#N/A	#N/A	#N/A	#N/A	#N/A	#N/A	#N/A	#N/A	#N/A	#N/A	#N/A	#N/A	#N/A	#N/A	#N/A	#N/A	#N/A	#N/A	#N/A	#N/A	-1.02331	0.0388162	1	0	1	DEG-down
Pavir.1KG050600	AT4G32980	homeobox gene 1	TALE	#N/A	#N/A	#N/A	#N/A	#N/A	#N/A	#N/A	#N/A	#N/A	#N/A	#N/A	#N/A	#N/A	#N/A	#N/A	#N/A	#N/A	#N/A	#N/A	#N/A	#N/A	#N/A	#N/A	#N/A	-1.79373	0.017741	1	0	1	DEG-down
Pavir.1KG053600	AT2G17080	Arabidopsis protein of unknown function (DUF241)	#N/A	#N/A	#N/A	#N/A	#N/A	#N/A	#N/A	#N/A	#N/A	#N/A	#N/A	#N/A	#N/A	#N/A	#N/A	#N/A	#N/A	#N/A	#N/A	#N/A	#N/A	#N/A	#N/A	#N/A	#N/A	-2.70948	9.19263e-06	1	0	1	DEG-down
Pavir.1KG054200	AT2G17070	Arabidopsis protein of unknown function (DUF241)	#N/A	#N/A	#N/A	#N/A	#N/A	#N/A	#N/A	#N/A	#N/A	#N/A	#N/A	#N/A	#N/A	#N/A	#N/A	#N/A	#N/A	#N/A	#N/A	#N/A	#N/A	#N/A	#N/A	#N/A	#N/A	-1.00704	0.0470199	1	0	1	DEG-down
Pavir.1KG055000	AT5G08650	Small GTP-binding protein	#N/A	#N/A	#N/A	#N/A	#N/A	#N/A	#N/A	#N/A	#N/A	#N/A	#N/A	#N/A	#N/A	#N/A	#N/A	#N/A	#N/A	#N/A	#N/A	#N/A	#N/A	#N/A	#N/A	#N/A	#N/A	-1.60729	4.67643e-11	1	0	1	DEG-down
Pavir.1KG062000	AT3G54690	Sugar isomerase (SIS) family protein	#N/A	#N/A	#N/A	#N/A	#N/A	#N/A	#N/A	#N/A	#N/A	#N/A	#N/A	#N/A	#N/A	#N/A	#N/A	#N/A	#N/A	#N/A	#N/A	#N/A	#N/A	#N/A	#N/A	#N/A	#N/A	-2.46438	0.00150209	1	0	1	DEG-down
Pavir.1KG064100	0	0	#N/A	#N/A	#N/A	#N/A	#N/A	#N/A	#N/A	#N/A	#N/A	#N/A	#N/A	#N/A	#N/A	#N/A	#N/A	#N/A	#N/A	#N/A	#N/A	#N/A	#N/A	#N/A	#N/A	#N/A	#N/A	-1.66751	1.23925e-06	1	0	1	DEG-down
Pavir.1KG065100	AT3G21810	Zinc finger C-x8-C-x5-C-x3-H type family protein	C3H	#N/A	#N/A	#N/A	#N/A	#N/A	#N/A	#N/A	#N/A	#N/A	#N/A	#N/A	#N/A	#N/A	#N/A	#N/A	#N/A	#N/A	#N/A	#N/A	#N/A	#N/A	#N/A	#N/A	#N/A	-1.00347	1.19267e-08	1	0	1	DEG-down
Pavir.1KG066454	0	0	#N/A	#N/A	#N/A	#N/A	#N/A	#N/A	#N/A	#N/A	#N/A	#N/A	#N/A	#N/A	#N/A	#N/A	#N/A	#N/A	#N/A	#N/A	#N/A	#N/A	#N/A	#N/A	#N/A	#N/A	#N/A	-1.14634	0.0101506	1	0	1	DEG-down
Pavir.1KG069500	AT3G63510	FMN-linked oxidoreductases superfamily protein	#N/A	#N/A	#N/A	#N/A	#N/A	#N/A	#N/A	#N/A	#N/A	#N/A	#N/A	#N/A	#N/A	#N/A	#N/A	#N/A	#N/A	#N/A	#N/A	#N/A	#N/A	#N/A	#N/A	#N/A	#N/A	-1.03107	6.8728e-06	1	0	1	DEG-down
Pavir.1KG070900	AT3G06880	Transducin/WD40 repeat-like superfamily protein	#N/A	#N/A	#N/A	#N/A	#N/A	#N/A	#N/A	#N/A	#N/A	#N/A	#N/A	#N/A	#N/A	#N/A	#N/A	#N/A	#N/A	#N/A	#N/A	#N/A	#N/A	#N/A	#N/A	#N/A	#N/A	-3.50115	0.0035334	1	0	1	DEG-down
Pavir.1KG072400	AT2G35130	Tetratricopeptide repeat (TPR)-like superfamily protein	#N/A	#N/A	#N/A	#N/A	#N/A	#N/A	#N/A	#N/A	#N/A	#N/A	#N/A	#N/A	#N/A	#N/A	#N/A	#N/A	#N/A	#N/A	#N/A	#N/A	#N/A	#N/A	#N/A	#N/A	#N/A	-1.43205	6.95289e-06	1	0	1	DEG-down
Pavir.1KG076100	AT1G54310	S-adenosyl-L-methionine-dependent methyltransferases superfamily protein	#N/A	#N/A	#N/A	#N/A	#N/A	#N/A	#N/A	#N/A	#N/A	#N/A	#N/A	#N/A	#N/A	#N/A	#N/A	#N/A	#N/A	#N/A	#N/A	#N/A	#N/A	#N/A	#N/A	#N/A	#N/A	-1.50461	0.000115853	1	0	1	DEG-down
Pavir.1KG077000	AT4G10310	high-affinity K+ transporter 1	#N/A	#N/A	#N/A	#N/A	#N/A	#N/A	#N/A	#N/A	#N/A	#N/A	#N/A	#N/A	#N/A	#N/A	#N/A	#N/A	#N/A	#N/A	#N/A	#N/A	#N/A	#N/A	#N/A	#N/A	#N/A	-1.27647	0.025188	1	0	1	DEG-down
Pavir.1KG081500	AT5G57800	Fatty acid hydroxylase superfamily	#N/A	#N/A	#N/A	#N/A	#N/A	#N/A	#N/A	#N/A	#N/A	#N/A	#N/A	#N/A	#N/A	#N/A	#N/A	#N/A	#N/A	#N/A	#N/A	#N/A	#N/A	#N/A	#N/A	#N/A	#N/A	-1.0747	0.0324569	1	0	1	DEG-down
Pavir.1KG101054	0	0	#N/A	#N/A	#N/A	#N/A	#N/A	#N/A	#N/A	#N/A	#N/A	#N/A	#N/A	#N/A	#N/A	#N/A	#N/A	#N/A	#N/A	#N/A	#N/A	#N/A	#N/A	#N/A	#N/A	#N/A	#N/A	-2.11582	0.000154028	1	0	1	DEG-down
Pavir.1KG101400	AT1G51130	Nse4, component of Smc5/6 DNA repair complex	#N/A	#N/A	#N/A	#N/A	#N/A	#N/A	#N/A	#N/A	#N/A	#N/A	#N/A	#N/A	#N/A	#N/A	#N/A	#N/A	#N/A	#N/A	#N/A	#N/A	#N/A	#N/A	#N/A	#N/A	#N/A	-1.13895	1.47468e-07	1	0	1	DEG-down
Pavir.1KG101500	AT5G07280	Leucine-rich repeat transmembrane protein kinase	#N/A	#N/A	#N/A	#N/A	#N/A	#N/A	#N/A	#N/A	#N/A	#N/A	#N/A	#N/A	#N/A	#N/A	#N/A	#N/A	#N/A	#N/A	#N/A	#N/A	#N/A	#N/A	#N/A	#N/A	#N/A	-1.25886	0.0240427	1	0	1	DEG-down
Pavir.1KG101600	AT5G07280	Leucine-rich repeat transmembrane protein kinase	#N/A	#N/A	#N/A	#N/A	#N/A	#N/A	#N/A	#N/A	#N/A	#N/A	#N/A	#N/A	#N/A	#N/A	#N/A	#N/A	#N/A	#N/A	#N/A	#N/A	#N/A	#N/A	#N/A	#N/A	#N/A	-2.94289	1.01377e-07	1	0	1	DEG-down
Pavir.1KG104200	AT4G17150	alpha/beta-Hydrolases superfamily protein	#N/A	#N/A	#N/A	#N/A	#N/A	#N/A	#N/A	#N/A	#N/A	#N/A	#N/A	#N/A	#N/A	#N/A	#N/A	#N/A	#N/A	#N/A	#N/A	#N/A	#N/A	#N/A	#N/A	#N/A	#N/A	-1.74467	6.34714e-12	1	0	1	DEG-down
Pavir.1KG105600	AT4G26555	FKBP-like peptidyl-prolyl cis-trans isomerase family protein	#N/A	#N/A	#N/A	#N/A	#N/A	#N/A	#N/A	#N/A	#N/A	#N/A	#N/A	#N/A	#N/A	#N/A	#N/A	#N/A	#N/A	#N/A	#N/A	#N/A	#N/A	#N/A	#N/A	#N/A	#N/A	-1.44651	0.0382795	1	0	1	DEG-down
Pavir.1KG105800	0	0	#N/A	#N/A	#N/A	#N/A	#N/A	#N/A	#N/A	#N/A	#N/A	#N/A	#N/A	#N/A	#N/A	#N/A	#N/A	#N/A	#N/A	#N/A	#N/A	#N/A	#N/A	#N/A	#N/A	#N/A	#N/A	-2.29792	0.00041756	1	0	1	DEG-down
Pavir.1KG106700	AT3G15800	Glycosyl hydrolase superfamily protein	#N/A	#N/A	#N/A	#N/A	#N/A	#N/A	#N/A	#N/A	#N/A	#N/A	#N/A	#N/A	#N/A	#N/A	#N/A	#N/A	#N/A	#N/A	#N/A	#N/A	#N/A	#N/A	#N/A	#N/A	#N/A	-1.39424	0.000793222	1	0	1	DEG-down
Pavir.1KG107700	AT5G25360	0	#N/A	#N/A	#N/A	#N/A	#N/A	#N/A	#N/A	#N/A	#N/A	#N/A	#N/A	#N/A	#N/A	#N/A	#N/A	#N/A	#N/A	#N/A	#N/A	#N/A	#N/A	#N/A	#N/A	#N/A	#N/A	-1.26716	5.83531e-08	1	0	1	DEG-down
Pavir.1KG109700	AT2G15790	peptidyl-prolyl cis-trans isomerase / cyclophilin-40 (CYP40) / rotamase	#N/A	#N/A	#N/A	#N/A	#N/A	#N/A	#N/A	#N/A	#N/A	#N/A	#N/A	#N/A	#N/A	#N/A	#N/A	#N/A	#N/A	#N/A	#N/A	#N/A	#N/A	#N/A	#N/A	#N/A	#N/A	-1.26953	0.0360352	1	0	1	DEG-down
Pavir.1KG111008	AT4G25000	alpha-amylase-like	#N/A	#N/A	#N/A	#N/A	#N/A	#N/A	#N/A	#N/A	#N/A	#N/A	#N/A	#N/A	#N/A	#N/A	#N/A	#N/A	#N/A	#N/A	#N/A	#N/A	#N/A	#N/A	#N/A	#N/A	#N/A	-3.26952	0.000358245	1	0	1	DEG-down
Pavir.1KG111086	AT1G45207	Remorin family protein	#N/A	#N/A	#N/A	#N/A	#N/A	#N/A	#N/A	#N/A	#N/A	#N/A	#N/A	#N/A	#N/A	#N/A	#N/A	#N/A	#N/A	#N/A	#N/A	#N/A	#N/A	#N/A	#N/A	#N/A	#N/A	-1.64978	8.71502e-07	1	0	1	DEG-down
Pavir.1KG111918	AT3G12040	DNA-3-methyladenine glycosylase (MAG)	#N/A	#N/A	#N/A	#N/A	#N/A	#N/A	#N/A	#N/A	#N/A	#N/A	#N/A	#N/A	#N/A	#N/A	#N/A	#N/A	#N/A	#N/A	#N/A	#N/A	#N/A	#N/A	#N/A	#N/A	#N/A	-1.60796	1.84941e-05	1	0	1	DEG-down
Pavir.1KG112009	AT2G41940	zinc finger protein 8	C2H2	#N/A	#N/A	#N/A	#N/A	#N/A	#N/A	#N/A	#N/A	#N/A	#N/A	#N/A	#N/A	#N/A	#N/A	#N/A	#N/A	#N/A	#N/A	#N/A	#N/A	#N/A	#N/A	#N/A	#N/A	-1.77342	6.05746e-09	1	0	1	DEG-down
Pavir.1KG112374	AT1G10390	Nucleoporin autopeptidase	#N/A	#N/A	#N/A	#N/A	#N/A	#N/A	#N/A	#N/A	#N/A	#N/A	#N/A	#N/A	#N/A	#N/A	#N/A	#N/A	#N/A	#N/A	#N/A	#N/A	#N/A	#N/A	#N/A	#N/A	#N/A	-1.01155	0.00627519	1	0	1	DEG-down
Pavir.1KG117500	AT1G74700	tRNAse Z1	#N/A	#N/A	#N/A	#N/A	#N/A	#N/A	#N/A	#N/A	#N/A	#N/A	#N/A	#N/A	#N/A	#N/A	#N/A	#N/A	#N/A	#N/A	#N/A	#N/A	#N/A	#N/A	#N/A	#N/A	#N/A	-1.91696	0.0137165	1	0	1	DEG-down
Pavir.1KG119700	AT3G47790	ABC2 homolog 7	#N/A	#N/A	#N/A	#N/A	#N/A	#N/A	#N/A	#N/A	#N/A	#N/A	#N/A	#N/A	#N/A	#N/A	#N/A	#N/A	#N/A	#N/A	#N/A	#N/A	#N/A	#N/A	#N/A	#N/A	#N/A	-3.00436	5.92078e-16	1	0	1	DEG-down
Pavir.1KG121600	AT3G49601	0	#N/A	#N/A	#N/A	#N/A	#N/A	#N/A	#N/A	#N/A	#N/A	#N/A	#N/A	#N/A	#N/A	#N/A	#N/A	#N/A	#N/A	#N/A	#N/A	#N/A	#N/A	#N/A	#N/A	#N/A	#N/A	-6.25646	2.30936e-05	1	0	1	DEG-down
Pavir.1KG122731	AT1G80440	Galactose oxidase/kelch repeat superfamily protein	#N/A	#N/A	#N/A	#N/A	#N/A	#N/A	#N/A	#N/A	#N/A	#N/A	#N/A	#N/A	#N/A	#N/A	#N/A	#N/A	#N/A	#N/A	#N/A	#N/A	#N/A	#N/A	#N/A	#N/A	#N/A	-2.90951	0.00169122	1	0	1	DEG-down
Pavir.1KG123400	AT1G25550	myb-like transcription factor family protein	G2-like	#N/A	#N/A	#N/A	#N/A	#N/A	#N/A	#N/A	#N/A	#N/A	#N/A	#N/A	#N/A	#N/A	#N/A	#N/A	#N/A	#N/A	#N/A	#N/A	#N/A	#N/A	#N/A	#N/A	#N/A	-1.78188	0.00213609	1	0	1	DEG-down
Pavir.1KG124500	0	0	#N/A	#N/A	#N/A	#N/A	#N/A	#N/A	#N/A	#N/A	#N/A	#N/A	#N/A	#N/A	#N/A	#N/A	#N/A	#N/A	#N/A	#N/A	#N/A	#N/A	#N/A	#N/A	#N/A	#N/A	#N/A	-2.09292	6.79135e-07	1	0	1	DEG-down
Pavir.1KG140000	AT5G13650	elongation factor family protein	#N/A	#N/A	#N/A	#N/A	#N/A	#N/A	#N/A	#N/A	#N/A	#N/A	#N/A	#N/A	#N/A	#N/A	#N/A	#N/A	#N/A	#N/A	#N/A	#N/A	#N/A	#N/A	#N/A	#N/A	#N/A	-1.29161	6.86799e-10	1	0	1	DEG-down
Pavir.1KG147000	AT3G14160	2-oxoglutarate-dependent dioxygenase family protein	#N/A	#N/A	#N/A	#N/A	#N/A	#N/A	#N/A	#N/A	#N/A	#N/A	#N/A	#N/A	#N/A	#N/A	#N/A	#N/A	#N/A	#N/A	#N/A	#N/A	#N/A	#N/A	#N/A	#N/A	#N/A	-4.03623	0.00252361	1	0	1	DEG-down
Pavir.1KG147600	AT1G22400	UDP-Glycosyltransferase superfamily protein	#N/A	#N/A	#N/A	#N/A	#N/A	#N/A	#N/A	#N/A	#N/A	#N/A	#N/A	#N/A	#N/A	#N/A	#N/A	#N/A	#N/A	#N/A	#N/A	#N/A	#N/A	#N/A	#N/A	#N/A	#N/A	-1.68119	0.0328768	1	0	1	DEG-down
Pavir.1KG149900	AT5G53160	regulatory components of ABA receptor 3	#N/A	#N/A	#N/A	#N/A	#N/A	#N/A	#N/A	#N/A	#N/A	#N/A	#N/A	#N/A	#N/A	#N/A	#N/A	#N/A	#N/A	#N/A	#N/A	#N/A	#N/A	#N/A	#N/A	#N/A	#N/A	-1.93161	3.6769e-09	1	0	1	DEG-down
Pavir.1KG150400	AT1G64405	0	#N/A	#N/A	#N/A	#N/A	#N/A	#N/A	#N/A	#N/A	#N/A	#N/A	#N/A	#N/A	#N/A	#N/A	#N/A	#N/A	#N/A	#N/A	#N/A	#N/A	#N/A	#N/A	#N/A	#N/A	#N/A	-4.31693	7.31947e-11	1	0	1	DEG-down
Pavir.1KG151000	AT5G38510	Rhomboid-related intramembrane serine protease family protein	#N/A	#N/A	#N/A	#N/A	#N/A	#N/A	#N/A	#N/A	#N/A	#N/A	#N/A	#N/A	#N/A	#N/A	#N/A	#N/A	#N/A	#N/A	#N/A	#N/A	#N/A	#N/A	#N/A	#N/A	#N/A	-3.09011	7.8462e-06	1	0	1	DEG-down
Pavir.1KG151900	AT1G49980	DNA/RNA polymerases superfamily protein	#N/A	#N/A	#N/A	#N/A	#N/A	#N/A	#N/A	#N/A	#N/A	#N/A	#N/A	#N/A	#N/A	#N/A	#N/A	#N/A	#N/A	#N/A	#N/A	#N/A	#N/A	#N/A	#N/A	#N/A	#N/A	-1.06663	1.54068e-06	1	0	1	DEG-down
Pavir.1KG155631	AT3G26010	Galactose oxidase/kelch repeat superfamily protein	#N/A	#N/A	#N/A	#N/A	#N/A	#N/A	#N/A	#N/A	#N/A	#N/A	#N/A	#N/A	#N/A	#N/A	#N/A	#N/A	#N/A	#N/A	#N/A	#N/A	#N/A	#N/A	#N/A	#N/A	#N/A	-1.20553	6.27037e-06	1	0	1	DEG-down
Pavir.1KG158500	AT5G20380	phosphate transporter 4;5	#N/A	#N/A	#N/A	#N/A	#N/A	#N/A	#N/A	#N/A	#N/A	#N/A	#N/A	#N/A	#N/A	#N/A	#N/A	#N/A	#N/A	#N/A	#N/A	#N/A	#N/A	#N/A	#N/A	#N/A	#N/A	-1.04967	0.0304079	1	0	1	DEG-down
Pavir.1KG160177	AT5G19020	mitochondrial editing factor 18	#N/A	#N/A	#N/A	#N/A	#N/A	#N/A	#N/A	#N/A	#N/A	#N/A	#N/A	#N/A	#N/A	#N/A	#N/A	#N/A	#N/A	#N/A	#N/A	#N/A	#N/A	#N/A	#N/A	#N/A	#N/A	-1.01574	0.00236593	1	0	1	DEG-down
Pavir.1KG160554	AT2G20030	RING/U-box superfamily protein	#N/A	#N/A	#N/A	#N/A	#N/A	#N/A	#N/A	#N/A	#N/A	#N/A	#N/A	#N/A	#N/A	#N/A	#N/A	#N/A	#N/A	#N/A	#N/A	#N/A	#N/A	#N/A	#N/A	#N/A	#N/A	-1.34397	0.00181989	1	0	1	DEG-down
Pavir.1KG168905	AT1G67280	Glyoxalase/Bleomycin resistance protein/Dioxygenase superfamily protein	#N/A	#N/A	#N/A	#N/A	#N/A	#N/A	#N/A	#N/A	#N/A	#N/A	#N/A	#N/A	#N/A	#N/A	#N/A	#N/A	#N/A	#N/A	#N/A	#N/A	#N/A	#N/A	#N/A	#N/A	#N/A	-1.21908	0.0230872	1	0	1	DEG-down
Pavir.1KG169300	AT1G67280	Glyoxalase/Bleomycin resistance protein/Dioxygenase superfamily protein	#N/A	#N/A	#N/A	#N/A	#N/A	#N/A	#N/A	#N/A	#N/A	#N/A	#N/A	#N/A	#N/A	#N/A	#N/A	#N/A	#N/A	#N/A	#N/A	#N/A	#N/A	#N/A	#N/A	#N/A	#N/A	-1.56715	0.0122707	1	0	1	DEG-down
Pavir.1KG170800	0	0	#N/A	#N/A	#N/A	#N/A	#N/A	#N/A	#N/A	#N/A	#N/A	#N/A	#N/A	#N/A	#N/A	#N/A	#N/A	#N/A	#N/A	#N/A	#N/A	#N/A	#N/A	#N/A	#N/A	#N/A	#N/A	-1.10725	4.3065e-08	1	0	1	DEG-down
Pavir.1KG178200	AT5G45780	Leucine-rich repeat protein kinase family protein	#N/A	#N/A	#N/A	#N/A	#N/A	#N/A	#N/A	#N/A	#N/A	#N/A	#N/A	#N/A	#N/A	#N/A	#N/A	#N/A	#N/A	#N/A	#N/A	#N/A	#N/A	#N/A	#N/A	#N/A	#N/A	-1.09531	1.5889e-06	1	0	1	DEG-down
Pavir.1KG180700	AT3G47680	DNA binding	#N/A	#N/A	#N/A	#N/A	#N/A	#N/A	#N/A	#N/A	#N/A	#N/A	#N/A	#N/A	#N/A	#N/A	#N/A	#N/A	#N/A	#N/A	#N/A	#N/A	#N/A	#N/A	#N/A	#N/A	#N/A	-3.56308	0.0472131	1	0	1	DEG-down
Pavir.1KG181800	AT1G53440	Leucine-rich repeat transmembrane protein kinase	#N/A	#N/A	#N/A	#N/A	#N/A	#N/A	#N/A	#N/A	#N/A	#N/A	#N/A	#N/A	#N/A	#N/A	#N/A	#N/A	#N/A	#N/A	#N/A	#N/A	#N/A	#N/A	#N/A	#N/A	#N/A	-1.63573	1.7724e-10	1	0	1	DEG-down
Pavir.1KG183300	AT2G29120	glutamate receptor 2.7	#N/A	#N/A	#N/A	#N/A	#N/A	#N/A	#N/A	#N/A	#N/A	#N/A	#N/A	#N/A	#N/A	#N/A	#N/A	#N/A	#N/A	#N/A	#N/A	#N/A	#N/A	#N/A	#N/A	#N/A	#N/A	-2.00674	5.18162e-05	1	0	1	DEG-down
Pavir.1KG188377	AT1G59600	ZCW7	#N/A	#N/A	#N/A	#N/A	#N/A	#N/A	#N/A	#N/A	#N/A	#N/A	#N/A	#N/A	#N/A	#N/A	#N/A	#N/A	#N/A	#N/A	#N/A	#N/A	#N/A	#N/A	#N/A	#N/A	#N/A	-1.818	0.0306259	1	0	1	DEG-down
Pavir.1KG189000	AT4G04480	0	#N/A	#N/A	#N/A	#N/A	#N/A	#N/A	#N/A	#N/A	#N/A	#N/A	#N/A	#N/A	#N/A	#N/A	#N/A	#N/A	#N/A	#N/A	#N/A	#N/A	#N/A	#N/A	#N/A	#N/A	#N/A	-1.06555	0.00927055	1	0	1	DEG-down
Pavir.1KG190200	AT5G11970	Protein of unknown function (DUF3511)	#N/A	#N/A	#N/A	#N/A	#N/A	#N/A	#N/A	#N/A	#N/A	#N/A	#N/A	#N/A	#N/A	#N/A	#N/A	#N/A	#N/A	#N/A	#N/A	#N/A	#N/A	#N/A	#N/A	#N/A	#N/A	-1.02278	0.00209933	1	0	1	DEG-down
Pavir.1KG190900	AT2G26170	cytochrome P450, family 711, subfamily A, polypeptide 1	#N/A	#N/A	#N/A	#N/A	#N/A	#N/A	#N/A	#N/A	#N/A	#N/A	#N/A	#N/A	#N/A	#N/A	#N/A	#N/A	#N/A	#N/A	#N/A	#N/A	#N/A	#N/A	#N/A	#N/A	#N/A	-2.90768	1.93867e-06	1	0	1	DEG-down
Pavir.1KG191100	AT1G09880	Rhamnogalacturonate lyase family protein	#N/A	#N/A	#N/A	#N/A	#N/A	#N/A	#N/A	#N/A	#N/A	#N/A	#N/A	#N/A	#N/A	#N/A	#N/A	#N/A	#N/A	#N/A	#N/A	#N/A	#N/A	#N/A	#N/A	#N/A	#N/A	-6.04099	0.000497783	1	0	1	DEG-down
Pavir.1KG191200	0	0	#N/A	#N/A	#N/A	#N/A	#N/A	#N/A	#N/A	#N/A	#N/A	#N/A	#N/A	#N/A	#N/A	#N/A	#N/A	#N/A	#N/A	#N/A	#N/A	#N/A	#N/A	#N/A	#N/A	#N/A	#N/A	-4.05398	0.0228547	1	0	1	DEG-down
Pavir.1KG192800	AT5G56860	GATA type zinc finger transcription factor family protein	GATA	#N/A	#N/A	#N/A	#N/A	#N/A	#N/A	#N/A	#N/A	#N/A	#N/A	#N/A	#N/A	#N/A	#N/A	#N/A	#N/A	#N/A	#N/A	#N/A	#N/A	#N/A	#N/A	#N/A	#N/A	-1.45903	2.57389e-05	1	0	1	DEG-down
Pavir.1KG193300	AT3G13750	beta galactosidase 1	#N/A	#N/A	#N/A	#N/A	#N/A	#N/A	#N/A	#N/A	#N/A	#N/A	#N/A	#N/A	#N/A	#N/A	#N/A	#N/A	#N/A	#N/A	#N/A	#N/A	#N/A	#N/A	#N/A	#N/A	#N/A	-2.22799	0.000380042	1	0	1	DEG-down
Pavir.1KG194000	AT5G12000	Protein kinase protein with adenine nucleotide alpha hydrolases-like domain	#N/A	#N/A	#N/A	#N/A	#N/A	#N/A	#N/A	#N/A	#N/A	#N/A	#N/A	#N/A	#N/A	#N/A	#N/A	#N/A	#N/A	#N/A	#N/A	#N/A	#N/A	#N/A	#N/A	#N/A	#N/A	-1.71972	8.98959e-06	1	0	1	DEG-down
Pavir.1KG200115	0	0	#N/A	#N/A	#N/A	#N/A	#N/A	#N/A	#N/A	#N/A	#N/A	#N/A	#N/A	#N/A	#N/A	#N/A	#N/A	#N/A	#N/A	#N/A	#N/A	#N/A	#N/A	#N/A	#N/A	#N/A	#N/A	-1.52155	0.0233896	1	0	1	DEG-down
Pavir.1KG201300	AT1G64940	cytochrome P450, family 87, subfamily A, polypeptide 6	#N/A	#N/A	#N/A	#N/A	#N/A	#N/A	#N/A	#N/A	#N/A	#N/A	#N/A	#N/A	#N/A	#N/A	#N/A	#N/A	#N/A	#N/A	#N/A	#N/A	#N/A	#N/A	#N/A	#N/A	#N/A	-1.98931	0.0449571	1	0	1	DEG-down
Pavir.1KG204600	AT5G08020	RPA70-kDa subunit B	#N/A	#N/A	#N/A	#N/A	#N/A	#N/A	#N/A	#N/A	#N/A	#N/A	#N/A	#N/A	#N/A	#N/A	#N/A	#N/A	#N/A	#N/A	#N/A	#N/A	#N/A	#N/A	#N/A	#N/A	#N/A	-3.61175	0.000165461	1	0	1	DEG-down
Pavir.1KG204700	AT2G36430	Plant protein of unknown function (DUF247)	#N/A	#N/A	#N/A	#N/A	#N/A	#N/A	#N/A	#N/A	#N/A	#N/A	#N/A	#N/A	#N/A	#N/A	#N/A	#N/A	#N/A	#N/A	#N/A	#N/A	#N/A	#N/A	#N/A	#N/A	#N/A	-7.89692	1.94226e-06	1	0	1	DEG-down
Pavir.1KG205100	AT2G46380	Protein of unknown function (DUF3133)	#N/A	#N/A	#N/A	#N/A	#N/A	#N/A	#N/A	#N/A	#N/A	#N/A	#N/A	#N/A	#N/A	#N/A	#N/A	#N/A	#N/A	#N/A	#N/A	#N/A	#N/A	#N/A	#N/A	#N/A	#N/A	-1.23035	0.0268676	1	0	1	DEG-down
Pavir.1KG208431	AT4G33050	calmodulin-binding family protein	#N/A	#N/A	#N/A	#N/A	#N/A	#N/A	#N/A	#N/A	#N/A	#N/A	#N/A	#N/A	#N/A	#N/A	#N/A	#N/A	#N/A	#N/A	#N/A	#N/A	#N/A	#N/A	#N/A	#N/A	#N/A	-23.6763	1.42893e-37	1	0	1	DEG-down
Pavir.1KG217700	AT3G25400	0	#N/A	#N/A	#N/A	#N/A	#N/A	#N/A	#N/A	#N/A	#N/A	#N/A	#N/A	#N/A	#N/A	#N/A	#N/A	#N/A	#N/A	#N/A	#N/A	#N/A	#N/A	#N/A	#N/A	#N/A	#N/A	-1.1974	0.000579383	1	0	1	DEG-down
Pavir.1KG242700	AT1G71900	Protein of unknown function (DUF803)	#N/A	#N/A	#N/A	#N/A	#N/A	#N/A	#N/A	#N/A	#N/A	#N/A	#N/A	#N/A	#N/A	#N/A	#N/A	#N/A	#N/A	#N/A	#N/A	#N/A	#N/A	#N/A	#N/A	#N/A	#N/A	-1.26423	1.09983e-09	1	0	1	DEG-down
Pavir.1KG261500	AT1G11340	S-locus lectin protein kinase family protein	#N/A	#N/A	#N/A	#N/A	#N/A	#N/A	#N/A	#N/A	#N/A	#N/A	#N/A	#N/A	#N/A	#N/A	#N/A	#N/A	#N/A	#N/A	#N/A	#N/A	#N/A	#N/A	#N/A	#N/A	#N/A	-1.47008	0.0026497	1	0	1	DEG-down
Pavir.1KG264552	AT1G35910	Haloacid dehalogenase-like hydrolase (HAD) superfamily protein	#N/A	#N/A	#N/A	#N/A	#N/A	#N/A	#N/A	#N/A	#N/A	#N/A	#N/A	#N/A	#N/A	#N/A	#N/A	#N/A	#N/A	#N/A	#N/A	#N/A	#N/A	#N/A	#N/A	#N/A	#N/A	-1.16324	0.00737635	1	0	1	DEG-down
Pavir.1KG264968	AT1G61960	Mitochondrial transcription termination factor family protein	#N/A	#N/A	#N/A	#N/A	#N/A	#N/A	#N/A	#N/A	#N/A	#N/A	#N/A	#N/A	#N/A	#N/A	#N/A	#N/A	#N/A	#N/A	#N/A	#N/A	#N/A	#N/A	#N/A	#N/A	#N/A	-1.01909	1.39998e-05	1	0	1	DEG-down
Pavir.1KG265124	AT4G38100	0	#N/A	#N/A	#N/A	#N/A	#N/A	#N/A	#N/A	#N/A	#N/A	#N/A	#N/A	#N/A	#N/A	#N/A	#N/A	#N/A	#N/A	#N/A	#N/A	#N/A	#N/A	#N/A	#N/A	#N/A	#N/A	-1.12013	0.000199938	1	0	1	DEG-down
Pavir.1KG273800	AT5G53050	alpha/beta-Hydrolases superfamily protein	#N/A	#N/A	#N/A	#N/A	#N/A	#N/A	#N/A	#N/A	#N/A	#N/A	#N/A	#N/A	#N/A	#N/A	#N/A	#N/A	#N/A	#N/A	#N/A	#N/A	#N/A	#N/A	#N/A	#N/A	#N/A	-1.53897	1.64319e-05	1	0	1	DEG-down
Pavir.1KG289966	0	0	#N/A	#N/A	#N/A	#N/A	#N/A	#N/A	#N/A	#N/A	#N/A	#N/A	#N/A	#N/A	#N/A	#N/A	#N/A	#N/A	#N/A	#N/A	#N/A	#N/A	#N/A	#N/A	#N/A	#N/A	#N/A	-3.40914	0.00329928	1	0	1	DEG-down
Pavir.1KG290000	AT3G11590	0	#N/A	#N/A	#N/A	#N/A	#N/A	#N/A	#N/A	#N/A	#N/A	#N/A	#N/A	#N/A	#N/A	#N/A	#N/A	#N/A	#N/A	#N/A	#N/A	#N/A	#N/A	#N/A	#N/A	#N/A	#N/A	-1.50596	0.00518471	1	0	1	DEG-down
Pavir.1KG290610	0	0	#N/A	#N/A	#N/A	#N/A	#N/A	#N/A	#N/A	#N/A	#N/A	#N/A	#N/A	#N/A	#N/A	#N/A	#N/A	#N/A	#N/A	#N/A	#N/A	#N/A	#N/A	#N/A	#N/A	#N/A	#N/A	-1.17974	0.026908	1	0	1	DEG-down
Pavir.1KG291005	AT3G48660	Protein of unknown function (DUF 3339)	#N/A	#N/A	#N/A	#N/A	#N/A	#N/A	#N/A	#N/A	#N/A	#N/A	#N/A	#N/A	#N/A	#N/A	#N/A	#N/A	#N/A	#N/A	#N/A	#N/A	#N/A	#N/A	#N/A	#N/A	#N/A	-1.35152	0.0478403	1	0	1	DEG-down
Pavir.1KG292600	AT5G50740	Heavy metal transport/detoxification superfamily protein	#N/A	#N/A	#N/A	#N/A	#N/A	#N/A	#N/A	#N/A	#N/A	#N/A	#N/A	#N/A	#N/A	#N/A	#N/A	#N/A	#N/A	#N/A	#N/A	#N/A	#N/A	#N/A	#N/A	#N/A	#N/A	-1.92719	2.06235e-07	1	0	1	DEG-down
Pavir.1KG296100	AT5G48830	0	#N/A	#N/A	#N/A	#N/A	#N/A	#N/A	#N/A	#N/A	#N/A	#N/A	#N/A	#N/A	#N/A	#N/A	#N/A	#N/A	#N/A	#N/A	#N/A	#N/A	#N/A	#N/A	#N/A	#N/A	#N/A	-1.39535	5.52056e-06	1	0	1	DEG-down
Pavir.1KG297920	AT1G49230	RING/U-box superfamily protein	#N/A	#N/A	#N/A	#N/A	#N/A	#N/A	#N/A	#N/A	#N/A	#N/A	#N/A	#N/A	#N/A	#N/A	#N/A	#N/A	#N/A	#N/A	#N/A	#N/A	#N/A	#N/A	#N/A	#N/A	#N/A	-2.19165	1.21599e-06	1	0	1	DEG-down
Pavir.1KG309800	AT1G72200	RING/U-box superfamily protein	#N/A	#N/A	#N/A	#N/A	#N/A	#N/A	#N/A	#N/A	#N/A	#N/A	#N/A	#N/A	#N/A	#N/A	#N/A	#N/A	#N/A	#N/A	#N/A	#N/A	#N/A	#N/A	#N/A	#N/A	#N/A	-1.08854	0.00190462	1	0	1	DEG-down
Pavir.1KG311300	AT3G56160	Sodium Bile acid symporter family	#N/A	#N/A	#N/A	#N/A	#N/A	#N/A	#N/A	#N/A	#N/A	#N/A	#N/A	#N/A	#N/A	#N/A	#N/A	#N/A	#N/A	#N/A	#N/A	#N/A	#N/A	#N/A	#N/A	#N/A	#N/A	-1.09988	0.000487972	1	0	1	DEG-down
Pavir.1KG318800	AT3G10130	SOUL heme-binding family protein	#N/A	#N/A	#N/A	#N/A	#N/A	#N/A	#N/A	#N/A	#N/A	#N/A	#N/A	#N/A	#N/A	#N/A	#N/A	#N/A	#N/A	#N/A	#N/A	#N/A	#N/A	#N/A	#N/A	#N/A	#N/A	-1.81521	0.001653	1	0	1	DEG-down
Pavir.1KG323800	AT5G63420	RNA-metabolising metallo-beta-lactamase family protein	Trihelix	#N/A	#N/A	#N/A	#N/A	#N/A	#N/A	#N/A	#N/A	#N/A	#N/A	#N/A	#N/A	#N/A	#N/A	#N/A	#N/A	#N/A	#N/A	#N/A	#N/A	#N/A	#N/A	#N/A	#N/A	-1.1249	9.23365e-07	1	0	1	DEG-down
Pavir.1KG325100	AT3G19380	plant U-box 25	#N/A	#N/A	#N/A	#N/A	#N/A	#N/A	#N/A	#N/A	#N/A	#N/A	#N/A	#N/A	#N/A	#N/A	#N/A	#N/A	#N/A	#N/A	#N/A	#N/A	#N/A	#N/A	#N/A	#N/A	#N/A	-2.2904	0.00030403	1	0	1	DEG-down
Pavir.1KG333200	AT2G30390	ferrochelatase 2	#N/A	#N/A	#N/A	#N/A	#N/A	#N/A	#N/A	#N/A	#N/A	#N/A	#N/A	#N/A	#N/A	#N/A	#N/A	#N/A	#N/A	#N/A	#N/A	#N/A	#N/A	#N/A	#N/A	#N/A	#N/A	-1.11272	1.67078e-11	1	0	1	DEG-down
Pavir.1KG333600	AT1G70950	TPX2 (targeting protein for Xklp2) protein family	#N/A	#N/A	#N/A	#N/A	#N/A	#N/A	#N/A	#N/A	#N/A	#N/A	#N/A	#N/A	#N/A	#N/A	#N/A	#N/A	#N/A	#N/A	#N/A	#N/A	#N/A	#N/A	#N/A	#N/A	#N/A	-2.43373	7.01448e-07	1	0	1	DEG-down
Pavir.1KG335800	AT2G41970	Protein kinase superfamily protein	#N/A	#N/A	#N/A	#N/A	#N/A	#N/A	#N/A	#N/A	#N/A	#N/A	#N/A	#N/A	#N/A	#N/A	#N/A	#N/A	#N/A	#N/A	#N/A	#N/A	#N/A	#N/A	#N/A	#N/A	#N/A	-1.95232	0.00121035	1	0	1	DEG-down
Pavir.1KG337300	AT5G07020	proline-rich family protein	#N/A	#N/A	#N/A	#N/A	#N/A	#N/A	#N/A	#N/A	#N/A	#N/A	#N/A	#N/A	#N/A	#N/A	#N/A	#N/A	#N/A	#N/A	#N/A	#N/A	#N/A	#N/A	#N/A	#N/A	#N/A	-1.02282	4.3871e-05	1	0	1	DEG-down
Pavir.1KG338200	AT3G57040	response regulator 9	#N/A	#N/A	#N/A	#N/A	#N/A	#N/A	#N/A	#N/A	#N/A	#N/A	#N/A	#N/A	#N/A	#N/A	#N/A	#N/A	#N/A	#N/A	#N/A	#N/A	#N/A	#N/A	#N/A	#N/A	#N/A	-1.54302	0.00199913	1	0	1	DEG-down
Pavir.1KG338600	AT4G10150	RING/U-box superfamily protein	#N/A	#N/A	#N/A	#N/A	#N/A	#N/A	#N/A	#N/A	#N/A	#N/A	#N/A	#N/A	#N/A	#N/A	#N/A	#N/A	#N/A	#N/A	#N/A	#N/A	#N/A	#N/A	#N/A	#N/A	#N/A	-1.25303	2.05774e-06	1	0	1	DEG-down
Pavir.1KG338705	0	0	#N/A	#N/A	#N/A	#N/A	#N/A	#N/A	#N/A	#N/A	#N/A	#N/A	#N/A	#N/A	#N/A	#N/A	#N/A	#N/A	#N/A	#N/A	#N/A	#N/A	#N/A	#N/A	#N/A	#N/A	#N/A	-1.30715	0.0196348	1	0	1	DEG-down
Pavir.1KG339600	AT3G59940	Galactose oxidase/kelch repeat superfamily protein	#N/A	#N/A	#N/A	#N/A	#N/A	#N/A	#N/A	#N/A	#N/A	#N/A	#N/A	#N/A	#N/A	#N/A	#N/A	#N/A	#N/A	#N/A	#N/A	#N/A	#N/A	#N/A	#N/A	#N/A	#N/A	-2.01398	0.00619937	1	0	1	DEG-down
Pavir.1KG339900	AT1G09900	Pentatricopeptide repeat (PPR-like) superfamily protein	#N/A	#N/A	#N/A	#N/A	#N/A	#N/A	#N/A	#N/A	#N/A	#N/A	#N/A	#N/A	#N/A	#N/A	#N/A	#N/A	#N/A	#N/A	#N/A	#N/A	#N/A	#N/A	#N/A	#N/A	#N/A	-1.19795	0.000692105	1	0	1	DEG-down
Pavir.1KG341200	0	0	#N/A	#N/A	#N/A	#N/A	#N/A	#N/A	#N/A	#N/A	#N/A	#N/A	#N/A	#N/A	#N/A	#N/A	#N/A	#N/A	#N/A	#N/A	#N/A	#N/A	#N/A	#N/A	#N/A	#N/A	#N/A	-1.94731	0.0186763	1	0	1	DEG-down
Pavir.1KG342800	AT1G22400	UDP-Glycosyltransferase superfamily protein	#N/A	#N/A	#N/A	#N/A	#N/A	#N/A	#N/A	#N/A	#N/A	#N/A	#N/A	#N/A	#N/A	#N/A	#N/A	#N/A	#N/A	#N/A	#N/A	#N/A	#N/A	#N/A	#N/A	#N/A	#N/A	-4.39512	0.00897968	1	0	1	DEG-down
Pavir.1KG351000	AT5G39380	Plant calmodulin-binding protein-related	#N/A	#N/A	#N/A	#N/A	#N/A	#N/A	#N/A	#N/A	#N/A	#N/A	#N/A	#N/A	#N/A	#N/A	#N/A	#N/A	#N/A	#N/A	#N/A	#N/A	#N/A	#N/A	#N/A	#N/A	#N/A	-1.38146	0.000505964	1	0	1	DEG-down
Pavir.1KG351005	0	0	#N/A	#N/A	#N/A	#N/A	#N/A	#N/A	#N/A	#N/A	#N/A	#N/A	#N/A	#N/A	#N/A	#N/A	#N/A	#N/A	#N/A	#N/A	#N/A	#N/A	#N/A	#N/A	#N/A	#N/A	#N/A	-1.59438	0.0111318	1	0	1	DEG-down
Pavir.1KG352210	AT1G68890	magnesium ion binding;thiamin pyrophosphate binding;hydro-lyases;catalytics;2-succinyl-5-enolpyruvyl-6-hydroxy-3-cyclohexene-1-carboxylic-acid synthases	#N/A	#N/A	#N/A	#N/A	#N/A	#N/A	#N/A	#N/A	#N/A	#N/A	#N/A	#N/A	#N/A	#N/A	#N/A	#N/A	#N/A	#N/A	#N/A	#N/A	#N/A	#N/A	#N/A	#N/A	#N/A	-1.21529	0.00102371	1	0	1	DEG-down
Pavir.1KG354200	AT3G20800	Cell differentiation, Rcd1-like protein	#N/A	#N/A	#N/A	#N/A	#N/A	#N/A	#N/A	#N/A	#N/A	#N/A	#N/A	#N/A	#N/A	#N/A	#N/A	#N/A	#N/A	#N/A	#N/A	#N/A	#N/A	#N/A	#N/A	#N/A	#N/A	-1.1688	0.000192807	1	0	1	DEG-down
Pavir.1KG354500	0	0	#N/A	#N/A	#N/A	#N/A	#N/A	#N/A	#N/A	#N/A	#N/A	#N/A	#N/A	#N/A	#N/A	#N/A	#N/A	#N/A	#N/A	#N/A	#N/A	#N/A	#N/A	#N/A	#N/A	#N/A	#N/A	-2.45262	0.015545	1	0	1	DEG-down
Pavir.1KG355800	AT2G04790	0	#N/A	#N/A	#N/A	#N/A	#N/A	#N/A	#N/A	#N/A	#N/A	#N/A	#N/A	#N/A	#N/A	#N/A	#N/A	#N/A	#N/A	#N/A	#N/A	#N/A	#N/A	#N/A	#N/A	#N/A	#N/A	-1.67751	0.000135272	1	0	1	DEG-down
Pavir.1KG358300	AT5G49120	Protein of unknown function (DUF581)	#N/A	#N/A	#N/A	#N/A	#N/A	#N/A	#N/A	#N/A	#N/A	#N/A	#N/A	#N/A	#N/A	#N/A	#N/A	#N/A	#N/A	#N/A	#N/A	#N/A	#N/A	#N/A	#N/A	#N/A	#N/A	-1.42396	0.00478696	1	0	1	DEG-down
Pavir.1KG364515	AT5G40640	0	#N/A	#N/A	#N/A	#N/A	#N/A	#N/A	#N/A	#N/A	#N/A	#N/A	#N/A	#N/A	#N/A	#N/A	#N/A	#N/A	#N/A	#N/A	#N/A	#N/A	#N/A	#N/A	#N/A	#N/A	#N/A	-2.078	1.74159e-06	1	0	1	DEG-down
Pavir.1KG366900	AT1G25580	NAC (No Apical Meristem) domain transcriptional regulator superfamily protein	NAC	#N/A	#N/A	#N/A	#N/A	#N/A	#N/A	#N/A	#N/A	#N/A	#N/A	#N/A	#N/A	#N/A	#N/A	#N/A	#N/A	#N/A	#N/A	#N/A	#N/A	#N/A	#N/A	#N/A	#N/A	-1.85029	0.0129672	1	0	1	DEG-down
Pavir.1KG367400	AT4G24700	0	#N/A	#N/A	#N/A	#N/A	#N/A	#N/A	#N/A	#N/A	#N/A	#N/A	#N/A	#N/A	#N/A	#N/A	#N/A	#N/A	#N/A	#N/A	#N/A	#N/A	#N/A	#N/A	#N/A	#N/A	#N/A	-1.4532	6.17825e-06	1	0	1	DEG-down
Pavir.1KG370200	AT4G14605	Mitochondrial transcription termination factor family protein	#N/A	#N/A	#N/A	#N/A	#N/A	#N/A	#N/A	#N/A	#N/A	#N/A	#N/A	#N/A	#N/A	#N/A	#N/A	#N/A	#N/A	#N/A	#N/A	#N/A	#N/A	#N/A	#N/A	#N/A	#N/A	-1.10699	1.08775e-05	1	0	1	DEG-down
Pavir.1KG374100	AT3G59660	C2 domain-containing protein / GRAM domain-containing protein	#N/A	#N/A	#N/A	#N/A	#N/A	#N/A	#N/A	#N/A	#N/A	#N/A	#N/A	#N/A	#N/A	#N/A	#N/A	#N/A	#N/A	#N/A	#N/A	#N/A	#N/A	#N/A	#N/A	#N/A	#N/A	-1.3277	1.2712e-05	1	0	1	DEG-down
Pavir.1KG375300	AT5G17210	Protein of unknown function (DUF1218)	#N/A	#N/A	#N/A	#N/A	#N/A	#N/A	#N/A	#N/A	#N/A	#N/A	#N/A	#N/A	#N/A	#N/A	#N/A	#N/A	#N/A	#N/A	#N/A	#N/A	#N/A	#N/A	#N/A	#N/A	#N/A	-2.19983	0.020488	1	0	1	DEG-down
Pavir.1KG383010	AT3G47110	Leucine-rich repeat protein kinase family protein	#N/A	#N/A	#N/A	#N/A	#N/A	#N/A	#N/A	#N/A	#N/A	#N/A	#N/A	#N/A	#N/A	#N/A	#N/A	#N/A	#N/A	#N/A	#N/A	#N/A	#N/A	#N/A	#N/A	#N/A	#N/A	-3.43271	0.00288113	1	0	1	DEG-down
Pavir.1KG383910	0	0	#N/A	#N/A	#N/A	#N/A	#N/A	#N/A	#N/A	#N/A	#N/A	#N/A	#N/A	#N/A	#N/A	#N/A	#N/A	#N/A	#N/A	#N/A	#N/A	#N/A	#N/A	#N/A	#N/A	#N/A	#N/A	-1.752	0.0236743	1	0	1	DEG-down
Pavir.1KG385200	AT5G40370	Glutaredoxin family protein	#N/A	#N/A	#N/A	#N/A	#N/A	#N/A	#N/A	#N/A	#N/A	#N/A	#N/A	#N/A	#N/A	#N/A	#N/A	#N/A	#N/A	#N/A	#N/A	#N/A	#N/A	#N/A	#N/A	#N/A	#N/A	-1.22575	0.00470096	1	0	1	DEG-down
Pavir.1KG385500	AT4G13480	myb domain protein 79	MYB	#N/A	#N/A	#N/A	#N/A	#N/A	#N/A	#N/A	#N/A	#N/A	#N/A	#N/A	#N/A	#N/A	#N/A	#N/A	#N/A	#N/A	#N/A	#N/A	#N/A	#N/A	#N/A	#N/A	#N/A	-2.30073	0.0176723	1	0	1	DEG-down
Pavir.1KG387700	AT4G30080	auxin response factor 16	ARF	#N/A	#N/A	#N/A	#N/A	#N/A	#N/A	#N/A	#N/A	#N/A	#N/A	#N/A	#N/A	#N/A	#N/A	#N/A	#N/A	#N/A	#N/A	#N/A	#N/A	#N/A	#N/A	#N/A	#N/A	-1.63172	8.06861e-07	1	0	1	DEG-down
Pavir.1KG389600	0	0	#N/A	#N/A	#N/A	#N/A	#N/A	#N/A	#N/A	#N/A	#N/A	#N/A	#N/A	#N/A	#N/A	#N/A	#N/A	#N/A	#N/A	#N/A	#N/A	#N/A	#N/A	#N/A	#N/A	#N/A	#N/A	-1.34255	0.0387586	1	0	1	DEG-down
Pavir.1KG400505	AT5G44060	0	#N/A	#N/A	#N/A	#N/A	#N/A	#N/A	#N/A	#N/A	#N/A	#N/A	#N/A	#N/A	#N/A	#N/A	#N/A	#N/A	#N/A	#N/A	#N/A	#N/A	#N/A	#N/A	#N/A	#N/A	#N/A	-1.13373	0.00504866	1	0	1	DEG-down
Pavir.1KG402300	0	0	#N/A	#N/A	#N/A	#N/A	#N/A	#N/A	#N/A	#N/A	#N/A	#N/A	#N/A	#N/A	#N/A	#N/A	#N/A	#N/A	#N/A	#N/A	#N/A	#N/A	#N/A	#N/A	#N/A	#N/A	#N/A	-2.62765	0.0090227	1	0	1	DEG-down
Pavir.1KG403700	AT3G14470	NB-ARC domain-containing disease resistance protein	#N/A	#N/A	#N/A	#N/A	#N/A	#N/A	#N/A	#N/A	#N/A	#N/A	#N/A	#N/A	#N/A	#N/A	#N/A	#N/A	#N/A	#N/A	#N/A	#N/A	#N/A	#N/A	#N/A	#N/A	#N/A	-3.64527	0.00357347	1	0	1	DEG-down
Pavir.1KG405900	0	0	#N/A	#N/A	#N/A	#N/A	#N/A	#N/A	#N/A	#N/A	#N/A	#N/A	#N/A	#N/A	#N/A	#N/A	#N/A	#N/A	#N/A	#N/A	#N/A	#N/A	#N/A	#N/A	#N/A	#N/A	#N/A	-1.07616	0.00656442	1	0	1	DEG-down
Pavir.1KG408700	AT4G28270	RING membrane-anchor 2	#N/A	#N/A	#N/A	#N/A	#N/A	#N/A	#N/A	#N/A	#N/A	#N/A	#N/A	#N/A	#N/A	#N/A	#N/A	#N/A	#N/A	#N/A	#N/A	#N/A	#N/A	#N/A	#N/A	#N/A	#N/A	-1.08989	0.0331282	1	0	1	DEG-down
Pavir.1KG408900	AT1G63220	Calcium-dependent lipid-binding (CaLB domain) family protein	#N/A	#N/A	#N/A	#N/A	#N/A	#N/A	#N/A	#N/A	#N/A	#N/A	#N/A	#N/A	#N/A	#N/A	#N/A	#N/A	#N/A	#N/A	#N/A	#N/A	#N/A	#N/A	#N/A	#N/A	#N/A	-1.55789	9.14751e-06	1	0	1	DEG-down
Pavir.1KG409400	0	0	#N/A	#N/A	#N/A	#N/A	#N/A	#N/A	#N/A	#N/A	#N/A	#N/A	#N/A	#N/A	#N/A	#N/A	#N/A	#N/A	#N/A	#N/A	#N/A	#N/A	#N/A	#N/A	#N/A	#N/A	#N/A	-3.60895	8.6741e-06	1	0	1	DEG-down
Pavir.1KG409500	0	0	#N/A	#N/A	#N/A	#N/A	#N/A	#N/A	#N/A	#N/A	#N/A	#N/A	#N/A	#N/A	#N/A	#N/A	#N/A	#N/A	#N/A	#N/A	#N/A	#N/A	#N/A	#N/A	#N/A	#N/A	#N/A	-2.72956	0.00164691	1	0	1	DEG-down
Pavir.1KG410900	AT3G61260	Remorin family protein	#N/A	#N/A	#N/A	#N/A	#N/A	#N/A	#N/A	#N/A	#N/A	#N/A	#N/A	#N/A	#N/A	#N/A	#N/A	#N/A	#N/A	#N/A	#N/A	#N/A	#N/A	#N/A	#N/A	#N/A	#N/A	-4.19124	0.00447936	1	0	1	DEG-down
Pavir.1KG411000	AT4G25570	Cytochrome b561/ferric reductase transmembrane protein family	#N/A	#N/A	#N/A	#N/A	#N/A	#N/A	#N/A	#N/A	#N/A	#N/A	#N/A	#N/A	#N/A	#N/A	#N/A	#N/A	#N/A	#N/A	#N/A	#N/A	#N/A	#N/A	#N/A	#N/A	#N/A	-1.18044	8.94591e-11	1	0	1	DEG-down
Pavir.1KG411800	AT1G12260	NAC 007	NAC	#N/A	#N/A	#N/A	#N/A	#N/A	#N/A	#N/A	#N/A	#N/A	#N/A	#N/A	#N/A	#N/A	#N/A	#N/A	#N/A	#N/A	#N/A	#N/A	#N/A	#N/A	#N/A	#N/A	#N/A	-1.10222	0.0170007	1	0	1	DEG-down
Pavir.1KG414300	AT5G58870	FTSH protease 9	#N/A	#N/A	#N/A	#N/A	#N/A	#N/A	#N/A	#N/A	#N/A	#N/A	#N/A	#N/A	#N/A	#N/A	#N/A	#N/A	#N/A	#N/A	#N/A	#N/A	#N/A	#N/A	#N/A	#N/A	#N/A	-1.0816	5.78601e-12	1	0	1	DEG-down
Pavir.1KG420300	AT3G15095	0	#N/A	#N/A	#N/A	#N/A	#N/A	#N/A	#N/A	#N/A	#N/A	#N/A	#N/A	#N/A	#N/A	#N/A	#N/A	#N/A	#N/A	#N/A	#N/A	#N/A	#N/A	#N/A	#N/A	#N/A	#N/A	-1.35829	1.01836e-05	1	0	1	DEG-down
Pavir.1KG421610	0	0	#N/A	#N/A	#N/A	#N/A	#N/A	#N/A	#N/A	#N/A	#N/A	#N/A	#N/A	#N/A	#N/A	#N/A	#N/A	#N/A	#N/A	#N/A	#N/A	#N/A	#N/A	#N/A	#N/A	#N/A	#N/A	-1.03178	0.00074737	1	0	1	DEG-down
Pavir.1KG426000	0	0	#N/A	#N/A	#N/A	#N/A	#N/A	#N/A	#N/A	#N/A	#N/A	#N/A	#N/A	#N/A	#N/A	#N/A	#N/A	#N/A	#N/A	#N/A	#N/A	#N/A	#N/A	#N/A	#N/A	#N/A	#N/A	-1.54987	0.0334115	1	0	1	DEG-down
Pavir.1KG430100	AT5G51460	Haloacid dehalogenase-like hydrolase (HAD) superfamily protein	#N/A	#N/A	#N/A	#N/A	#N/A	#N/A	#N/A	#N/A	#N/A	#N/A	#N/A	#N/A	#N/A	#N/A	#N/A	#N/A	#N/A	#N/A	#N/A	#N/A	#N/A	#N/A	#N/A	#N/A	#N/A	-1.65888	0.000207192	1	0	1	DEG-down
Pavir.1KG430500	0	0	#N/A	#N/A	#N/A	#N/A	#N/A	#N/A	#N/A	#N/A	#N/A	#N/A	#N/A	#N/A	#N/A	#N/A	#N/A	#N/A	#N/A	#N/A	#N/A	#N/A	#N/A	#N/A	#N/A	#N/A	#N/A	-3.14823	0.00594732	1	0	1	DEG-down
Pavir.1KG431300	AT2G45540	WD-40 repeat family protein / beige-related	#N/A	#N/A	#N/A	#N/A	#N/A	#N/A	#N/A	#N/A	#N/A	#N/A	#N/A	#N/A	#N/A	#N/A	#N/A	#N/A	#N/A	#N/A	#N/A	#N/A	#N/A	#N/A	#N/A	#N/A	#N/A	-1.94185	0.00144994	1	0	1	DEG-down
Pavir.1KG432400	0	0	#N/A	#N/A	#N/A	#N/A	#N/A	#N/A	#N/A	#N/A	#N/A	#N/A	#N/A	#N/A	#N/A	#N/A	#N/A	#N/A	#N/A	#N/A	#N/A	#N/A	#N/A	#N/A	#N/A	#N/A	#N/A	-2.09353	0.000177287	1	0	1	DEG-down
Pavir.1KG434700	AT1G63700	Protein kinase superfamily protein	#N/A	#N/A	#N/A	#N/A	#N/A	#N/A	#N/A	#N/A	#N/A	#N/A	#N/A	#N/A	#N/A	#N/A	#N/A	#N/A	#N/A	#N/A	#N/A	#N/A	#N/A	#N/A	#N/A	#N/A	#N/A	-1.45587	1.00692e-07	1	0	1	DEG-down
Pavir.1KG437700	AT1G53470	mechanosensitive channel of small conductance-like 4	#N/A	#N/A	#N/A	#N/A	#N/A	#N/A	#N/A	#N/A	#N/A	#N/A	#N/A	#N/A	#N/A	#N/A	#N/A	#N/A	#N/A	#N/A	#N/A	#N/A	#N/A	#N/A	#N/A	#N/A	#N/A	-1.64619	1.56524e-05	1	0	1	DEG-down
Pavir.1KG440100	AT5G46740	ubiquitin-specific protease 21	#N/A	#N/A	#N/A	#N/A	#N/A	#N/A	#N/A	#N/A	#N/A	#N/A	#N/A	#N/A	#N/A	#N/A	#N/A	#N/A	#N/A	#N/A	#N/A	#N/A	#N/A	#N/A	#N/A	#N/A	#N/A	-1.50514	0.00652394	1	0	1	DEG-down
Pavir.1KG444400	AT1G64625	Serine/threonine-protein kinase WNK (With No Lysine)-related	#N/A	#N/A	#N/A	#N/A	#N/A	#N/A	#N/A	#N/A	#N/A	#N/A	#N/A	#N/A	#N/A	#N/A	#N/A	#N/A	#N/A	#N/A	#N/A	#N/A	#N/A	#N/A	#N/A	#N/A	#N/A	-1.54367	0.00486399	1	0	1	DEG-down
Pavir.1KG446800	AT5G62140	0	#N/A	#N/A	#N/A	#N/A	#N/A	#N/A	#N/A	#N/A	#N/A	#N/A	#N/A	#N/A	#N/A	#N/A	#N/A	#N/A	#N/A	#N/A	#N/A	#N/A	#N/A	#N/A	#N/A	#N/A	#N/A	-1.17687	0.00730052	1	0	1	DEG-down
Pavir.1KG448200	AT3G52525	ovate family protein 6	#N/A	#N/A	#N/A	#N/A	#N/A	#N/A	#N/A	#N/A	#N/A	#N/A	#N/A	#N/A	#N/A	#N/A	#N/A	#N/A	#N/A	#N/A	#N/A	#N/A	#N/A	#N/A	#N/A	#N/A	#N/A	-2.85041	0.000189349	1	0	1	DEG-down
Pavir.1KG451010	AT5G56550	oxidative stress 3	#N/A	#N/A	#N/A	#N/A	#N/A	#N/A	#N/A	#N/A	#N/A	#N/A	#N/A	#N/A	#N/A	#N/A	#N/A	#N/A	#N/A	#N/A	#N/A	#N/A	#N/A	#N/A	#N/A	#N/A	#N/A	-2.05258	0.00201811	1	0	1	DEG-down
Pavir.1KG451205	0	0	#N/A	#N/A	#N/A	#N/A	#N/A	#N/A	#N/A	#N/A	#N/A	#N/A	#N/A	#N/A	#N/A	#N/A	#N/A	#N/A	#N/A	#N/A	#N/A	#N/A	#N/A	#N/A	#N/A	#N/A	#N/A	-2.40225	4.75428e-10	1	0	1	DEG-down
Pavir.1KG451400	AT5G59970	Histone superfamily protein	#N/A	#N/A	#N/A	#N/A	#N/A	#N/A	#N/A	#N/A	#N/A	#N/A	#N/A	#N/A	#N/A	#N/A	#N/A	#N/A	#N/A	#N/A	#N/A	#N/A	#N/A	#N/A	#N/A	#N/A	#N/A	-1.90047	0.0423617	1	0	1	DEG-down
Pavir.1KG458900	AT5G16810	Protein kinase superfamily protein	#N/A	#N/A	#N/A	#N/A	#N/A	#N/A	#N/A	#N/A	#N/A	#N/A	#N/A	#N/A	#N/A	#N/A	#N/A	#N/A	#N/A	#N/A	#N/A	#N/A	#N/A	#N/A	#N/A	#N/A	#N/A	-1.70532	4.11739e-05	1	0	1	DEG-down
Pavir.1KG460835	AT5G16810	Protein kinase superfamily protein	#N/A	#N/A	#N/A	#N/A	#N/A	#N/A	#N/A	#N/A	#N/A	#N/A	#N/A	#N/A	#N/A	#N/A	#N/A	#N/A	#N/A	#N/A	#N/A	#N/A	#N/A	#N/A	#N/A	#N/A	#N/A	-1.79844	0.00332071	1	0	1	DEG-down
Pavir.1KG463400	AT1G54130	RELA/SPOT homolog 3	#N/A	#N/A	#N/A	#N/A	#N/A	#N/A	#N/A	#N/A	#N/A	#N/A	#N/A	#N/A	#N/A	#N/A	#N/A	#N/A	#N/A	#N/A	#N/A	#N/A	#N/A	#N/A	#N/A	#N/A	#N/A	-1.17684	1.37516e-09	1	0	1	DEG-down
Pavir.1KG465300	AT3G13960	growth-regulating factor 5	GRF	#N/A	#N/A	#N/A	#N/A	#N/A	#N/A	#N/A	#N/A	#N/A	#N/A	#N/A	#N/A	#N/A	#N/A	#N/A	#N/A	#N/A	#N/A	#N/A	#N/A	#N/A	#N/A	#N/A	#N/A	-2.66237	0.00104689	1	0	1	DEG-down
Pavir.1KG466200	AT1G31650	RHO guanyl-nucleotide exchange factor 14	#N/A	#N/A	#N/A	#N/A	#N/A	#N/A	#N/A	#N/A	#N/A	#N/A	#N/A	#N/A	#N/A	#N/A	#N/A	#N/A	#N/A	#N/A	#N/A	#N/A	#N/A	#N/A	#N/A	#N/A	#N/A	-2.56355	1.38022e-05	1	0	1	DEG-down
Pavir.1KG469300	AT1G75250	RAD-like 6	MYB_related	#N/A	#N/A	#N/A	#N/A	#N/A	#N/A	#N/A	#N/A	#N/A	#N/A	#N/A	#N/A	#N/A	#N/A	#N/A	#N/A	#N/A	#N/A	#N/A	#N/A	#N/A	#N/A	#N/A	#N/A	-1.32515	0.000518359	1	0	1	DEG-down
Pavir.1KG473305	0	0	#N/A	#N/A	#N/A	#N/A	#N/A	#N/A	#N/A	#N/A	#N/A	#N/A	#N/A	#N/A	#N/A	#N/A	#N/A	#N/A	#N/A	#N/A	#N/A	#N/A	#N/A	#N/A	#N/A	#N/A	#N/A	-4.11833	0.0149451	1	0	1	DEG-down
Pavir.1KG476000	AT1G76460	RNA-binding (RRM/RBD/RNP motifs) family protein	#N/A	#N/A	#N/A	#N/A	#N/A	#N/A	#N/A	#N/A	#N/A	#N/A	#N/A	#N/A	#N/A	#N/A	#N/A	#N/A	#N/A	#N/A	#N/A	#N/A	#N/A	#N/A	#N/A	#N/A	#N/A	-1.00808	5.37016e-08	1	0	1	DEG-down
Pavir.1KG478700	0	0	#N/A	#N/A	#N/A	#N/A	#N/A	#N/A	#N/A	#N/A	#N/A	#N/A	#N/A	#N/A	#N/A	#N/A	#N/A	#N/A	#N/A	#N/A	#N/A	#N/A	#N/A	#N/A	#N/A	#N/A	#N/A	-1.06276	0.0316807	1	0	1	DEG-down
Pavir.1KG489100	AT5G60850	OBF binding protein 4	Dof	#N/A	#N/A	#N/A	#N/A	#N/A	#N/A	#N/A	#N/A	#N/A	#N/A	#N/A	#N/A	#N/A	#N/A	#N/A	#N/A	#N/A	#N/A	#N/A	#N/A	#N/A	#N/A	#N/A	#N/A	-2.10214	2.1822e-06	1	0	1	DEG-down
Pavir.1KG489500	AT5G15740	O-fucosyltransferase family protein	#N/A	#N/A	#N/A	#N/A	#N/A	#N/A	#N/A	#N/A	#N/A	#N/A	#N/A	#N/A	#N/A	#N/A	#N/A	#N/A	#N/A	#N/A	#N/A	#N/A	#N/A	#N/A	#N/A	#N/A	#N/A	-1.88054	0.00044288	1	0	1	DEG-down
Pavir.1KG489800	AT5G55710	0	#N/A	#N/A	#N/A	#N/A	#N/A	#N/A	#N/A	#N/A	#N/A	#N/A	#N/A	#N/A	#N/A	#N/A	#N/A	#N/A	#N/A	#N/A	#N/A	#N/A	#N/A	#N/A	#N/A	#N/A	#N/A	-1.03407	0.000943555	1	0	1	DEG-down
Pavir.1KG497100	AT3G20930	RNA-binding (RRM/RBD/RNP motifs) family protein	#N/A	#N/A	#N/A	#N/A	#N/A	#N/A	#N/A	#N/A	#N/A	#N/A	#N/A	#N/A	#N/A	#N/A	#N/A	#N/A	#N/A	#N/A	#N/A	#N/A	#N/A	#N/A	#N/A	#N/A	#N/A	-1.14026	6.39083e-08	1	0	1	DEG-down
Pavir.1KG497500	AT3G57230	AGAMOUS-like 16	MIKC_MADS	#N/A	#N/A	#N/A	#N/A	#N/A	#N/A	#N/A	#N/A	#N/A	#N/A	#N/A	#N/A	#N/A	#N/A	#N/A	#N/A	#N/A	#N/A	#N/A	#N/A	#N/A	#N/A	#N/A	#N/A	-1.41644	0.0498048	1	0	1	DEG-down
Pavir.1KG503905	AT1G70070	DEAD/DEAH box helicase, putative	#N/A	#N/A	#N/A	#N/A	#N/A	#N/A	#N/A	#N/A	#N/A	#N/A	#N/A	#N/A	#N/A	#N/A	#N/A	#N/A	#N/A	#N/A	#N/A	#N/A	#N/A	#N/A	#N/A	#N/A	#N/A	-1.05888	0.0259317	1	0	1	DEG-down
Pavir.1KG504100	AT1G70070	DEAD/DEAH box helicase, putative	#N/A	#N/A	#N/A	#N/A	#N/A	#N/A	#N/A	#N/A	#N/A	#N/A	#N/A	#N/A	#N/A	#N/A	#N/A	#N/A	#N/A	#N/A	#N/A	#N/A	#N/A	#N/A	#N/A	#N/A	#N/A	-1.35197	9.44298e-07	1	0	1	DEG-down
Pavir.1KG514800	AT2G41830	Uncharacterized protein	#N/A	#N/A	#N/A	#N/A	#N/A	#N/A	#N/A	#N/A	#N/A	#N/A	#N/A	#N/A	#N/A	#N/A	#N/A	#N/A	#N/A	#N/A	#N/A	#N/A	#N/A	#N/A	#N/A	#N/A	#N/A	-3.07406	0.00196381	1	0	1	DEG-down
Pavir.1KG516200	AT4G30610	alpha/beta-Hydrolases superfamily protein	#N/A	#N/A	#N/A	#N/A	#N/A	#N/A	#N/A	#N/A	#N/A	#N/A	#N/A	#N/A	#N/A	#N/A	#N/A	#N/A	#N/A	#N/A	#N/A	#N/A	#N/A	#N/A	#N/A	#N/A	#N/A	-5.05719	2.00899e-05	1	0	1	DEG-down
Pavir.1KG516404	0	0	#N/A	#N/A	#N/A	#N/A	#N/A	#N/A	#N/A	#N/A	#N/A	#N/A	#N/A	#N/A	#N/A	#N/A	#N/A	#N/A	#N/A	#N/A	#N/A	#N/A	#N/A	#N/A	#N/A	#N/A	#N/A	-1.93632	4.27376e-06	1	0	1	DEG-down
Pavir.1KG518500	AT4G31020	alpha/beta-Hydrolases superfamily protein	#N/A	#N/A	#N/A	#N/A	#N/A	#N/A	#N/A	#N/A	#N/A	#N/A	#N/A	#N/A	#N/A	#N/A	#N/A	#N/A	#N/A	#N/A	#N/A	#N/A	#N/A	#N/A	#N/A	#N/A	#N/A	-1.42609	0.0223891	1	0	1	DEG-down
Pavir.1KG519855	AT3G14200	Chaperone DnaJ-domain superfamily protein	#N/A	#N/A	#N/A	#N/A	#N/A	#N/A	#N/A	#N/A	#N/A	#N/A	#N/A	#N/A	#N/A	#N/A	#N/A	#N/A	#N/A	#N/A	#N/A	#N/A	#N/A	#N/A	#N/A	#N/A	#N/A	-1.07431	4.90758e-09	1	0	1	DEG-down
Pavir.1KG521300	AT5G11090	serine-rich protein-related	#N/A	#N/A	#N/A	#N/A	#N/A	#N/A	#N/A	#N/A	#N/A	#N/A	#N/A	#N/A	#N/A	#N/A	#N/A	#N/A	#N/A	#N/A	#N/A	#N/A	#N/A	#N/A	#N/A	#N/A	#N/A	-1.23881	1.97384e-05	1	0	1	DEG-down
Pavir.1KG521800	AT3G18430	Calcium-binding EF-hand family protein	#N/A	#N/A	#N/A	#N/A	#N/A	#N/A	#N/A	#N/A	#N/A	#N/A	#N/A	#N/A	#N/A	#N/A	#N/A	#N/A	#N/A	#N/A	#N/A	#N/A	#N/A	#N/A	#N/A	#N/A	#N/A	-1.37302	0.000156504	1	0	1	DEG-down
Pavir.1KG524600	AT3G23030	indole-3-acetic acid inducible 2	#N/A	#N/A	#N/A	#N/A	#N/A	#N/A	#N/A	#N/A	#N/A	#N/A	#N/A	#N/A	#N/A	#N/A	#N/A	#N/A	#N/A	#N/A	#N/A	#N/A	#N/A	#N/A	#N/A	#N/A	#N/A	-1.78921	7.40488e-06	1	0	1	DEG-down
Pavir.1KG533200	AT4G28080	Tetratricopeptide repeat (TPR)-like superfamily protein	#N/A	#N/A	#N/A	#N/A	#N/A	#N/A	#N/A	#N/A	#N/A	#N/A	#N/A	#N/A	#N/A	#N/A	#N/A	#N/A	#N/A	#N/A	#N/A	#N/A	#N/A	#N/A	#N/A	#N/A	#N/A	-1.33876	0.00588583	1	0	1	DEG-down
Pavir.1KG534900	0	0	#N/A	#N/A	#N/A	#N/A	#N/A	#N/A	#N/A	#N/A	#N/A	#N/A	#N/A	#N/A	#N/A	#N/A	#N/A	#N/A	#N/A	#N/A	#N/A	#N/A	#N/A	#N/A	#N/A	#N/A	#N/A	-3.89458	0.0222878	1	0	1	DEG-down
Pavir.1KG536600	ATCG00640	ribosomal protein L33	#N/A	#N/A	#N/A	#N/A	#N/A	#N/A	#N/A	#N/A	#N/A	#N/A	#N/A	#N/A	#N/A	#N/A	#N/A	#N/A	#N/A	#N/A	#N/A	#N/A	#N/A	#N/A	#N/A	#N/A	#N/A	-2.11461	1.47749e-06	1	0	1	DEG-down
Pavir.1KG546300	AT2G37010	non-intrinsic ABC protein 12	#N/A	#N/A	#N/A	#N/A	#N/A	#N/A	#N/A	#N/A	#N/A	#N/A	#N/A	#N/A	#N/A	#N/A	#N/A	#N/A	#N/A	#N/A	#N/A	#N/A	#N/A	#N/A	#N/A	#N/A	#N/A	-4.45994	9.04643e-07	1	0	1	DEG-down
Pavir.1KG557101	0	0	#N/A	#N/A	#N/A	#N/A	#N/A	#N/A	#N/A	#N/A	#N/A	#N/A	#N/A	#N/A	#N/A	#N/A	#N/A	#N/A	#N/A	#N/A	#N/A	#N/A	#N/A	#N/A	#N/A	#N/A	#N/A	-6.79058	1.40111e-06	1	0	1	DEG-down
Pavir.1KG558100	AT2G21280	NAD(P)-binding Rossmann-fold superfamily protein	#N/A	#N/A	#N/A	#N/A	#N/A	#N/A	#N/A	#N/A	#N/A	#N/A	#N/A	#N/A	#N/A	#N/A	#N/A	#N/A	#N/A	#N/A	#N/A	#N/A	#N/A	#N/A	#N/A	#N/A	#N/A	-1.12607	0.00962385	1	0	1	DEG-down
Pavir.1NG000100	AT1G18550	ATP binding microtubule motor family protein	#N/A	#N/A	#N/A	#N/A	#N/A	#N/A	#N/A	#N/A	#N/A	#N/A	#N/A	#N/A	#N/A	#N/A	#N/A	#N/A	#N/A	#N/A	#N/A	#N/A	#N/A	#N/A	#N/A	#N/A	#N/A	-1.97444	2.80646e-05	1	0	1	DEG-down
Pavir.1NG000400	AT5G66170	sulfurtransferase 18	#N/A	#N/A	#N/A	#N/A	#N/A	#N/A	#N/A	#N/A	#N/A	#N/A	#N/A	#N/A	#N/A	#N/A	#N/A	#N/A	#N/A	#N/A	#N/A	#N/A	#N/A	#N/A	#N/A	#N/A	#N/A	-3.99639	4.88125e-07	1	0	1	DEG-down
Pavir.1NG001073	0	0	#N/A	#N/A	#N/A	#N/A	#N/A	#N/A	#N/A	#N/A	#N/A	#N/A	#N/A	#N/A	#N/A	#N/A	#N/A	#N/A	#N/A	#N/A	#N/A	#N/A	#N/A	#N/A	#N/A	#N/A	#N/A	-1.6103	0.00196439	1	0	1	DEG-down
Pavir.1NG004300	AT1G33260	Protein kinase superfamily protein	#N/A	#N/A	#N/A	#N/A	#N/A	#N/A	#N/A	#N/A	#N/A	#N/A	#N/A	#N/A	#N/A	#N/A	#N/A	#N/A	#N/A	#N/A	#N/A	#N/A	#N/A	#N/A	#N/A	#N/A	#N/A	-1.50825	0.00194658	1	0	1	DEG-down
Pavir.1NG007200	AT3G21880	B-box type zinc finger protein with CCT domain	CO-like	#N/A	#N/A	#N/A	#N/A	#N/A	#N/A	#N/A	#N/A	#N/A	#N/A	#N/A	#N/A	#N/A	#N/A	#N/A	#N/A	#N/A	#N/A	#N/A	#N/A	#N/A	#N/A	#N/A	#N/A	-2.9952	0.00784495	1	0	1	DEG-down
Pavir.1NG009900	AT5G23730	Transducin/WD40 repeat-like superfamily protein	#N/A	#N/A	#N/A	#N/A	#N/A	#N/A	#N/A	#N/A	#N/A	#N/A	#N/A	#N/A	#N/A	#N/A	#N/A	#N/A	#N/A	#N/A	#N/A	#N/A	#N/A	#N/A	#N/A	#N/A	#N/A	-1.23733	0.000104648	1	0	1	DEG-down
Pavir.1NG010000	AT3G13750	beta galactosidase 1	#N/A	#N/A	#N/A	#N/A	#N/A	#N/A	#N/A	#N/A	#N/A	#N/A	#N/A	#N/A	#N/A	#N/A	#N/A	#N/A	#N/A	#N/A	#N/A	#N/A	#N/A	#N/A	#N/A	#N/A	#N/A	-1.79853	0.012425	1	0	1	DEG-down
Pavir.1NG010038	AT2G19580	tetraspanin2	#N/A	#N/A	#N/A	#N/A	#N/A	#N/A	#N/A	#N/A	#N/A	#N/A	#N/A	#N/A	#N/A	#N/A	#N/A	#N/A	#N/A	#N/A	#N/A	#N/A	#N/A	#N/A	#N/A	#N/A	#N/A	-1.20802	0.00915401	1	0	1	DEG-down
Pavir.1NG017800	0	0	#N/A	#N/A	#N/A	#N/A	#N/A	#N/A	#N/A	#N/A	#N/A	#N/A	#N/A	#N/A	#N/A	#N/A	#N/A	#N/A	#N/A	#N/A	#N/A	#N/A	#N/A	#N/A	#N/A	#N/A	#N/A	-1.15561	0.00155224	1	0	1	DEG-down
Pavir.1NG019672	AT1G35330	RING/U-box superfamily protein	#N/A	#N/A	#N/A	#N/A	#N/A	#N/A	#N/A	#N/A	#N/A	#N/A	#N/A	#N/A	#N/A	#N/A	#N/A	#N/A	#N/A	#N/A	#N/A	#N/A	#N/A	#N/A	#N/A	#N/A	#N/A	-1.18016	0.0346195	1	0	1	DEG-down
Pavir.1NG020000	AT3G54690	Sugar isomerase (SIS) family protein	#N/A	#N/A	#N/A	#N/A	#N/A	#N/A	#N/A	#N/A	#N/A	#N/A	#N/A	#N/A	#N/A	#N/A	#N/A	#N/A	#N/A	#N/A	#N/A	#N/A	#N/A	#N/A	#N/A	#N/A	#N/A	-2.37518	0.00575174	1	0	1	DEG-down
Pavir.1NG022000	AT4G30200	vernalization5/VIN3-like	#N/A	#N/A	#N/A	#N/A	#N/A	#N/A	#N/A	#N/A	#N/A	#N/A	#N/A	#N/A	#N/A	#N/A	#N/A	#N/A	#N/A	#N/A	#N/A	#N/A	#N/A	#N/A	#N/A	#N/A	#N/A	-1.11582	2.95973e-05	1	0	1	DEG-down
Pavir.1NG023000	AT5G07820	Plant calmodulin-binding protein-related	#N/A	#N/A	#N/A	#N/A	#N/A	#N/A	#N/A	#N/A	#N/A	#N/A	#N/A	#N/A	#N/A	#N/A	#N/A	#N/A	#N/A	#N/A	#N/A	#N/A	#N/A	#N/A	#N/A	#N/A	#N/A	-3.31892	7.61308e-05	1	0	1	DEG-down
Pavir.1NG027400	AT2G24390	AIG2-like (avirulence induced gene) family protein	#N/A	#N/A	#N/A	#N/A	#N/A	#N/A	#N/A	#N/A	#N/A	#N/A	#N/A	#N/A	#N/A	#N/A	#N/A	#N/A	#N/A	#N/A	#N/A	#N/A	#N/A	#N/A	#N/A	#N/A	#N/A	-1.11584	0.000180861	1	0	1	DEG-down
Pavir.1NG034700	AT2G18250	4-phosphopantetheine adenylyltransferase	#N/A	#N/A	#N/A	#N/A	#N/A	#N/A	#N/A	#N/A	#N/A	#N/A	#N/A	#N/A	#N/A	#N/A	#N/A	#N/A	#N/A	#N/A	#N/A	#N/A	#N/A	#N/A	#N/A	#N/A	#N/A	-1.45044	0.00017869	1	0	1	DEG-down
Pavir.1NG037610	0	0	#N/A	#N/A	#N/A	#N/A	#N/A	#N/A	#N/A	#N/A	#N/A	#N/A	#N/A	#N/A	#N/A	#N/A	#N/A	#N/A	#N/A	#N/A	#N/A	#N/A	#N/A	#N/A	#N/A	#N/A	#N/A	-1.63107	0.000264944	1	0	1	DEG-down
Pavir.1NG038305	AT1G75390	basic leucine-zipper 44	bZIP	#N/A	#N/A	#N/A	#N/A	#N/A	#N/A	#N/A	#N/A	#N/A	#N/A	#N/A	#N/A	#N/A	#N/A	#N/A	#N/A	#N/A	#N/A	#N/A	#N/A	#N/A	#N/A	#N/A	#N/A	-1.15544	0.00249962	1	0	1	DEG-down
Pavir.1NG038700	AT1G25440	B-box type zinc finger protein with CCT domain	CO-like	#N/A	#N/A	#N/A	#N/A	#N/A	#N/A	#N/A	#N/A	#N/A	#N/A	#N/A	#N/A	#N/A	#N/A	#N/A	#N/A	#N/A	#N/A	#N/A	#N/A	#N/A	#N/A	#N/A	#N/A	-1.09154	0.000747712	1	0	1	DEG-down
Pavir.1NG039116	0	0	#N/A	#N/A	#N/A	#N/A	#N/A	#N/A	#N/A	#N/A	#N/A	#N/A	#N/A	#N/A	#N/A	#N/A	#N/A	#N/A	#N/A	#N/A	#N/A	#N/A	#N/A	#N/A	#N/A	#N/A	#N/A	-2.49632	0.000324508	1	0	1	DEG-down
Pavir.1NG039400	AT3G58040	seven in absentia of Arabidopsis 2	#N/A	#N/A	#N/A	#N/A	#N/A	#N/A	#N/A	#N/A	#N/A	#N/A	#N/A	#N/A	#N/A	#N/A	#N/A	#N/A	#N/A	#N/A	#N/A	#N/A	#N/A	#N/A	#N/A	#N/A	#N/A	-1.01124	0.00074327	1	0	1	DEG-down
Pavir.1NG039900	AT2G35530	basic region/leucine zipper transcription factor 16	bZIP	#N/A	#N/A	#N/A	#N/A	#N/A	#N/A	#N/A	#N/A	#N/A	#N/A	#N/A	#N/A	#N/A	#N/A	#N/A	#N/A	#N/A	#N/A	#N/A	#N/A	#N/A	#N/A	#N/A	#N/A	-1.26501	4.07231e-06	1	0	1	DEG-down
Pavir.1NG040410	AT1G75388	conserved peptide upstream open reading frame 5	#N/A	#N/A	#N/A	#N/A	#N/A	#N/A	#N/A	#N/A	#N/A	#N/A	#N/A	#N/A	#N/A	#N/A	#N/A	#N/A	#N/A	#N/A	#N/A	#N/A	#N/A	#N/A	#N/A	#N/A	#N/A	-1.00639	0.00368002	1	0	1	DEG-down
Pavir.1NG046300	AT1G01860	Ribosomal RNA adenine dimethylase family protein	#N/A	#N/A	#N/A	#N/A	#N/A	#N/A	#N/A	#N/A	#N/A	#N/A	#N/A	#N/A	#N/A	#N/A	#N/A	#N/A	#N/A	#N/A	#N/A	#N/A	#N/A	#N/A	#N/A	#N/A	#N/A	-1.4105	0.0157937	1	0	1	DEG-down
Pavir.1NG048300	AT1G61680	terpene synthase 14	#N/A	#N/A	#N/A	#N/A	#N/A	#N/A	#N/A	#N/A	#N/A	#N/A	#N/A	#N/A	#N/A	#N/A	#N/A	#N/A	#N/A	#N/A	#N/A	#N/A	#N/A	#N/A	#N/A	#N/A	#N/A	-2.21215	0.00640677	1	0	1	DEG-down
Pavir.1NG048700	0	0	#N/A	#N/A	#N/A	#N/A	#N/A	#N/A	#N/A	#N/A	#N/A	#N/A	#N/A	#N/A	#N/A	#N/A	#N/A	#N/A	#N/A	#N/A	#N/A	#N/A	#N/A	#N/A	#N/A	#N/A	#N/A	-1.4141	1.49919e-06	1	0	1	DEG-down
Pavir.1NG049100	AT2G21070	methyltransferases	#N/A	#N/A	#N/A	#N/A	#N/A	#N/A	#N/A	#N/A	#N/A	#N/A	#N/A	#N/A	#N/A	#N/A	#N/A	#N/A	#N/A	#N/A	#N/A	#N/A	#N/A	#N/A	#N/A	#N/A	#N/A	-1.09128	4.71411e-12	1	0	1	DEG-down
Pavir.1NG050900	AT4G35790	phospholipase D delta	#N/A	#N/A	#N/A	#N/A	#N/A	#N/A	#N/A	#N/A	#N/A	#N/A	#N/A	#N/A	#N/A	#N/A	#N/A	#N/A	#N/A	#N/A	#N/A	#N/A	#N/A	#N/A	#N/A	#N/A	#N/A	-1.78624	0.0198058	1	0	1	DEG-down
Pavir.1NG052100	AT1G20560	acyl activating enzyme 1	#N/A	#N/A	#N/A	#N/A	#N/A	#N/A	#N/A	#N/A	#N/A	#N/A	#N/A	#N/A	#N/A	#N/A	#N/A	#N/A	#N/A	#N/A	#N/A	#N/A	#N/A	#N/A	#N/A	#N/A	#N/A	-1.50428	0.000242277	1	0	1	DEG-down
Pavir.1NG052200	AT1G50710	0	#N/A	#N/A	#N/A	#N/A	#N/A	#N/A	#N/A	#N/A	#N/A	#N/A	#N/A	#N/A	#N/A	#N/A	#N/A	#N/A	#N/A	#N/A	#N/A	#N/A	#N/A	#N/A	#N/A	#N/A	#N/A	-1.16094	1.258e-07	1	0	1	DEG-down
Pavir.1NG053500	AT1G20810	FKBP-like peptidyl-prolyl cis-trans isomerase family protein	#N/A	#N/A	#N/A	#N/A	#N/A	#N/A	#N/A	#N/A	#N/A	#N/A	#N/A	#N/A	#N/A	#N/A	#N/A	#N/A	#N/A	#N/A	#N/A	#N/A	#N/A	#N/A	#N/A	#N/A	#N/A	-1.20617	0.00487779	1	0	1	DEG-down
Pavir.1NG053600	AT1G42540	glutamate receptor 3.3	#N/A	#N/A	#N/A	#N/A	#N/A	#N/A	#N/A	#N/A	#N/A	#N/A	#N/A	#N/A	#N/A	#N/A	#N/A	#N/A	#N/A	#N/A	#N/A	#N/A	#N/A	#N/A	#N/A	#N/A	#N/A	-1.60697	3.30117e-07	1	0	1	DEG-down
Pavir.1NG054400	AT5G56370	F-box/RNI-like/FBD-like domains-containing protein	#N/A	#N/A	#N/A	#N/A	#N/A	#N/A	#N/A	#N/A	#N/A	#N/A	#N/A	#N/A	#N/A	#N/A	#N/A	#N/A	#N/A	#N/A	#N/A	#N/A	#N/A	#N/A	#N/A	#N/A	#N/A	-1.11735	0.00430822	1	0	1	DEG-down
Pavir.1NG058000	AT5G08650	Small GTP-binding protein	#N/A	#N/A	#N/A	#N/A	#N/A	#N/A	#N/A	#N/A	#N/A	#N/A	#N/A	#N/A	#N/A	#N/A	#N/A	#N/A	#N/A	#N/A	#N/A	#N/A	#N/A	#N/A	#N/A	#N/A	#N/A	-1.52266	3.60822e-07	1	0	1	DEG-down
Pavir.1NG059300	0	0	#N/A	#N/A	#N/A	#N/A	#N/A	#N/A	#N/A	#N/A	#N/A	#N/A	#N/A	#N/A	#N/A	#N/A	#N/A	#N/A	#N/A	#N/A	#N/A	#N/A	#N/A	#N/A	#N/A	#N/A	#N/A	-1.23085	0.0270292	1	0	1	DEG-down
Pavir.1NG060500	AT5G37020	auxin response factor 8	ARF	#N/A	#N/A	#N/A	#N/A	#N/A	#N/A	#N/A	#N/A	#N/A	#N/A	#N/A	#N/A	#N/A	#N/A	#N/A	#N/A	#N/A	#N/A	#N/A	#N/A	#N/A	#N/A	#N/A	#N/A	-1.32948	0.00142618	1	0	1	DEG-down
Pavir.1NG063300	AT3G06880	Transducin/WD40 repeat-like superfamily protein	#N/A	#N/A	#N/A	#N/A	#N/A	#N/A	#N/A	#N/A	#N/A	#N/A	#N/A	#N/A	#N/A	#N/A	#N/A	#N/A	#N/A	#N/A	#N/A	#N/A	#N/A	#N/A	#N/A	#N/A	#N/A	-1.04639	0.0332008	1	0	1	DEG-down
Pavir.1NG064800	AT1G31190	myo-inositol monophosphatase like 1	#N/A	#N/A	#N/A	#N/A	#N/A	#N/A	#N/A	#N/A	#N/A	#N/A	#N/A	#N/A	#N/A	#N/A	#N/A	#N/A	#N/A	#N/A	#N/A	#N/A	#N/A	#N/A	#N/A	#N/A	#N/A	-1.13271	8.87373e-07	1	0	1	DEG-down
Pavir.1NG067900	AT1G79440	aldehyde dehydrogenase 5F1	#N/A	#N/A	#N/A	#N/A	#N/A	#N/A	#N/A	#N/A	#N/A	#N/A	#N/A	#N/A	#N/A	#N/A	#N/A	#N/A	#N/A	#N/A	#N/A	#N/A	#N/A	#N/A	#N/A	#N/A	#N/A	-1.18125	1.88687e-05	1	0	1	DEG-down
Pavir.1NG069200	AT1G74940	Protein of unknown function (DUF581)	#N/A	#N/A	#N/A	#N/A	#N/A	#N/A	#N/A	#N/A	#N/A	#N/A	#N/A	#N/A	#N/A	#N/A	#N/A	#N/A	#N/A	#N/A	#N/A	#N/A	#N/A	#N/A	#N/A	#N/A	#N/A	-1.26587	1.3699e-05	1	0	1	DEG-down
Pavir.1NG069700	AT2G19090	Protein of unknown function (DUF630 and DUF632)	#N/A	#N/A	#N/A	#N/A	#N/A	#N/A	#N/A	#N/A	#N/A	#N/A	#N/A	#N/A	#N/A	#N/A	#N/A	#N/A	#N/A	#N/A	#N/A	#N/A	#N/A	#N/A	#N/A	#N/A	#N/A	-1.22424	0.000428992	1	0	1	DEG-down
Pavir.1NG075100	AT5G14720	Protein kinase superfamily protein	#N/A	#N/A	#N/A	#N/A	#N/A	#N/A	#N/A	#N/A	#N/A	#N/A	#N/A	#N/A	#N/A	#N/A	#N/A	#N/A	#N/A	#N/A	#N/A	#N/A	#N/A	#N/A	#N/A	#N/A	#N/A	-1.21677	0.0322119	1	0	1	DEG-down
Pavir.1NG078300	AT1G15950	cinnamoyl coa reductase 1	#N/A	#N/A	#N/A	#N/A	#N/A	#N/A	#N/A	#N/A	#N/A	#N/A	#N/A	#N/A	#N/A	#N/A	#N/A	#N/A	#N/A	#N/A	#N/A	#N/A	#N/A	#N/A	#N/A	#N/A	#N/A	-2.04871	0.000793592	1	0	1	DEG-down
Pavir.1NG083500	AT2G15290	translocon at inner membrane of chloroplasts 21	#N/A	#N/A	#N/A	#N/A	#N/A	#N/A	#N/A	#N/A	#N/A	#N/A	#N/A	#N/A	#N/A	#N/A	#N/A	#N/A	#N/A	#N/A	#N/A	#N/A	#N/A	#N/A	#N/A	#N/A	#N/A	-1.08196	6.17265e-11	1	0	1	DEG-down
Pavir.1NG092700	AT4G17150	alpha/beta-Hydrolases superfamily protein	#N/A	#N/A	#N/A	#N/A	#N/A	#N/A	#N/A	#N/A	#N/A	#N/A	#N/A	#N/A	#N/A	#N/A	#N/A	#N/A	#N/A	#N/A	#N/A	#N/A	#N/A	#N/A	#N/A	#N/A	#N/A	-1.1216	9.14791e-06	1	0	1	DEG-down
Pavir.1NG095100	AT3G15800	Glycosyl hydrolase superfamily protein	#N/A	#N/A	#N/A	#N/A	#N/A	#N/A	#N/A	#N/A	#N/A	#N/A	#N/A	#N/A	#N/A	#N/A	#N/A	#N/A	#N/A	#N/A	#N/A	#N/A	#N/A	#N/A	#N/A	#N/A	#N/A	-1.55049	0.00578132	1	0	1	DEG-down
Pavir.1NG095300	AT4G32330	TPX2 (targeting protein for Xklp2) protein family	#N/A	#N/A	#N/A	#N/A	#N/A	#N/A	#N/A	#N/A	#N/A	#N/A	#N/A	#N/A	#N/A	#N/A	#N/A	#N/A	#N/A	#N/A	#N/A	#N/A	#N/A	#N/A	#N/A	#N/A	#N/A	-2.2625	0.000159797	1	0	1	DEG-down
Pavir.1NG095700	AT2G25490	EIN3-binding F box protein 1	#N/A	#N/A	#N/A	#N/A	#N/A	#N/A	#N/A	#N/A	#N/A	#N/A	#N/A	#N/A	#N/A	#N/A	#N/A	#N/A	#N/A	#N/A	#N/A	#N/A	#N/A	#N/A	#N/A	#N/A	#N/A	-1.10811	7.56725e-07	1	0	1	DEG-down
Pavir.1NG099544	0	0	#N/A	#N/A	#N/A	#N/A	#N/A	#N/A	#N/A	#N/A	#N/A	#N/A	#N/A	#N/A	#N/A	#N/A	#N/A	#N/A	#N/A	#N/A	#N/A	#N/A	#N/A	#N/A	#N/A	#N/A	#N/A	-1.13628	0.000391958	1	0	1	DEG-down
Pavir.1NG105800	AT3G53160	UDP-glucosyl transferase 73C7	#N/A	#N/A	#N/A	#N/A	#N/A	#N/A	#N/A	#N/A	#N/A	#N/A	#N/A	#N/A	#N/A	#N/A	#N/A	#N/A	#N/A	#N/A	#N/A	#N/A	#N/A	#N/A	#N/A	#N/A	#N/A	-1.75087	0.00355507	1	0	1	DEG-down
Pavir.1NG108144	0	0	#N/A	#N/A	#N/A	#N/A	#N/A	#N/A	#N/A	#N/A	#N/A	#N/A	#N/A	#N/A	#N/A	#N/A	#N/A	#N/A	#N/A	#N/A	#N/A	#N/A	#N/A	#N/A	#N/A	#N/A	#N/A	-2.44472	0.00129708	1	0	1	DEG-down
Pavir.1NG108644	0	0	#N/A	#N/A	#N/A	#N/A	#N/A	#N/A	#N/A	#N/A	#N/A	#N/A	#N/A	#N/A	#N/A	#N/A	#N/A	#N/A	#N/A	#N/A	#N/A	#N/A	#N/A	#N/A	#N/A	#N/A	#N/A	-1.79066	0.00418188	1	0	1	DEG-down
Pavir.1NG111200	AT5G25360	0	#N/A	#N/A	#N/A	#N/A	#N/A	#N/A	#N/A	#N/A	#N/A	#N/A	#N/A	#N/A	#N/A	#N/A	#N/A	#N/A	#N/A	#N/A	#N/A	#N/A	#N/A	#N/A	#N/A	#N/A	#N/A	-1.16063	0.0009443	1	0	1	DEG-down
Pavir.1NG111400	AT5G17400	endoplasmic reticulum-adenine nucleotide transporter 1	#N/A	#N/A	#N/A	#N/A	#N/A	#N/A	#N/A	#N/A	#N/A	#N/A	#N/A	#N/A	#N/A	#N/A	#N/A	#N/A	#N/A	#N/A	#N/A	#N/A	#N/A	#N/A	#N/A	#N/A	#N/A	-1.12441	3.46278e-08	1	0	1	DEG-down
Pavir.1NG111800	0	0	#N/A	#N/A	#N/A	#N/A	#N/A	#N/A	#N/A	#N/A	#N/A	#N/A	#N/A	#N/A	#N/A	#N/A	#N/A	#N/A	#N/A	#N/A	#N/A	#N/A	#N/A	#N/A	#N/A	#N/A	#N/A	-1.11852	0.0115802	1	0	1	DEG-down
Pavir.1NG116044	0	0	#N/A	#N/A	#N/A	#N/A	#N/A	#N/A	#N/A	#N/A	#N/A	#N/A	#N/A	#N/A	#N/A	#N/A	#N/A	#N/A	#N/A	#N/A	#N/A	#N/A	#N/A	#N/A	#N/A	#N/A	#N/A	-2.12583	0.0219405	1	0	1	DEG-down
Pavir.1NG116844	0	0	#N/A	#N/A	#N/A	#N/A	#N/A	#N/A	#N/A	#N/A	#N/A	#N/A	#N/A	#N/A	#N/A	#N/A	#N/A	#N/A	#N/A	#N/A	#N/A	#N/A	#N/A	#N/A	#N/A	#N/A	#N/A	-2.63854	0.000191436	1	0	1	DEG-down
Pavir.1NG116900	AT4G26150	cytokinin-responsive gata factor 1	GATA	#N/A	#N/A	#N/A	#N/A	#N/A	#N/A	#N/A	#N/A	#N/A	#N/A	#N/A	#N/A	#N/A	#N/A	#N/A	#N/A	#N/A	#N/A	#N/A	#N/A	#N/A	#N/A	#N/A	#N/A	-1.64887	1.71135e-05	1	0	1	DEG-down
Pavir.1NG119600	AT2G26110	Protein of unknown function (DUF761)	#N/A	#N/A	#N/A	#N/A	#N/A	#N/A	#N/A	#N/A	#N/A	#N/A	#N/A	#N/A	#N/A	#N/A	#N/A	#N/A	#N/A	#N/A	#N/A	#N/A	#N/A	#N/A	#N/A	#N/A	#N/A	-2.76912	8.6906e-06	1	0	1	DEG-down
Pavir.1NG119800	AT2G26170	cytochrome P450, family 711, subfamily A, polypeptide 1	#N/A	#N/A	#N/A	#N/A	#N/A	#N/A	#N/A	#N/A	#N/A	#N/A	#N/A	#N/A	#N/A	#N/A	#N/A	#N/A	#N/A	#N/A	#N/A	#N/A	#N/A	#N/A	#N/A	#N/A	#N/A	-1.28471	0.00539005	1	0	1	DEG-down
Pavir.1NG121388	0	0	#N/A	#N/A	#N/A	#N/A	#N/A	#N/A	#N/A	#N/A	#N/A	#N/A	#N/A	#N/A	#N/A	#N/A	#N/A	#N/A	#N/A	#N/A	#N/A	#N/A	#N/A	#N/A	#N/A	#N/A	#N/A	-1.00388	0.00129478	1	0	1	DEG-down
Pavir.1NG121600	AT2G25870	haloacid dehalogenase-like hydrolase family protein	#N/A	#N/A	#N/A	#N/A	#N/A	#N/A	#N/A	#N/A	#N/A	#N/A	#N/A	#N/A	#N/A	#N/A	#N/A	#N/A	#N/A	#N/A	#N/A	#N/A	#N/A	#N/A	#N/A	#N/A	#N/A	-1.47852	5.13061e-05	1	0	1	DEG-down
Pavir.1NG121700	AT4G26288	0	#N/A	#N/A	#N/A	#N/A	#N/A	#N/A	#N/A	#N/A	#N/A	#N/A	#N/A	#N/A	#N/A	#N/A	#N/A	#N/A	#N/A	#N/A	#N/A	#N/A	#N/A	#N/A	#N/A	#N/A	#N/A	-3.36824	1.72825e-13	1	0	1	DEG-down
Pavir.1NG128600	AT1G53440	Leucine-rich repeat transmembrane protein kinase	#N/A	#N/A	#N/A	#N/A	#N/A	#N/A	#N/A	#N/A	#N/A	#N/A	#N/A	#N/A	#N/A	#N/A	#N/A	#N/A	#N/A	#N/A	#N/A	#N/A	#N/A	#N/A	#N/A	#N/A	#N/A	-1.21015	8.95378e-07	1	0	1	DEG-down
Pavir.1NG133300	0	0	#N/A	#N/A	#N/A	#N/A	#N/A	#N/A	#N/A	#N/A	#N/A	#N/A	#N/A	#N/A	#N/A	#N/A	#N/A	#N/A	#N/A	#N/A	#N/A	#N/A	#N/A	#N/A	#N/A	#N/A	#N/A	-1.11617	0.019856	1	0	1	DEG-down
Pavir.1NG133500	AT3G47570	Leucine-rich repeat protein kinase family protein	#N/A	#N/A	#N/A	#N/A	#N/A	#N/A	#N/A	#N/A	#N/A	#N/A	#N/A	#N/A	#N/A	#N/A	#N/A	#N/A	#N/A	#N/A	#N/A	#N/A	#N/A	#N/A	#N/A	#N/A	#N/A	-6.029	0.000673564	1	0	1	DEG-down
Pavir.1NG136357	AT5G19020	mitochondrial editing factor 18	#N/A	#N/A	#N/A	#N/A	#N/A	#N/A	#N/A	#N/A	#N/A	#N/A	#N/A	#N/A	#N/A	#N/A	#N/A	#N/A	#N/A	#N/A	#N/A	#N/A	#N/A	#N/A	#N/A	#N/A	#N/A	-1.37954	0.00568931	1	0	1	DEG-down
Pavir.1NG140000	AT5G25610	BURP domain-containing protein	#N/A	#N/A	#N/A	#N/A	#N/A	#N/A	#N/A	#N/A	#N/A	#N/A	#N/A	#N/A	#N/A	#N/A	#N/A	#N/A	#N/A	#N/A	#N/A	#N/A	#N/A	#N/A	#N/A	#N/A	#N/A	-5.75071	8.43923e-05	1	0	1	DEG-down
Pavir.1NG145000	AT4G23820	Pectin lyase-like superfamily protein	#N/A	#N/A	#N/A	#N/A	#N/A	#N/A	#N/A	#N/A	#N/A	#N/A	#N/A	#N/A	#N/A	#N/A	#N/A	#N/A	#N/A	#N/A	#N/A	#N/A	#N/A	#N/A	#N/A	#N/A	#N/A	-1.70281	0.00610015	1	0	1	DEG-down
Pavir.1NG145200	AT5G53160	regulatory components of ABA receptor 3	#N/A	#N/A	#N/A	#N/A	#N/A	#N/A	#N/A	#N/A	#N/A	#N/A	#N/A	#N/A	#N/A	#N/A	#N/A	#N/A	#N/A	#N/A	#N/A	#N/A	#N/A	#N/A	#N/A	#N/A	#N/A	-1.47507	6.76989e-09	1	0	1	DEG-down
Pavir.1NG145900	0	0	#N/A	#N/A	#N/A	#N/A	#N/A	#N/A	#N/A	#N/A	#N/A	#N/A	#N/A	#N/A	#N/A	#N/A	#N/A	#N/A	#N/A	#N/A	#N/A	#N/A	#N/A	#N/A	#N/A	#N/A	#N/A	-1.49417	1.3601e-06	1	0	1	DEG-down
Pavir.1NG146200	AT4G18593	dual specificity protein phosphatase-related	#N/A	#N/A	#N/A	#N/A	#N/A	#N/A	#N/A	#N/A	#N/A	#N/A	#N/A	#N/A	#N/A	#N/A	#N/A	#N/A	#N/A	#N/A	#N/A	#N/A	#N/A	#N/A	#N/A	#N/A	#N/A	-1.06238	1.33146e-05	1	0	1	DEG-down
Pavir.1NG147900	AT1G64405	0	#N/A	#N/A	#N/A	#N/A	#N/A	#N/A	#N/A	#N/A	#N/A	#N/A	#N/A	#N/A	#N/A	#N/A	#N/A	#N/A	#N/A	#N/A	#N/A	#N/A	#N/A	#N/A	#N/A	#N/A	#N/A	-1.21904	0.00119357	1	0	1	DEG-down
Pavir.1NG165600	0	0	#N/A	#N/A	#N/A	#N/A	#N/A	#N/A	#N/A	#N/A	#N/A	#N/A	#N/A	#N/A	#N/A	#N/A	#N/A	#N/A	#N/A	#N/A	#N/A	#N/A	#N/A	#N/A	#N/A	#N/A	#N/A	-1.96185	0.00151623	1	0	1	DEG-down
Pavir.1NG167300	AT3G46530	NB-ARC domain-containing disease resistance protein	#N/A	#N/A	#N/A	#N/A	#N/A	#N/A	#N/A	#N/A	#N/A	#N/A	#N/A	#N/A	#N/A	#N/A	#N/A	#N/A	#N/A	#N/A	#N/A	#N/A	#N/A	#N/A	#N/A	#N/A	#N/A	-1.17511	0.00263229	1	0	1	DEG-down
Pavir.1NG169900	AT5G10625	0	#N/A	#N/A	#N/A	#N/A	#N/A	#N/A	#N/A	#N/A	#N/A	#N/A	#N/A	#N/A	#N/A	#N/A	#N/A	#N/A	#N/A	#N/A	#N/A	#N/A	#N/A	#N/A	#N/A	#N/A	#N/A	-2.73714	1.52969e-06	1	0	1	DEG-down
Pavir.1NG170157	0	0	#N/A	#N/A	#N/A	#N/A	#N/A	#N/A	#N/A	#N/A	#N/A	#N/A	#N/A	#N/A	#N/A	#N/A	#N/A	#N/A	#N/A	#N/A	#N/A	#N/A	#N/A	#N/A	#N/A	#N/A	#N/A	-2.82725	1.06074e-05	1	0	1	DEG-down
Pavir.1NG171900	AT1G67280	Glyoxalase/Bleomycin resistance protein/Dioxygenase superfamily protein	#N/A	#N/A	#N/A	#N/A	#N/A	#N/A	#N/A	#N/A	#N/A	#N/A	#N/A	#N/A	#N/A	#N/A	#N/A	#N/A	#N/A	#N/A	#N/A	#N/A	#N/A	#N/A	#N/A	#N/A	#N/A	-1.56115	0.0172887	1	0	1	DEG-down
Pavir.1NG172019	AT1G67280	Glyoxalase/Bleomycin resistance protein/Dioxygenase superfamily protein	#N/A	#N/A	#N/A	#N/A	#N/A	#N/A	#N/A	#N/A	#N/A	#N/A	#N/A	#N/A	#N/A	#N/A	#N/A	#N/A	#N/A	#N/A	#N/A	#N/A	#N/A	#N/A	#N/A	#N/A	#N/A	-1.36786	0.00160893	1	0	1	DEG-down
Pavir.1NG175519	AT2G24395	chaperone protein dnaJ-related	#N/A	#N/A	#N/A	#N/A	#N/A	#N/A	#N/A	#N/A	#N/A	#N/A	#N/A	#N/A	#N/A	#N/A	#N/A	#N/A	#N/A	#N/A	#N/A	#N/A	#N/A	#N/A	#N/A	#N/A	#N/A	-2.50494	0.0483879	1	0	1	DEG-down
Pavir.1NG180300	AT4G21380	receptor kinase 3	#N/A	#N/A	#N/A	#N/A	#N/A	#N/A	#N/A	#N/A	#N/A	#N/A	#N/A	#N/A	#N/A	#N/A	#N/A	#N/A	#N/A	#N/A	#N/A	#N/A	#N/A	#N/A	#N/A	#N/A	#N/A	-2.18178	6.50872e-09	1	0	1	DEG-down
Pavir.1NG181400	AT2G46380	Protein of unknown function (DUF3133)	#N/A	#N/A	#N/A	#N/A	#N/A	#N/A	#N/A	#N/A	#N/A	#N/A	#N/A	#N/A	#N/A	#N/A	#N/A	#N/A	#N/A	#N/A	#N/A	#N/A	#N/A	#N/A	#N/A	#N/A	#N/A	-1.67403	0.029085	1	0	1	DEG-down
Pavir.1NG182700	AT3G61590	Galactose oxidase/kelch repeat superfamily protein	#N/A	#N/A	#N/A	#N/A	#N/A	#N/A	#N/A	#N/A	#N/A	#N/A	#N/A	#N/A	#N/A	#N/A	#N/A	#N/A	#N/A	#N/A	#N/A	#N/A	#N/A	#N/A	#N/A	#N/A	#N/A	-1.65439	3.4711e-07	1	0	1	DEG-down
Pavir.1NG183000	AT5G41620	0	#N/A	#N/A	#N/A	#N/A	#N/A	#N/A	#N/A	#N/A	#N/A	#N/A	#N/A	#N/A	#N/A	#N/A	#N/A	#N/A	#N/A	#N/A	#N/A	#N/A	#N/A	#N/A	#N/A	#N/A	#N/A	-1.13244	0.00689665	1	0	1	DEG-down
Pavir.1NG183300	AT2G46300	Late embryogenesis abundant (LEA) hydroxyproline-rich glycoprotein family	#N/A	#N/A	#N/A	#N/A	#N/A	#N/A	#N/A	#N/A	#N/A	#N/A	#N/A	#N/A	#N/A	#N/A	#N/A	#N/A	#N/A	#N/A	#N/A	#N/A	#N/A	#N/A	#N/A	#N/A	#N/A	-2.08125	0.000992451	1	0	1	DEG-down
Pavir.1NG191200	AT3G24530	AAA-type ATPase family protein / ankyrin repeat family protein	#N/A	#N/A	#N/A	#N/A	#N/A	#N/A	#N/A	#N/A	#N/A	#N/A	#N/A	#N/A	#N/A	#N/A	#N/A	#N/A	#N/A	#N/A	#N/A	#N/A	#N/A	#N/A	#N/A	#N/A	#N/A	-1.33707	1.23799e-05	1	0	1	DEG-down
Pavir.1NG192338	AT3G25400	0	#N/A	#N/A	#N/A	#N/A	#N/A	#N/A	#N/A	#N/A	#N/A	#N/A	#N/A	#N/A	#N/A	#N/A	#N/A	#N/A	#N/A	#N/A	#N/A	#N/A	#N/A	#N/A	#N/A	#N/A	#N/A	-1.3149	0.0105594	1	0	1	DEG-down
Pavir.1NG193919	AT4G34215	Domain of unknown function (DUF303)	#N/A	#N/A	#N/A	#N/A	#N/A	#N/A	#N/A	#N/A	#N/A	#N/A	#N/A	#N/A	#N/A	#N/A	#N/A	#N/A	#N/A	#N/A	#N/A	#N/A	#N/A	#N/A	#N/A	#N/A	#N/A	-1.69535	0.036007	1	0	1	DEG-down
Pavir.1NG194000	AT2G23600	acetone-cyanohydrin lyase	#N/A	#N/A	#N/A	#N/A	#N/A	#N/A	#N/A	#N/A	#N/A	#N/A	#N/A	#N/A	#N/A	#N/A	#N/A	#N/A	#N/A	#N/A	#N/A	#N/A	#N/A	#N/A	#N/A	#N/A	#N/A	-1.69901	0.00455756	1	0	1	DEG-down
Pavir.1NG194819	0	0	#N/A	#N/A	#N/A	#N/A	#N/A	#N/A	#N/A	#N/A	#N/A	#N/A	#N/A	#N/A	#N/A	#N/A	#N/A	#N/A	#N/A	#N/A	#N/A	#N/A	#N/A	#N/A	#N/A	#N/A	#N/A	-1.33951	0.0059029	1	0	1	DEG-down
Pavir.1NG196900	AT5G53050	alpha/beta-Hydrolases superfamily protein	#N/A	#N/A	#N/A	#N/A	#N/A	#N/A	#N/A	#N/A	#N/A	#N/A	#N/A	#N/A	#N/A	#N/A	#N/A	#N/A	#N/A	#N/A	#N/A	#N/A	#N/A	#N/A	#N/A	#N/A	#N/A	-1.63879	4.60942e-06	1	0	1	DEG-down
Pavir.1NG203000	AT1G22400	UDP-Glycosyltransferase superfamily protein	#N/A	#N/A	#N/A	#N/A	#N/A	#N/A	#N/A	#N/A	#N/A	#N/A	#N/A	#N/A	#N/A	#N/A	#N/A	#N/A	#N/A	#N/A	#N/A	#N/A	#N/A	#N/A	#N/A	#N/A	#N/A	-4.66216	0.000628057	1	0	1	DEG-down
Pavir.1NG203100	AT1G22400	UDP-Glycosyltransferase superfamily protein	#N/A	#N/A	#N/A	#N/A	#N/A	#N/A	#N/A	#N/A	#N/A	#N/A	#N/A	#N/A	#N/A	#N/A	#N/A	#N/A	#N/A	#N/A	#N/A	#N/A	#N/A	#N/A	#N/A	#N/A	#N/A	-3.75644	0.00742005	1	0	1	DEG-down
Pavir.1NG203576	AT1G22400	UDP-Glycosyltransferase superfamily protein	#N/A	#N/A	#N/A	#N/A	#N/A	#N/A	#N/A	#N/A	#N/A	#N/A	#N/A	#N/A	#N/A	#N/A	#N/A	#N/A	#N/A	#N/A	#N/A	#N/A	#N/A	#N/A	#N/A	#N/A	#N/A	-4.68519	0.000450217	1	0	1	DEG-down
Pavir.1NG215419	0	0	#N/A	#N/A	#N/A	#N/A	#N/A	#N/A	#N/A	#N/A	#N/A	#N/A	#N/A	#N/A	#N/A	#N/A	#N/A	#N/A	#N/A	#N/A	#N/A	#N/A	#N/A	#N/A	#N/A	#N/A	#N/A	-1.57033	0.0370924	1	0	1	DEG-down
Pavir.1NG221414	0	0	#N/A	#N/A	#N/A	#N/A	#N/A	#N/A	#N/A	#N/A	#N/A	#N/A	#N/A	#N/A	#N/A	#N/A	#N/A	#N/A	#N/A	#N/A	#N/A	#N/A	#N/A	#N/A	#N/A	#N/A	#N/A	-1.74629	0.00229693	1	0	1	DEG-down
Pavir.1NG222800	AT5G43820	Pentatricopeptide repeat (PPR) superfamily protein	#N/A	#N/A	#N/A	#N/A	#N/A	#N/A	#N/A	#N/A	#N/A	#N/A	#N/A	#N/A	#N/A	#N/A	#N/A	#N/A	#N/A	#N/A	#N/A	#N/A	#N/A	#N/A	#N/A	#N/A	#N/A	-1.03756	0.00417994	1	0	1	DEG-down
Pavir.1NG247100	AT3G48660	Protein of unknown function (DUF 3339)	#N/A	#N/A	#N/A	#N/A	#N/A	#N/A	#N/A	#N/A	#N/A	#N/A	#N/A	#N/A	#N/A	#N/A	#N/A	#N/A	#N/A	#N/A	#N/A	#N/A	#N/A	#N/A	#N/A	#N/A	#N/A	-1.01597	0.00631201	1	0	1	DEG-down
Pavir.1NG248000	AT2G43710	Plant stearoyl-acyl-carrier-protein desaturase family protein	#N/A	#N/A	#N/A	#N/A	#N/A	#N/A	#N/A	#N/A	#N/A	#N/A	#N/A	#N/A	#N/A	#N/A	#N/A	#N/A	#N/A	#N/A	#N/A	#N/A	#N/A	#N/A	#N/A	#N/A	#N/A	-1.56745	0.000443314	1	0	1	DEG-down
Pavir.1NG249400	AT5G50740	Heavy metal transport/detoxification superfamily protein	#N/A	#N/A	#N/A	#N/A	#N/A	#N/A	#N/A	#N/A	#N/A	#N/A	#N/A	#N/A	#N/A	#N/A	#N/A	#N/A	#N/A	#N/A	#N/A	#N/A	#N/A	#N/A	#N/A	#N/A	#N/A	-1.25638	0.000107885	1	0	1	DEG-down
Pavir.1NG251800	AT5G48830	0	#N/A	#N/A	#N/A	#N/A	#N/A	#N/A	#N/A	#N/A	#N/A	#N/A	#N/A	#N/A	#N/A	#N/A	#N/A	#N/A	#N/A	#N/A	#N/A	#N/A	#N/A	#N/A	#N/A	#N/A	#N/A	-1.45509	0.000245834	1	0	1	DEG-down
Pavir.1NG257519	AT3G51700	PIF1 helicase	#N/A	#N/A	#N/A	#N/A	#N/A	#N/A	#N/A	#N/A	#N/A	#N/A	#N/A	#N/A	#N/A	#N/A	#N/A	#N/A	#N/A	#N/A	#N/A	#N/A	#N/A	#N/A	#N/A	#N/A	#N/A	-1.35407	0.0134684	1	0	1	DEG-down
Pavir.1NG268195	AT5G46930	Plant invertase/pectin methylesterase inhibitor superfamily protein	#N/A	#N/A	#N/A	#N/A	#N/A	#N/A	#N/A	#N/A	#N/A	#N/A	#N/A	#N/A	#N/A	#N/A	#N/A	#N/A	#N/A	#N/A	#N/A	#N/A	#N/A	#N/A	#N/A	#N/A	#N/A	-1.48212	0.00101922	1	0	1	DEG-down
Pavir.1NG278700	AT5G22750	DNA/RNA helicase protein	#N/A	#N/A	#N/A	#N/A	#N/A	#N/A	#N/A	#N/A	#N/A	#N/A	#N/A	#N/A	#N/A	#N/A	#N/A	#N/A	#N/A	#N/A	#N/A	#N/A	#N/A	#N/A	#N/A	#N/A	#N/A	-1.02421	9.49051e-06	1	0	1	DEG-down
Pavir.1NG279300	AT1G72200	RING/U-box superfamily protein	#N/A	#N/A	#N/A	#N/A	#N/A	#N/A	#N/A	#N/A	#N/A	#N/A	#N/A	#N/A	#N/A	#N/A	#N/A	#N/A	#N/A	#N/A	#N/A	#N/A	#N/A	#N/A	#N/A	#N/A	#N/A	-1.058	0.000815699	1	0	1	DEG-down
Pavir.1NG280700	AT1G16480	Tetratricopeptide repeat (TPR)-like superfamily protein	#N/A	#N/A	#N/A	#N/A	#N/A	#N/A	#N/A	#N/A	#N/A	#N/A	#N/A	#N/A	#N/A	#N/A	#N/A	#N/A	#N/A	#N/A	#N/A	#N/A	#N/A	#N/A	#N/A	#N/A	#N/A	-1.1217	0.000849329	1	0	1	DEG-down
Pavir.1NG281800	AT3G56160	Sodium Bile acid symporter family	#N/A	#N/A	#N/A	#N/A	#N/A	#N/A	#N/A	#N/A	#N/A	#N/A	#N/A	#N/A	#N/A	#N/A	#N/A	#N/A	#N/A	#N/A	#N/A	#N/A	#N/A	#N/A	#N/A	#N/A	#N/A	-1.20937	0.0049931	1	0	1	DEG-down
Pavir.1NG283300	AT2G36090	F-box family protein	#N/A	#N/A	#N/A	#N/A	#N/A	#N/A	#N/A	#N/A	#N/A	#N/A	#N/A	#N/A	#N/A	#N/A	#N/A	#N/A	#N/A	#N/A	#N/A	#N/A	#N/A	#N/A	#N/A	#N/A	#N/A	-1.16322	0.000234021	1	0	1	DEG-down
Pavir.1NG285119	0	0	#N/A	#N/A	#N/A	#N/A	#N/A	#N/A	#N/A	#N/A	#N/A	#N/A	#N/A	#N/A	#N/A	#N/A	#N/A	#N/A	#N/A	#N/A	#N/A	#N/A	#N/A	#N/A	#N/A	#N/A	#N/A	-1.29122	0.0225804	1	0	1	DEG-down
Pavir.1NG289300	AT1G76990	ACT domain repeat 3	#N/A	#N/A	#N/A	#N/A	#N/A	#N/A	#N/A	#N/A	#N/A	#N/A	#N/A	#N/A	#N/A	#N/A	#N/A	#N/A	#N/A	#N/A	#N/A	#N/A	#N/A	#N/A	#N/A	#N/A	#N/A	-1.89568	4.63639e-05	1	0	1	DEG-down
Pavir.1NG291000	AT1G59940	response regulator 3	#N/A	#N/A	#N/A	#N/A	#N/A	#N/A	#N/A	#N/A	#N/A	#N/A	#N/A	#N/A	#N/A	#N/A	#N/A	#N/A	#N/A	#N/A	#N/A	#N/A	#N/A	#N/A	#N/A	#N/A	#N/A	-2.09344	1.78999e-06	1	0	1	DEG-down
Pavir.1NG295700	AT1G49230	RING/U-box superfamily protein	#N/A	#N/A	#N/A	#N/A	#N/A	#N/A	#N/A	#N/A	#N/A	#N/A	#N/A	#N/A	#N/A	#N/A	#N/A	#N/A	#N/A	#N/A	#N/A	#N/A	#N/A	#N/A	#N/A	#N/A	#N/A	-2.68251	4.23471e-06	1	0	1	DEG-down
Pavir.1NG301219	AT2G44130	Galactose oxidase/kelch repeat superfamily protein	#N/A	#N/A	#N/A	#N/A	#N/A	#N/A	#N/A	#N/A	#N/A	#N/A	#N/A	#N/A	#N/A	#N/A	#N/A	#N/A	#N/A	#N/A	#N/A	#N/A	#N/A	#N/A	#N/A	#N/A	#N/A	-1.33435	0.00992678	1	0	1	DEG-down
Pavir.1NG301419	AT1G09900	Pentatricopeptide repeat (PPR-like) superfamily protein	#N/A	#N/A	#N/A	#N/A	#N/A	#N/A	#N/A	#N/A	#N/A	#N/A	#N/A	#N/A	#N/A	#N/A	#N/A	#N/A	#N/A	#N/A	#N/A	#N/A	#N/A	#N/A	#N/A	#N/A	#N/A	-1.36358	1.96305e-05	1	0	1	DEG-down
Pavir.1NG303000	AT3G61060	phloem protein 2-A13	#N/A	#N/A	#N/A	#N/A	#N/A	#N/A	#N/A	#N/A	#N/A	#N/A	#N/A	#N/A	#N/A	#N/A	#N/A	#N/A	#N/A	#N/A	#N/A	#N/A	#N/A	#N/A	#N/A	#N/A	#N/A	-1.26308	1.45802e-06	1	0	1	DEG-down
Pavir.1NG303400	0	0	#N/A	#N/A	#N/A	#N/A	#N/A	#N/A	#N/A	#N/A	#N/A	#N/A	#N/A	#N/A	#N/A	#N/A	#N/A	#N/A	#N/A	#N/A	#N/A	#N/A	#N/A	#N/A	#N/A	#N/A	#N/A	-3.15653	6.73582e-07	1	0	1	DEG-down
Pavir.1NG304200	AT3G14180	sequence-specific DNA binding transcription factors	Trihelix	#N/A	#N/A	#N/A	#N/A	#N/A	#N/A	#N/A	#N/A	#N/A	#N/A	#N/A	#N/A	#N/A	#N/A	#N/A	#N/A	#N/A	#N/A	#N/A	#N/A	#N/A	#N/A	#N/A	#N/A	-1.04264	3.98115e-06	1	0	1	DEG-down
Pavir.1NG309300	AT5G64330	Phototropic-responsive NPH3 family protein	#N/A	#N/A	#N/A	#N/A	#N/A	#N/A	#N/A	#N/A	#N/A	#N/A	#N/A	#N/A	#N/A	#N/A	#N/A	#N/A	#N/A	#N/A	#N/A	#N/A	#N/A	#N/A	#N/A	#N/A	#N/A	-1.50802	0.0168122	1	0	1	DEG-down
Pavir.1NG309619	AT5G67250	SKP1/ASK1-interacting protein 2	#N/A	#N/A	#N/A	#N/A	#N/A	#N/A	#N/A	#N/A	#N/A	#N/A	#N/A	#N/A	#N/A	#N/A	#N/A	#N/A	#N/A	#N/A	#N/A	#N/A	#N/A	#N/A	#N/A	#N/A	#N/A	-1.64844	0.0208558	1	0	1	DEG-down
Pavir.1NG315800	0	0	#N/A	#N/A	#N/A	#N/A	#N/A	#N/A	#N/A	#N/A	#N/A	#N/A	#N/A	#N/A	#N/A	#N/A	#N/A	#N/A	#N/A	#N/A	#N/A	#N/A	#N/A	#N/A	#N/A	#N/A	#N/A	-1.27937	0.0147213	1	0	1	DEG-down
Pavir.1NG316200	AT5G64940	ABC2 homolog 13	#N/A	#N/A	#N/A	#N/A	#N/A	#N/A	#N/A	#N/A	#N/A	#N/A	#N/A	#N/A	#N/A	#N/A	#N/A	#N/A	#N/A	#N/A	#N/A	#N/A	#N/A	#N/A	#N/A	#N/A	#N/A	-1.12652	0.00163073	1	0	1	DEG-down
Pavir.1NG321600	AT1G74520	HVA22 homologue A	#N/A	#N/A	#N/A	#N/A	#N/A	#N/A	#N/A	#N/A	#N/A	#N/A	#N/A	#N/A	#N/A	#N/A	#N/A	#N/A	#N/A	#N/A	#N/A	#N/A	#N/A	#N/A	#N/A	#N/A	#N/A	-1.0962	0.0243669	1	0	1	DEG-down
Pavir.1NG332200	AT1G67700	0	#N/A	#N/A	#N/A	#N/A	#N/A	#N/A	#N/A	#N/A	#N/A	#N/A	#N/A	#N/A	#N/A	#N/A	#N/A	#N/A	#N/A	#N/A	#N/A	#N/A	#N/A	#N/A	#N/A	#N/A	#N/A	-1.31577	6.1408e-08	1	0	1	DEG-down
Pavir.1NG334800	AT4G14605	Mitochondrial transcription termination factor family protein	#N/A	#N/A	#N/A	#N/A	#N/A	#N/A	#N/A	#N/A	#N/A	#N/A	#N/A	#N/A	#N/A	#N/A	#N/A	#N/A	#N/A	#N/A	#N/A	#N/A	#N/A	#N/A	#N/A	#N/A	#N/A	-1.39005	2.59915e-08	1	0	1	DEG-down
Pavir.1NG335700	AT5G17210	Protein of unknown function (DUF1218)	#N/A	#N/A	#N/A	#N/A	#N/A	#N/A	#N/A	#N/A	#N/A	#N/A	#N/A	#N/A	#N/A	#N/A	#N/A	#N/A	#N/A	#N/A	#N/A	#N/A	#N/A	#N/A	#N/A	#N/A	#N/A	-1.40978	1.56248e-06	1	0	1	DEG-down
Pavir.1NG335719	AT5G17210	Protein of unknown function (DUF1218)	#N/A	#N/A	#N/A	#N/A	#N/A	#N/A	#N/A	#N/A	#N/A	#N/A	#N/A	#N/A	#N/A	#N/A	#N/A	#N/A	#N/A	#N/A	#N/A	#N/A	#N/A	#N/A	#N/A	#N/A	#N/A	-1.84042	0.000890961	1	0	1	DEG-down
Pavir.1NG337519	0	0	#N/A	#N/A	#N/A	#N/A	#N/A	#N/A	#N/A	#N/A	#N/A	#N/A	#N/A	#N/A	#N/A	#N/A	#N/A	#N/A	#N/A	#N/A	#N/A	#N/A	#N/A	#N/A	#N/A	#N/A	#N/A	-1.80563	0.0193569	1	0	1	DEG-down
Pavir.1NG338700	AT4G31040	CemA-like proton extrusion protein-related	#N/A	#N/A	#N/A	#N/A	#N/A	#N/A	#N/A	#N/A	#N/A	#N/A	#N/A	#N/A	#N/A	#N/A	#N/A	#N/A	#N/A	#N/A	#N/A	#N/A	#N/A	#N/A	#N/A	#N/A	#N/A	-2.00851	6.36269e-06	1	0	1	DEG-down
Pavir.1NG341019	0	0	#N/A	#N/A	#N/A	#N/A	#N/A	#N/A	#N/A	#N/A	#N/A	#N/A	#N/A	#N/A	#N/A	#N/A	#N/A	#N/A	#N/A	#N/A	#N/A	#N/A	#N/A	#N/A	#N/A	#N/A	#N/A	-1.21182	0.00353226	1	0	1	DEG-down
Pavir.1NG341300	AT3G54420	homolog of carrot EP3-3 chitinase	#N/A	#N/A	#N/A	#N/A	#N/A	#N/A	#N/A	#N/A	#N/A	#N/A	#N/A	#N/A	#N/A	#N/A	#N/A	#N/A	#N/A	#N/A	#N/A	#N/A	#N/A	#N/A	#N/A	#N/A	#N/A	-1.48505	0.0106521	1	0	1	DEG-down
Pavir.1NG342300	0	0	#N/A	#N/A	#N/A	#N/A	#N/A	#N/A	#N/A	#N/A	#N/A	#N/A	#N/A	#N/A	#N/A	#N/A	#N/A	#N/A	#N/A	#N/A	#N/A	#N/A	#N/A	#N/A	#N/A	#N/A	#N/A	-1.51977	0.0125345	1	0	1	DEG-down
Pavir.1NG357219	AT5G28780	PIF1 helicase	#N/A	#N/A	#N/A	#N/A	#N/A	#N/A	#N/A	#N/A	#N/A	#N/A	#N/A	#N/A	#N/A	#N/A	#N/A	#N/A	#N/A	#N/A	#N/A	#N/A	#N/A	#N/A	#N/A	#N/A	#N/A	-6.03076	0.00222008	1	0	1	DEG-down
Pavir.1NG358200	AT2G02100	low-molecular-weight cysteine-rich 69	#N/A	#N/A	#N/A	#N/A	#N/A	#N/A	#N/A	#N/A	#N/A	#N/A	#N/A	#N/A	#N/A	#N/A	#N/A	#N/A	#N/A	#N/A	#N/A	#N/A	#N/A	#N/A	#N/A	#N/A	#N/A	-2.10624	0.0228891	1	0	1	DEG-down
Pavir.1NG361100	AT1G12770	P-loop containing nucleoside triphosphate hydrolases superfamily protein	#N/A	#N/A	#N/A	#N/A	#N/A	#N/A	#N/A	#N/A	#N/A	#N/A	#N/A	#N/A	#N/A	#N/A	#N/A	#N/A	#N/A	#N/A	#N/A	#N/A	#N/A	#N/A	#N/A	#N/A	#N/A	-1.09114	4.8057e-05	1	0	1	DEG-down
Pavir.1NG363095	AT4G28025	0	#N/A	#N/A	#N/A	#N/A	#N/A	#N/A	#N/A	#N/A	#N/A	#N/A	#N/A	#N/A	#N/A	#N/A	#N/A	#N/A	#N/A	#N/A	#N/A	#N/A	#N/A	#N/A	#N/A	#N/A	#N/A	-1.39137	5.47301e-05	1	0	1	DEG-down
Pavir.1NG364900	AT1G80050	adenine phosphoribosyl transferase 2	#N/A	#N/A	#N/A	#N/A	#N/A	#N/A	#N/A	#N/A	#N/A	#N/A	#N/A	#N/A	#N/A	#N/A	#N/A	#N/A	#N/A	#N/A	#N/A	#N/A	#N/A	#N/A	#N/A	#N/A	#N/A	-1.65325	0.0188918	1	0	1	DEG-down
Pavir.1NG367700	AT3G09010	Protein kinase superfamily protein	#N/A	#N/A	#N/A	#N/A	#N/A	#N/A	#N/A	#N/A	#N/A	#N/A	#N/A	#N/A	#N/A	#N/A	#N/A	#N/A	#N/A	#N/A	#N/A	#N/A	#N/A	#N/A	#N/A	#N/A	#N/A	-1.34849	1.83078e-08	1	0	1	DEG-down
Pavir.1NG368100	AT4G03510	RING membrane-anchor 1	#N/A	#N/A	#N/A	#N/A	#N/A	#N/A	#N/A	#N/A	#N/A	#N/A	#N/A	#N/A	#N/A	#N/A	#N/A	#N/A	#N/A	#N/A	#N/A	#N/A	#N/A	#N/A	#N/A	#N/A	#N/A	-1.30051	1.66677e-05	1	0	1	DEG-down
Pavir.1NG368700	AT3G48890	membrane-associated progesterone binding protein 3	#N/A	#N/A	#N/A	#N/A	#N/A	#N/A	#N/A	#N/A	#N/A	#N/A	#N/A	#N/A	#N/A	#N/A	#N/A	#N/A	#N/A	#N/A	#N/A	#N/A	#N/A	#N/A	#N/A	#N/A	#N/A	-1.46994	0.0009352	1	0	1	DEG-down
Pavir.1NG371000	AT1G12250	Pentapeptide repeat-containing protein	#N/A	#N/A	#N/A	#N/A	#N/A	#N/A	#N/A	#N/A	#N/A	#N/A	#N/A	#N/A	#N/A	#N/A	#N/A	#N/A	#N/A	#N/A	#N/A	#N/A	#N/A	#N/A	#N/A	#N/A	#N/A	-1.43757	2.54183e-05	1	0	1	DEG-down
Pavir.1NG374000	0	0	#N/A	#N/A	#N/A	#N/A	#N/A	#N/A	#N/A	#N/A	#N/A	#N/A	#N/A	#N/A	#N/A	#N/A	#N/A	#N/A	#N/A	#N/A	#N/A	#N/A	#N/A	#N/A	#N/A	#N/A	#N/A	-1.08168	0.047068	1	0	1	DEG-down
Pavir.1NG376300	AT5G07450	cyclin p4;3	#N/A	#N/A	#N/A	#N/A	#N/A	#N/A	#N/A	#N/A	#N/A	#N/A	#N/A	#N/A	#N/A	#N/A	#N/A	#N/A	#N/A	#N/A	#N/A	#N/A	#N/A	#N/A	#N/A	#N/A	#N/A	-1.10138	0.000894688	1	0	1	DEG-down
Pavir.1NG376900	AT5G47180	Plant VAMP (vesicle-associated membrane protein) family protein	#N/A	#N/A	#N/A	#N/A	#N/A	#N/A	#N/A	#N/A	#N/A	#N/A	#N/A	#N/A	#N/A	#N/A	#N/A	#N/A	#N/A	#N/A	#N/A	#N/A	#N/A	#N/A	#N/A	#N/A	#N/A	-2.46054	9.96625e-06	1	0	1	DEG-down
Pavir.1NG377100	0	0	#N/A	#N/A	#N/A	#N/A	#N/A	#N/A	#N/A	#N/A	#N/A	#N/A	#N/A	#N/A	#N/A	#N/A	#N/A	#N/A	#N/A	#N/A	#N/A	#N/A	#N/A	#N/A	#N/A	#N/A	#N/A	-7.50938	3.05771e-05	1	0	1	DEG-down
Pavir.1NG379400	AT4G17486	PPPDE putative thiol peptidase family protein	#N/A	#N/A	#N/A	#N/A	#N/A	#N/A	#N/A	#N/A	#N/A	#N/A	#N/A	#N/A	#N/A	#N/A	#N/A	#N/A	#N/A	#N/A	#N/A	#N/A	#N/A	#N/A	#N/A	#N/A	#N/A	-1.04664	0.0416041	1	0	1	DEG-down
Pavir.1NG380600	AT3G15095	0	#N/A	#N/A	#N/A	#N/A	#N/A	#N/A	#N/A	#N/A	#N/A	#N/A	#N/A	#N/A	#N/A	#N/A	#N/A	#N/A	#N/A	#N/A	#N/A	#N/A	#N/A	#N/A	#N/A	#N/A	#N/A	-1.3761	4.66717e-06	1	0	1	DEG-down
Pavir.1NG381200	AT2G44940	Integrase-type DNA-binding superfamily protein	ERF	#N/A	#N/A	#N/A	#N/A	#N/A	#N/A	#N/A	#N/A	#N/A	#N/A	#N/A	#N/A	#N/A	#N/A	#N/A	#N/A	#N/A	#N/A	#N/A	#N/A	#N/A	#N/A	#N/A	#N/A	-2.35731	0.000246385	1	0	1	DEG-down
Pavir.1NG387800	AT5G51460	Haloacid dehalogenase-like hydrolase (HAD) superfamily protein	#N/A	#N/A	#N/A	#N/A	#N/A	#N/A	#N/A	#N/A	#N/A	#N/A	#N/A	#N/A	#N/A	#N/A	#N/A	#N/A	#N/A	#N/A	#N/A	#N/A	#N/A	#N/A	#N/A	#N/A	#N/A	-1.92705	0.000174523	1	0	1	DEG-down
Pavir.1NG389300	0	0	#N/A	#N/A	#N/A	#N/A	#N/A	#N/A	#N/A	#N/A	#N/A	#N/A	#N/A	#N/A	#N/A	#N/A	#N/A	#N/A	#N/A	#N/A	#N/A	#N/A	#N/A	#N/A	#N/A	#N/A	#N/A	-1.73538	0.00510459	1	0	1	DEG-down
Pavir.1NG389400	AT4G00170	Plant VAMP (vesicle-associated membrane protein) family protein	#N/A	#N/A	#N/A	#N/A	#N/A	#N/A	#N/A	#N/A	#N/A	#N/A	#N/A	#N/A	#N/A	#N/A	#N/A	#N/A	#N/A	#N/A	#N/A	#N/A	#N/A	#N/A	#N/A	#N/A	#N/A	-1.19966	1.33648e-05	1	0	1	DEG-down
Pavir.1NG400800	AT5G16000	NSP-interacting kinase 1	#N/A	#N/A	#N/A	#N/A	#N/A	#N/A	#N/A	#N/A	#N/A	#N/A	#N/A	#N/A	#N/A	#N/A	#N/A	#N/A	#N/A	#N/A	#N/A	#N/A	#N/A	#N/A	#N/A	#N/A	#N/A	-1.284	0.0284828	1	0	1	DEG-down
Pavir.1NG405000	AT3G20930	RNA-binding (RRM/RBD/RNP motifs) family protein	#N/A	#N/A	#N/A	#N/A	#N/A	#N/A	#N/A	#N/A	#N/A	#N/A	#N/A	#N/A	#N/A	#N/A	#N/A	#N/A	#N/A	#N/A	#N/A	#N/A	#N/A	#N/A	#N/A	#N/A	#N/A	-1.46307	2.58383e-08	1	0	1	DEG-down
Pavir.1NG417900	AT1G74410	RING/U-box superfamily protein	#N/A	#N/A	#N/A	#N/A	#N/A	#N/A	#N/A	#N/A	#N/A	#N/A	#N/A	#N/A	#N/A	#N/A	#N/A	#N/A	#N/A	#N/A	#N/A	#N/A	#N/A	#N/A	#N/A	#N/A	#N/A	-1.76716	0.00227126	1	0	1	DEG-down
Pavir.1NG420200	AT3G01180	starch synthase 2	#N/A	#N/A	#N/A	#N/A	#N/A	#N/A	#N/A	#N/A	#N/A	#N/A	#N/A	#N/A	#N/A	#N/A	#N/A	#N/A	#N/A	#N/A	#N/A	#N/A	#N/A	#N/A	#N/A	#N/A	#N/A	-1.09988	0.000571419	1	0	1	DEG-down
Pavir.1NG422100	0	0	#N/A	#N/A	#N/A	#N/A	#N/A	#N/A	#N/A	#N/A	#N/A	#N/A	#N/A	#N/A	#N/A	#N/A	#N/A	#N/A	#N/A	#N/A	#N/A	#N/A	#N/A	#N/A	#N/A	#N/A	#N/A	-2.07871	8.26238e-05	1	0	1	DEG-down
Pavir.1NG423200	AT5G52660	Homeodomain-like superfamily protein	MYB_related	#N/A	#N/A	#N/A	#N/A	#N/A	#N/A	#N/A	#N/A	#N/A	#N/A	#N/A	#N/A	#N/A	#N/A	#N/A	#N/A	#N/A	#N/A	#N/A	#N/A	#N/A	#N/A	#N/A	#N/A	-1.16195	0.000189239	1	0	1	DEG-down
Pavir.1NG424000	AT1G74900	Pentatricopeptide repeat (PPR) superfamily protein	#N/A	#N/A	#N/A	#N/A	#N/A	#N/A	#N/A	#N/A	#N/A	#N/A	#N/A	#N/A	#N/A	#N/A	#N/A	#N/A	#N/A	#N/A	#N/A	#N/A	#N/A	#N/A	#N/A	#N/A	#N/A	-1.40616	6.75286e-08	1	0	1	DEG-down
Pavir.1NG426000	AT2G02180	tobamovirus multiplication protein 3	#N/A	#N/A	#N/A	#N/A	#N/A	#N/A	#N/A	#N/A	#N/A	#N/A	#N/A	#N/A	#N/A	#N/A	#N/A	#N/A	#N/A	#N/A	#N/A	#N/A	#N/A	#N/A	#N/A	#N/A	#N/A	-1.52406	0.000227164	1	0	1	DEG-down
Pavir.1NG426700	AT5G56550	oxidative stress 3	#N/A	#N/A	#N/A	#N/A	#N/A	#N/A	#N/A	#N/A	#N/A	#N/A	#N/A	#N/A	#N/A	#N/A	#N/A	#N/A	#N/A	#N/A	#N/A	#N/A	#N/A	#N/A	#N/A	#N/A	#N/A	-1.44798	7.48637e-06	1	0	1	DEG-down
Pavir.1NG432000	AT1G32450	nitrate transporter 1.5	#N/A	#N/A	#N/A	#N/A	#N/A	#N/A	#N/A	#N/A	#N/A	#N/A	#N/A	#N/A	#N/A	#N/A	#N/A	#N/A	#N/A	#N/A	#N/A	#N/A	#N/A	#N/A	#N/A	#N/A	#N/A	-1.93647	0.0117772	1	0	1	DEG-down
Pavir.1NG434600	0	0	#N/A	#N/A	#N/A	#N/A	#N/A	#N/A	#N/A	#N/A	#N/A	#N/A	#N/A	#N/A	#N/A	#N/A	#N/A	#N/A	#N/A	#N/A	#N/A	#N/A	#N/A	#N/A	#N/A	#N/A	#N/A	-1.03261	0.0289203	1	0	1	DEG-down
Pavir.1NG436400	AT5G16810	Protein kinase superfamily protein	#N/A	#N/A	#N/A	#N/A	#N/A	#N/A	#N/A	#N/A	#N/A	#N/A	#N/A	#N/A	#N/A	#N/A	#N/A	#N/A	#N/A	#N/A	#N/A	#N/A	#N/A	#N/A	#N/A	#N/A	#N/A	-1.17137	3.83494e-05	1	0	1	DEG-down
Pavir.1NG440500	AT1G54130	RELA/SPOT homolog 3	#N/A	#N/A	#N/A	#N/A	#N/A	#N/A	#N/A	#N/A	#N/A	#N/A	#N/A	#N/A	#N/A	#N/A	#N/A	#N/A	#N/A	#N/A	#N/A	#N/A	#N/A	#N/A	#N/A	#N/A	#N/A	-1.26327	1.51559e-09	1	0	1	DEG-down
Pavir.1NG444900	AT5G35970	P-loop containing nucleoside triphosphate hydrolases superfamily protein	#N/A	#N/A	#N/A	#N/A	#N/A	#N/A	#N/A	#N/A	#N/A	#N/A	#N/A	#N/A	#N/A	#N/A	#N/A	#N/A	#N/A	#N/A	#N/A	#N/A	#N/A	#N/A	#N/A	#N/A	#N/A	-2.06085	5.04127e-08	1	0	1	DEG-down
Pavir.1NG449700	AT4G36530	alpha/beta-Hydrolases superfamily protein	#N/A	#N/A	#N/A	#N/A	#N/A	#N/A	#N/A	#N/A	#N/A	#N/A	#N/A	#N/A	#N/A	#N/A	#N/A	#N/A	#N/A	#N/A	#N/A	#N/A	#N/A	#N/A	#N/A	#N/A	#N/A	-1.2886	0.0138939	1	0	1	DEG-down
Pavir.1NG456200	AT1G49000	0	#N/A	#N/A	#N/A	#N/A	#N/A	#N/A	#N/A	#N/A	#N/A	#N/A	#N/A	#N/A	#N/A	#N/A	#N/A	#N/A	#N/A	#N/A	#N/A	#N/A	#N/A	#N/A	#N/A	#N/A	#N/A	-1.15963	0.0087464	1	0	1	DEG-down
Pavir.1NG461033	0	0	#N/A	#N/A	#N/A	#N/A	#N/A	#N/A	#N/A	#N/A	#N/A	#N/A	#N/A	#N/A	#N/A	#N/A	#N/A	#N/A	#N/A	#N/A	#N/A	#N/A	#N/A	#N/A	#N/A	#N/A	#N/A	-2.63221	0.00995013	1	0	1	DEG-down
Pavir.1NG467457	AT5G60850	OBF binding protein 4	Dof	#N/A	#N/A	#N/A	#N/A	#N/A	#N/A	#N/A	#N/A	#N/A	#N/A	#N/A	#N/A	#N/A	#N/A	#N/A	#N/A	#N/A	#N/A	#N/A	#N/A	#N/A	#N/A	#N/A	#N/A	-1.31862	1.90511e-05	1	0	1	DEG-down
Pavir.1NG480300	AT1G05750	Tetratricopeptide repeat (TPR)-like superfamily protein	#N/A	#N/A	#N/A	#N/A	#N/A	#N/A	#N/A	#N/A	#N/A	#N/A	#N/A	#N/A	#N/A	#N/A	#N/A	#N/A	#N/A	#N/A	#N/A	#N/A	#N/A	#N/A	#N/A	#N/A	#N/A	-1.25305	0.00168211	1	0	1	DEG-down
Pavir.1NG483600	AT5G06690	WCRKC thioredoxin 1	#N/A	#N/A	#N/A	#N/A	#N/A	#N/A	#N/A	#N/A	#N/A	#N/A	#N/A	#N/A	#N/A	#N/A	#N/A	#N/A	#N/A	#N/A	#N/A	#N/A	#N/A	#N/A	#N/A	#N/A	#N/A	-1.66935	2.08607e-07	1	0	1	DEG-down
Pavir.1NG483900	AT2G42040	0	#N/A	#N/A	#N/A	#N/A	#N/A	#N/A	#N/A	#N/A	#N/A	#N/A	#N/A	#N/A	#N/A	#N/A	#N/A	#N/A	#N/A	#N/A	#N/A	#N/A	#N/A	#N/A	#N/A	#N/A	#N/A	-2.22801	5.93418e-05	1	0	1	DEG-down
Pavir.1NG489400	AT4G37040	methionine aminopeptidase 1D	#N/A	#N/A	#N/A	#N/A	#N/A	#N/A	#N/A	#N/A	#N/A	#N/A	#N/A	#N/A	#N/A	#N/A	#N/A	#N/A	#N/A	#N/A	#N/A	#N/A	#N/A	#N/A	#N/A	#N/A	#N/A	-1.13504	6.30334e-07	1	0	1	DEG-down
Pavir.1NG490200	AT2G15790	peptidyl-prolyl cis-trans isomerase / cyclophilin-40 (CYP40) / rotamase	#N/A	#N/A	#N/A	#N/A	#N/A	#N/A	#N/A	#N/A	#N/A	#N/A	#N/A	#N/A	#N/A	#N/A	#N/A	#N/A	#N/A	#N/A	#N/A	#N/A	#N/A	#N/A	#N/A	#N/A	#N/A	-2.37622	0.000439915	1	0	1	DEG-down
Pavir.1NG490900	AT4G24610	0	#N/A	#N/A	#N/A	#N/A	#N/A	#N/A	#N/A	#N/A	#N/A	#N/A	#N/A	#N/A	#N/A	#N/A	#N/A	#N/A	#N/A	#N/A	#N/A	#N/A	#N/A	#N/A	#N/A	#N/A	#N/A	-2.03207	0.00036403	1	0	1	DEG-down
Pavir.1NG491300	AT4G01150	0	#N/A	#N/A	#N/A	#N/A	#N/A	#N/A	#N/A	#N/A	#N/A	#N/A	#N/A	#N/A	#N/A	#N/A	#N/A	#N/A	#N/A	#N/A	#N/A	#N/A	#N/A	#N/A	#N/A	#N/A	#N/A	-1.13191	0.00754299	1	0	1	DEG-down
Pavir.1NG499400	AT2G39190	Protein kinase superfamily protein	#N/A	#N/A	#N/A	#N/A	#N/A	#N/A	#N/A	#N/A	#N/A	#N/A	#N/A	#N/A	#N/A	#N/A	#N/A	#N/A	#N/A	#N/A	#N/A	#N/A	#N/A	#N/A	#N/A	#N/A	#N/A	-1.08429	0.000182276	1	0	1	DEG-down
Pavir.1NG500500	AT3G23030	indole-3-acetic acid inducible 2	#N/A	#N/A	#N/A	#N/A	#N/A	#N/A	#N/A	#N/A	#N/A	#N/A	#N/A	#N/A	#N/A	#N/A	#N/A	#N/A	#N/A	#N/A	#N/A	#N/A	#N/A	#N/A	#N/A	#N/A	#N/A	-1.59616	0.000383864	1	0	1	DEG-down
Pavir.1NG503300	AT5G34940	glucuronidase 3	#N/A	#N/A	#N/A	#N/A	#N/A	#N/A	#N/A	#N/A	#N/A	#N/A	#N/A	#N/A	#N/A	#N/A	#N/A	#N/A	#N/A	#N/A	#N/A	#N/A	#N/A	#N/A	#N/A	#N/A	#N/A	-1.21414	0.0153211	1	0	1	DEG-down
Pavir.1NG508700	AT4G30610	alpha/beta-Hydrolases superfamily protein	#N/A	#N/A	#N/A	#N/A	#N/A	#N/A	#N/A	#N/A	#N/A	#N/A	#N/A	#N/A	#N/A	#N/A	#N/A	#N/A	#N/A	#N/A	#N/A	#N/A	#N/A	#N/A	#N/A	#N/A	#N/A	-2.97687	0.00124258	1	0	1	DEG-down
Pavir.1NG517200	0	0	#N/A	#N/A	#N/A	#N/A	#N/A	#N/A	#N/A	#N/A	#N/A	#N/A	#N/A	#N/A	#N/A	#N/A	#N/A	#N/A	#N/A	#N/A	#N/A	#N/A	#N/A	#N/A	#N/A	#N/A	#N/A	-2.003	0.0101396	1	0	1	DEG-down
Pavir.1NG517400	AT2G29120	glutamate receptor 2.7	#N/A	#N/A	#N/A	#N/A	#N/A	#N/A	#N/A	#N/A	#N/A	#N/A	#N/A	#N/A	#N/A	#N/A	#N/A	#N/A	#N/A	#N/A	#N/A	#N/A	#N/A	#N/A	#N/A	#N/A	#N/A	-1.23531	0.0167299	1	0	1	DEG-down
Pavir.1NG517619	AT2G29100	glutamate receptor 2.9	#N/A	#N/A	#N/A	#N/A	#N/A	#N/A	#N/A	#N/A	#N/A	#N/A	#N/A	#N/A	#N/A	#N/A	#N/A	#N/A	#N/A	#N/A	#N/A	#N/A	#N/A	#N/A	#N/A	#N/A	#N/A	-1.41194	0.000360038	1	0	1	DEG-down
Pavir.1NG523200	AT2G22530	Alkaline-phosphatase-like family protein	#N/A	#N/A	#N/A	#N/A	#N/A	#N/A	#N/A	#N/A	#N/A	#N/A	#N/A	#N/A	#N/A	#N/A	#N/A	#N/A	#N/A	#N/A	#N/A	#N/A	#N/A	#N/A	#N/A	#N/A	#N/A	-1.08727	0.000599877	1	0	1	DEG-down
Pavir.1NG524300	AT2G41830	Uncharacterized protein	#N/A	#N/A	#N/A	#N/A	#N/A	#N/A	#N/A	#N/A	#N/A	#N/A	#N/A	#N/A	#N/A	#N/A	#N/A	#N/A	#N/A	#N/A	#N/A	#N/A	#N/A	#N/A	#N/A	#N/A	#N/A	-2.77858	0.00207665	1	0	1	DEG-down
Pavir.1NG525800	AT4G33200	myosin, putative	#N/A	#N/A	#N/A	#N/A	#N/A	#N/A	#N/A	#N/A	#N/A	#N/A	#N/A	#N/A	#N/A	#N/A	#N/A	#N/A	#N/A	#N/A	#N/A	#N/A	#N/A	#N/A	#N/A	#N/A	#N/A	-1.17548	6.44535e-07	1	0	1	DEG-down
Pavir.1NG536500	AT4G39710	FK506-binding protein 16-2	#N/A	#N/A	#N/A	#N/A	#N/A	#N/A	#N/A	#N/A	#N/A	#N/A	#N/A	#N/A	#N/A	#N/A	#N/A	#N/A	#N/A	#N/A	#N/A	#N/A	#N/A	#N/A	#N/A	#N/A	#N/A	-1.70197	1.05214e-09	1	0	1	DEG-down
Pavir.1NG542900	AT3G47780	ABC2 homolog 6	#N/A	#N/A	#N/A	#N/A	#N/A	#N/A	#N/A	#N/A	#N/A	#N/A	#N/A	#N/A	#N/A	#N/A	#N/A	#N/A	#N/A	#N/A	#N/A	#N/A	#N/A	#N/A	#N/A	#N/A	#N/A	-2.39637	0.000748947	1	0	1	DEG-down
Pavir.1NG543700	0	0	#N/A	#N/A	#N/A	#N/A	#N/A	#N/A	#N/A	#N/A	#N/A	#N/A	#N/A	#N/A	#N/A	#N/A	#N/A	#N/A	#N/A	#N/A	#N/A	#N/A	#N/A	#N/A	#N/A	#N/A	#N/A	-3.61619	0.0136435	1	0	1	DEG-down
Pavir.1NG545201	ATCG00420	NADH dehydrogenase subunit J	#N/A	#N/A	#N/A	#N/A	#N/A	#N/A	#N/A	#N/A	#N/A	#N/A	#N/A	#N/A	#N/A	#N/A	#N/A	#N/A	#N/A	#N/A	#N/A	#N/A	#N/A	#N/A	#N/A	#N/A	#N/A	-1.96978	0.00115268	1	0	1	DEG-down
Pavir.1NG548402	AT3G19820	cell elongation protein / DWARF1 / DIMINUTO (DIM)	#N/A	#N/A	#N/A	#N/A	#N/A	#N/A	#N/A	#N/A	#N/A	#N/A	#N/A	#N/A	#N/A	#N/A	#N/A	#N/A	#N/A	#N/A	#N/A	#N/A	#N/A	#N/A	#N/A	#N/A	#N/A	-1.14748	0.0356904	1	0	1	DEG-down
Pavir.1NG558900	AT2G20190	CLIP-associated protein	#N/A	#N/A	#N/A	#N/A	#N/A	#N/A	#N/A	#N/A	#N/A	#N/A	#N/A	#N/A	#N/A	#N/A	#N/A	#N/A	#N/A	#N/A	#N/A	#N/A	#N/A	#N/A	#N/A	#N/A	#N/A	-1.46374	0.00490493	1	0	1	DEG-down
Pavir.1NG561100	AT4G28610	phosphate starvation response 1	G2-like	#N/A	#N/A	#N/A	#N/A	#N/A	#N/A	#N/A	#N/A	#N/A	#N/A	#N/A	#N/A	#N/A	#N/A	#N/A	#N/A	#N/A	#N/A	#N/A	#N/A	#N/A	#N/A	#N/A	#N/A	-1.23669	0.00921628	1	0	1	DEG-down
Pavir.1NG563400	0	0	#N/A	#N/A	#N/A	#N/A	#N/A	#N/A	#N/A	#N/A	#N/A	#N/A	#N/A	#N/A	#N/A	#N/A	#N/A	#N/A	#N/A	#N/A	#N/A	#N/A	#N/A	#N/A	#N/A	#N/A	#N/A	-1.68826	0.0327104	1	0	1	DEG-down
Pavir.2KG002500	AT4G03220	Protein with RNI-like/FBD-like domains	#N/A	#N/A	#N/A	#N/A	#N/A	#N/A	#N/A	#N/A	#N/A	#N/A	#N/A	#N/A	#N/A	#N/A	#N/A	#N/A	#N/A	#N/A	#N/A	#N/A	#N/A	#N/A	#N/A	#N/A	#N/A	-2.12624	1.21243e-06	1	0	1	DEG-down
Pavir.2KG003000	AT3G07040	NB-ARC domain-containing disease resistance protein	#N/A	#N/A	#N/A	#N/A	#N/A	#N/A	#N/A	#N/A	#N/A	#N/A	#N/A	#N/A	#N/A	#N/A	#N/A	#N/A	#N/A	#N/A	#N/A	#N/A	#N/A	#N/A	#N/A	#N/A	#N/A	-2.12748	0.00171061	1	0	1	DEG-down
Pavir.2KG003100	AT3G46710	NB-ARC domain-containing disease resistance protein	#N/A	#N/A	#N/A	#N/A	#N/A	#N/A	#N/A	#N/A	#N/A	#N/A	#N/A	#N/A	#N/A	#N/A	#N/A	#N/A	#N/A	#N/A	#N/A	#N/A	#N/A	#N/A	#N/A	#N/A	#N/A	-3.60763	1.91543e-07	1	0	1	DEG-down
Pavir.2KG009000	AT5G45540	Protein of unknown function (DUF594)	#N/A	#N/A	#N/A	#N/A	#N/A	#N/A	#N/A	#N/A	#N/A	#N/A	#N/A	#N/A	#N/A	#N/A	#N/A	#N/A	#N/A	#N/A	#N/A	#N/A	#N/A	#N/A	#N/A	#N/A	#N/A	-3.38494	0.00065764	1	0	1	DEG-down
Pavir.2KG009050	AT3G18890	NAD(P)-binding Rossmann-fold superfamily protein	#N/A	#N/A	#N/A	#N/A	#N/A	#N/A	#N/A	#N/A	#N/A	#N/A	#N/A	#N/A	#N/A	#N/A	#N/A	#N/A	#N/A	#N/A	#N/A	#N/A	#N/A	#N/A	#N/A	#N/A	#N/A	-3.16517	0.000120851	1	0	1	DEG-down
Pavir.2KG011700	AT4G37380	Tetratricopeptide repeat (TPR)-like superfamily protein	#N/A	#N/A	#N/A	#N/A	#N/A	#N/A	#N/A	#N/A	#N/A	#N/A	#N/A	#N/A	#N/A	#N/A	#N/A	#N/A	#N/A	#N/A	#N/A	#N/A	#N/A	#N/A	#N/A	#N/A	#N/A	-1.86789	2.49153e-06	1	0	1	DEG-down
Pavir.2KG011900	AT3G17980	Calcium-dependent lipid-binding (CaLB domain) family protein	#N/A	#N/A	#N/A	#N/A	#N/A	#N/A	#N/A	#N/A	#N/A	#N/A	#N/A	#N/A	#N/A	#N/A	#N/A	#N/A	#N/A	#N/A	#N/A	#N/A	#N/A	#N/A	#N/A	#N/A	#N/A	-1.07214	0.00271019	1	0	1	DEG-down
Pavir.2KG012764	AT5G53890	phytosylfokine-alpha receptor 2	#N/A	#N/A	#N/A	#N/A	#N/A	#N/A	#N/A	#N/A	#N/A	#N/A	#N/A	#N/A	#N/A	#N/A	#N/A	#N/A	#N/A	#N/A	#N/A	#N/A	#N/A	#N/A	#N/A	#N/A	#N/A	-1.20066	0.0126081	1	0	1	DEG-down
Pavir.2KG013400	AT4G11800	Calcineurin-like metallo-phosphoesterase superfamily protein	#N/A	#N/A	#N/A	#N/A	#N/A	#N/A	#N/A	#N/A	#N/A	#N/A	#N/A	#N/A	#N/A	#N/A	#N/A	#N/A	#N/A	#N/A	#N/A	#N/A	#N/A	#N/A	#N/A	#N/A	#N/A	-6.25517	2.91694e-06	1	0	1	DEG-down
Pavir.2KG013500	AT5G45490	P-loop containing nucleoside triphosphate hydrolases superfamily protein	#N/A	#N/A	#N/A	#N/A	#N/A	#N/A	#N/A	#N/A	#N/A	#N/A	#N/A	#N/A	#N/A	#N/A	#N/A	#N/A	#N/A	#N/A	#N/A	#N/A	#N/A	#N/A	#N/A	#N/A	#N/A	-2.09357	0.0318032	1	0	1	DEG-down
Pavir.2KG017700	AT2G39890	proline transporter 1	#N/A	#N/A	#N/A	#N/A	#N/A	#N/A	#N/A	#N/A	#N/A	#N/A	#N/A	#N/A	#N/A	#N/A	#N/A	#N/A	#N/A	#N/A	#N/A	#N/A	#N/A	#N/A	#N/A	#N/A	#N/A	-1.23222	5.21707e-08	1	0	1	DEG-down
Pavir.2KG026116	0	0	#N/A	#N/A	#N/A	#N/A	#N/A	#N/A	#N/A	#N/A	#N/A	#N/A	#N/A	#N/A	#N/A	#N/A	#N/A	#N/A	#N/A	#N/A	#N/A	#N/A	#N/A	#N/A	#N/A	#N/A	#N/A	-1.83016	0.0267154	1	0	1	DEG-down
Pavir.2KG026716	AT3G09110	Protein of unknown function (DUF674)	#N/A	#N/A	#N/A	#N/A	#N/A	#N/A	#N/A	#N/A	#N/A	#N/A	#N/A	#N/A	#N/A	#N/A	#N/A	#N/A	#N/A	#N/A	#N/A	#N/A	#N/A	#N/A	#N/A	#N/A	#N/A	-1.76529	1.10445e-08	1	0	1	DEG-down
Pavir.2KG027900	AT1G06690	NAD(P)-linked oxidoreductase superfamily protein	#N/A	#N/A	#N/A	#N/A	#N/A	#N/A	#N/A	#N/A	#N/A	#N/A	#N/A	#N/A	#N/A	#N/A	#N/A	#N/A	#N/A	#N/A	#N/A	#N/A	#N/A	#N/A	#N/A	#N/A	#N/A	-1.6189	5.59652e-07	1	0	1	DEG-down
Pavir.2KG029900	AT5G13930	Chalcone and stilbene synthase family protein	#N/A	#N/A	#N/A	#N/A	#N/A	#N/A	#N/A	#N/A	#N/A	#N/A	#N/A	#N/A	#N/A	#N/A	#N/A	#N/A	#N/A	#N/A	#N/A	#N/A	#N/A	#N/A	#N/A	#N/A	#N/A	-4.78842	0.0146167	1	0	1	DEG-down
Pavir.2KG038400	AT3G50780	0	#N/A	#N/A	#N/A	#N/A	#N/A	#N/A	#N/A	#N/A	#N/A	#N/A	#N/A	#N/A	#N/A	#N/A	#N/A	#N/A	#N/A	#N/A	#N/A	#N/A	#N/A	#N/A	#N/A	#N/A	#N/A	-1.58421	0.00042986	1	0	1	DEG-down
Pavir.2KG041048	0	0	#N/A	#N/A	#N/A	#N/A	#N/A	#N/A	#N/A	#N/A	#N/A	#N/A	#N/A	#N/A	#N/A	#N/A	#N/A	#N/A	#N/A	#N/A	#N/A	#N/A	#N/A	#N/A	#N/A	#N/A	#N/A	-1.11428	0.0291519	1	0	1	DEG-down
Pavir.2KG045000	AT2G37710	receptor lectin kinase	#N/A	#N/A	#N/A	#N/A	#N/A	#N/A	#N/A	#N/A	#N/A	#N/A	#N/A	#N/A	#N/A	#N/A	#N/A	#N/A	#N/A	#N/A	#N/A	#N/A	#N/A	#N/A	#N/A	#N/A	#N/A	-1.91042	0.00104225	1	0	1	DEG-down
Pavir.2KG045100	AT3G53810	Concanavalin A-like lectin protein kinase family protein	#N/A	#N/A	#N/A	#N/A	#N/A	#N/A	#N/A	#N/A	#N/A	#N/A	#N/A	#N/A	#N/A	#N/A	#N/A	#N/A	#N/A	#N/A	#N/A	#N/A	#N/A	#N/A	#N/A	#N/A	#N/A	-1.46765	0.00547153	1	0	1	DEG-down
Pavir.2KG046700	AT2G21710	Mitochondrial transcription termination factor family protein	#N/A	#N/A	#N/A	#N/A	#N/A	#N/A	#N/A	#N/A	#N/A	#N/A	#N/A	#N/A	#N/A	#N/A	#N/A	#N/A	#N/A	#N/A	#N/A	#N/A	#N/A	#N/A	#N/A	#N/A	#N/A	-1.4427	2.09986e-05	1	0	1	DEG-down
Pavir.2KG048300	AT1G09530	phytochrome interacting factor 3	bHLH	#N/A	#N/A	#N/A	#N/A	#N/A	#N/A	#N/A	#N/A	#N/A	#N/A	#N/A	#N/A	#N/A	#N/A	#N/A	#N/A	#N/A	#N/A	#N/A	#N/A	#N/A	#N/A	#N/A	#N/A	-1.31422	0.000921981	1	0	1	DEG-down
Pavir.2KG048400	AT1G80960	F-box and Leucine Rich Repeat domains containing protein	#N/A	#N/A	#N/A	#N/A	#N/A	#N/A	#N/A	#N/A	#N/A	#N/A	#N/A	#N/A	#N/A	#N/A	#N/A	#N/A	#N/A	#N/A	#N/A	#N/A	#N/A	#N/A	#N/A	#N/A	#N/A	-2.03129	1.75465e-11	1	0	1	DEG-down
Pavir.2KG048600	0	0	#N/A	#N/A	#N/A	#N/A	#N/A	#N/A	#N/A	#N/A	#N/A	#N/A	#N/A	#N/A	#N/A	#N/A	#N/A	#N/A	#N/A	#N/A	#N/A	#N/A	#N/A	#N/A	#N/A	#N/A	#N/A	-1.14177	0.000164515	1	0	1	DEG-down
Pavir.2KG048700	AT3G58880	F-box/RNI-like superfamily protein	#N/A	#N/A	#N/A	#N/A	#N/A	#N/A	#N/A	#N/A	#N/A	#N/A	#N/A	#N/A	#N/A	#N/A	#N/A	#N/A	#N/A	#N/A	#N/A	#N/A	#N/A	#N/A	#N/A	#N/A	#N/A	-1.23521	0.00201279	1	0	1	DEG-down
Pavir.2KG049000	AT3G22330	putative mitochondrial RNA helicase 2	#N/A	#N/A	#N/A	#N/A	#N/A	#N/A	#N/A	#N/A	#N/A	#N/A	#N/A	#N/A	#N/A	#N/A	#N/A	#N/A	#N/A	#N/A	#N/A	#N/A	#N/A	#N/A	#N/A	#N/A	#N/A	-1.18507	0.00525553	1	0	1	DEG-down
Pavir.2KG050900	AT2G34680	Outer arm dynein light chain 1 protein	#N/A	#N/A	#N/A	#N/A	#N/A	#N/A	#N/A	#N/A	#N/A	#N/A	#N/A	#N/A	#N/A	#N/A	#N/A	#N/A	#N/A	#N/A	#N/A	#N/A	#N/A	#N/A	#N/A	#N/A	#N/A	-1.02848	0.000824603	1	0	1	DEG-down
Pavir.2KG051100	AT1G30380	photosystem I subunit K	#N/A	#N/A	#N/A	#N/A	#N/A	#N/A	#N/A	#N/A	#N/A	#N/A	#N/A	#N/A	#N/A	#N/A	#N/A	#N/A	#N/A	#N/A	#N/A	#N/A	#N/A	#N/A	#N/A	#N/A	#N/A	-1.15004	0.000417563	1	0	1	DEG-down
Pavir.2KG051200	AT4G05430	Carbohydrate-binding X8 domain superfamily protein	#N/A	#N/A	#N/A	#N/A	#N/A	#N/A	#N/A	#N/A	#N/A	#N/A	#N/A	#N/A	#N/A	#N/A	#N/A	#N/A	#N/A	#N/A	#N/A	#N/A	#N/A	#N/A	#N/A	#N/A	#N/A	-1.00209	0.0344836	1	0	1	DEG-down
Pavir.2KG053500	AT3G21800	UDP-glucosyl transferase 71B8	#N/A	#N/A	#N/A	#N/A	#N/A	#N/A	#N/A	#N/A	#N/A	#N/A	#N/A	#N/A	#N/A	#N/A	#N/A	#N/A	#N/A	#N/A	#N/A	#N/A	#N/A	#N/A	#N/A	#N/A	#N/A	-1.7731	0.00417216	1	0	1	DEG-down
Pavir.2KG054800	AT3G56250	0	#N/A	#N/A	#N/A	#N/A	#N/A	#N/A	#N/A	#N/A	#N/A	#N/A	#N/A	#N/A	#N/A	#N/A	#N/A	#N/A	#N/A	#N/A	#N/A	#N/A	#N/A	#N/A	#N/A	#N/A	#N/A	-1.19159	0.0174788	1	0	1	DEG-down
Pavir.2KG057700	AT1G55480	protein containing PDZ domain, a K-box domain, and a TPR region	#N/A	#N/A	#N/A	#N/A	#N/A	#N/A	#N/A	#N/A	#N/A	#N/A	#N/A	#N/A	#N/A	#N/A	#N/A	#N/A	#N/A	#N/A	#N/A	#N/A	#N/A	#N/A	#N/A	#N/A	#N/A	-1.77109	8.23966e-07	1	0	1	DEG-down
Pavir.2KG058300	0	0	#N/A	#N/A	#N/A	#N/A	#N/A	#N/A	#N/A	#N/A	#N/A	#N/A	#N/A	#N/A	#N/A	#N/A	#N/A	#N/A	#N/A	#N/A	#N/A	#N/A	#N/A	#N/A	#N/A	#N/A	#N/A	-2.4274	0.00146665	1	0	1	DEG-down
Pavir.2KG062100	AT1G54510	NIMA-related serine/threonine kinase 1	#N/A	#N/A	#N/A	#N/A	#N/A	#N/A	#N/A	#N/A	#N/A	#N/A	#N/A	#N/A	#N/A	#N/A	#N/A	#N/A	#N/A	#N/A	#N/A	#N/A	#N/A	#N/A	#N/A	#N/A	#N/A	-1.07424	0.024947	1	0	1	DEG-down
Pavir.2KG062500	AT1G49360	F-box family protein	#N/A	#N/A	#N/A	#N/A	#N/A	#N/A	#N/A	#N/A	#N/A	#N/A	#N/A	#N/A	#N/A	#N/A	#N/A	#N/A	#N/A	#N/A	#N/A	#N/A	#N/A	#N/A	#N/A	#N/A	#N/A	-1.30113	4.92871e-05	1	0	1	DEG-down
Pavir.2KG064116	AT3G08850	HEAT repeat ;WD domain, G-beta repeat protein protein	#N/A	#N/A	#N/A	#N/A	#N/A	#N/A	#N/A	#N/A	#N/A	#N/A	#N/A	#N/A	#N/A	#N/A	#N/A	#N/A	#N/A	#N/A	#N/A	#N/A	#N/A	#N/A	#N/A	#N/A	#N/A	-1.30832	0.0145484	1	0	1	DEG-down
Pavir.2KG066716	AT5G07990	Cytochrome P450 superfamily protein	#N/A	#N/A	#N/A	#N/A	#N/A	#N/A	#N/A	#N/A	#N/A	#N/A	#N/A	#N/A	#N/A	#N/A	#N/A	#N/A	#N/A	#N/A	#N/A	#N/A	#N/A	#N/A	#N/A	#N/A	#N/A	-3.84501	0.0160216	1	0	1	DEG-down
Pavir.2KG066732	AT5G07990	Cytochrome P450 superfamily protein	#N/A	#N/A	#N/A	#N/A	#N/A	#N/A	#N/A	#N/A	#N/A	#N/A	#N/A	#N/A	#N/A	#N/A	#N/A	#N/A	#N/A	#N/A	#N/A	#N/A	#N/A	#N/A	#N/A	#N/A	#N/A	-1.58309	0.00261159	1	0	1	DEG-down
Pavir.2KG067500	AT3G54740	Protein of unknown function, DUF593	#N/A	#N/A	#N/A	#N/A	#N/A	#N/A	#N/A	#N/A	#N/A	#N/A	#N/A	#N/A	#N/A	#N/A	#N/A	#N/A	#N/A	#N/A	#N/A	#N/A	#N/A	#N/A	#N/A	#N/A	#N/A	-1.47495	0.000154338	1	0	1	DEG-down
Pavir.2KG067832	AT5G16010	3-oxo-5-alpha-steroid 4-dehydrogenase family protein	#N/A	#N/A	#N/A	#N/A	#N/A	#N/A	#N/A	#N/A	#N/A	#N/A	#N/A	#N/A	#N/A	#N/A	#N/A	#N/A	#N/A	#N/A	#N/A	#N/A	#N/A	#N/A	#N/A	#N/A	#N/A	-1.19154	0.0108297	1	0	1	DEG-down
Pavir.2KG068500	AT5G06570	alpha/beta-Hydrolases superfamily protein	#N/A	#N/A	#N/A	#N/A	#N/A	#N/A	#N/A	#N/A	#N/A	#N/A	#N/A	#N/A	#N/A	#N/A	#N/A	#N/A	#N/A	#N/A	#N/A	#N/A	#N/A	#N/A	#N/A	#N/A	#N/A	-1.651	0.0126842	1	0	1	DEG-down
Pavir.2KG068600	AT5G06570	alpha/beta-Hydrolases superfamily protein	#N/A	#N/A	#N/A	#N/A	#N/A	#N/A	#N/A	#N/A	#N/A	#N/A	#N/A	#N/A	#N/A	#N/A	#N/A	#N/A	#N/A	#N/A	#N/A	#N/A	#N/A	#N/A	#N/A	#N/A	#N/A	-2.98315	7.25906e-09	1	0	1	DEG-down
Pavir.2KG068700	AT5G06570	alpha/beta-Hydrolases superfamily protein	#N/A	#N/A	#N/A	#N/A	#N/A	#N/A	#N/A	#N/A	#N/A	#N/A	#N/A	#N/A	#N/A	#N/A	#N/A	#N/A	#N/A	#N/A	#N/A	#N/A	#N/A	#N/A	#N/A	#N/A	#N/A	-1.88688	0.000411303	1	0	1	DEG-down
Pavir.2KG075100	AT2G23840	HNH endonuclease	#N/A	#N/A	#N/A	#N/A	#N/A	#N/A	#N/A	#N/A	#N/A	#N/A	#N/A	#N/A	#N/A	#N/A	#N/A	#N/A	#N/A	#N/A	#N/A	#N/A	#N/A	#N/A	#N/A	#N/A	#N/A	-1.76791	1.3138e-13	1	0	1	DEG-down
Pavir.2KG081748	AT5G44700	Leucine-rich repeat transmembrane protein kinase	#N/A	#N/A	#N/A	#N/A	#N/A	#N/A	#N/A	#N/A	#N/A	#N/A	#N/A	#N/A	#N/A	#N/A	#N/A	#N/A	#N/A	#N/A	#N/A	#N/A	#N/A	#N/A	#N/A	#N/A	#N/A	-1.52969	0.00855698	1	0	1	DEG-down
Pavir.2KG083500	AT2G18250	4-phosphopantetheine adenylyltransferase	#N/A	#N/A	#N/A	#N/A	#N/A	#N/A	#N/A	#N/A	#N/A	#N/A	#N/A	#N/A	#N/A	#N/A	#N/A	#N/A	#N/A	#N/A	#N/A	#N/A	#N/A	#N/A	#N/A	#N/A	#N/A	-1.09865	1.47749e-06	1	0	1	DEG-down
Pavir.2KG085200	AT3G22960	Pyruvate kinase family protein	#N/A	#N/A	#N/A	#N/A	#N/A	#N/A	#N/A	#N/A	#N/A	#N/A	#N/A	#N/A	#N/A	#N/A	#N/A	#N/A	#N/A	#N/A	#N/A	#N/A	#N/A	#N/A	#N/A	#N/A	#N/A	-1.91898	0.000814022	1	0	1	DEG-down
Pavir.2KG085800	0	0	#N/A	#N/A	#N/A	#N/A	#N/A	#N/A	#N/A	#N/A	#N/A	#N/A	#N/A	#N/A	#N/A	#N/A	#N/A	#N/A	#N/A	#N/A	#N/A	#N/A	#N/A	#N/A	#N/A	#N/A	#N/A	-1.381	0.000190755	1	0	1	DEG-down
Pavir.2KG086364	AT3G14460	LRR and NB-ARC domains-containing disease resistance protein	#N/A	#N/A	#N/A	#N/A	#N/A	#N/A	#N/A	#N/A	#N/A	#N/A	#N/A	#N/A	#N/A	#N/A	#N/A	#N/A	#N/A	#N/A	#N/A	#N/A	#N/A	#N/A	#N/A	#N/A	#N/A	-1.37447	0.00110113	1	0	1	DEG-down
Pavir.2KG088100	AT4G02590	basic helix-loop-helix (bHLH) DNA-binding superfamily protein	bHLH	#N/A	#N/A	#N/A	#N/A	#N/A	#N/A	#N/A	#N/A	#N/A	#N/A	#N/A	#N/A	#N/A	#N/A	#N/A	#N/A	#N/A	#N/A	#N/A	#N/A	#N/A	#N/A	#N/A	#N/A	-1.05247	2.4401e-07	1	0	1	DEG-down
Pavir.2KG094400	AT1G54460	TPX2 (targeting protein for Xklp2) protein family	#N/A	#N/A	#N/A	#N/A	#N/A	#N/A	#N/A	#N/A	#N/A	#N/A	#N/A	#N/A	#N/A	#N/A	#N/A	#N/A	#N/A	#N/A	#N/A	#N/A	#N/A	#N/A	#N/A	#N/A	#N/A	-1.24039	4.64131e-07	1	0	1	DEG-down
Pavir.2KG098300	0	0	#N/A	#N/A	#N/A	#N/A	#N/A	#N/A	#N/A	#N/A	#N/A	#N/A	#N/A	#N/A	#N/A	#N/A	#N/A	#N/A	#N/A	#N/A	#N/A	#N/A	#N/A	#N/A	#N/A	#N/A	#N/A	-1.95778	0.00574247	1	0	1	DEG-down
Pavir.2KG109300	0	0	#N/A	#N/A	#N/A	#N/A	#N/A	#N/A	#N/A	#N/A	#N/A	#N/A	#N/A	#N/A	#N/A	#N/A	#N/A	#N/A	#N/A	#N/A	#N/A	#N/A	#N/A	#N/A	#N/A	#N/A	#N/A	-1.68632	0.000330313	1	0	1	DEG-down
Pavir.2KG118000	AT3G04890	Uncharacterized conserved protein (DUF2358)	#N/A	#N/A	#N/A	#N/A	#N/A	#N/A	#N/A	#N/A	#N/A	#N/A	#N/A	#N/A	#N/A	#N/A	#N/A	#N/A	#N/A	#N/A	#N/A	#N/A	#N/A	#N/A	#N/A	#N/A	#N/A	-1.48223	2.06078e-05	1	0	1	DEG-down
Pavir.2KG118300	AT1G55360	Protein of Unknown Function (DUF239)	#N/A	#N/A	#N/A	#N/A	#N/A	#N/A	#N/A	#N/A	#N/A	#N/A	#N/A	#N/A	#N/A	#N/A	#N/A	#N/A	#N/A	#N/A	#N/A	#N/A	#N/A	#N/A	#N/A	#N/A	#N/A	-1.80402	4.46412e-05	1	0	1	DEG-down
Pavir.2KG121200	AT2G41820	Leucine-rich repeat protein kinase family protein	#N/A	#N/A	#N/A	#N/A	#N/A	#N/A	#N/A	#N/A	#N/A	#N/A	#N/A	#N/A	#N/A	#N/A	#N/A	#N/A	#N/A	#N/A	#N/A	#N/A	#N/A	#N/A	#N/A	#N/A	#N/A	-1.51248	6.53165e-07	1	0	1	DEG-down
Pavir.2KG129882	0	0	#N/A	#N/A	#N/A	#N/A	#N/A	#N/A	#N/A	#N/A	#N/A	#N/A	#N/A	#N/A	#N/A	#N/A	#N/A	#N/A	#N/A	#N/A	#N/A	#N/A	#N/A	#N/A	#N/A	#N/A	#N/A	-1.38775	0.0246259	1	0	1	DEG-down
Pavir.2KG130500	AT1G80830	natural resistance-associated macrophage protein 1	#N/A	#N/A	#N/A	#N/A	#N/A	#N/A	#N/A	#N/A	#N/A	#N/A	#N/A	#N/A	#N/A	#N/A	#N/A	#N/A	#N/A	#N/A	#N/A	#N/A	#N/A	#N/A	#N/A	#N/A	#N/A	-2.02094	5.09976e-06	1	0	1	DEG-down
Pavir.2KG131000	0	0	#N/A	#N/A	#N/A	#N/A	#N/A	#N/A	#N/A	#N/A	#N/A	#N/A	#N/A	#N/A	#N/A	#N/A	#N/A	#N/A	#N/A	#N/A	#N/A	#N/A	#N/A	#N/A	#N/A	#N/A	#N/A	-1.87189	0.000267535	1	0	1	DEG-down
Pavir.2KG139200	AT1G27680	ADPGLC-PPase large subunit	#N/A	#N/A	#N/A	#N/A	#N/A	#N/A	#N/A	#N/A	#N/A	#N/A	#N/A	#N/A	#N/A	#N/A	#N/A	#N/A	#N/A	#N/A	#N/A	#N/A	#N/A	#N/A	#N/A	#N/A	#N/A	-2.16396	2.31144e-06	1	0	1	DEG-down
Pavir.2KG143000	AT3G55700	UDP-Glycosyltransferase superfamily protein	#N/A	#N/A	#N/A	#N/A	#N/A	#N/A	#N/A	#N/A	#N/A	#N/A	#N/A	#N/A	#N/A	#N/A	#N/A	#N/A	#N/A	#N/A	#N/A	#N/A	#N/A	#N/A	#N/A	#N/A	#N/A	-1.5789	0.00144271	1	0	1	DEG-down
Pavir.2KG144500	AT3G42770	F-box/RNI-like/FBD-like domains-containing protein	#N/A	#N/A	#N/A	#N/A	#N/A	#N/A	#N/A	#N/A	#N/A	#N/A	#N/A	#N/A	#N/A	#N/A	#N/A	#N/A	#N/A	#N/A	#N/A	#N/A	#N/A	#N/A	#N/A	#N/A	#N/A	-1.22744	0.00298242	1	0	1	DEG-down
Pavir.2KG147500	AT5G01750	Protein of unknown function (DUF567)	#N/A	#N/A	#N/A	#N/A	#N/A	#N/A	#N/A	#N/A	#N/A	#N/A	#N/A	#N/A	#N/A	#N/A	#N/A	#N/A	#N/A	#N/A	#N/A	#N/A	#N/A	#N/A	#N/A	#N/A	#N/A	-1.09074	0.0183445	1	0	1	DEG-down
Pavir.2KG147600	AT5G01750	Protein of unknown function (DUF567)	#N/A	#N/A	#N/A	#N/A	#N/A	#N/A	#N/A	#N/A	#N/A	#N/A	#N/A	#N/A	#N/A	#N/A	#N/A	#N/A	#N/A	#N/A	#N/A	#N/A	#N/A	#N/A	#N/A	#N/A	#N/A	-8.62254	1.3986e-06	1	0	1	DEG-down
Pavir.2KG150200	AT2G30350	Excinuclease ABC, C subunit, N-terminal	#N/A	#N/A	#N/A	#N/A	#N/A	#N/A	#N/A	#N/A	#N/A	#N/A	#N/A	#N/A	#N/A	#N/A	#N/A	#N/A	#N/A	#N/A	#N/A	#N/A	#N/A	#N/A	#N/A	#N/A	#N/A	-1.0235	0.0044994	1	0	1	DEG-down
Pavir.2KG161200	AT2G40690	NAD-dependent glycerol-3-phosphate dehydrogenase family protein	#N/A	#N/A	#N/A	#N/A	#N/A	#N/A	#N/A	#N/A	#N/A	#N/A	#N/A	#N/A	#N/A	#N/A	#N/A	#N/A	#N/A	#N/A	#N/A	#N/A	#N/A	#N/A	#N/A	#N/A	#N/A	-1.53444	2.76133e-05	1	0	1	DEG-down
Pavir.2KG161400	AT5G05200	Protein kinase superfamily protein	#N/A	#N/A	#N/A	#N/A	#N/A	#N/A	#N/A	#N/A	#N/A	#N/A	#N/A	#N/A	#N/A	#N/A	#N/A	#N/A	#N/A	#N/A	#N/A	#N/A	#N/A	#N/A	#N/A	#N/A	#N/A	-1.05608	0.00322579	1	0	1	DEG-down
Pavir.2KG162616	AT4G16730	terpene synthase 02	#N/A	#N/A	#N/A	#N/A	#N/A	#N/A	#N/A	#N/A	#N/A	#N/A	#N/A	#N/A	#N/A	#N/A	#N/A	#N/A	#N/A	#N/A	#N/A	#N/A	#N/A	#N/A	#N/A	#N/A	#N/A	-3.83051	0.00207773	1	0	1	DEG-down
Pavir.2KG163100	AT5G23960	terpene synthase 21	#N/A	#N/A	#N/A	#N/A	#N/A	#N/A	#N/A	#N/A	#N/A	#N/A	#N/A	#N/A	#N/A	#N/A	#N/A	#N/A	#N/A	#N/A	#N/A	#N/A	#N/A	#N/A	#N/A	#N/A	#N/A	-3.49718	0.0020179	1	0	1	DEG-down
Pavir.2KG163132	AT5G41570	WRKY DNA-binding protein 24	WRKY	#N/A	#N/A	#N/A	#N/A	#N/A	#N/A	#N/A	#N/A	#N/A	#N/A	#N/A	#N/A	#N/A	#N/A	#N/A	#N/A	#N/A	#N/A	#N/A	#N/A	#N/A	#N/A	#N/A	#N/A	-3.01373	0.00143624	1	0	1	DEG-down
Pavir.2KG163764	AT2G47220	DOMAIN OF UNKNOWN FUNCTION 724 5	#N/A	#N/A	#N/A	#N/A	#N/A	#N/A	#N/A	#N/A	#N/A	#N/A	#N/A	#N/A	#N/A	#N/A	#N/A	#N/A	#N/A	#N/A	#N/A	#N/A	#N/A	#N/A	#N/A	#N/A	#N/A	-1.64547	0.0321511	1	0	1	DEG-down
Pavir.2KG169200	AT3G12600	nudix hydrolase homolog 16	#N/A	#N/A	#N/A	#N/A	#N/A	#N/A	#N/A	#N/A	#N/A	#N/A	#N/A	#N/A	#N/A	#N/A	#N/A	#N/A	#N/A	#N/A	#N/A	#N/A	#N/A	#N/A	#N/A	#N/A	#N/A	-1.0011	3.38282e-05	1	0	1	DEG-down
Pavir.2KG177800	AT3G43600	aldehyde oxidase 2	#N/A	#N/A	#N/A	#N/A	#N/A	#N/A	#N/A	#N/A	#N/A	#N/A	#N/A	#N/A	#N/A	#N/A	#N/A	#N/A	#N/A	#N/A	#N/A	#N/A	#N/A	#N/A	#N/A	#N/A	#N/A	-2.06641	4.82722e-05	1	0	1	DEG-down
Pavir.2KG181200	0	0	#N/A	#N/A	#N/A	#N/A	#N/A	#N/A	#N/A	#N/A	#N/A	#N/A	#N/A	#N/A	#N/A	#N/A	#N/A	#N/A	#N/A	#N/A	#N/A	#N/A	#N/A	#N/A	#N/A	#N/A	#N/A	-2.05275	0.0140794	1	0	1	DEG-down
Pavir.2KG181416	AT5G48930	hydroxycinnamoyl-CoA shikimate/quinate hydroxycinnamoyl transferase	#N/A	#N/A	#N/A	#N/A	#N/A	#N/A	#N/A	#N/A	#N/A	#N/A	#N/A	#N/A	#N/A	#N/A	#N/A	#N/A	#N/A	#N/A	#N/A	#N/A	#N/A	#N/A	#N/A	#N/A	#N/A	-8.79672	0.000286818	1	0	1	DEG-down
Pavir.2KG188300	AT5G37478	TPX2 (targeting protein for Xklp2) protein family	#N/A	#N/A	#N/A	#N/A	#N/A	#N/A	#N/A	#N/A	#N/A	#N/A	#N/A	#N/A	#N/A	#N/A	#N/A	#N/A	#N/A	#N/A	#N/A	#N/A	#N/A	#N/A	#N/A	#N/A	#N/A	-2.1333	0.0125327	1	0	1	DEG-down
Pavir.2KG188600	0	0	#N/A	#N/A	#N/A	#N/A	#N/A	#N/A	#N/A	#N/A	#N/A	#N/A	#N/A	#N/A	#N/A	#N/A	#N/A	#N/A	#N/A	#N/A	#N/A	#N/A	#N/A	#N/A	#N/A	#N/A	#N/A	-3.29621	0.030359	1	0	1	DEG-down
Pavir.2KG189400	AT1G75390	basic leucine-zipper 44	bZIP	#N/A	#N/A	#N/A	#N/A	#N/A	#N/A	#N/A	#N/A	#N/A	#N/A	#N/A	#N/A	#N/A	#N/A	#N/A	#N/A	#N/A	#N/A	#N/A	#N/A	#N/A	#N/A	#N/A	#N/A	-1.258	0.000100325	1	0	1	DEG-down
Pavir.2KG189500	AT4G34588	conserved peptide upstream open reading frame 2	#N/A	#N/A	#N/A	#N/A	#N/A	#N/A	#N/A	#N/A	#N/A	#N/A	#N/A	#N/A	#N/A	#N/A	#N/A	#N/A	#N/A	#N/A	#N/A	#N/A	#N/A	#N/A	#N/A	#N/A	#N/A	-1.34248	0.00570968	1	0	1	DEG-down
Pavir.2KG191173	0	0	#N/A	#N/A	#N/A	#N/A	#N/A	#N/A	#N/A	#N/A	#N/A	#N/A	#N/A	#N/A	#N/A	#N/A	#N/A	#N/A	#N/A	#N/A	#N/A	#N/A	#N/A	#N/A	#N/A	#N/A	#N/A	-1.31286	0.038769	1	0	1	DEG-down
Pavir.2KG198058	AT5G61460	P-loop containing nucleoside triphosphate hydrolases superfamily protein	#N/A	#N/A	#N/A	#N/A	#N/A	#N/A	#N/A	#N/A	#N/A	#N/A	#N/A	#N/A	#N/A	#N/A	#N/A	#N/A	#N/A	#N/A	#N/A	#N/A	#N/A	#N/A	#N/A	#N/A	#N/A	-1.04978	0.000305715	1	0	1	DEG-down
Pavir.2KG203090	0	0	#N/A	#N/A	#N/A	#N/A	#N/A	#N/A	#N/A	#N/A	#N/A	#N/A	#N/A	#N/A	#N/A	#N/A	#N/A	#N/A	#N/A	#N/A	#N/A	#N/A	#N/A	#N/A	#N/A	#N/A	#N/A	-2.09287	0.000161157	1	0	1	DEG-down
Pavir.2KG203186	AT4G24900	0	#N/A	#N/A	#N/A	#N/A	#N/A	#N/A	#N/A	#N/A	#N/A	#N/A	#N/A	#N/A	#N/A	#N/A	#N/A	#N/A	#N/A	#N/A	#N/A	#N/A	#N/A	#N/A	#N/A	#N/A	#N/A	-1.08857	1.88656e-06	1	0	1	DEG-down
Pavir.2KG203316	AT2G33490	hydroxyproline-rich glycoprotein family protein	#N/A	#N/A	#N/A	#N/A	#N/A	#N/A	#N/A	#N/A	#N/A	#N/A	#N/A	#N/A	#N/A	#N/A	#N/A	#N/A	#N/A	#N/A	#N/A	#N/A	#N/A	#N/A	#N/A	#N/A	#N/A	-1.16614	3.12657e-10	1	0	1	DEG-down
Pavir.2KG214000	AT1G17840	white-brown complex homolog protein 11	#N/A	#N/A	#N/A	#N/A	#N/A	#N/A	#N/A	#N/A	#N/A	#N/A	#N/A	#N/A	#N/A	#N/A	#N/A	#N/A	#N/A	#N/A	#N/A	#N/A	#N/A	#N/A	#N/A	#N/A	#N/A	-1.2848	0.00102878	1	0	1	DEG-down
Pavir.2KG220100	AT2G35140	DCD (Development and Cell Death) domain protein	#N/A	#N/A	#N/A	#N/A	#N/A	#N/A	#N/A	#N/A	#N/A	#N/A	#N/A	#N/A	#N/A	#N/A	#N/A	#N/A	#N/A	#N/A	#N/A	#N/A	#N/A	#N/A	#N/A	#N/A	#N/A	-1.8998	2.6975e-05	1	0	1	DEG-down
Pavir.2KG220700	AT1G33055	0	#N/A	#N/A	#N/A	#N/A	#N/A	#N/A	#N/A	#N/A	#N/A	#N/A	#N/A	#N/A	#N/A	#N/A	#N/A	#N/A	#N/A	#N/A	#N/A	#N/A	#N/A	#N/A	#N/A	#N/A	#N/A	-1.72785	0.00355119	1	0	1	DEG-down
Pavir.2KG221658	0	0	#N/A	#N/A	#N/A	#N/A	#N/A	#N/A	#N/A	#N/A	#N/A	#N/A	#N/A	#N/A	#N/A	#N/A	#N/A	#N/A	#N/A	#N/A	#N/A	#N/A	#N/A	#N/A	#N/A	#N/A	#N/A	-1.52774	0.00714098	1	0	1	DEG-down
Pavir.2KG222000	AT5G51940	RNA polymerase Rpb6	#N/A	#N/A	#N/A	#N/A	#N/A	#N/A	#N/A	#N/A	#N/A	#N/A	#N/A	#N/A	#N/A	#N/A	#N/A	#N/A	#N/A	#N/A	#N/A	#N/A	#N/A	#N/A	#N/A	#N/A	#N/A	-1.08883	0.0279415	1	0	1	DEG-down
Pavir.2KG222016	0	0	#N/A	#N/A	#N/A	#N/A	#N/A	#N/A	#N/A	#N/A	#N/A	#N/A	#N/A	#N/A	#N/A	#N/A	#N/A	#N/A	#N/A	#N/A	#N/A	#N/A	#N/A	#N/A	#N/A	#N/A	#N/A	-2.34288	0.000195987	1	0	1	DEG-down
Pavir.2KG223900	AT2G20725	CAAX amino terminal protease family protein	#N/A	#N/A	#N/A	#N/A	#N/A	#N/A	#N/A	#N/A	#N/A	#N/A	#N/A	#N/A	#N/A	#N/A	#N/A	#N/A	#N/A	#N/A	#N/A	#N/A	#N/A	#N/A	#N/A	#N/A	#N/A	-1.25405	0.00956999	1	0	1	DEG-down
Pavir.2KG228800	AT3G29575	ABI five binding protein 3	#N/A	#N/A	#N/A	#N/A	#N/A	#N/A	#N/A	#N/A	#N/A	#N/A	#N/A	#N/A	#N/A	#N/A	#N/A	#N/A	#N/A	#N/A	#N/A	#N/A	#N/A	#N/A	#N/A	#N/A	#N/A	-2.28905	0.00456501	1	0	1	DEG-down
Pavir.2KG228805	0	0	#N/A	#N/A	#N/A	#N/A	#N/A	#N/A	#N/A	#N/A	#N/A	#N/A	#N/A	#N/A	#N/A	#N/A	#N/A	#N/A	#N/A	#N/A	#N/A	#N/A	#N/A	#N/A	#N/A	#N/A	#N/A	-2.39508	0.0143676	1	0	1	DEG-down
Pavir.2KG229374	AT1G32900	UDP-Glycosyltransferase superfamily protein	#N/A	#N/A	#N/A	#N/A	#N/A	#N/A	#N/A	#N/A	#N/A	#N/A	#N/A	#N/A	#N/A	#N/A	#N/A	#N/A	#N/A	#N/A	#N/A	#N/A	#N/A	#N/A	#N/A	#N/A	#N/A	-1.43939	7.01448e-07	1	0	1	DEG-down
Pavir.2KG235600	0	0	#N/A	#N/A	#N/A	#N/A	#N/A	#N/A	#N/A	#N/A	#N/A	#N/A	#N/A	#N/A	#N/A	#N/A	#N/A	#N/A	#N/A	#N/A	#N/A	#N/A	#N/A	#N/A	#N/A	#N/A	#N/A	-2.1041	0.000118903	1	0	1	DEG-down
Pavir.2KG237500	AT1G04180	YUCCA 9	#N/A	#N/A	#N/A	#N/A	#N/A	#N/A	#N/A	#N/A	#N/A	#N/A	#N/A	#N/A	#N/A	#N/A	#N/A	#N/A	#N/A	#N/A	#N/A	#N/A	#N/A	#N/A	#N/A	#N/A	#N/A	-1.7335	1.06366e-05	1	0	1	DEG-down
Pavir.2KG237700	AT3G46790	Tetratricopeptide repeat (TPR)-like superfamily protein	#N/A	#N/A	#N/A	#N/A	#N/A	#N/A	#N/A	#N/A	#N/A	#N/A	#N/A	#N/A	#N/A	#N/A	#N/A	#N/A	#N/A	#N/A	#N/A	#N/A	#N/A	#N/A	#N/A	#N/A	#N/A	-1.52481	0.00373761	1	0	1	DEG-down
Pavir.2KG240358	0	0	#N/A	#N/A	#N/A	#N/A	#N/A	#N/A	#N/A	#N/A	#N/A	#N/A	#N/A	#N/A	#N/A	#N/A	#N/A	#N/A	#N/A	#N/A	#N/A	#N/A	#N/A	#N/A	#N/A	#N/A	#N/A	-3.33987	0.00719693	1	0	1	DEG-down
Pavir.2KG247700	AT1G10740	alpha/beta-Hydrolases superfamily protein	#N/A	#N/A	#N/A	#N/A	#N/A	#N/A	#N/A	#N/A	#N/A	#N/A	#N/A	#N/A	#N/A	#N/A	#N/A	#N/A	#N/A	#N/A	#N/A	#N/A	#N/A	#N/A	#N/A	#N/A	#N/A	-7.11081	9.84181e-05	1	0	1	DEG-down
Pavir.2KG251800	AT3G02340	RING/U-box superfamily protein	#N/A	#N/A	#N/A	#N/A	#N/A	#N/A	#N/A	#N/A	#N/A	#N/A	#N/A	#N/A	#N/A	#N/A	#N/A	#N/A	#N/A	#N/A	#N/A	#N/A	#N/A	#N/A	#N/A	#N/A	#N/A	-1.12189	0.0178145	1	0	1	DEG-down
Pavir.2KG252200	AT1G13570	F-box/RNI-like superfamily protein	#N/A	#N/A	#N/A	#N/A	#N/A	#N/A	#N/A	#N/A	#N/A	#N/A	#N/A	#N/A	#N/A	#N/A	#N/A	#N/A	#N/A	#N/A	#N/A	#N/A	#N/A	#N/A	#N/A	#N/A	#N/A	-2.0823	0.024876	1	0	1	DEG-down
Pavir.2KG257900	0	0	#N/A	#N/A	#N/A	#N/A	#N/A	#N/A	#N/A	#N/A	#N/A	#N/A	#N/A	#N/A	#N/A	#N/A	#N/A	#N/A	#N/A	#N/A	#N/A	#N/A	#N/A	#N/A	#N/A	#N/A	#N/A	-1.11704	0.0190578	1	0	1	DEG-down
Pavir.2KG259700	AT3G15140	Polynucleotidyl transferase, ribonuclease H-like superfamily protein	#N/A	#N/A	#N/A	#N/A	#N/A	#N/A	#N/A	#N/A	#N/A	#N/A	#N/A	#N/A	#N/A	#N/A	#N/A	#N/A	#N/A	#N/A	#N/A	#N/A	#N/A	#N/A	#N/A	#N/A	#N/A	-1.45264	0.006754	1	0	1	DEG-down
Pavir.2KG264091	0	0	#N/A	#N/A	#N/A	#N/A	#N/A	#N/A	#N/A	#N/A	#N/A	#N/A	#N/A	#N/A	#N/A	#N/A	#N/A	#N/A	#N/A	#N/A	#N/A	#N/A	#N/A	#N/A	#N/A	#N/A	#N/A	-5.01901	0.00901453	1	0	1	DEG-down
Pavir.2KG268416	AT2G36840	ACT-like superfamily protein	#N/A	#N/A	#N/A	#N/A	#N/A	#N/A	#N/A	#N/A	#N/A	#N/A	#N/A	#N/A	#N/A	#N/A	#N/A	#N/A	#N/A	#N/A	#N/A	#N/A	#N/A	#N/A	#N/A	#N/A	#N/A	-1.40107	0.000668043	1	0	1	DEG-down
Pavir.2KG271560	AT1G15520	pleiotropic drug resistance 12	#N/A	#N/A	#N/A	#N/A	#N/A	#N/A	#N/A	#N/A	#N/A	#N/A	#N/A	#N/A	#N/A	#N/A	#N/A	#N/A	#N/A	#N/A	#N/A	#N/A	#N/A	#N/A	#N/A	#N/A	#N/A	-1.8761	0.00282588	1	0	1	DEG-down
Pavir.2KG272800	0	0	#N/A	#N/A	#N/A	#N/A	#N/A	#N/A	#N/A	#N/A	#N/A	#N/A	#N/A	#N/A	#N/A	#N/A	#N/A	#N/A	#N/A	#N/A	#N/A	#N/A	#N/A	#N/A	#N/A	#N/A	#N/A	-1.55871	0.0105049	1	0	1	DEG-down
Pavir.2KG278200	AT2G42160	zinc finger (ubiquitin-hydrolase) domain-containing protein	#N/A	#N/A	#N/A	#N/A	#N/A	#N/A	#N/A	#N/A	#N/A	#N/A	#N/A	#N/A	#N/A	#N/A	#N/A	#N/A	#N/A	#N/A	#N/A	#N/A	#N/A	#N/A	#N/A	#N/A	#N/A	-1.36629	0.00211132	1	0	1	DEG-down
Pavir.2KG278400	0	0	#N/A	#N/A	#N/A	#N/A	#N/A	#N/A	#N/A	#N/A	#N/A	#N/A	#N/A	#N/A	#N/A	#N/A	#N/A	#N/A	#N/A	#N/A	#N/A	#N/A	#N/A	#N/A	#N/A	#N/A	#N/A	-1.60587	0.0360123	1	0	1	DEG-down
Pavir.2KG278700	AT1G65420	Protein of unknown function (DUF565)	#N/A	#N/A	#N/A	#N/A	#N/A	#N/A	#N/A	#N/A	#N/A	#N/A	#N/A	#N/A	#N/A	#N/A	#N/A	#N/A	#N/A	#N/A	#N/A	#N/A	#N/A	#N/A	#N/A	#N/A	#N/A	-1.35836	8.64608e-06	1	0	1	DEG-down
Pavir.2KG283648	0	0	#N/A	#N/A	#N/A	#N/A	#N/A	#N/A	#N/A	#N/A	#N/A	#N/A	#N/A	#N/A	#N/A	#N/A	#N/A	#N/A	#N/A	#N/A	#N/A	#N/A	#N/A	#N/A	#N/A	#N/A	#N/A	-1.97038	1.63576e-07	1	0	1	DEG-down
Pavir.2KG283800	0	0	#N/A	#N/A	#N/A	#N/A	#N/A	#N/A	#N/A	#N/A	#N/A	#N/A	#N/A	#N/A	#N/A	#N/A	#N/A	#N/A	#N/A	#N/A	#N/A	#N/A	#N/A	#N/A	#N/A	#N/A	#N/A	-3.08142	9.12711e-10	1	0	1	DEG-down
Pavir.2KG284280	0	0	#N/A	#N/A	#N/A	#N/A	#N/A	#N/A	#N/A	#N/A	#N/A	#N/A	#N/A	#N/A	#N/A	#N/A	#N/A	#N/A	#N/A	#N/A	#N/A	#N/A	#N/A	#N/A	#N/A	#N/A	#N/A	-1.77428	0.00631786	1	0	1	DEG-down
Pavir.2KG284438	0	0	#N/A	#N/A	#N/A	#N/A	#N/A	#N/A	#N/A	#N/A	#N/A	#N/A	#N/A	#N/A	#N/A	#N/A	#N/A	#N/A	#N/A	#N/A	#N/A	#N/A	#N/A	#N/A	#N/A	#N/A	#N/A	-1.64142	0.00472931	1	0	1	DEG-down
Pavir.2KG285767	0	0	#N/A	#N/A	#N/A	#N/A	#N/A	#N/A	#N/A	#N/A	#N/A	#N/A	#N/A	#N/A	#N/A	#N/A	#N/A	#N/A	#N/A	#N/A	#N/A	#N/A	#N/A	#N/A	#N/A	#N/A	#N/A	-1.88845	0.000156443	1	0	1	DEG-down
Pavir.2KG286101	0	0	#N/A	#N/A	#N/A	#N/A	#N/A	#N/A	#N/A	#N/A	#N/A	#N/A	#N/A	#N/A	#N/A	#N/A	#N/A	#N/A	#N/A	#N/A	#N/A	#N/A	#N/A	#N/A	#N/A	#N/A	#N/A	-3.278	0.0003084	1	0	1	DEG-down
Pavir.2KG286200	AT5G27660	Trypsin family protein with PDZ domain	#N/A	#N/A	#N/A	#N/A	#N/A	#N/A	#N/A	#N/A	#N/A	#N/A	#N/A	#N/A	#N/A	#N/A	#N/A	#N/A	#N/A	#N/A	#N/A	#N/A	#N/A	#N/A	#N/A	#N/A	#N/A	-1.26378	0.000148807	1	0	1	DEG-down
Pavir.2KG288800	AT3G58720	RING/U-box superfamily protein	#N/A	#N/A	#N/A	#N/A	#N/A	#N/A	#N/A	#N/A	#N/A	#N/A	#N/A	#N/A	#N/A	#N/A	#N/A	#N/A	#N/A	#N/A	#N/A	#N/A	#N/A	#N/A	#N/A	#N/A	#N/A	-1.1919	0.00216963	1	0	1	DEG-down
Pavir.2KG290900	AT4G29990	Leucine-rich repeat transmembrane protein kinase protein	#N/A	#N/A	#N/A	#N/A	#N/A	#N/A	#N/A	#N/A	#N/A	#N/A	#N/A	#N/A	#N/A	#N/A	#N/A	#N/A	#N/A	#N/A	#N/A	#N/A	#N/A	#N/A	#N/A	#N/A	#N/A	-3.03014	7.8788e-12	1	0	1	DEG-down
Pavir.2KG291100	AT3G46420	Leucine-rich repeat protein kinase family protein	#N/A	#N/A	#N/A	#N/A	#N/A	#N/A	#N/A	#N/A	#N/A	#N/A	#N/A	#N/A	#N/A	#N/A	#N/A	#N/A	#N/A	#N/A	#N/A	#N/A	#N/A	#N/A	#N/A	#N/A	#N/A	-2.65715	5.50308e-07	1	0	1	DEG-down
Pavir.2KG294300	AT4G33090	aminopeptidase M1	#N/A	#N/A	#N/A	#N/A	#N/A	#N/A	#N/A	#N/A	#N/A	#N/A	#N/A	#N/A	#N/A	#N/A	#N/A	#N/A	#N/A	#N/A	#N/A	#N/A	#N/A	#N/A	#N/A	#N/A	#N/A	-1.2786	0.000112243	1	0	1	DEG-down
Pavir.2KG296500	AT1G68820	Transmembrane Fragile-X-F-associated protein	#N/A	#N/A	#N/A	#N/A	#N/A	#N/A	#N/A	#N/A	#N/A	#N/A	#N/A	#N/A	#N/A	#N/A	#N/A	#N/A	#N/A	#N/A	#N/A	#N/A	#N/A	#N/A	#N/A	#N/A	#N/A	-1.53608	1.05951e-05	1	0	1	DEG-down
Pavir.2KG298216	0	0	#N/A	#N/A	#N/A	#N/A	#N/A	#N/A	#N/A	#N/A	#N/A	#N/A	#N/A	#N/A	#N/A	#N/A	#N/A	#N/A	#N/A	#N/A	#N/A	#N/A	#N/A	#N/A	#N/A	#N/A	#N/A	-1.1259	0.0043543	1	0	1	DEG-down
Pavir.2KG298241	AT2G42320	nucleolar protein gar2-related	#N/A	#N/A	#N/A	#N/A	#N/A	#N/A	#N/A	#N/A	#N/A	#N/A	#N/A	#N/A	#N/A	#N/A	#N/A	#N/A	#N/A	#N/A	#N/A	#N/A	#N/A	#N/A	#N/A	#N/A	#N/A	-2.03926	1.57252e-06	1	0	1	DEG-down
Pavir.2KG298261	AT2G42280	basic helix-loop-helix (bHLH) DNA-binding superfamily protein	bHLH	#N/A	#N/A	#N/A	#N/A	#N/A	#N/A	#N/A	#N/A	#N/A	#N/A	#N/A	#N/A	#N/A	#N/A	#N/A	#N/A	#N/A	#N/A	#N/A	#N/A	#N/A	#N/A	#N/A	#N/A	-1.04314	0.00288012	1	0	1	DEG-down
Pavir.2KG298700	AT1G71010	FORMS APLOID AND BINUCLEATE CELLS 1C	#N/A	#N/A	#N/A	#N/A	#N/A	#N/A	#N/A	#N/A	#N/A	#N/A	#N/A	#N/A	#N/A	#N/A	#N/A	#N/A	#N/A	#N/A	#N/A	#N/A	#N/A	#N/A	#N/A	#N/A	#N/A	-1.19585	0.021085	1	0	1	DEG-down
Pavir.2KG303600	AT1G05030	Major facilitator superfamily protein	#N/A	#N/A	#N/A	#N/A	#N/A	#N/A	#N/A	#N/A	#N/A	#N/A	#N/A	#N/A	#N/A	#N/A	#N/A	#N/A	#N/A	#N/A	#N/A	#N/A	#N/A	#N/A	#N/A	#N/A	#N/A	-1.12788	0.00466026	1	0	1	DEG-down
Pavir.2KG311600	AT1G60010	0	#N/A	#N/A	#N/A	#N/A	#N/A	#N/A	#N/A	#N/A	#N/A	#N/A	#N/A	#N/A	#N/A	#N/A	#N/A	#N/A	#N/A	#N/A	#N/A	#N/A	#N/A	#N/A	#N/A	#N/A	#N/A	-1.40948	0.00138386	1	0	1	DEG-down
Pavir.2KG313900	AT3G01470	homeobox 1	HD-ZIP	#N/A	#N/A	#N/A	#N/A	#N/A	#N/A	#N/A	#N/A	#N/A	#N/A	#N/A	#N/A	#N/A	#N/A	#N/A	#N/A	#N/A	#N/A	#N/A	#N/A	#N/A	#N/A	#N/A	#N/A	-1.50515	1.78499e-07	1	0	1	DEG-down
Pavir.2KG321502	0	0	#N/A	#N/A	#N/A	#N/A	#N/A	#N/A	#N/A	#N/A	#N/A	#N/A	#N/A	#N/A	#N/A	#N/A	#N/A	#N/A	#N/A	#N/A	#N/A	#N/A	#N/A	#N/A	#N/A	#N/A	#N/A	-2.18283	5.92365e-05	1	0	1	DEG-down
Pavir.2KG327667	AT5G56980	0	#N/A	#N/A	#N/A	#N/A	#N/A	#N/A	#N/A	#N/A	#N/A	#N/A	#N/A	#N/A	#N/A	#N/A	#N/A	#N/A	#N/A	#N/A	#N/A	#N/A	#N/A	#N/A	#N/A	#N/A	#N/A	-1.16865	0.0392711	1	0	1	DEG-down
Pavir.2KG327900	AT4G10620	P-loop containing nucleoside triphosphate hydrolases superfamily protein	#N/A	#N/A	#N/A	#N/A	#N/A	#N/A	#N/A	#N/A	#N/A	#N/A	#N/A	#N/A	#N/A	#N/A	#N/A	#N/A	#N/A	#N/A	#N/A	#N/A	#N/A	#N/A	#N/A	#N/A	#N/A	-1.40004	0.010728	1	0	1	DEG-down
Pavir.2KG328500	AT1G78020	Protein of unknown function (DUF581)	#N/A	#N/A	#N/A	#N/A	#N/A	#N/A	#N/A	#N/A	#N/A	#N/A	#N/A	#N/A	#N/A	#N/A	#N/A	#N/A	#N/A	#N/A	#N/A	#N/A	#N/A	#N/A	#N/A	#N/A	#N/A	-1.58353	1.72353e-06	1	0	1	DEG-down
Pavir.2KG337500	AT1G52570	phospholipase D alpha 2	#N/A	#N/A	#N/A	#N/A	#N/A	#N/A	#N/A	#N/A	#N/A	#N/A	#N/A	#N/A	#N/A	#N/A	#N/A	#N/A	#N/A	#N/A	#N/A	#N/A	#N/A	#N/A	#N/A	#N/A	#N/A	-2.35446	0.000553796	1	0	1	DEG-down
Pavir.2KG340300	AT4G31780	monogalactosyl diacylglycerol synthase 1	#N/A	#N/A	#N/A	#N/A	#N/A	#N/A	#N/A	#N/A	#N/A	#N/A	#N/A	#N/A	#N/A	#N/A	#N/A	#N/A	#N/A	#N/A	#N/A	#N/A	#N/A	#N/A	#N/A	#N/A	#N/A	-1.02749	2.64553e-05	1	0	1	DEG-down
Pavir.2KG345002	AT2G29100	glutamate receptor 2.9	#N/A	#N/A	#N/A	#N/A	#N/A	#N/A	#N/A	#N/A	#N/A	#N/A	#N/A	#N/A	#N/A	#N/A	#N/A	#N/A	#N/A	#N/A	#N/A	#N/A	#N/A	#N/A	#N/A	#N/A	#N/A	-1.80404	0.0127985	1	0	1	DEG-down
Pavir.2KG347852	0	0	#N/A	#N/A	#N/A	#N/A	#N/A	#N/A	#N/A	#N/A	#N/A	#N/A	#N/A	#N/A	#N/A	#N/A	#N/A	#N/A	#N/A	#N/A	#N/A	#N/A	#N/A	#N/A	#N/A	#N/A	#N/A	-3.79408	0.0181131	1	0	1	DEG-down
Pavir.2KG347884	AT2G26270	0	#N/A	#N/A	#N/A	#N/A	#N/A	#N/A	#N/A	#N/A	#N/A	#N/A	#N/A	#N/A	#N/A	#N/A	#N/A	#N/A	#N/A	#N/A	#N/A	#N/A	#N/A	#N/A	#N/A	#N/A	#N/A	-1.36351	3.26676e-05	1	0	1	DEG-down
Pavir.2KG347896	0	0	#N/A	#N/A	#N/A	#N/A	#N/A	#N/A	#N/A	#N/A	#N/A	#N/A	#N/A	#N/A	#N/A	#N/A	#N/A	#N/A	#N/A	#N/A	#N/A	#N/A	#N/A	#N/A	#N/A	#N/A	#N/A	-8.50849	3.66063e-06	1	0	1	DEG-down
Pavir.2KG347929	AT5G07990	Cytochrome P450 superfamily protein	#N/A	#N/A	#N/A	#N/A	#N/A	#N/A	#N/A	#N/A	#N/A	#N/A	#N/A	#N/A	#N/A	#N/A	#N/A	#N/A	#N/A	#N/A	#N/A	#N/A	#N/A	#N/A	#N/A	#N/A	#N/A	-1.25225	1.6118e-05	1	0	1	DEG-down
Pavir.2KG347957	AT5G20635	0	#N/A	#N/A	#N/A	#N/A	#N/A	#N/A	#N/A	#N/A	#N/A	#N/A	#N/A	#N/A	#N/A	#N/A	#N/A	#N/A	#N/A	#N/A	#N/A	#N/A	#N/A	#N/A	#N/A	#N/A	#N/A	-2.00682	0.000230497	1	0	1	DEG-down
Pavir.2KG348005	AT5G35570	O-fucosyltransferase family protein	#N/A	#N/A	#N/A	#N/A	#N/A	#N/A	#N/A	#N/A	#N/A	#N/A	#N/A	#N/A	#N/A	#N/A	#N/A	#N/A	#N/A	#N/A	#N/A	#N/A	#N/A	#N/A	#N/A	#N/A	#N/A	-2.17753	0.000176256	1	0	1	DEG-down
Pavir.2KG348045	AT3G14000	DZC (Disease resistance/zinc finger/chromosome condensation-like region) domain containing protein	#N/A	#N/A	#N/A	#N/A	#N/A	#N/A	#N/A	#N/A	#N/A	#N/A	#N/A	#N/A	#N/A	#N/A	#N/A	#N/A	#N/A	#N/A	#N/A	#N/A	#N/A	#N/A	#N/A	#N/A	#N/A	-1.05748	0.00503246	1	0	1	DEG-down
Pavir.2KG348109	AT2G41940	zinc finger protein 8	C2H2	#N/A	#N/A	#N/A	#N/A	#N/A	#N/A	#N/A	#N/A	#N/A	#N/A	#N/A	#N/A	#N/A	#N/A	#N/A	#N/A	#N/A	#N/A	#N/A	#N/A	#N/A	#N/A	#N/A	#N/A	-2.57067	4.70528e-05	1	0	1	DEG-down
Pavir.2KG348205	AT1G05010	ethylene-forming enzyme	#N/A	#N/A	#N/A	#N/A	#N/A	#N/A	#N/A	#N/A	#N/A	#N/A	#N/A	#N/A	#N/A	#N/A	#N/A	#N/A	#N/A	#N/A	#N/A	#N/A	#N/A	#N/A	#N/A	#N/A	#N/A	-2.95395	1.20088e-06	1	0	1	DEG-down
Pavir.2KG348209	0	0	#N/A	#N/A	#N/A	#N/A	#N/A	#N/A	#N/A	#N/A	#N/A	#N/A	#N/A	#N/A	#N/A	#N/A	#N/A	#N/A	#N/A	#N/A	#N/A	#N/A	#N/A	#N/A	#N/A	#N/A	#N/A	-1.72578	0.00113876	1	0	1	DEG-down
Pavir.2KG351010	AT4G25000	alpha-amylase-like	#N/A	#N/A	#N/A	#N/A	#N/A	#N/A	#N/A	#N/A	#N/A	#N/A	#N/A	#N/A	#N/A	#N/A	#N/A	#N/A	#N/A	#N/A	#N/A	#N/A	#N/A	#N/A	#N/A	#N/A	#N/A	-1.96255	0.000385469	1	0	1	DEG-down
Pavir.2KG352000	AT2G15680	Calcium-binding EF-hand family protein	#N/A	#N/A	#N/A	#N/A	#N/A	#N/A	#N/A	#N/A	#N/A	#N/A	#N/A	#N/A	#N/A	#N/A	#N/A	#N/A	#N/A	#N/A	#N/A	#N/A	#N/A	#N/A	#N/A	#N/A	#N/A	-1.27029	0.0164532	1	0	1	DEG-down
Pavir.2KG353100	AT3G48690	alpha/beta-Hydrolases superfamily protein	#N/A	#N/A	#N/A	#N/A	#N/A	#N/A	#N/A	#N/A	#N/A	#N/A	#N/A	#N/A	#N/A	#N/A	#N/A	#N/A	#N/A	#N/A	#N/A	#N/A	#N/A	#N/A	#N/A	#N/A	#N/A	-2.43251	0.000629951	1	0	1	DEG-down
Pavir.2KG354700	AT1G47490	RNA-binding protein 47C	#N/A	#N/A	#N/A	#N/A	#N/A	#N/A	#N/A	#N/A	#N/A	#N/A	#N/A	#N/A	#N/A	#N/A	#N/A	#N/A	#N/A	#N/A	#N/A	#N/A	#N/A	#N/A	#N/A	#N/A	#N/A	-1.04036	0.00767955	1	0	1	DEG-down
Pavir.2KG354800	AT3G63470	serine carboxypeptidase-like 40	#N/A	#N/A	#N/A	#N/A	#N/A	#N/A	#N/A	#N/A	#N/A	#N/A	#N/A	#N/A	#N/A	#N/A	#N/A	#N/A	#N/A	#N/A	#N/A	#N/A	#N/A	#N/A	#N/A	#N/A	#N/A	-1.67937	4.64253e-07	1	0	1	DEG-down
Pavir.2KG357500	AT4G38100	0	#N/A	#N/A	#N/A	#N/A	#N/A	#N/A	#N/A	#N/A	#N/A	#N/A	#N/A	#N/A	#N/A	#N/A	#N/A	#N/A	#N/A	#N/A	#N/A	#N/A	#N/A	#N/A	#N/A	#N/A	#N/A	-1.27555	0.00055093	1	0	1	DEG-down
Pavir.2KG360200	AT5G17230	PHYTOENE SYNTHASE	#N/A	#N/A	#N/A	#N/A	#N/A	#N/A	#N/A	#N/A	#N/A	#N/A	#N/A	#N/A	#N/A	#N/A	#N/A	#N/A	#N/A	#N/A	#N/A	#N/A	#N/A	#N/A	#N/A	#N/A	#N/A	-1.48807	0.00203393	1	0	1	DEG-down
Pavir.2KG364700	0	0	#N/A	#N/A	#N/A	#N/A	#N/A	#N/A	#N/A	#N/A	#N/A	#N/A	#N/A	#N/A	#N/A	#N/A	#N/A	#N/A	#N/A	#N/A	#N/A	#N/A	#N/A	#N/A	#N/A	#N/A	#N/A	-2.47288	9.07421e-05	1	0	1	DEG-down
Pavir.2KG365000	AT1G60000	RNA-binding (RRM/RBD/RNP motifs) family protein	#N/A	#N/A	#N/A	#N/A	#N/A	#N/A	#N/A	#N/A	#N/A	#N/A	#N/A	#N/A	#N/A	#N/A	#N/A	#N/A	#N/A	#N/A	#N/A	#N/A	#N/A	#N/A	#N/A	#N/A	#N/A	-1.20876	1.19942e-05	1	0	1	DEG-down
Pavir.2KG365305	AT4G40060	homeobox protein 16	HD-ZIP	#N/A	#N/A	#N/A	#N/A	#N/A	#N/A	#N/A	#N/A	#N/A	#N/A	#N/A	#N/A	#N/A	#N/A	#N/A	#N/A	#N/A	#N/A	#N/A	#N/A	#N/A	#N/A	#N/A	#N/A	-1.16187	0.00039105	1	0	1	DEG-down
Pavir.2KG375936	AT4G33495	Ubiquitin carboxyl-terminal hydrolase family protein	#N/A	#N/A	#N/A	#N/A	#N/A	#N/A	#N/A	#N/A	#N/A	#N/A	#N/A	#N/A	#N/A	#N/A	#N/A	#N/A	#N/A	#N/A	#N/A	#N/A	#N/A	#N/A	#N/A	#N/A	#N/A	-1.22706	3.21385e-06	1	0	1	DEG-down
Pavir.2KG375946	AT4G00730	Homeobox-leucine zipper family protein / lipid-binding START domain-containing protein	HD-ZIP	#N/A	#N/A	#N/A	#N/A	#N/A	#N/A	#N/A	#N/A	#N/A	#N/A	#N/A	#N/A	#N/A	#N/A	#N/A	#N/A	#N/A	#N/A	#N/A	#N/A	#N/A	#N/A	#N/A	#N/A	-1.96746	2.61211e-09	1	0	1	DEG-down
Pavir.2KG376041	AT2G46660	cytochrome P450, family 78, subfamily A, polypeptide 6	#N/A	#N/A	#N/A	#N/A	#N/A	#N/A	#N/A	#N/A	#N/A	#N/A	#N/A	#N/A	#N/A	#N/A	#N/A	#N/A	#N/A	#N/A	#N/A	#N/A	#N/A	#N/A	#N/A	#N/A	#N/A	-2.94745	4.29631e-09	1	0	1	DEG-down
Pavir.2KG376400	AT4G38960	B-box type zinc finger family protein	DBB	#N/A	#N/A	#N/A	#N/A	#N/A	#N/A	#N/A	#N/A	#N/A	#N/A	#N/A	#N/A	#N/A	#N/A	#N/A	#N/A	#N/A	#N/A	#N/A	#N/A	#N/A	#N/A	#N/A	#N/A	-1.00277	0.000376364	1	0	1	DEG-down
Pavir.2KG382900	AT4G38660	Pathogenesis-related thaumatin superfamily protein	#N/A	#N/A	#N/A	#N/A	#N/A	#N/A	#N/A	#N/A	#N/A	#N/A	#N/A	#N/A	#N/A	#N/A	#N/A	#N/A	#N/A	#N/A	#N/A	#N/A	#N/A	#N/A	#N/A	#N/A	#N/A	-1.29513	0.000124752	1	0	1	DEG-down
Pavir.2KG383300	AT4G34940	armadillo repeat only 1	#N/A	#N/A	#N/A	#N/A	#N/A	#N/A	#N/A	#N/A	#N/A	#N/A	#N/A	#N/A	#N/A	#N/A	#N/A	#N/A	#N/A	#N/A	#N/A	#N/A	#N/A	#N/A	#N/A	#N/A	#N/A	-1.35285	3.43054e-05	1	0	1	DEG-down
Pavir.2KG386700	AT4G35900	Basic-leucine zipper (bZIP) transcription factor family protein	bZIP	#N/A	#N/A	#N/A	#N/A	#N/A	#N/A	#N/A	#N/A	#N/A	#N/A	#N/A	#N/A	#N/A	#N/A	#N/A	#N/A	#N/A	#N/A	#N/A	#N/A	#N/A	#N/A	#N/A	#N/A	-1.85768	3.53467e-05	1	0	1	DEG-down
Pavir.2KG386800	AT4G35900	Basic-leucine zipper (bZIP) transcription factor family protein	bZIP	#N/A	#N/A	#N/A	#N/A	#N/A	#N/A	#N/A	#N/A	#N/A	#N/A	#N/A	#N/A	#N/A	#N/A	#N/A	#N/A	#N/A	#N/A	#N/A	#N/A	#N/A	#N/A	#N/A	#N/A	-2.05886	2.89693e-06	1	0	1	DEG-down
Pavir.2KG386900	AT3G03050	cellulose synthase-like D3	#N/A	#N/A	#N/A	#N/A	#N/A	#N/A	#N/A	#N/A	#N/A	#N/A	#N/A	#N/A	#N/A	#N/A	#N/A	#N/A	#N/A	#N/A	#N/A	#N/A	#N/A	#N/A	#N/A	#N/A	#N/A	-2.59493	0.000185713	1	0	1	DEG-down
Pavir.2KG387300	0	0	#N/A	#N/A	#N/A	#N/A	#N/A	#N/A	#N/A	#N/A	#N/A	#N/A	#N/A	#N/A	#N/A	#N/A	#N/A	#N/A	#N/A	#N/A	#N/A	#N/A	#N/A	#N/A	#N/A	#N/A	#N/A	-2.0276	0.00190462	1	0	1	DEG-down
Pavir.2KG387500	AT3G54820	plasma membrane intrinsic protein 2;5	#N/A	#N/A	#N/A	#N/A	#N/A	#N/A	#N/A	#N/A	#N/A	#N/A	#N/A	#N/A	#N/A	#N/A	#N/A	#N/A	#N/A	#N/A	#N/A	#N/A	#N/A	#N/A	#N/A	#N/A	#N/A	-1.93743	0.0371072	1	0	1	DEG-down
Pavir.2KG390300	0	0	#N/A	#N/A	#N/A	#N/A	#N/A	#N/A	#N/A	#N/A	#N/A	#N/A	#N/A	#N/A	#N/A	#N/A	#N/A	#N/A	#N/A	#N/A	#N/A	#N/A	#N/A	#N/A	#N/A	#N/A	#N/A	-1.00971	0.000190003	1	0	1	DEG-down
Pavir.2KG390400	0	0	#N/A	#N/A	#N/A	#N/A	#N/A	#N/A	#N/A	#N/A	#N/A	#N/A	#N/A	#N/A	#N/A	#N/A	#N/A	#N/A	#N/A	#N/A	#N/A	#N/A	#N/A	#N/A	#N/A	#N/A	#N/A	-3.2226	0.00905061	1	0	1	DEG-down
Pavir.2KG390900	AT4G35780	ACT-like protein tyrosine kinase family protein	#N/A	#N/A	#N/A	#N/A	#N/A	#N/A	#N/A	#N/A	#N/A	#N/A	#N/A	#N/A	#N/A	#N/A	#N/A	#N/A	#N/A	#N/A	#N/A	#N/A	#N/A	#N/A	#N/A	#N/A	#N/A	-1.26677	0.000626943	1	0	1	DEG-down
Pavir.2KG391400	AT3G07040	NB-ARC domain-containing disease resistance protein	#N/A	#N/A	#N/A	#N/A	#N/A	#N/A	#N/A	#N/A	#N/A	#N/A	#N/A	#N/A	#N/A	#N/A	#N/A	#N/A	#N/A	#N/A	#N/A	#N/A	#N/A	#N/A	#N/A	#N/A	#N/A	-1.16165	0.0181769	1	0	1	DEG-down
Pavir.2KG393005	AT5G27780	SAUR-like auxin-responsive protein family	#N/A	#N/A	#N/A	#N/A	#N/A	#N/A	#N/A	#N/A	#N/A	#N/A	#N/A	#N/A	#N/A	#N/A	#N/A	#N/A	#N/A	#N/A	#N/A	#N/A	#N/A	#N/A	#N/A	#N/A	#N/A	-1.15433	0.0394663	1	0	1	DEG-down
Pavir.2KG395000	AT1G19250	flavin-dependent monooxygenase 1	#N/A	#N/A	#N/A	#N/A	#N/A	#N/A	#N/A	#N/A	#N/A	#N/A	#N/A	#N/A	#N/A	#N/A	#N/A	#N/A	#N/A	#N/A	#N/A	#N/A	#N/A	#N/A	#N/A	#N/A	#N/A	-1.31699	0.00224646	1	0	1	DEG-down
Pavir.2KG395300	AT1G20640	Plant regulator RWP-RK family protein	Nin-like	#N/A	#N/A	#N/A	#N/A	#N/A	#N/A	#N/A	#N/A	#N/A	#N/A	#N/A	#N/A	#N/A	#N/A	#N/A	#N/A	#N/A	#N/A	#N/A	#N/A	#N/A	#N/A	#N/A	#N/A	-1.01524	0.00829203	1	0	1	DEG-down
Pavir.2KG395800	AT2G34420	photosystem II light harvesting complex gene B1B2	#N/A	#N/A	#N/A	#N/A	#N/A	#N/A	#N/A	#N/A	#N/A	#N/A	#N/A	#N/A	#N/A	#N/A	#N/A	#N/A	#N/A	#N/A	#N/A	#N/A	#N/A	#N/A	#N/A	#N/A	#N/A	-1.12687	0.00918413	1	0	1	DEG-down
Pavir.2KG400100	0	0	#N/A	#N/A	#N/A	#N/A	#N/A	#N/A	#N/A	#N/A	#N/A	#N/A	#N/A	#N/A	#N/A	#N/A	#N/A	#N/A	#N/A	#N/A	#N/A	#N/A	#N/A	#N/A	#N/A	#N/A	#N/A	-1.54314	2.46576e-06	1	0	1	DEG-down
Pavir.2KG406800	AT3G10240	F-box and associated interaction domains-containing protein	#N/A	#N/A	#N/A	#N/A	#N/A	#N/A	#N/A	#N/A	#N/A	#N/A	#N/A	#N/A	#N/A	#N/A	#N/A	#N/A	#N/A	#N/A	#N/A	#N/A	#N/A	#N/A	#N/A	#N/A	#N/A	-1.34306	7.65211e-08	1	0	1	DEG-down
Pavir.2KG408705	0	0	#N/A	#N/A	#N/A	#N/A	#N/A	#N/A	#N/A	#N/A	#N/A	#N/A	#N/A	#N/A	#N/A	#N/A	#N/A	#N/A	#N/A	#N/A	#N/A	#N/A	#N/A	#N/A	#N/A	#N/A	#N/A	-1.59286	0.0193717	1	0	1	DEG-down
Pavir.2KG410300	AT4G10790	UBX domain-containing protein	#N/A	#N/A	#N/A	#N/A	#N/A	#N/A	#N/A	#N/A	#N/A	#N/A	#N/A	#N/A	#N/A	#N/A	#N/A	#N/A	#N/A	#N/A	#N/A	#N/A	#N/A	#N/A	#N/A	#N/A	#N/A	-1.55485	0.000129371	1	0	1	DEG-down
Pavir.2KG410400	AT5G10770	Eukaryotic aspartyl protease family protein	#N/A	#N/A	#N/A	#N/A	#N/A	#N/A	#N/A	#N/A	#N/A	#N/A	#N/A	#N/A	#N/A	#N/A	#N/A	#N/A	#N/A	#N/A	#N/A	#N/A	#N/A	#N/A	#N/A	#N/A	#N/A	-2.77374	0.000370628	1	0	1	DEG-down
Pavir.2KG411475	AT1G76470	NAD(P)-binding Rossmann-fold superfamily protein	#N/A	#N/A	#N/A	#N/A	#N/A	#N/A	#N/A	#N/A	#N/A	#N/A	#N/A	#N/A	#N/A	#N/A	#N/A	#N/A	#N/A	#N/A	#N/A	#N/A	#N/A	#N/A	#N/A	#N/A	#N/A	-1.13825	0.0343246	1	0	1	DEG-down
Pavir.2KG411490	AT1G76490	hydroxy methylglutaryl CoA reductase 1	#N/A	#N/A	#N/A	#N/A	#N/A	#N/A	#N/A	#N/A	#N/A	#N/A	#N/A	#N/A	#N/A	#N/A	#N/A	#N/A	#N/A	#N/A	#N/A	#N/A	#N/A	#N/A	#N/A	#N/A	#N/A	-1.50379	2.95973e-05	1	0	1	DEG-down
Pavir.2KG411531	AT4G35420	dihydroflavonol 4-reductase-like1	#N/A	#N/A	#N/A	#N/A	#N/A	#N/A	#N/A	#N/A	#N/A	#N/A	#N/A	#N/A	#N/A	#N/A	#N/A	#N/A	#N/A	#N/A	#N/A	#N/A	#N/A	#N/A	#N/A	#N/A	#N/A	-1.01841	0.00244598	1	0	1	DEG-down
Pavir.2KG411601	AT1G16800	P-loop containing nucleoside triphosphate hydrolases superfamily protein	#N/A	#N/A	#N/A	#N/A	#N/A	#N/A	#N/A	#N/A	#N/A	#N/A	#N/A	#N/A	#N/A	#N/A	#N/A	#N/A	#N/A	#N/A	#N/A	#N/A	#N/A	#N/A	#N/A	#N/A	#N/A	-7.36813	0.00148384	1	0	1	DEG-down
Pavir.2KG411751	AT2G32000	DNA topoisomerase, type IA, core	#N/A	#N/A	#N/A	#N/A	#N/A	#N/A	#N/A	#N/A	#N/A	#N/A	#N/A	#N/A	#N/A	#N/A	#N/A	#N/A	#N/A	#N/A	#N/A	#N/A	#N/A	#N/A	#N/A	#N/A	#N/A	-1.41298	0.000264853	1	0	1	DEG-down
Pavir.2KG415700	AT5G20380	phosphate transporter 4;5	#N/A	#N/A	#N/A	#N/A	#N/A	#N/A	#N/A	#N/A	#N/A	#N/A	#N/A	#N/A	#N/A	#N/A	#N/A	#N/A	#N/A	#N/A	#N/A	#N/A	#N/A	#N/A	#N/A	#N/A	#N/A	-1.22782	0.000214147	1	0	1	DEG-down
Pavir.2KG416800	AT2G24220	purine permease 5	#N/A	#N/A	#N/A	#N/A	#N/A	#N/A	#N/A	#N/A	#N/A	#N/A	#N/A	#N/A	#N/A	#N/A	#N/A	#N/A	#N/A	#N/A	#N/A	#N/A	#N/A	#N/A	#N/A	#N/A	#N/A	-1.14764	0.000785731	1	0	1	DEG-down
Pavir.2KG419605	AT1G78930	Mitochondrial transcription termination factor family protein	#N/A	#N/A	#N/A	#N/A	#N/A	#N/A	#N/A	#N/A	#N/A	#N/A	#N/A	#N/A	#N/A	#N/A	#N/A	#N/A	#N/A	#N/A	#N/A	#N/A	#N/A	#N/A	#N/A	#N/A	#N/A	-1.10439	3.18416e-07	1	0	1	DEG-down
Pavir.2KG419645	AT3G11750	Dihydroneopterin aldolase	#N/A	#N/A	#N/A	#N/A	#N/A	#N/A	#N/A	#N/A	#N/A	#N/A	#N/A	#N/A	#N/A	#N/A	#N/A	#N/A	#N/A	#N/A	#N/A	#N/A	#N/A	#N/A	#N/A	#N/A	#N/A	-2.02447	0.0251648	1	0	1	DEG-down
Pavir.2KG419660	AT1G79450	ALA-interacting subunit 5	#N/A	#N/A	#N/A	#N/A	#N/A	#N/A	#N/A	#N/A	#N/A	#N/A	#N/A	#N/A	#N/A	#N/A	#N/A	#N/A	#N/A	#N/A	#N/A	#N/A	#N/A	#N/A	#N/A	#N/A	#N/A	-1.23195	0.000273486	1	0	1	DEG-down
Pavir.2KG419665	AT1G30910	Molybdenum cofactor sulfurase family protein	#N/A	#N/A	#N/A	#N/A	#N/A	#N/A	#N/A	#N/A	#N/A	#N/A	#N/A	#N/A	#N/A	#N/A	#N/A	#N/A	#N/A	#N/A	#N/A	#N/A	#N/A	#N/A	#N/A	#N/A	#N/A	-1.1247	0.002239	1	0	1	DEG-down
Pavir.2KG419820	0	0	#N/A	#N/A	#N/A	#N/A	#N/A	#N/A	#N/A	#N/A	#N/A	#N/A	#N/A	#N/A	#N/A	#N/A	#N/A	#N/A	#N/A	#N/A	#N/A	#N/A	#N/A	#N/A	#N/A	#N/A	#N/A	-1.37608	0.0231865	1	0	1	DEG-down
Pavir.2KG421945	AT3G09430	0	#N/A	#N/A	#N/A	#N/A	#N/A	#N/A	#N/A	#N/A	#N/A	#N/A	#N/A	#N/A	#N/A	#N/A	#N/A	#N/A	#N/A	#N/A	#N/A	#N/A	#N/A	#N/A	#N/A	#N/A	#N/A	-1.23801	0.00668903	1	0	1	DEG-down
Pavir.2KG422106	0	0	#N/A	#N/A	#N/A	#N/A	#N/A	#N/A	#N/A	#N/A	#N/A	#N/A	#N/A	#N/A	#N/A	#N/A	#N/A	#N/A	#N/A	#N/A	#N/A	#N/A	#N/A	#N/A	#N/A	#N/A	#N/A	-1.26624	0.00328746	1	0	1	DEG-down
Pavir.2KG422300	AT1G12450	SNARE associated Golgi protein family	#N/A	#N/A	#N/A	#N/A	#N/A	#N/A	#N/A	#N/A	#N/A	#N/A	#N/A	#N/A	#N/A	#N/A	#N/A	#N/A	#N/A	#N/A	#N/A	#N/A	#N/A	#N/A	#N/A	#N/A	#N/A	-1.45309	3.95562e-09	1	0	1	DEG-down
Pavir.2KG424300	AT1G51110	Plastid-lipid associated protein PAP / fibrillin family protein	#N/A	#N/A	#N/A	#N/A	#N/A	#N/A	#N/A	#N/A	#N/A	#N/A	#N/A	#N/A	#N/A	#N/A	#N/A	#N/A	#N/A	#N/A	#N/A	#N/A	#N/A	#N/A	#N/A	#N/A	#N/A	-1.42482	0.000924359	1	0	1	DEG-down
Pavir.2KG424600	AT5G17240	SET domain group 40	#N/A	#N/A	#N/A	#N/A	#N/A	#N/A	#N/A	#N/A	#N/A	#N/A	#N/A	#N/A	#N/A	#N/A	#N/A	#N/A	#N/A	#N/A	#N/A	#N/A	#N/A	#N/A	#N/A	#N/A	#N/A	-1.16941	2.77047e-06	1	0	1	DEG-down
Pavir.2KG425200	AT1G31050	basic helix-loop-helix (bHLH) DNA-binding superfamily protein	bHLH	#N/A	#N/A	#N/A	#N/A	#N/A	#N/A	#N/A	#N/A	#N/A	#N/A	#N/A	#N/A	#N/A	#N/A	#N/A	#N/A	#N/A	#N/A	#N/A	#N/A	#N/A	#N/A	#N/A	#N/A	-1.132	0.00165898	1	0	1	DEG-down
Pavir.2KG430000	AT3G15270	squamosa promoter binding protein-like 5	SBP	#N/A	#N/A	#N/A	#N/A	#N/A	#N/A	#N/A	#N/A	#N/A	#N/A	#N/A	#N/A	#N/A	#N/A	#N/A	#N/A	#N/A	#N/A	#N/A	#N/A	#N/A	#N/A	#N/A	#N/A	-1.05312	0.00742308	1	0	1	DEG-down
Pavir.2KG432100	0	0	#N/A	#N/A	#N/A	#N/A	#N/A	#N/A	#N/A	#N/A	#N/A	#N/A	#N/A	#N/A	#N/A	#N/A	#N/A	#N/A	#N/A	#N/A	#N/A	#N/A	#N/A	#N/A	#N/A	#N/A	#N/A	-1.84692	0.00177002	1	0	1	DEG-down
Pavir.2KG432400	AT3G26085	CAAX amino terminal protease family protein	#N/A	#N/A	#N/A	#N/A	#N/A	#N/A	#N/A	#N/A	#N/A	#N/A	#N/A	#N/A	#N/A	#N/A	#N/A	#N/A	#N/A	#N/A	#N/A	#N/A	#N/A	#N/A	#N/A	#N/A	#N/A	-1.02974	0.000156079	1	0	1	DEG-down
Pavir.2KG441725	AT3G16730	0	#N/A	#N/A	#N/A	#N/A	#N/A	#N/A	#N/A	#N/A	#N/A	#N/A	#N/A	#N/A	#N/A	#N/A	#N/A	#N/A	#N/A	#N/A	#N/A	#N/A	#N/A	#N/A	#N/A	#N/A	#N/A	-1.12596	0.0148731	1	0	1	DEG-down
Pavir.2KG443100	AT3G17380	TRAF-like family protein	#N/A	#N/A	#N/A	#N/A	#N/A	#N/A	#N/A	#N/A	#N/A	#N/A	#N/A	#N/A	#N/A	#N/A	#N/A	#N/A	#N/A	#N/A	#N/A	#N/A	#N/A	#N/A	#N/A	#N/A	#N/A	-2.14408	0.0352628	1	0	1	DEG-down
Pavir.2KG445100	AT3G12940	2-oxoglutarate (2OG) and Fe(II)-dependent oxygenase superfamily protein	#N/A	#N/A	#N/A	#N/A	#N/A	#N/A	#N/A	#N/A	#N/A	#N/A	#N/A	#N/A	#N/A	#N/A	#N/A	#N/A	#N/A	#N/A	#N/A	#N/A	#N/A	#N/A	#N/A	#N/A	#N/A	-1.04786	0.0264406	1	0	1	DEG-down
Pavir.2KG447800	AT1G28340	receptor like protein 4	#N/A	#N/A	#N/A	#N/A	#N/A	#N/A	#N/A	#N/A	#N/A	#N/A	#N/A	#N/A	#N/A	#N/A	#N/A	#N/A	#N/A	#N/A	#N/A	#N/A	#N/A	#N/A	#N/A	#N/A	#N/A	-2.002	2.14212e-06	1	0	1	DEG-down
Pavir.2KG449800	AT3G14470	NB-ARC domain-containing disease resistance protein	#N/A	#N/A	#N/A	#N/A	#N/A	#N/A	#N/A	#N/A	#N/A	#N/A	#N/A	#N/A	#N/A	#N/A	#N/A	#N/A	#N/A	#N/A	#N/A	#N/A	#N/A	#N/A	#N/A	#N/A	#N/A	-4.97499	0.000903342	1	0	1	DEG-down
Pavir.2KG449815	AT1G66950	pleiotropic drug resistance 11	#N/A	#N/A	#N/A	#N/A	#N/A	#N/A	#N/A	#N/A	#N/A	#N/A	#N/A	#N/A	#N/A	#N/A	#N/A	#N/A	#N/A	#N/A	#N/A	#N/A	#N/A	#N/A	#N/A	#N/A	#N/A	-1.95386	0.0257148	1	0	1	DEG-down
Pavir.2KG450600	AT3G21710	0	#N/A	#N/A	#N/A	#N/A	#N/A	#N/A	#N/A	#N/A	#N/A	#N/A	#N/A	#N/A	#N/A	#N/A	#N/A	#N/A	#N/A	#N/A	#N/A	#N/A	#N/A	#N/A	#N/A	#N/A	#N/A	-1.61568	0.000154028	1	0	1	DEG-down
Pavir.2KG452200	0	0	#N/A	#N/A	#N/A	#N/A	#N/A	#N/A	#N/A	#N/A	#N/A	#N/A	#N/A	#N/A	#N/A	#N/A	#N/A	#N/A	#N/A	#N/A	#N/A	#N/A	#N/A	#N/A	#N/A	#N/A	#N/A	-4.92304	0.022212	1	0	1	DEG-down
Pavir.2KG452700	0	0	#N/A	#N/A	#N/A	#N/A	#N/A	#N/A	#N/A	#N/A	#N/A	#N/A	#N/A	#N/A	#N/A	#N/A	#N/A	#N/A	#N/A	#N/A	#N/A	#N/A	#N/A	#N/A	#N/A	#N/A	#N/A	-1.39517	0.00124883	1	0	1	DEG-down
Pavir.2KG459115	0	0	#N/A	#N/A	#N/A	#N/A	#N/A	#N/A	#N/A	#N/A	#N/A	#N/A	#N/A	#N/A	#N/A	#N/A	#N/A	#N/A	#N/A	#N/A	#N/A	#N/A	#N/A	#N/A	#N/A	#N/A	#N/A	-2.0297	0.00041756	1	0	1	DEG-down
Pavir.2KG459900	AT1G53903	Protein of unknown function (DUF581)	#N/A	#N/A	#N/A	#N/A	#N/A	#N/A	#N/A	#N/A	#N/A	#N/A	#N/A	#N/A	#N/A	#N/A	#N/A	#N/A	#N/A	#N/A	#N/A	#N/A	#N/A	#N/A	#N/A	#N/A	#N/A	-1.42963	0.0180983	1	0	1	DEG-down
Pavir.2KG462000	AT4G23310	cysteine-rich RLK (RECEPTOR-like protein kinase) 23	#N/A	#N/A	#N/A	#N/A	#N/A	#N/A	#N/A	#N/A	#N/A	#N/A	#N/A	#N/A	#N/A	#N/A	#N/A	#N/A	#N/A	#N/A	#N/A	#N/A	#N/A	#N/A	#N/A	#N/A	#N/A	-1.57429	0.0147222	1	0	1	DEG-down
Pavir.2KG465200	AT4G15210	beta-amylase 5	#N/A	#N/A	#N/A	#N/A	#N/A	#N/A	#N/A	#N/A	#N/A	#N/A	#N/A	#N/A	#N/A	#N/A	#N/A	#N/A	#N/A	#N/A	#N/A	#N/A	#N/A	#N/A	#N/A	#N/A	#N/A	-2.05996	0.000244044	1	0	1	DEG-down
Pavir.2KG473400	AT1G32180	cellulose synthase-like D6	#N/A	#N/A	#N/A	#N/A	#N/A	#N/A	#N/A	#N/A	#N/A	#N/A	#N/A	#N/A	#N/A	#N/A	#N/A	#N/A	#N/A	#N/A	#N/A	#N/A	#N/A	#N/A	#N/A	#N/A	#N/A	-1.3511	0.00615754	1	0	1	DEG-down
Pavir.2KG477900	AT2G16910	basic helix-loop-helix (bHLH) DNA-binding superfamily protein	bHLH	#N/A	#N/A	#N/A	#N/A	#N/A	#N/A	#N/A	#N/A	#N/A	#N/A	#N/A	#N/A	#N/A	#N/A	#N/A	#N/A	#N/A	#N/A	#N/A	#N/A	#N/A	#N/A	#N/A	#N/A	-3.8467	0.000113038	1	0	1	DEG-down
Pavir.2KG487200	0	0	#N/A	#N/A	#N/A	#N/A	#N/A	#N/A	#N/A	#N/A	#N/A	#N/A	#N/A	#N/A	#N/A	#N/A	#N/A	#N/A	#N/A	#N/A	#N/A	#N/A	#N/A	#N/A	#N/A	#N/A	#N/A	-1.33013	6.09929e-06	1	0	1	DEG-down
Pavir.2KG489810	AT4G33140	Haloacid dehalogenase-like hydrolase (HAD) superfamily protein	#N/A	#N/A	#N/A	#N/A	#N/A	#N/A	#N/A	#N/A	#N/A	#N/A	#N/A	#N/A	#N/A	#N/A	#N/A	#N/A	#N/A	#N/A	#N/A	#N/A	#N/A	#N/A	#N/A	#N/A	#N/A	-1.83007	0.00897686	1	0	1	DEG-down
Pavir.2KG504100	AT3G13510	Protein of Unknown Function (DUF239)	#N/A	#N/A	#N/A	#N/A	#N/A	#N/A	#N/A	#N/A	#N/A	#N/A	#N/A	#N/A	#N/A	#N/A	#N/A	#N/A	#N/A	#N/A	#N/A	#N/A	#N/A	#N/A	#N/A	#N/A	#N/A	-1.08777	0.00537906	1	0	1	DEG-down
Pavir.2KG506500	AT3G13550	Ubiquitin-conjugating enzyme family protein	#N/A	#N/A	#N/A	#N/A	#N/A	#N/A	#N/A	#N/A	#N/A	#N/A	#N/A	#N/A	#N/A	#N/A	#N/A	#N/A	#N/A	#N/A	#N/A	#N/A	#N/A	#N/A	#N/A	#N/A	#N/A	-1.05249	1.45161e-09	1	0	1	DEG-down
Pavir.2KG506700	AT3G61470	photosystem I light harvesting complex gene 2	#N/A	#N/A	#N/A	#N/A	#N/A	#N/A	#N/A	#N/A	#N/A	#N/A	#N/A	#N/A	#N/A	#N/A	#N/A	#N/A	#N/A	#N/A	#N/A	#N/A	#N/A	#N/A	#N/A	#N/A	#N/A	-1.03844	0.0102231	1	0	1	DEG-down
Pavir.2KG509600	AT3G50700	indeterminate(ID)-domain 2	C2H2	#N/A	#N/A	#N/A	#N/A	#N/A	#N/A	#N/A	#N/A	#N/A	#N/A	#N/A	#N/A	#N/A	#N/A	#N/A	#N/A	#N/A	#N/A	#N/A	#N/A	#N/A	#N/A	#N/A	#N/A	-1.1596	3.93541e-07	1	0	1	DEG-down
Pavir.2KG510900	AT5G55580	Mitochondrial transcription termination factor family protein	#N/A	#N/A	#N/A	#N/A	#N/A	#N/A	#N/A	#N/A	#N/A	#N/A	#N/A	#N/A	#N/A	#N/A	#N/A	#N/A	#N/A	#N/A	#N/A	#N/A	#N/A	#N/A	#N/A	#N/A	#N/A	-1.5451	3.31834e-11	1	0	1	DEG-down
Pavir.2KG513700	AT5G05340	Peroxidase superfamily protein	#N/A	#N/A	#N/A	#N/A	#N/A	#N/A	#N/A	#N/A	#N/A	#N/A	#N/A	#N/A	#N/A	#N/A	#N/A	#N/A	#N/A	#N/A	#N/A	#N/A	#N/A	#N/A	#N/A	#N/A	#N/A	-1.78855	0.00207213	1	0	1	DEG-down
Pavir.2KG516600	0	0	#N/A	#N/A	#N/A	#N/A	#N/A	#N/A	#N/A	#N/A	#N/A	#N/A	#N/A	#N/A	#N/A	#N/A	#N/A	#N/A	#N/A	#N/A	#N/A	#N/A	#N/A	#N/A	#N/A	#N/A	#N/A	-1.39871	1.70673e-08	1	0	1	DEG-down
Pavir.2KG518500	AT1G13700	6-phosphogluconolactonase 1	#N/A	#N/A	#N/A	#N/A	#N/A	#N/A	#N/A	#N/A	#N/A	#N/A	#N/A	#N/A	#N/A	#N/A	#N/A	#N/A	#N/A	#N/A	#N/A	#N/A	#N/A	#N/A	#N/A	#N/A	#N/A	-1.63819	7.89145e-07	1	0	1	DEG-down
Pavir.2KG518510	0	0	#N/A	#N/A	#N/A	#N/A	#N/A	#N/A	#N/A	#N/A	#N/A	#N/A	#N/A	#N/A	#N/A	#N/A	#N/A	#N/A	#N/A	#N/A	#N/A	#N/A	#N/A	#N/A	#N/A	#N/A	#N/A	-7.52684	3.74775e-05	1	0	1	DEG-down
Pavir.2KG519800	AT1G69420	DHHC-type zinc finger family protein	#N/A	#N/A	#N/A	#N/A	#N/A	#N/A	#N/A	#N/A	#N/A	#N/A	#N/A	#N/A	#N/A	#N/A	#N/A	#N/A	#N/A	#N/A	#N/A	#N/A	#N/A	#N/A	#N/A	#N/A	#N/A	-1.5617	0.0101345	1	0	1	DEG-down
Pavir.2KG528500	AT5G02330	Cysteine/Histidine-rich C1 domain family protein	#N/A	#N/A	#N/A	#N/A	#N/A	#N/A	#N/A	#N/A	#N/A	#N/A	#N/A	#N/A	#N/A	#N/A	#N/A	#N/A	#N/A	#N/A	#N/A	#N/A	#N/A	#N/A	#N/A	#N/A	#N/A	-2.10582	0.017264	1	0	1	DEG-down
Pavir.2KG534200	AT1G09450	Protein kinase superfamily protein	#N/A	#N/A	#N/A	#N/A	#N/A	#N/A	#N/A	#N/A	#N/A	#N/A	#N/A	#N/A	#N/A	#N/A	#N/A	#N/A	#N/A	#N/A	#N/A	#N/A	#N/A	#N/A	#N/A	#N/A	#N/A	-1.49201	0.00406456	1	0	1	DEG-down
Pavir.2KG538900	AT3G04820	Pseudouridine synthase family protein	#N/A	#N/A	#N/A	#N/A	#N/A	#N/A	#N/A	#N/A	#N/A	#N/A	#N/A	#N/A	#N/A	#N/A	#N/A	#N/A	#N/A	#N/A	#N/A	#N/A	#N/A	#N/A	#N/A	#N/A	#N/A	-1.20948	0.00127698	1	0	1	DEG-down
Pavir.2KG540500	AT1G26820	ribonuclease 3	#N/A	#N/A	#N/A	#N/A	#N/A	#N/A	#N/A	#N/A	#N/A	#N/A	#N/A	#N/A	#N/A	#N/A	#N/A	#N/A	#N/A	#N/A	#N/A	#N/A	#N/A	#N/A	#N/A	#N/A	#N/A	-4.41687	0.00413147	1	0	1	DEG-down
Pavir.2KG544000	AT5G64080	Bifunctional inhibitor/lipid-transfer protein/seed storage 2S albumin superfamily protein	#N/A	#N/A	#N/A	#N/A	#N/A	#N/A	#N/A	#N/A	#N/A	#N/A	#N/A	#N/A	#N/A	#N/A	#N/A	#N/A	#N/A	#N/A	#N/A	#N/A	#N/A	#N/A	#N/A	#N/A	#N/A	-2.30053	9.04257e-05	1	0	1	DEG-down
Pavir.2KG551000	AT5G37770	EF hand calcium-binding protein family	#N/A	#N/A	#N/A	#N/A	#N/A	#N/A	#N/A	#N/A	#N/A	#N/A	#N/A	#N/A	#N/A	#N/A	#N/A	#N/A	#N/A	#N/A	#N/A	#N/A	#N/A	#N/A	#N/A	#N/A	#N/A	-1.71574	2.29939e-09	1	0	1	DEG-down
Pavir.2KG551200	AT1G18210	Calcium-binding EF-hand family protein	#N/A	#N/A	#N/A	#N/A	#N/A	#N/A	#N/A	#N/A	#N/A	#N/A	#N/A	#N/A	#N/A	#N/A	#N/A	#N/A	#N/A	#N/A	#N/A	#N/A	#N/A	#N/A	#N/A	#N/A	#N/A	-1.42555	2.38454e-06	1	0	1	DEG-down
Pavir.2KG559701	AT1G01020	Arv1-like protein	#N/A	#N/A	#N/A	#N/A	#N/A	#N/A	#N/A	#N/A	#N/A	#N/A	#N/A	#N/A	#N/A	#N/A	#N/A	#N/A	#N/A	#N/A	#N/A	#N/A	#N/A	#N/A	#N/A	#N/A	#N/A	-1.52884	7.19625e-06	1	0	1	DEG-down
Pavir.2KG569500	AT1G08400	RINT-1 / TIP-1 family	#N/A	#N/A	#N/A	#N/A	#N/A	#N/A	#N/A	#N/A	#N/A	#N/A	#N/A	#N/A	#N/A	#N/A	#N/A	#N/A	#N/A	#N/A	#N/A	#N/A	#N/A	#N/A	#N/A	#N/A	#N/A	-1.02721	0.00215648	1	0	1	DEG-down
Pavir.2KG573300	AT1G03470	Kinase interacting (KIP1-like) family protein	#N/A	#N/A	#N/A	#N/A	#N/A	#N/A	#N/A	#N/A	#N/A	#N/A	#N/A	#N/A	#N/A	#N/A	#N/A	#N/A	#N/A	#N/A	#N/A	#N/A	#N/A	#N/A	#N/A	#N/A	#N/A	-1.62323	2.75047e-06	1	0	1	DEG-down
Pavir.2KG575918	AT3G12860	NOP56-like pre RNA processing ribonucleoprotein	#N/A	#N/A	#N/A	#N/A	#N/A	#N/A	#N/A	#N/A	#N/A	#N/A	#N/A	#N/A	#N/A	#N/A	#N/A	#N/A	#N/A	#N/A	#N/A	#N/A	#N/A	#N/A	#N/A	#N/A	#N/A	-1.11589	6.72994e-06	1	0	1	DEG-down
Pavir.2KG576400	AT4G21770	Pseudouridine synthase family protein	#N/A	#N/A	#N/A	#N/A	#N/A	#N/A	#N/A	#N/A	#N/A	#N/A	#N/A	#N/A	#N/A	#N/A	#N/A	#N/A	#N/A	#N/A	#N/A	#N/A	#N/A	#N/A	#N/A	#N/A	#N/A	-1.36506	0.000169949	1	0	1	DEG-down
Pavir.2KG578300	AT3G56960	phosphatidyl inositol monophosphate 5 kinase 4	#N/A	#N/A	#N/A	#N/A	#N/A	#N/A	#N/A	#N/A	#N/A	#N/A	#N/A	#N/A	#N/A	#N/A	#N/A	#N/A	#N/A	#N/A	#N/A	#N/A	#N/A	#N/A	#N/A	#N/A	#N/A	-1.74516	0.000104358	1	0	1	DEG-down
Pavir.2KG578700	AT5G19390	Rho GTPase activation protein (RhoGAP) with PH domain	#N/A	#N/A	#N/A	#N/A	#N/A	#N/A	#N/A	#N/A	#N/A	#N/A	#N/A	#N/A	#N/A	#N/A	#N/A	#N/A	#N/A	#N/A	#N/A	#N/A	#N/A	#N/A	#N/A	#N/A	#N/A	-1.33782	3.39684e-07	1	0	1	DEG-down
Pavir.2KG579900	AT4G29070	Phospholipase A2 family protein	#N/A	#N/A	#N/A	#N/A	#N/A	#N/A	#N/A	#N/A	#N/A	#N/A	#N/A	#N/A	#N/A	#N/A	#N/A	#N/A	#N/A	#N/A	#N/A	#N/A	#N/A	#N/A	#N/A	#N/A	#N/A	-1.25475	0.0198412	1	0	1	DEG-down
Pavir.2KG582300	AT3G18080	B-S glucosidase 44	#N/A	#N/A	#N/A	#N/A	#N/A	#N/A	#N/A	#N/A	#N/A	#N/A	#N/A	#N/A	#N/A	#N/A	#N/A	#N/A	#N/A	#N/A	#N/A	#N/A	#N/A	#N/A	#N/A	#N/A	#N/A	-1.79082	5.96563e-05	1	0	1	DEG-down
Pavir.2KG582818	0	0	#N/A	#N/A	#N/A	#N/A	#N/A	#N/A	#N/A	#N/A	#N/A	#N/A	#N/A	#N/A	#N/A	#N/A	#N/A	#N/A	#N/A	#N/A	#N/A	#N/A	#N/A	#N/A	#N/A	#N/A	#N/A	-1.50228	0.0351497	1	0	1	DEG-down
Pavir.2KG583800	AT1G08570	atypical CYS HIS rich thioredoxin 4	#N/A	#N/A	#N/A	#N/A	#N/A	#N/A	#N/A	#N/A	#N/A	#N/A	#N/A	#N/A	#N/A	#N/A	#N/A	#N/A	#N/A	#N/A	#N/A	#N/A	#N/A	#N/A	#N/A	#N/A	#N/A	-1.54159	1.54095e-05	1	0	1	DEG-down
Pavir.2KG585800	AT2G38650	galacturonosyltransferase 7	#N/A	#N/A	#N/A	#N/A	#N/A	#N/A	#N/A	#N/A	#N/A	#N/A	#N/A	#N/A	#N/A	#N/A	#N/A	#N/A	#N/A	#N/A	#N/A	#N/A	#N/A	#N/A	#N/A	#N/A	#N/A	-1.46117	0.000969239	1	0	1	DEG-down
Pavir.2KG586300	AT5G24910	cytochrome P450, family 714, subfamily A, polypeptide 1	#N/A	#N/A	#N/A	#N/A	#N/A	#N/A	#N/A	#N/A	#N/A	#N/A	#N/A	#N/A	#N/A	#N/A	#N/A	#N/A	#N/A	#N/A	#N/A	#N/A	#N/A	#N/A	#N/A	#N/A	#N/A	-1.25249	0.00181682	1	0	1	DEG-down
Pavir.2KG586800	AT2G40770	zinc ion binding;DNA binding;helicases;ATP binding;nucleic acid binding	#N/A	#N/A	#N/A	#N/A	#N/A	#N/A	#N/A	#N/A	#N/A	#N/A	#N/A	#N/A	#N/A	#N/A	#N/A	#N/A	#N/A	#N/A	#N/A	#N/A	#N/A	#N/A	#N/A	#N/A	#N/A	-1.23546	3.33232e-09	1	0	1	DEG-down
Pavir.2KG590600	AT3G16660	Pollen Ole e 1 allergen and extensin family protein	#N/A	#N/A	#N/A	#N/A	#N/A	#N/A	#N/A	#N/A	#N/A	#N/A	#N/A	#N/A	#N/A	#N/A	#N/A	#N/A	#N/A	#N/A	#N/A	#N/A	#N/A	#N/A	#N/A	#N/A	#N/A	-1.53337	0.000426458	1	0	1	DEG-down
Pavir.2KG594900	AT5G27690	Heavy metal transport/detoxification superfamily protein	#N/A	#N/A	#N/A	#N/A	#N/A	#N/A	#N/A	#N/A	#N/A	#N/A	#N/A	#N/A	#N/A	#N/A	#N/A	#N/A	#N/A	#N/A	#N/A	#N/A	#N/A	#N/A	#N/A	#N/A	#N/A	-2.01875	0.00612132	1	0	1	DEG-down
Pavir.2NG002300	AT4G37530	Peroxidase superfamily protein	#N/A	#N/A	#N/A	#N/A	#N/A	#N/A	#N/A	#N/A	#N/A	#N/A	#N/A	#N/A	#N/A	#N/A	#N/A	#N/A	#N/A	#N/A	#N/A	#N/A	#N/A	#N/A	#N/A	#N/A	#N/A	-1.04825	0.0451539	1	0	1	DEG-down
Pavir.2NG003000	AT1G69120	K-box region and MADS-box transcription factor family protein	MIKC_MADS	#N/A	#N/A	#N/A	#N/A	#N/A	#N/A	#N/A	#N/A	#N/A	#N/A	#N/A	#N/A	#N/A	#N/A	#N/A	#N/A	#N/A	#N/A	#N/A	#N/A	#N/A	#N/A	#N/A	#N/A	-1.74728	0.0300155	1	0	1	DEG-down
Pavir.2NG003727	AT5G45490	P-loop containing nucleoside triphosphate hydrolases superfamily protein	#N/A	#N/A	#N/A	#N/A	#N/A	#N/A	#N/A	#N/A	#N/A	#N/A	#N/A	#N/A	#N/A	#N/A	#N/A	#N/A	#N/A	#N/A	#N/A	#N/A	#N/A	#N/A	#N/A	#N/A	#N/A	-1.73675	0.0185325	1	0	1	DEG-down
Pavir.2NG003854	AT4G11800	Calcineurin-like metallo-phosphoesterase superfamily protein	#N/A	#N/A	#N/A	#N/A	#N/A	#N/A	#N/A	#N/A	#N/A	#N/A	#N/A	#N/A	#N/A	#N/A	#N/A	#N/A	#N/A	#N/A	#N/A	#N/A	#N/A	#N/A	#N/A	#N/A	#N/A	-2.70105	0.000421762	1	0	1	DEG-down
Pavir.2NG005427	AT3G19090	RNA-binding protein	#N/A	#N/A	#N/A	#N/A	#N/A	#N/A	#N/A	#N/A	#N/A	#N/A	#N/A	#N/A	#N/A	#N/A	#N/A	#N/A	#N/A	#N/A	#N/A	#N/A	#N/A	#N/A	#N/A	#N/A	#N/A	-2.43752	2.44766e-05	1	0	1	DEG-down
Pavir.2NG005886	AT1G73580	Calcium-dependent lipid-binding (CaLB domain) family protein	#N/A	#N/A	#N/A	#N/A	#N/A	#N/A	#N/A	#N/A	#N/A	#N/A	#N/A	#N/A	#N/A	#N/A	#N/A	#N/A	#N/A	#N/A	#N/A	#N/A	#N/A	#N/A	#N/A	#N/A	#N/A	-1.48305	0.000197762	1	0	1	DEG-down
Pavir.2NG005900	AT4G13420	high affinity K+ transporter 5	#N/A	#N/A	#N/A	#N/A	#N/A	#N/A	#N/A	#N/A	#N/A	#N/A	#N/A	#N/A	#N/A	#N/A	#N/A	#N/A	#N/A	#N/A	#N/A	#N/A	#N/A	#N/A	#N/A	#N/A	#N/A	-1.34484	0.00341005	1	0	1	DEG-down
Pavir.2NG006140	AT4G37380	Tetratricopeptide repeat (TPR)-like superfamily protein	#N/A	#N/A	#N/A	#N/A	#N/A	#N/A	#N/A	#N/A	#N/A	#N/A	#N/A	#N/A	#N/A	#N/A	#N/A	#N/A	#N/A	#N/A	#N/A	#N/A	#N/A	#N/A	#N/A	#N/A	#N/A	-1.32466	6.52064e-05	1	0	1	DEG-down
Pavir.2NG008600	AT1G13300	myb-like transcription factor family protein	G2-like	#N/A	#N/A	#N/A	#N/A	#N/A	#N/A	#N/A	#N/A	#N/A	#N/A	#N/A	#N/A	#N/A	#N/A	#N/A	#N/A	#N/A	#N/A	#N/A	#N/A	#N/A	#N/A	#N/A	#N/A	-1.10304	0.000307931	1	0	1	DEG-down
Pavir.2NG009600	AT3G26085	CAAX amino terminal protease family protein	#N/A	#N/A	#N/A	#N/A	#N/A	#N/A	#N/A	#N/A	#N/A	#N/A	#N/A	#N/A	#N/A	#N/A	#N/A	#N/A	#N/A	#N/A	#N/A	#N/A	#N/A	#N/A	#N/A	#N/A	#N/A	-1.48203	0.00929405	1	0	1	DEG-down
Pavir.2NG022900	0	0	#N/A	#N/A	#N/A	#N/A	#N/A	#N/A	#N/A	#N/A	#N/A	#N/A	#N/A	#N/A	#N/A	#N/A	#N/A	#N/A	#N/A	#N/A	#N/A	#N/A	#N/A	#N/A	#N/A	#N/A	#N/A	-1.65502	0.00585469	1	0	1	DEG-down
Pavir.2NG023214	0	0	#N/A	#N/A	#N/A	#N/A	#N/A	#N/A	#N/A	#N/A	#N/A	#N/A	#N/A	#N/A	#N/A	#N/A	#N/A	#N/A	#N/A	#N/A	#N/A	#N/A	#N/A	#N/A	#N/A	#N/A	#N/A	-1.69626	0.00403607	1	0	1	DEG-down
Pavir.2NG030686	0	0	#N/A	#N/A	#N/A	#N/A	#N/A	#N/A	#N/A	#N/A	#N/A	#N/A	#N/A	#N/A	#N/A	#N/A	#N/A	#N/A	#N/A	#N/A	#N/A	#N/A	#N/A	#N/A	#N/A	#N/A	#N/A	-1.39593	0.0142783	1	0	1	DEG-down
Pavir.2NG031803	AT2G31510	IBR domain-containing protein	#N/A	#N/A	#N/A	#N/A	#N/A	#N/A	#N/A	#N/A	#N/A	#N/A	#N/A	#N/A	#N/A	#N/A	#N/A	#N/A	#N/A	#N/A	#N/A	#N/A	#N/A	#N/A	#N/A	#N/A	#N/A	-1.1814	0.0378766	1	0	1	DEG-down
Pavir.2NG036300	AT1G09530	phytochrome interacting factor 3	bHLH	#N/A	#N/A	#N/A	#N/A	#N/A	#N/A	#N/A	#N/A	#N/A	#N/A	#N/A	#N/A	#N/A	#N/A	#N/A	#N/A	#N/A	#N/A	#N/A	#N/A	#N/A	#N/A	#N/A	#N/A	-1.40608	0.000205685	1	0	1	DEG-down
Pavir.2NG036400	0	0	#N/A	#N/A	#N/A	#N/A	#N/A	#N/A	#N/A	#N/A	#N/A	#N/A	#N/A	#N/A	#N/A	#N/A	#N/A	#N/A	#N/A	#N/A	#N/A	#N/A	#N/A	#N/A	#N/A	#N/A	#N/A	-1.55521	9.40845e-07	1	0	1	DEG-down
Pavir.2NG037100	0	0	#N/A	#N/A	#N/A	#N/A	#N/A	#N/A	#N/A	#N/A	#N/A	#N/A	#N/A	#N/A	#N/A	#N/A	#N/A	#N/A	#N/A	#N/A	#N/A	#N/A	#N/A	#N/A	#N/A	#N/A	#N/A	-2.89701	0.010308	1	0	1	DEG-down
Pavir.2NG038100	AT2G34730	myosin heavy chain-related	#N/A	#N/A	#N/A	#N/A	#N/A	#N/A	#N/A	#N/A	#N/A	#N/A	#N/A	#N/A	#N/A	#N/A	#N/A	#N/A	#N/A	#N/A	#N/A	#N/A	#N/A	#N/A	#N/A	#N/A	#N/A	-1.39934	3.95651e-05	1	0	1	DEG-down
Pavir.2NG038900	AT4G05430	Carbohydrate-binding X8 domain superfamily protein	#N/A	#N/A	#N/A	#N/A	#N/A	#N/A	#N/A	#N/A	#N/A	#N/A	#N/A	#N/A	#N/A	#N/A	#N/A	#N/A	#N/A	#N/A	#N/A	#N/A	#N/A	#N/A	#N/A	#N/A	#N/A	-1.06176	0.0129406	1	0	1	DEG-down
Pavir.2NG039900	0	0	#N/A	#N/A	#N/A	#N/A	#N/A	#N/A	#N/A	#N/A	#N/A	#N/A	#N/A	#N/A	#N/A	#N/A	#N/A	#N/A	#N/A	#N/A	#N/A	#N/A	#N/A	#N/A	#N/A	#N/A	#N/A	-1.48394	0.000350624	1	0	1	DEG-down
Pavir.2NG043200	AT5G06490	RING/U-box superfamily protein	#N/A	#N/A	#N/A	#N/A	#N/A	#N/A	#N/A	#N/A	#N/A	#N/A	#N/A	#N/A	#N/A	#N/A	#N/A	#N/A	#N/A	#N/A	#N/A	#N/A	#N/A	#N/A	#N/A	#N/A	#N/A	-1.5643	0.0138002	1	0	1	DEG-down
Pavir.2NG043300	AT5G22050	Protein kinase superfamily protein	#N/A	#N/A	#N/A	#N/A	#N/A	#N/A	#N/A	#N/A	#N/A	#N/A	#N/A	#N/A	#N/A	#N/A	#N/A	#N/A	#N/A	#N/A	#N/A	#N/A	#N/A	#N/A	#N/A	#N/A	#N/A	-2.2979	9.8356e-07	1	0	1	DEG-down
Pavir.2NG044000	AT1G56260	0	#N/A	#N/A	#N/A	#N/A	#N/A	#N/A	#N/A	#N/A	#N/A	#N/A	#N/A	#N/A	#N/A	#N/A	#N/A	#N/A	#N/A	#N/A	#N/A	#N/A	#N/A	#N/A	#N/A	#N/A	#N/A	-1.851	0.00017606	1	0	1	DEG-down
Pavir.2NG045900	AT5G06560	Protein of unknown function, DUF593	#N/A	#N/A	#N/A	#N/A	#N/A	#N/A	#N/A	#N/A	#N/A	#N/A	#N/A	#N/A	#N/A	#N/A	#N/A	#N/A	#N/A	#N/A	#N/A	#N/A	#N/A	#N/A	#N/A	#N/A	#N/A	-4.63347	1.56101e-08	1	0	1	DEG-down
Pavir.2NG046309	AT3G22250	UDP-Glycosyltransferase superfamily protein	#N/A	#N/A	#N/A	#N/A	#N/A	#N/A	#N/A	#N/A	#N/A	#N/A	#N/A	#N/A	#N/A	#N/A	#N/A	#N/A	#N/A	#N/A	#N/A	#N/A	#N/A	#N/A	#N/A	#N/A	#N/A	-3.46873	0.0484396	1	0	1	DEG-down
Pavir.2NG046338	0	0	#N/A	#N/A	#N/A	#N/A	#N/A	#N/A	#N/A	#N/A	#N/A	#N/A	#N/A	#N/A	#N/A	#N/A	#N/A	#N/A	#N/A	#N/A	#N/A	#N/A	#N/A	#N/A	#N/A	#N/A	#N/A	-1.82889	7.22055e-07	1	0	1	DEG-down
Pavir.2NG047500	AT5G06570	alpha/beta-Hydrolases superfamily protein	#N/A	#N/A	#N/A	#N/A	#N/A	#N/A	#N/A	#N/A	#N/A	#N/A	#N/A	#N/A	#N/A	#N/A	#N/A	#N/A	#N/A	#N/A	#N/A	#N/A	#N/A	#N/A	#N/A	#N/A	#N/A	-2.96115	0.0023887	1	0	1	DEG-down
Pavir.2NG047600	AT5G06570	alpha/beta-Hydrolases superfamily protein	#N/A	#N/A	#N/A	#N/A	#N/A	#N/A	#N/A	#N/A	#N/A	#N/A	#N/A	#N/A	#N/A	#N/A	#N/A	#N/A	#N/A	#N/A	#N/A	#N/A	#N/A	#N/A	#N/A	#N/A	#N/A	-1.69616	0.000262751	1	0	1	DEG-down
Pavir.2NG048314	AT2G40570	initiator tRNA phosphoribosyl transferase family protein	#N/A	#N/A	#N/A	#N/A	#N/A	#N/A	#N/A	#N/A	#N/A	#N/A	#N/A	#N/A	#N/A	#N/A	#N/A	#N/A	#N/A	#N/A	#N/A	#N/A	#N/A	#N/A	#N/A	#N/A	#N/A	-1.36227	0.0010402	1	0	1	DEG-down
Pavir.2NG048800	AT3G03790	ankyrin repeat family protein / regulator of chromosome condensation (RCC1) family protein	#N/A	#N/A	#N/A	#N/A	#N/A	#N/A	#N/A	#N/A	#N/A	#N/A	#N/A	#N/A	#N/A	#N/A	#N/A	#N/A	#N/A	#N/A	#N/A	#N/A	#N/A	#N/A	#N/A	#N/A	#N/A	-1.16515	5.4119e-05	1	0	1	DEG-down
Pavir.2NG051700	AT5G03800	Pentatricopeptide repeat (PPR) superfamily protein	#N/A	#N/A	#N/A	#N/A	#N/A	#N/A	#N/A	#N/A	#N/A	#N/A	#N/A	#N/A	#N/A	#N/A	#N/A	#N/A	#N/A	#N/A	#N/A	#N/A	#N/A	#N/A	#N/A	#N/A	#N/A	-1.30225	9.83797e-08	1	0	1	DEG-down
Pavir.2NG052800	0	0	#N/A	#N/A	#N/A	#N/A	#N/A	#N/A	#N/A	#N/A	#N/A	#N/A	#N/A	#N/A	#N/A	#N/A	#N/A	#N/A	#N/A	#N/A	#N/A	#N/A	#N/A	#N/A	#N/A	#N/A	#N/A	-3.02548	2.3979e-05	1	0	1	DEG-down
Pavir.2NG054700	AT1G54510	NIMA-related serine/threonine kinase 1	#N/A	#N/A	#N/A	#N/A	#N/A	#N/A	#N/A	#N/A	#N/A	#N/A	#N/A	#N/A	#N/A	#N/A	#N/A	#N/A	#N/A	#N/A	#N/A	#N/A	#N/A	#N/A	#N/A	#N/A	#N/A	-1.10042	0.00102883	1	0	1	DEG-down
Pavir.2NG055000	AT1G49360	F-box family protein	#N/A	#N/A	#N/A	#N/A	#N/A	#N/A	#N/A	#N/A	#N/A	#N/A	#N/A	#N/A	#N/A	#N/A	#N/A	#N/A	#N/A	#N/A	#N/A	#N/A	#N/A	#N/A	#N/A	#N/A	#N/A	-1.31992	2.00897e-05	1	0	1	DEG-down
[truncated: 8,668 more rows]
